# Supplementary material for: A Transcriptome Sequencing Study on Genome-Wide Gene Expression Differences of Lung Cancer Cells Modulated by Fucoidan
Source: Front Bioeng Biotechnol. 2022 Mar 1;10:844924. doi: 10.3389/fbioe.2022.844924 (PMC8923512; doi:10.3389/fbioe.2022.844924)
Supplement: Supplementary file 1 [file DataSheet3.ZIP]

Archive with 11 entries (8 files):
- 0h/
- 0h/.DS_Store
- __MACOSX/
- __MACOSX/0h/
- __MACOSX/0h/._.DS_Store
- 0h/0-1.tif
- __MACOSX/0h/._0-1.tif
- 0h/0-2.tif
- 0h/0.1-1.tif
- 0h/0.1-2.tif
- __MACOSX/0h/._0.1-2.tif
