# Supplementary material for: A Transcriptome Sequencing Study on Genome-Wide Gene Expression Differences of Lung Cancer Cells Modulated by Fucoidan
Source: Front Bioeng Biotechnol. 2022 Mar 1;10:844924. doi: 10.3389/fbioe.2022.844924 (PMC8923512; doi:10.3389/fbioe.2022.844924)
Supplement: Supplementary file 2 [file DataSheet8.ZIP]

Archive with 9 entries (6 files):
- Figure 5-raw data/
- Figure 5-raw data/.DS_Store
- __MACOSX/
- __MACOSX/Figure 5-raw data/
- __MACOSX/Figure 5-raw data/._.DS_Store
- Figure 5-raw data/BvsA_GOenrich_significant.xls
- __MACOSX/Figure 5-raw data/._BvsA_GOenrich_significant.xls
- Figure 5-raw data/BvsA_KEGGenrich.xls
- __MACOSX/Figure 5-raw data/._BvsA_KEGGenrich.xls
