# Supplementary material for: A Transcriptome Sequencing Study on Genome-Wide Gene Expression Differences of Lung Cancer Cells Modulated by Fucoidan
Source: Front Bioeng Biotechnol. 2022 Mar 1;10:844924. doi: 10.3389/fbioe.2022.844924 (PMC8923512; doi:10.3389/fbioe.2022.844924)
Supplement: Supplementary file 2 [file DataSheet8.ZIP › Figure 5-raw data/BvsA_GOenrich_significant.xls]

Category	GOID	Description	GeneRatio	BgRatio	pvalue	padj	geneID	geneName	Count	Up	Up_Gene_names	Down	Down_Gene_names
BP	GO:0000819	sister chromatid segregation	162/6018	231/14049	2.71392641226896e-17	1.33420491685127e-13	ENSG00000131747/ENSG00000010292/ENSG00000117399/ENSG00000134057/ENSG00000137807/ENSG00000169679/ENSG00000179051/ENSG00000186185/ENSG00000151503/ENSG00000117724/ENSG00000132341/ENSG00000164109/ENSG00000076382/ENSG00000177954/ENSG00000175063/ENSG00000138778/ENSG00000089685/ENSG00000166851/ENSG00000135476/ENSG00000094804/ENSG00000175216/ENSG00000109805/ENSG00000142945/ENSG00000149311/ENSG00000237649…	TOP2A/NCAPD2/CDC20/CCNB1/KIF23/BUB1/RCC2/KIF18B/NCAPD3/CENPF/RAN/MAD2L1/SPAG5/RPS27/UBE2C/CENPE/BIRC5/PLK1/ESPL1/CDC6/CKAP5/NCAPG/KIF2C/ATM/KIFC1/RANGAP1/RACGAP1/INCENP/DLGAP5/SPDL1/ZWILCH/NCAPH/PTTG1/KIF14/ZWINT/KIF4A/NDC80/CDCA8/TACC3/TTK/SMC4/AURKB/CDCA5/CENPA/TRIP13/NUP107/PSRC1/CHMP2B/CENPK/SMC1A/CENPH/BUB1B/NAA50/KIF22/KPNB1/NUF2/BUB3/NUP160/DYNC1H1/TUBG1/NUDC/NUMA1/HNRNPU/H2AFY/DIS3L2/RAD2…	162	18	ENSG00000177954/ENSG00000149311/ENSG00000130724/ENSG00000130779/ENSG00000255112/ENSG00000118007/ENSG00000119541/ENSG00000173273/ENSG00000105568/ENSG00000086065/ENSG00000085224/ENSG00000101972/ENSG00000119906/ENSG00000185088/ENSG00000123810/ENSG00000047410/ENSG00000129933/ENSG00000119408	144	ENSG00000131747/ENSG00000010292/ENSG00000117399/ENSG00000134057/ENSG00000137807/ENSG00000169679/ENSG00000179051/ENSG00000186185/ENSG00000151503/ENSG00000117724/ENSG00000132341/ENSG00000164109/ENSG00000076382/ENSG00000175063/ENSG00000138778/ENSG00000089685/ENSG00000166851/ENSG00000135476/ENSG00000094804/ENSG00000175216/ENSG00000109805/ENSG00000142945/ENSG00000237649/ENSG00000100401/ENSG00000161800…
BP	GO:0022613	ribonucleoprotein complex biogenesis	289/6018	468/14049	4.61582742380649e-17	1.33420491685127e-13	ENSG00000096384/ENSG00000181163/ENSG00000132341/ENSG00000165732/ENSG00000177954/ENSG00000166197/ENSG00000108561/ENSG00000147403/ENSG00000064703/ENSG00000080824/ENSG00000175792/ENSG00000130826/ENSG00000149311/ENSG00000140534/ENSG00000124193/ENSG00000164163/ENSG00000168028/ENSG00000261236/ENSG00000174231/ENSG00000174748/ENSG00000105202/ENSG00000145220/ENSG00000112159/ENSG00000144028/ENSG00000100650…	HSP90AB1/NPM1/RAN/DDX21/RPS27/NOLC1/C1QBP/RPL10/DDX20/HSP90AA1/RUVBL1/DKC1/ATM/TICRR/SRSF6/ABCE1/RPSA/BOP1/PRPF8/RPL15/FBL/LYAR/MDN1/SNRNP200/SRSF5/NOC2L/SNRPF/RUVBL2/RPS3/NOP56/EBNA1BP2/PA2G4/EIF4H/RPL13/NOL3/RPL37/RPL19/DCAF13/RPS14/SNRPB/GEMIN4/DYNC1H1/PDCD11/DHX9/TBL3/SNRPG/RPL26L1/USP39/LSM4/DIS3L2/NOM1/LAS1L/RPS16/SNRPE/WDR77/LSM6/PELP1/PRMT5/SNRPD1/PSIP1/DIMT1/RPL23A/SRPK1/RPL9/RPL12/DHX30…	289	66	ENSG00000177954/ENSG00000147403/ENSG00000149311/ENSG00000124193/ENSG00000174748/ENSG00000100650/ENSG00000167526/ENSG00000140939/ENSG00000145592/ENSG00000108298/ENSG00000164587/ENSG00000198242/ENSG00000163682/ENSG00000197958/ENSG00000142534/ENSG00000115524/ENSG00000137154/ENSG00000197756/ENSG00000145425/ENSG00000166441/ENSG00000063046/ENSG00000047056/ENSG00000101782/ENSG00000129824/ENSG00000231500…	223	ENSG00000096384/ENSG00000181163/ENSG00000132341/ENSG00000165732/ENSG00000166197/ENSG00000108561/ENSG00000064703/ENSG00000080824/ENSG00000175792/ENSG00000130826/ENSG00000140534/ENSG00000164163/ENSG00000168028/ENSG00000261236/ENSG00000174231/ENSG00000105202/ENSG00000145220/ENSG00000112159/ENSG00000144028/ENSG00000188976/ENSG00000139343/ENSG00000183207/ENSG00000149273/ENSG00000101361/ENSG00000117395…
BP	GO:0007062	sister chromatid cohesion	100/6018	132/14049	1.15728226111367e-14	2.23008291716603e-11	ENSG00000117399/ENSG00000169679/ENSG00000179051/ENSG00000117724/ENSG00000164109/ENSG00000177954/ENSG00000138778/ENSG00000089685/ENSG00000166851/ENSG00000135476/ENSG00000175216/ENSG00000142945/ENSG00000100401/ENSG00000149503/ENSG00000040275/ENSG00000174442/ENSG00000122952/ENSG00000080986/ENSG00000134690/ENSG00000178999/ENSG00000146670/ENSG00000115163/ENSG00000111581/ENSG00000123219/ENSG00000072501…	CDC20/BUB1/RCC2/CENPF/MAD2L1/RPS27/CENPE/BIRC5/PLK1/ESPL1/CKAP5/KIF2C/RANGAP1/INCENP/SPDL1/ZWILCH/ZWINT/NDC80/CDCA8/AURKB/CDCA5/CENPA/NUP107/CENPK/SMC1A/CENPH/BUB1B/NAA50/KIF22/NUF2/BUB3/NUP160/DYNC1H1/NUDC/H2AFY/RAD21/NDE1/NUP98/CENPN/CENPO/SFPQ/KNTC1/AHCTF1/CENPI/RAD51C/FEN1/SGO1/MAPRE1/XPO1/KNL1/CLIP1/KIF18A/SKA1/DDX11/SPC25/CLASP1/CENPU/STAG1/KIF2A/SPC24/NUP85/SLF1/SEH1L/DSCC1/SGO2/SKA2/SEC13…	100	11	ENSG00000177954/ENSG00000130779/ENSG00000118007/ENSG00000173273/ENSG00000105568/ENSG00000085224/ENSG00000101972/ENSG00000119906/ENSG00000185088/ENSG00000123810/ENSG00000129933	89	ENSG00000117399/ENSG00000169679/ENSG00000179051/ENSG00000117724/ENSG00000164109/ENSG00000138778/ENSG00000089685/ENSG00000166851/ENSG00000135476/ENSG00000175216/ENSG00000142945/ENSG00000100401/ENSG00000149503/ENSG00000040275/ENSG00000174442/ENSG00000122952/ENSG00000080986/ENSG00000134690/ENSG00000178999/ENSG00000146670/ENSG00000115163/ENSG00000111581/ENSG00000123219/ENSG00000072501/ENSG00000153044…
BP	GO:0007059	chromosome segregation	213/6018	337/14049	2.14968724704741e-14	3.10683549379527e-11	ENSG00000131747/ENSG00000010292/ENSG00000117399/ENSG00000134057/ENSG00000148773/ENSG00000137807/ENSG00000169679/ENSG00000005022/ENSG00000179051/ENSG00000123485/ENSG00000186185/ENSG00000151503/ENSG00000117724/ENSG00000132341/ENSG00000164109/ENSG00000101447/ENSG00000076382/ENSG00000177954/ENSG00000175063/ENSG00000138778/ENSG00000089685/ENSG00000166851/ENSG00000070950/ENSG00000114346/ENSG00000135476…	TOP2A/NCAPD2/CDC20/CCNB1/MKI67/KIF23/BUB1/SLC25A5/RCC2/HJURP/KIF18B/NCAPD3/CENPF/RAN/MAD2L1/FAM83D/SPAG5/RPS27/UBE2C/CENPE/BIRC5/PLK1/RAD18/ECT2/ESPL1/CDC6/CKAP5/NCAPG/KIF2C/ATM/KIFC1/RANGAP1/RACGAP1/INCENP/DLGAP5/SPDL1/ARL8B/ZWILCH/NCAPH/ERCC2/PTTG1/KIF14/ZWINT/KIF11/KIF4A/NDC80/CDCA8/TACC3/FANCD2/TTK/SMC4/AURKB/CDCA5/RPS3/CENPA/TRIP13/NUP107/PSRC1/CHMP2B/CENPK/SMC1A/CENPH/NDC1/BUB1B/NAA50/KIF22…	213	31	ENSG00000177954/ENSG00000149311/ENSG00000134108/ENSG00000130724/ENSG00000068903/ENSG00000130779/ENSG00000255112/ENSG00000118007/ENSG00000101782/ENSG00000119541/ENSG00000197774/ENSG00000173273/ENSG00000105568/ENSG00000086065/ENSG00000085224/ENSG00000101972/ENSG00000119906/ENSG00000113580/ENSG00000185088/ENSG00000114670/ENSG00000215301/ENSG00000134698/ENSG00000124486/ENSG00000169220/ENSG00000123810…	182	ENSG00000131747/ENSG00000010292/ENSG00000117399/ENSG00000134057/ENSG00000148773/ENSG00000137807/ENSG00000169679/ENSG00000005022/ENSG00000179051/ENSG00000123485/ENSG00000186185/ENSG00000151503/ENSG00000117724/ENSG00000132341/ENSG00000164109/ENSG00000101447/ENSG00000076382/ENSG00000175063/ENSG00000138778/ENSG00000089685/ENSG00000166851/ENSG00000070950/ENSG00000114346/ENSG00000135476/ENSG00000094804…
BP	GO:0006401	RNA catabolic process	225/6018	365/14049	1.92763098946776e-13	2.22872695002263e-10	ENSG00000109971/ENSG00000150991/ENSG00000181163/ENSG00000146278/ENSG00000138668/ENSG00000175166/ENSG00000177954/ENSG00000142864/ENSG00000204389/ENSG00000147403/ENSG00000114867/ENSG00000065978/ENSG00000130826/ENSG00000119335/ENSG00000149311/ENSG00000168028/ENSG00000100911/ENSG00000174748/ENSG00000204388/ENSG00000125944/ENSG00000185650/ENSG00000149273/ENSG00000114416/ENSG00000092199/ENSG00000068878…	HSPA8/UBC/NPM1/PNRC1/HNRNPD/PSMD2/RPS27/SERBP1/HSPA1A/RPL10/EIF4G1/YBX1/DKC1/SET/ATM/RPSA/PSME2/RPL15/HSPA1B/HNRNPR/ZFP36L1/RPS3/FXR1/HNRNPC/PSME4/RPL13/RPL37/RPL19/ANP32A/RPS14/PSME3/DHX9/EIF4E/GSPT1/PNPT1/ZFP36/ERN1/HNRNPU/SIDT2/LSM4/DIS3L2/RPS16/LSM6/PSMA4/ELAVL1/RPL23A/FMR1/RPL9/YBX3/RPL12/KHSRP/TNKS1BP1/CSDE1/IGF2BP2/METTL3/ZFP36L2/DNA2/UPF1/SND1/LSM7/FEN1/MAGOH/RPL7/EIF4A2/TARDBP/SMG9/RPS11…	225	81	ENSG00000150991/ENSG00000146278/ENSG00000177954/ENSG00000147403/ENSG00000149311/ENSG00000174748/ENSG00000185650/ENSG00000167526/ENSG00000145592/ENSG00000108298/ENSG00000164587/ENSG00000128016/ENSG00000178607/ENSG00000149577/ENSG00000198242/ENSG00000102081/ENSG00000163682/ENSG00000060138/ENSG00000197958/ENSG00000149115/ENSG00000009307/ENSG00000152518/ENSG00000156976/ENSG00000142534/ENSG00000164924…	144	ENSG00000109971/ENSG00000181163/ENSG00000138668/ENSG00000175166/ENSG00000142864/ENSG00000204389/ENSG00000114867/ENSG00000065978/ENSG00000130826/ENSG00000119335/ENSG00000168028/ENSG00000100911/ENSG00000204388/ENSG00000125944/ENSG00000149273/ENSG00000114416/ENSG00000092199/ENSG00000068878/ENSG00000140350/ENSG00000131467/ENSG00000135829/ENSG00000151247/ENSG00000103342/ENSG00000138035/ENSG00000153187…
BP	GO:0006402	mRNA catabolic process	209/6018	335/14049	2.55950645944568e-13	2.46608447367591e-10	ENSG00000109971/ENSG00000150991/ENSG00000181163/ENSG00000146278/ENSG00000138668/ENSG00000175166/ENSG00000177954/ENSG00000142864/ENSG00000204389/ENSG00000147403/ENSG00000114867/ENSG00000065978/ENSG00000119335/ENSG00000149311/ENSG00000168028/ENSG00000100911/ENSG00000174748/ENSG00000204388/ENSG00000125944/ENSG00000185650/ENSG00000149273/ENSG00000114416/ENSG00000092199/ENSG00000068878/ENSG00000167526…	HSPA8/UBC/NPM1/PNRC1/HNRNPD/PSMD2/RPS27/SERBP1/HSPA1A/RPL10/EIF4G1/YBX1/SET/ATM/RPSA/PSME2/RPL15/HSPA1B/HNRNPR/ZFP36L1/RPS3/FXR1/HNRNPC/PSME4/RPL13/RPL37/RPL19/ANP32A/RPS14/PSME3/DHX9/EIF4E/GSPT1/PNPT1/ZFP36/ERN1/HNRNPU/LSM4/DIS3L2/RPS16/LSM6/PSMA4/ELAVL1/RPL23A/FMR1/RPL9/YBX3/RPL12/KHSRP/TNKS1BP1/CSDE1/IGF2BP2/METTL3/ZFP36L2/UPF1/LSM7/MAGOH/RPL7/EIF4A2/TARDBP/SMG9/RPS11/PSMA5/LSM5/XPO1/YWHAZ/RPS…	209	77	ENSG00000150991/ENSG00000146278/ENSG00000177954/ENSG00000147403/ENSG00000149311/ENSG00000174748/ENSG00000185650/ENSG00000167526/ENSG00000145592/ENSG00000108298/ENSG00000164587/ENSG00000128016/ENSG00000178607/ENSG00000198242/ENSG00000102081/ENSG00000163682/ENSG00000060138/ENSG00000197958/ENSG00000149115/ENSG00000009307/ENSG00000152518/ENSG00000156976/ENSG00000142534/ENSG00000164924/ENSG00000137154…	132	ENSG00000109971/ENSG00000181163/ENSG00000138668/ENSG00000175166/ENSG00000142864/ENSG00000204389/ENSG00000114867/ENSG00000065978/ENSG00000119335/ENSG00000168028/ENSG00000100911/ENSG00000204388/ENSG00000125944/ENSG00000149273/ENSG00000114416/ENSG00000092199/ENSG00000068878/ENSG00000140350/ENSG00000131467/ENSG00000135829/ENSG00000151247/ENSG00000103342/ENSG00000138035/ENSG00000153187/ENSG00000130520…
BP	GO:0006260	DNA replication	178/6018	279/14049	8.98985495771859e-13	7.4243359300816e-10	ENSG00000117318/ENSG00000163191/ENSG00000132780/ENSG00000149136/ENSG00000167325/ENSG00000112118/ENSG00000137309/ENSG00000177084/ENSG00000170312/ENSG00000104738/ENSG00000166508/ENSG00000146648/ENSG00000127586/ENSG00000132383/ENSG00000094804/ENSG00000187109/ENSG00000119335/ENSG00000149311/ENSG00000140534/ENSG00000140451/ENSG00000183684/ENSG00000101003/ENSG00000143799/ENSG00000073111/ENSG00000123374…	ID3/S100A11/NASP/SSRP1/RRM1/MCM3/HMGA1/POLE/CDK1/MCM4/MCM7/EGFR/CHTF18/RPA1/CDC6/NAP1L1/SET/ATM/TICRR/PIF1/ALYREF/GINS1/PARP1/MCM2/CDK2/POLD1/CACYBP/TONSL/NUCKS1/SHC1/TGFB1/CST3/RECQL4/MCM6/SMC1A/WDHD1/TIMELESS/RBBP8/GLI2/CALR/PCNA/ZBTB38/ORC1/SUPT16H/RFC4/CDC7/ORC6/CLSPN/BCL6/CHAF1A/GMNN/DHX9/CDK2AP1/ESCO2/BAZ1A/PCLAF/POLD2/POLA1/NUP98/GINS4/CDC25A/RRM2/RFC2/MCM5/CDC45/CHAF1B/BRCA1/BLM/DNA2/RBM1…	178	32	ENSG00000163191/ENSG00000146648/ENSG00000149311/ENSG00000160691/ENSG00000105329/ENSG00000101439/ENSG00000179218/ENSG00000177311/ENSG00000113916/ENSG00000101751/ENSG00000153250/ENSG00000048392/ENSG00000197774/ENSG00000105568/ENSG00000085224/ENSG00000101972/ENSG00000197548/ENSG00000077782/ENSG00000111653/ENSG00000138798/ENSG00000041880/ENSG00000096717/ENSG00000197461/ENSG00000185129/ENSG00000100311…	146	ENSG00000117318/ENSG00000132780/ENSG00000149136/ENSG00000167325/ENSG00000112118/ENSG00000137309/ENSG00000177084/ENSG00000170312/ENSG00000104738/ENSG00000166508/ENSG00000127586/ENSG00000132383/ENSG00000094804/ENSG00000187109/ENSG00000119335/ENSG00000140534/ENSG00000140451/ENSG00000183684/ENSG00000101003/ENSG00000143799/ENSG00000073111/ENSG00000123374/ENSG00000062822/ENSG00000116161/ENSG00000160949…
BP	GO:1901990	regulation of mitotic cell cycle phase transition	230/6018	382/14049	3.40538861848537e-12	2.46081895043299e-09	ENSG00000011426/ENSG00000253729/ENSG00000142192/ENSG00000150991/ENSG00000088325/ENSG00000134057/ENSG00000181163/ENSG00000169679/ENSG00000179051/ENSG00000185630/ENSG00000126457/ENSG00000087586/ENSG00000117724/ENSG00000175166/ENSG00000164109/ENSG00000170312/ENSG00000196230/ENSG00000140525/ENSG00000175063/ENSG00000170027/ENSG00000138778/ENSG00000166851/ENSG00000146648/ENSG00000114867/ENSG00000135476…	ANLN/PRKDC/APP/UBC/TPX2/CCNB1/NPM1/BUB1/RCC2/PBX1/PRMT1/AURKA/CENPF/PSMD2/MAD2L1/CDK1/TUBB/FANCI/UBE2C/YWHAG/CENPE/PLK1/EGFR/EIF4G1/ESPL1/HSP90AA1/CDC6/CKAP5/TPRA1/ATM/TICRR/CDK6/CDKN2B/DLGAP5/FHL1/PSME2/TUBA4A/ERCC2/CDK2/KIF14/CUL4B/PLK2/NDC80/ZFP36L1/HMMR/TGFB1/TTK/AURKB/CDCA5/ADAM17/GTSE1/TRIP13/PSME4/EZH2/BUB1B/GPNMB/PCNA/HAUS1/ID2/PCNT/TUBA1A/CDC7/TFDP1/CLSPN/TUBB4B/BUB3/MUC1/PSME3/DYNC1H1/B…	230	56	ENSG00000142192/ENSG00000150991/ENSG00000185630/ENSG00000170027/ENSG00000146648/ENSG00000149311/ENSG00000147883/ENSG00000158290/ENSG00000185650/ENSG00000105329/ENSG00000151694/ENSG00000136235/ENSG00000115738/ENSG00000167552/ENSG00000185499/ENSG00000137210/ENSG00000103479/ENSG00000068903/ENSG00000149115/ENSG00000147400/ENSG00000152518/ENSG00000175215/ENSG00000161010/ENSG00000160310/ENSG00000173846…	174	ENSG00000011426/ENSG00000253729/ENSG00000088325/ENSG00000134057/ENSG00000181163/ENSG00000169679/ENSG00000179051/ENSG00000126457/ENSG00000087586/ENSG00000117724/ENSG00000175166/ENSG00000164109/ENSG00000170312/ENSG00000196230/ENSG00000140525/ENSG00000175063/ENSG00000138778/ENSG00000166851/ENSG00000114867/ENSG00000135476/ENSG00000080824/ENSG00000094804/ENSG00000175216/ENSG00000163870/ENSG00000140534…
BP	GO:1901987	regulation of cell cycle phase transition	243/6018	409/14049	5.94401009959989e-12	3.50971337096221e-09	ENSG00000011426/ENSG00000253729/ENSG00000058668/ENSG00000142192/ENSG00000150991/ENSG00000088325/ENSG00000134057/ENSG00000181163/ENSG00000169679/ENSG00000179051/ENSG00000185630/ENSG00000126457/ENSG00000087586/ENSG00000117724/ENSG00000175166/ENSG00000164109/ENSG00000170312/ENSG00000196230/ENSG00000101447/ENSG00000140525/ENSG00000175063/ENSG00000170027/ENSG00000138778/ENSG00000166851/ENSG00000146648…	ANLN/PRKDC/ATP2B4/APP/UBC/TPX2/CCNB1/NPM1/BUB1/RCC2/PBX1/PRMT1/AURKA/CENPF/PSMD2/MAD2L1/CDK1/TUBB/FAM83D/FANCI/UBE2C/YWHAG/CENPE/PLK1/EGFR/EIF4G1/ESPL1/HSP90AA1/CDC6/CKAP5/TPRA1/ATM/TICRR/CDK6/CDKN2B/DLGAP5/FHL1/PSME2/TUBA4A/ERCC2/CDK2/KIF14/CUL4B/PLK2/NDC80/ZFP36L1/HMMR/TGFB1/TTK/AURKB/CDCA5/ADAM17/GTSE1/TRIP13/PSME4/EZH2/BUB1B/GPNMB/PCNA/HAUS1/ID2/PCNT/TUBA1A/CDC7/TFDP1/CLSPN/TUBB4B/BUB3/MUC1/P…	243	60	ENSG00000058668/ENSG00000142192/ENSG00000150991/ENSG00000185630/ENSG00000170027/ENSG00000146648/ENSG00000149311/ENSG00000147883/ENSG00000158290/ENSG00000185650/ENSG00000105329/ENSG00000151694/ENSG00000136235/ENSG00000115738/ENSG00000167552/ENSG00000185499/ENSG00000137210/ENSG00000103479/ENSG00000068903/ENSG00000149115/ENSG00000147400/ENSG00000152518/ENSG00000175215/ENSG00000161010/ENSG00000160310…	183	ENSG00000011426/ENSG00000253729/ENSG00000088325/ENSG00000134057/ENSG00000181163/ENSG00000169679/ENSG00000179051/ENSG00000126457/ENSG00000087586/ENSG00000117724/ENSG00000175166/ENSG00000164109/ENSG00000170312/ENSG00000196230/ENSG00000101447/ENSG00000140525/ENSG00000175063/ENSG00000138778/ENSG00000166851/ENSG00000114867/ENSG00000135476/ENSG00000080824/ENSG00000094804/ENSG00000175216/ENSG00000163870…
BP	GO:0098813	nuclear chromosome segregation	180/6018	287/14049	6.07111809541985e-12	3.50971337096221e-09	ENSG00000131747/ENSG00000010292/ENSG00000117399/ENSG00000134057/ENSG00000137807/ENSG00000169679/ENSG00000179051/ENSG00000186185/ENSG00000151503/ENSG00000117724/ENSG00000132341/ENSG00000164109/ENSG00000101447/ENSG00000076382/ENSG00000177954/ENSG00000175063/ENSG00000138778/ENSG00000089685/ENSG00000166851/ENSG00000114346/ENSG00000135476/ENSG00000094804/ENSG00000175216/ENSG00000109805/ENSG00000142945…	TOP2A/NCAPD2/CDC20/CCNB1/KIF23/BUB1/RCC2/KIF18B/NCAPD3/CENPF/RAN/MAD2L1/FAM83D/SPAG5/RPS27/UBE2C/CENPE/BIRC5/PLK1/ECT2/ESPL1/CDC6/CKAP5/NCAPG/KIF2C/ATM/KIFC1/RANGAP1/RACGAP1/INCENP/DLGAP5/SPDL1/ZWILCH/NCAPH/PTTG1/KIF14/ZWINT/KIF4A/NDC80/CDCA8/TACC3/FANCD2/TTK/SMC4/AURKB/CDCA5/CENPA/TRIP13/NUP107/PSRC1/CHMP2B/CENPK/SMC1A/CENPH/NDC1/BUB1B/NAA50/KIF22/KPNB1/NUF2/BUB3/NUP160/DYNC1H1/ACTR2/TUBG1/NUDC/…	180	22	ENSG00000177954/ENSG00000149311/ENSG00000130724/ENSG00000068903/ENSG00000130779/ENSG00000255112/ENSG00000118007/ENSG00000119541/ENSG00000197774/ENSG00000173273/ENSG00000105568/ENSG00000086065/ENSG00000085224/ENSG00000101972/ENSG00000119906/ENSG00000185088/ENSG00000134698/ENSG00000123810/ENSG00000047410/ENSG00000119048/ENSG00000129933/ENSG00000119408	158	ENSG00000131747/ENSG00000010292/ENSG00000117399/ENSG00000134057/ENSG00000137807/ENSG00000169679/ENSG00000179051/ENSG00000186185/ENSG00000151503/ENSG00000117724/ENSG00000132341/ENSG00000164109/ENSG00000101447/ENSG00000076382/ENSG00000175063/ENSG00000138778/ENSG00000089685/ENSG00000166851/ENSG00000114346/ENSG00000135476/ENSG00000094804/ENSG00000175216/ENSG00000109805/ENSG00000142945/ENSG00000237649…
BP	GO:0042254	ribosome biogenesis	201/6018	329/14049	1.23628206043363e-11	6.49722417396983e-09	ENSG00000181163/ENSG00000132341/ENSG00000165732/ENSG00000177954/ENSG00000166197/ENSG00000108561/ENSG00000147403/ENSG00000130826/ENSG00000164163/ENSG00000168028/ENSG00000261236/ENSG00000174748/ENSG00000105202/ENSG00000145220/ENSG00000112159/ENSG00000188976/ENSG00000149273/ENSG00000101361/ENSG00000117395/ENSG00000170515/ENSG00000167526/ENSG00000145592/ENSG00000108298/ENSG00000164934/ENSG00000164587…	NPM1/RAN/DDX21/RPS27/NOLC1/C1QBP/RPL10/DKC1/ABCE1/RPSA/BOP1/RPL15/FBL/LYAR/MDN1/NOC2L/RPS3/NOP56/EBNA1BP2/PA2G4/RPL13/RPL37/RPL19/DCAF13/RPS14/GEMIN4/PDCD11/TBL3/RPL26L1/DIS3L2/NOM1/LAS1L/RPS16/LSM6/PELP1/DIMT1/RPL23A/RPL9/RPL12/DHX30/NUP88/NOP58/UTP4/IMP4/GTPBP4/RPL7/BMS1/GNL3/RPS11/BUD23/XPO1/RIOX2/NAT10/RPS6/NHP2/RRP1B/RPL8/SART1/NOP14/NOL6/RPL37A/DDX52/EXOSC2/RPS3A/UTP20/RPL5/GNL2/RPL27A/RPS1…	201	50	ENSG00000177954/ENSG00000147403/ENSG00000174748/ENSG00000167526/ENSG00000145592/ENSG00000108298/ENSG00000164587/ENSG00000198242/ENSG00000163682/ENSG00000197958/ENSG00000142534/ENSG00000137154/ENSG00000197756/ENSG00000145425/ENSG00000166441/ENSG00000047056/ENSG00000101782/ENSG00000129824/ENSG00000231500/ENSG00000109475/ENSG00000186468/ENSG00000071082/ENSG00000110700/ENSG00000135828/ENSG00000185088…	151	ENSG00000181163/ENSG00000132341/ENSG00000165732/ENSG00000166197/ENSG00000108561/ENSG00000130826/ENSG00000164163/ENSG00000168028/ENSG00000261236/ENSG00000105202/ENSG00000145220/ENSG00000112159/ENSG00000188976/ENSG00000149273/ENSG00000101361/ENSG00000117395/ENSG00000170515/ENSG00000164934/ENSG00000179409/ENSG00000148843/ENSG00000183751/ENSG00000037241/ENSG00000144535/ENSG00000146909/ENSG00000001497…
BP	GO:0006403	RNA localization	144/6018	222/14049	2.25782395118548e-11	1.08770668848361e-08	ENSG00000135624/ENSG00000122566/ENSG00000181163/ENSG00000120438/ENSG00000146731/ENSG00000150753/ENSG00000163468/ENSG00000132341/ENSG00000163513/ENSG00000135486/ENSG00000166226/ENSG00000102900/ENSG00000013364/ENSG00000175216/ENSG00000132507/ENSG00000175792/ENSG00000130826/ENSG00000149311/ENSG00000124193/ENSG00000164163/ENSG00000168028/ENSG00000115484/ENSG00000063244/ENSG00000183684/ENSG00000132182…	CCT7/HNRNPA2B1/NPM1/TCP1/CCT6A/CCT5/CCT3/RAN/TGFBR2/HNRNPA1/CCT2/NUP93/MVP/CKAP5/EIF5A/RUVBL1/DKC1/ATM/SRSF6/ABCE1/RPSA/CCT4/U2AF2/ALYREF/NUP210/FBL/SRSF5/ZFP36L1/RUVBL2/NUP107/NDC1/NUP155/NUP205/RANBP1/CCT8/XPO5/NUP160/NUP188/DHX9/EIF4E/PNPT1/ZFP36/RFTN1/HNRNPU/SIDT2/MRPL18/MCM3AP/FYTTD1/NUP98/SRSF3/FMR1/DDX39A/KHSRP/IGF2BP2/KHDRBS1/NUP88/NOP58/CPSF1/AHCTF1/UPF1/SRSF7/MAGOH/ENY2/SRRM1/RTRAF/RANB…	144	24	ENSG00000163513/ENSG00000013364/ENSG00000149311/ENSG00000124193/ENSG00000100650/ENSG00000185650/ENSG00000128016/ENSG00000131378/ENSG00000149577/ENSG00000102081/ENSG00000137312/ENSG00000116754/ENSG00000183486/ENSG00000173273/ENSG00000111224/ENSG00000184575/ENSG00000114503/ENSG00000138095/ENSG00000173726/ENSG00000198952/ENSG00000047410/ENSG00000070366/ENSG00000165699/ENSG00000265241	120	ENSG00000135624/ENSG00000122566/ENSG00000181163/ENSG00000120438/ENSG00000146731/ENSG00000150753/ENSG00000163468/ENSG00000132341/ENSG00000135486/ENSG00000166226/ENSG00000102900/ENSG00000175216/ENSG00000132507/ENSG00000175792/ENSG00000130826/ENSG00000164163/ENSG00000168028/ENSG00000115484/ENSG00000063244/ENSG00000183684/ENSG00000132182/ENSG00000105202/ENSG00000183207/ENSG00000111581/ENSG00000058804…
BP	GO:0140014	mitotic nuclear division	158/6018	250/14049	5.05110544290052e-11	2.24618773580061e-08	ENSG00000011426/ENSG00000010292/ENSG00000088325/ENSG00000117399/ENSG00000108106/ENSG00000134057/ENSG00000148773/ENSG00000137807/ENSG00000169679/ENSG00000087586/ENSG00000101057/ENSG00000186185/ENSG00000151503/ENSG00000117724/ENSG00000132341/ENSG00000164109/ENSG00000076382/ENSG00000175063/ENSG00000138778/ENSG00000089685/ENSG00000166851/ENSG00000204389/ENSG00000135476/ENSG00000094804/ENSG00000109805…	ANLN/NCAPD2/TPX2/CDC20/UBE2S/CCNB1/MKI67/KIF23/BUB1/AURKA/MYBL2/KIF18B/NCAPD3/CENPF/RAN/MAD2L1/SPAG5/UBE2C/CENPE/BIRC5/PLK1/HSPA1A/ESPL1/CDC6/NCAPG/KIF2C/ATM/KIFC1/RACGAP1/DLGAP5/SPDL1/NCAPH/PTTG1/KIF14/ZWINT/KIF11/KIF4A/HSPA1B/NDC80/CDCA8/TACC3/CUL7/TGFB1/TTK/SMC4/AURKB/CDCA5/TRIP13/PSRC1/CHMP2B/SMC1A/BUB1B/RANBP1/KIF20B/NAA50/KIF22/KPNB1/NUF2/BUB3/MZT1/TUBG1/NUMA1/HNRNPU/H2AFY/DIS3L2/RAD21/PKMY…	158	31	ENSG00000149311/ENSG00000044090/ENSG00000105329/ENSG00000101350/ENSG00000130724/ENSG00000068903/ENSG00000255112/ENSG00000118007/ENSG00000119541/ENSG00000173273/ENSG00000105568/ENSG00000086065/ENSG00000085224/ENSG00000159069/ENSG00000101972/ENSG00000119906/ENSG00000130177/ENSG00000138798/ENSG00000174808/ENSG00000023445/ENSG00000047410/ENSG00000172113/ENSG00000129933/ENSG00000100311/ENSG00000182585…	127	ENSG00000011426/ENSG00000010292/ENSG00000088325/ENSG00000117399/ENSG00000108106/ENSG00000134057/ENSG00000148773/ENSG00000137807/ENSG00000169679/ENSG00000087586/ENSG00000101057/ENSG00000186185/ENSG00000151503/ENSG00000117724/ENSG00000132341/ENSG00000164109/ENSG00000076382/ENSG00000175063/ENSG00000138778/ENSG00000089685/ENSG00000166851/ENSG00000204389/ENSG00000135476/ENSG00000094804/ENSG00000109805…
BP	GO:0016072	rRNA metabolic process	183/6018	299/14049	8.307219823385e-11	3.43028841421348e-08	ENSG00000177469/ENSG00000165732/ENSG00000115053/ENSG00000177954/ENSG00000166197/ENSG00000147403/ENSG00000127616/ENSG00000130826/ENSG00000166986/ENSG00000168028/ENSG00000261236/ENSG00000174748/ENSG00000105202/ENSG00000145220/ENSG00000112159/ENSG00000149273/ENSG00000101361/ENSG00000117395/ENSG00000170515/ENSG00000167526/ENSG00000145592/ENSG00000108298/ENSG00000164934/ENSG00000164587/ENSG00000179409…	CAVIN1/DDX21/NCL/RPS27/NOLC1/RPL10/SMARCA4/DKC1/MARS/RPSA/BOP1/RPL15/FBL/LYAR/MDN1/RPS3/NOP56/EBNA1BP2/PA2G4/RPL13/RPL37/RPL19/DCAF13/RPS14/GEMIN4/PDCD11/TBL3/POLR1B/H2AFY/DIS3L2/LAS1L/RPS16/LSM6/PELP1/DIMT1/RPL23A/RPL9/RPL12/NOP58/UTP4/IMP4/GTPBP4/RPL7/BMS1/RPS11/BUD23/NAT10/RPS6/NHP2/RRP1B/RPL8/SART1/GTF3C1/NOP14/NOL6/RPL37A/DDX52/DDX11/EXOSC2/RPS3A/UTP20/RPL5/RPL27A/RPS12/WDR37/MTOR/EIF4A3/RPL…	183	45	ENSG00000177954/ENSG00000147403/ENSG00000174748/ENSG00000167526/ENSG00000145592/ENSG00000108298/ENSG00000164587/ENSG00000198242/ENSG00000163682/ENSG00000197958/ENSG00000142534/ENSG00000137154/ENSG00000197756/ENSG00000145425/ENSG00000166441/ENSG00000047056/ENSG00000101782/ENSG00000129824/ENSG00000231500/ENSG00000109475/ENSG00000186468/ENSG00000071082/ENSG00000110700/ENSG00000135828/ENSG00000185088…	138	ENSG00000177469/ENSG00000165732/ENSG00000115053/ENSG00000166197/ENSG00000127616/ENSG00000130826/ENSG00000166986/ENSG00000168028/ENSG00000261236/ENSG00000105202/ENSG00000145220/ENSG00000112159/ENSG00000149273/ENSG00000101361/ENSG00000117395/ENSG00000170515/ENSG00000164934/ENSG00000179409/ENSG00000148843/ENSG00000183751/ENSG00000125630/ENSG00000113648/ENSG00000144535/ENSG00000001497/ENSG00000105193…
BP	GO:0010948	negative regulation of cell cycle process	189/6018	313/14049	2.08296804022673e-10	8.02775882703381e-08	ENSG00000253729/ENSG00000150991/ENSG00000134057/ENSG00000096384/ENSG00000181163/ENSG00000169679/ENSG00000126457/ENSG00000087586/ENSG00000117724/ENSG00000175166/ENSG00000164109/ENSG00000170312/ENSG00000140525/ENSG00000185862/ENSG00000166851/ENSG00000135476/ENSG00000163870/ENSG00000162063/ENSG00000149311/ENSG00000140534/ENSG00000147883/ENSG00000022267/ENSG00000100911/ENSG00000168283/ENSG00000164611…	PRKDC/UBC/CCNB1/HSP90AB1/NPM1/BUB1/PRMT1/AURKA/CENPF/PSMD2/MAD2L1/CDK1/FANCI/EVI2B/PLK1/ESPL1/TPRA1/CCNF/ATM/TICRR/CDKN2B/FHL1/PSME2/BMI1/PTTG1/CDK2/PLK2/NDC80/ZFP36L1/TTK/CBX5/AURKB/PRKAR1A/GTSE1/TRIP13/SMC1A/RBBP8/PSME4/EZH2/CALR/BUB1B/GPNMB/PCNA/CDC7/TFDP1/CLSPN/BCL6/BUB3/MUC1/PSME3/BAX/CBX3/JADE1/H2AFY/RAD21/PIDD1/RBL2/PSMA4/RRM2/CHMP2A/TNKS1BP1/NAE1/BRCA1/BLM/ZFP36L2/RBM14/SUSD2/CTDSP2/LIF/C…	189	46	ENSG00000150991/ENSG00000185862/ENSG00000149311/ENSG00000147883/ENSG00000185650/ENSG00000108946/ENSG00000179218/ENSG00000136235/ENSG00000113916/ENSG00000185499/ENSG00000103479/ENSG00000130724/ENSG00000149115/ENSG00000152518/ENSG00000175215/ENSG00000128342/ENSG00000161010/ENSG00000160310/ENSG00000173846/ENSG00000144579/ENSG00000090612/ENSG00000114126/ENSG00000197343/ENSG00000184481/ENSG00000173273…	143	ENSG00000253729/ENSG00000134057/ENSG00000096384/ENSG00000181163/ENSG00000169679/ENSG00000126457/ENSG00000087586/ENSG00000117724/ENSG00000175166/ENSG00000164109/ENSG00000170312/ENSG00000140525/ENSG00000166851/ENSG00000135476/ENSG00000163870/ENSG00000162063/ENSG00000140534/ENSG00000022267/ENSG00000100911/ENSG00000168283/ENSG00000164611/ENSG00000123374/ENSG00000145632/ENSG00000080986/ENSG00000112742…
BP	GO:0045930	negative regulation of mitotic cell cycle	176/6018	288/14049	2.26934518006143e-10	8.05983982961856e-08	ENSG00000173559/ENSG00000131747/ENSG00000253729/ENSG00000150991/ENSG00000035862/ENSG00000134057/ENSG00000181163/ENSG00000169679/ENSG00000126457/ENSG00000087586/ENSG00000117724/ENSG00000175166/ENSG00000164109/ENSG00000170312/ENSG00000140525/ENSG00000180447/ENSG00000166851/ENSG00000146648/ENSG00000163870/ENSG00000149311/ENSG00000140534/ENSG00000147883/ENSG00000022267/ENSG00000100911/ENSG00000174442…	NABP1/TOP2A/PRKDC/UBC/TIMP2/CCNB1/NPM1/BUB1/PRMT1/AURKA/CENPF/PSMD2/MAD2L1/CDK1/FANCI/GAS1/PLK1/EGFR/TPRA1/ATM/TICRR/CDKN2B/FHL1/PSME2/ZWILCH/PTTG1/CDK2/ZWINT/PLK2/NDC80/ZFP36L1/TGFB1/TTK/AURKB/GTSE1/TRIP13/MDC1/PSME4/EZH2/BUB1B/GPNMB/PCNA/DLG1/TFDP1/CLSPN/BCL6/BUB3/MUC1/PSME3/BAX/PNPT1/JADE1/RAD21/PIDD1/RBL2/PSMA4/INTS3/TNKS1BP1/MAP3K20/NAE1/SCRIB/BRCA1/KNTC1/BLM/ZFP36L2/CTDSP2/CDT1/EME1/MRNIP/P…	176	47	ENSG00000173559/ENSG00000150991/ENSG00000035862/ENSG00000180447/ENSG00000146648/ENSG00000149311/ENSG00000147883/ENSG00000185650/ENSG00000105329/ENSG00000136235/ENSG00000113916/ENSG00000185499/ENSG00000103479/ENSG00000143624/ENSG00000149115/ENSG00000152518/ENSG00000175215/ENSG00000161010/ENSG00000160310/ENSG00000137154/ENSG00000173846/ENSG00000144579/ENSG00000133639/ENSG00000198797/ENSG00000114126…	129	ENSG00000131747/ENSG00000253729/ENSG00000134057/ENSG00000181163/ENSG00000169679/ENSG00000126457/ENSG00000087586/ENSG00000117724/ENSG00000175166/ENSG00000164109/ENSG00000170312/ENSG00000140525/ENSG00000166851/ENSG00000163870/ENSG00000140534/ENSG00000022267/ENSG00000100911/ENSG00000174442/ENSG00000164611/ENSG00000123374/ENSG00000122952/ENSG00000145632/ENSG00000080986/ENSG00000112742/ENSG00000178999…
BP	GO:0006364	rRNA processing	164/6018	265/14049	2.37013106908001e-10	8.05983982961856e-08	ENSG00000165732/ENSG00000177954/ENSG00000166197/ENSG00000147403/ENSG00000130826/ENSG00000168028/ENSG00000261236/ENSG00000174748/ENSG00000105202/ENSG00000145220/ENSG00000112159/ENSG00000149273/ENSG00000101361/ENSG00000117395/ENSG00000170515/ENSG00000167526/ENSG00000145592/ENSG00000108298/ENSG00000164934/ENSG00000164587/ENSG00000179409/ENSG00000148843/ENSG00000183751/ENSG00000144535/ENSG00000001497…	DDX21/RPS27/NOLC1/RPL10/DKC1/RPSA/BOP1/RPL15/FBL/LYAR/MDN1/RPS3/NOP56/EBNA1BP2/PA2G4/RPL13/RPL37/RPL19/DCAF13/RPS14/GEMIN4/PDCD11/TBL3/DIS3L2/LAS1L/RPS16/LSM6/PELP1/DIMT1/RPL23A/RPL9/RPL12/NOP58/UTP4/IMP4/GTPBP4/RPL7/BMS1/RPS11/BUD23/NAT10/RPS6/NHP2/RRP1B/RPL8/SART1/NOP14/NOL6/RPL37A/DDX52/EXOSC2/RPS3A/UTP20/RPL5/RPL27A/RPS12/WDR37/EIF4A3/RPL4/RIOK3/RPS4Y1/FTSJ3/RPS2/RPS18/CHD7/EXOSC7/NOL11/MRTO4…	164	45	ENSG00000177954/ENSG00000147403/ENSG00000174748/ENSG00000167526/ENSG00000145592/ENSG00000108298/ENSG00000164587/ENSG00000198242/ENSG00000163682/ENSG00000197958/ENSG00000142534/ENSG00000137154/ENSG00000197756/ENSG00000145425/ENSG00000166441/ENSG00000047056/ENSG00000101782/ENSG00000129824/ENSG00000231500/ENSG00000109475/ENSG00000186468/ENSG00000071082/ENSG00000110700/ENSG00000135828/ENSG00000185088…	119	ENSG00000165732/ENSG00000166197/ENSG00000130826/ENSG00000168028/ENSG00000261236/ENSG00000105202/ENSG00000145220/ENSG00000112159/ENSG00000149273/ENSG00000101361/ENSG00000117395/ENSG00000170515/ENSG00000164934/ENSG00000179409/ENSG00000148843/ENSG00000183751/ENSG00000144535/ENSG00000001497/ENSG00000105193/ENSG00000164167/ENSG00000141456/ENSG00000086189/ENSG00000055044/ENSG00000141076/ENSG00000136718…
BP	GO:0006261	DNA-dependent DNA replication	100/6018	147/14049	5.19345998024632e-10	1.66796623032244e-07	ENSG00000112118/ENSG00000137309/ENSG00000177084/ENSG00000104738/ENSG00000166508/ENSG00000127586/ENSG00000132383/ENSG00000094804/ENSG00000140534/ENSG00000183684/ENSG00000101003/ENSG00000143799/ENSG00000073111/ENSG00000123374/ENSG00000062822/ENSG00000160949/ENSG00000069275/ENSG00000076003/ENSG00000072501/ENSG00000198554/ENSG00000111602/ENSG00000132646/ENSG00000085840/ENSG00000163918/ENSG00000097046…	MCM3/HMGA1/POLE/MCM4/MCM7/CHTF18/RPA1/CDC6/TICRR/ALYREF/GINS1/PARP1/MCM2/CDK2/POLD1/TONSL/NUCKS1/MCM6/SMC1A/WDHD1/TIMELESS/PCNA/ORC1/RFC4/CDC7/ORC6/BCL6/GMNN/CDK2AP1/BAZ1A/POLD2/POLA1/GINS4/RFC2/MCM5/CDC45/BLM/DNA2/UPF1/PARP2/CDT1/EME1/FEN1/DBF4B/MMS22L/POLE2/RFC3/GINS2/DONSON/DDX11/RFWD3/MCM8/E2F7/LIG1/POLQ/RRM2B/CENPX/DSCC1/TWNK/EME2/MCMBP/ATRX/STAG2/BRCA2/WRN/E2F8/TOPBP1/SLBP/RFC5/MGME1/TIPIN/…	100	12	ENSG00000113916/ENSG00000048392/ENSG00000197774/ENSG00000085224/ENSG00000101972/ENSG00000197548/ENSG00000077782/ENSG00000041880/ENSG00000185129/ENSG00000135336/ENSG00000130997/ENSG00000175482	88	ENSG00000112118/ENSG00000137309/ENSG00000177084/ENSG00000104738/ENSG00000166508/ENSG00000127586/ENSG00000132383/ENSG00000094804/ENSG00000140534/ENSG00000183684/ENSG00000101003/ENSG00000143799/ENSG00000073111/ENSG00000123374/ENSG00000062822/ENSG00000160949/ENSG00000069275/ENSG00000076003/ENSG00000072501/ENSG00000198554/ENSG00000111602/ENSG00000132646/ENSG00000085840/ENSG00000163918/ENSG00000097046…
BP	GO:0000956	nuclear-transcribed mRNA catabolic process	131/6018	205/14049	7.81657370328018e-10	2.35367925530332e-07	ENSG00000146278/ENSG00000177954/ENSG00000147403/ENSG00000114867/ENSG00000149311/ENSG00000168028/ENSG00000174748/ENSG00000185650/ENSG00000149273/ENSG00000167526/ENSG00000145592/ENSG00000108298/ENSG00000164587/ENSG00000151247/ENSG00000103342/ENSG00000128016/ENSG00000130520/ENSG00000144535/ENSG00000105193/ENSG00000164167/ENSG00000198242/ENSG00000163682/ENSG00000197958/ENSG00000149115/ENSG00000009307…	PNRC1/RPS27/RPL10/EIF4G1/ATM/RPSA/RPL15/ZFP36L1/RPS3/RPL13/RPL37/RPL19/RPS14/EIF4E/GSPT1/ZFP36/LSM4/DIS3L2/RPS16/LSM6/RPL23A/RPL9/RPL12/TNKS1BP1/CSDE1/ZFP36L2/UPF1/LSM7/MAGOH/RPL7/EIF4A2/SMG9/RPS11/LSM5/RPS6/RPL8/RPL37A/EXOSC2/RPS3A/RPL5/RPL27A/RPS12/EIF4B/CNOT1/EIF4A3/RPL4/LSM2/RPS4Y1/RPS2/ZC3H12A/AGO2/RPS18/EXOSC7/MRTO4/EXOSC9/RPL34/LSM3/NT5C3B/SSB/PPP2R1A/CNOT6/SECISBP2/DDX5/RPS23/TTC37/RPL35/…	131	62	ENSG00000146278/ENSG00000177954/ENSG00000147403/ENSG00000149311/ENSG00000174748/ENSG00000185650/ENSG00000167526/ENSG00000145592/ENSG00000108298/ENSG00000164587/ENSG00000128016/ENSG00000198242/ENSG00000163682/ENSG00000197958/ENSG00000149115/ENSG00000009307/ENSG00000152518/ENSG00000156976/ENSG00000142534/ENSG00000137154/ENSG00000197756/ENSG00000145425/ENSG00000166441/ENSG00000063046/ENSG00000129824…	69	ENSG00000114867/ENSG00000168028/ENSG00000149273/ENSG00000151247/ENSG00000103342/ENSG00000130520/ENSG00000144535/ENSG00000105193/ENSG00000164167/ENSG00000005007/ENSG00000130332/ENSG00000162385/ENSG00000147604/ENSG00000105771/ENSG00000106355/ENSG00000161016/ENSG00000130713/ENSG00000122406/ENSG00000112306/ENSG00000125107/ENSG00000141543/ENSG00000174444/ENSG00000204392/ENSG00000140988/ENSG00000123908…
BP	GO:0036230	granulocyte activation	250/6018	438/14049	8.14281008580978e-10	2.35367925530332e-07	ENSG00000124107/ENSG00000166710/ENSG00000087086/ENSG00000125730/ENSG00000197746/ENSG00000167996/ENSG00000133048/ENSG00000164733/ENSG00000117984/ENSG00000204386/ENSG00000116260/ENSG00000135404/ENSG00000135677/ENSG00000109971/ENSG00000108828/ENSG00000005893/ENSG00000086062/ENSG00000196549/ENSG00000035862/ENSG00000138413/ENSG00000137575/ENSG00000096384/ENSG00000030582/ENSG00000124406/ENSG00000059804…	SLPI/B2M/FTL/C3/PSAP/FTH1/CHI3L1/CTSB/CTSD/NEU1/QSOX1/CD63/GNS/HSPA8/VAT1/LAMP2/B4GALT1/MME/TIMP2/IDH1/SDCBP/HSP90AB1/GRN/ATP8A1/SLC2A3/CREG1/GAA/EEF1A1/CTSA/S100A11/NFASC/SERPINB1/PTPRJ/ALDH3B1/PKM/FPR1/GM2A/NCSTN/NHLRC3/LTF/PLAUR/HMGB1/PSMD2/PRDX6/TUBB/PGAM1/PTX3/COTL1/CCT2/DPP7/ALDOC/HEXB/ILF2/CD59/HSPA1A/BRI3/CD47/HP/CTSC/MVP/HSP90AA1/TMBIM1/YPEL5/ARHGAP45/PYGL/IGF2R/UBR4/GSN/GLB1/LPCAT1/SURF…	250	170	ENSG00000124107/ENSG00000166710/ENSG00000087086/ENSG00000125730/ENSG00000197746/ENSG00000167996/ENSG00000133048/ENSG00000164733/ENSG00000117984/ENSG00000204386/ENSG00000116260/ENSG00000135404/ENSG00000135677/ENSG00000108828/ENSG00000005893/ENSG00000086062/ENSG00000196549/ENSG00000035862/ENSG00000138413/ENSG00000137575/ENSG00000030582/ENSG00000124406/ENSG00000059804/ENSG00000143162/ENSG00000171298…	80	ENSG00000109971/ENSG00000096384/ENSG00000163531/ENSG00000149177/ENSG00000189403/ENSG00000175166/ENSG00000117592/ENSG00000196230/ENSG00000171314/ENSG00000103187/ENSG00000166226/ENSG00000143621/ENSG00000204389/ENSG00000109861/ENSG00000080824/ENSG00000127481/ENSG00000196419/ENSG00000064666/ENSG00000204388/ENSG00000173391/ENSG00000145703/ENSG00000170515/ENSG00000079739/ENSG00000156261/ENSG00000108424…
BP	GO:0051169	nuclear transport	192/6018	323/14049	9.4783988759507e-10	2.609267804851e-07	ENSG00000265972/ENSG00000182481/ENSG00000183255/ENSG00000122566/ENSG00000096384/ENSG00000181163/ENSG00000168610/ENSG00000124207/ENSG00000132341/ENSG00000137309/ENSG00000170312/ENSG00000135486/ENSG00000065150/ENSG00000102900/ENSG00000064703/ENSG00000114346/ENSG00000132507/ENSG00000205339/ENSG00000175334/ENSG00000119335/ENSG00000124193/ENSG00000164163/ENSG00000168028/ENSG00000100401/ENSG00000063244…	TXNIP/KPNA2/PTTG1IP/HNRNPA2B1/HSP90AB1/NPM1/STAT3/CSE1L/RAN/HMGA1/CDK1/HNRNPA1/IPO5/NUP93/DDX20/ECT2/EIF5A/IPO7/BANF1/SET/SRSF6/ABCE1/RPSA/RANGAP1/U2AF2/ALYREF/ANP32E/NUP210/PSEN1/SRSF5/TGFB1/SNRPF/GTSE1/IFI27/NUP107/NDC1/NUP155/ANP32B/CALR/PDIA3/NUP205/RANBP1/KPNB1/PTGS2/XPO6/BCL6/ANP32A/GAS6/SNRPB/GEMIN4/XPO5/NUP160/NUP188/MYBBP1A/DHX9/EIF4E/SNRPG/CHP1/SNRPE/SNRPD1/MCM3AP/GSK3B/FYTTD1/PSIP1/NUP…	192	43	ENSG00000265972/ENSG00000183255/ENSG00000168610/ENSG00000124193/ENSG00000080815/ENSG00000100650/ENSG00000105329/ENSG00000165949/ENSG00000179218/ENSG00000167004/ENSG00000073756/ENSG00000113916/ENSG00000183087/ENSG00000187446/ENSG00000082701/ENSG00000184584/ENSG00000173801/ENSG00000116754/ENSG00000109854/ENSG00000163874/ENSG00000183486/ENSG00000067066/ENSG00000184575/ENSG00000114503/ENSG00000104447…	149	ENSG00000182481/ENSG00000122566/ENSG00000096384/ENSG00000181163/ENSG00000124207/ENSG00000132341/ENSG00000137309/ENSG00000170312/ENSG00000135486/ENSG00000065150/ENSG00000102900/ENSG00000064703/ENSG00000114346/ENSG00000132507/ENSG00000205339/ENSG00000175334/ENSG00000119335/ENSG00000164163/ENSG00000168028/ENSG00000100401/ENSG00000063244/ENSG00000183684/ENSG00000143401/ENSG00000132182/ENSG00000139343…
BP	GO:0019080	viral gene expression	121/6018	187/14049	1.11029236292891e-09	2.91754552276912e-07	ENSG00000142089/ENSG00000011304/ENSG00000177954/ENSG00000102900/ENSG00000147403/ENSG00000127616/ENSG00000106263/ENSG00000168028/ENSG00000174748/ENSG00000132182/ENSG00000271503/ENSG00000069275/ENSG00000149273/ENSG00000111581/ENSG00000058804/ENSG00000113569/ENSG00000167526/ENSG00000155561/ENSG00000145592/ENSG00000108298/ENSG00000164587/ENSG00000030066/ENSG00000095319/ENSG00000135829/ENSG00000171206…	IFITM3/PTBP1/RPS27/NUP93/RPL10/SMARCA4/EIF3B/RPSA/RPL15/NUP210/CCL5/NUCKS1/RPS3/NUP107/NDC1/NUP155/RPL13/NUP205/RPL37/RPL19/RPS14/NUP160/NUP188/DHX9/TRIM8/POLR2E/ZFP36/TRIM14/RPS16/NUP98/RPL23A/RPL9/RPL12/NUP88/EIF2AK4/RPL7/TARDBP/EIF3G/RPS11/RPS6/RRP1B/FURIN/RPL8/GTF2F2/RPL37A/RPS3A/RPL5/RPL27A/RPS12/NUP62/RPL4/RPS4Y1/NUP153/RPS2/RPS18/NUP85/RSF1/SEH1L/NELFCD/RPL34/PSMC3/SSB/EIF3A/NUP214/RPS23/R…	121	47	ENSG00000142089/ENSG00000177954/ENSG00000147403/ENSG00000174748/ENSG00000271503/ENSG00000167526/ENSG00000145592/ENSG00000108298/ENSG00000164587/ENSG00000171206/ENSG00000128016/ENSG00000198242/ENSG00000163682/ENSG00000197958/ENSG00000142534/ENSG00000137154/ENSG00000140564/ENSG00000197756/ENSG00000145425/ENSG00000166441/ENSG00000129824/ENSG00000231500/ENSG00000048649/ENSG00000109475/ENSG00000186468…	74	ENSG00000011304/ENSG00000102900/ENSG00000127616/ENSG00000106263/ENSG00000168028/ENSG00000132182/ENSG00000069275/ENSG00000149273/ENSG00000111581/ENSG00000058804/ENSG00000113569/ENSG00000155561/ENSG00000030066/ENSG00000095319/ENSG00000135829/ENSG00000099817/ENSG00000106785/ENSG00000105193/ENSG00000110713/ENSG00000108559/ENSG00000128829/ENSG00000147604/ENSG00000120948/ENSG00000130811/ENSG00000160208…
BP	GO:0006611	protein export from nucleus	115/6018	176/14049	1.20235655726616e-09	3.02209706850246e-07	ENSG00000122566/ENSG00000181163/ENSG00000124207/ENSG00000132341/ENSG00000102900/ENSG00000132507/ENSG00000124193/ENSG00000164163/ENSG00000168028/ENSG00000100401/ENSG00000063244/ENSG00000183684/ENSG00000132182/ENSG00000100650/ENSG00000105329/ENSG00000075218/ENSG00000165949/ENSG00000111581/ENSG00000058804/ENSG00000113569/ENSG00000136938/ENSG00000179218/ENSG00000155561/ENSG00000169180/ENSG00000183087…	HNRNPA2B1/NPM1/CSE1L/RAN/NUP93/EIF5A/SRSF6/ABCE1/RPSA/RANGAP1/U2AF2/ALYREF/NUP210/SRSF5/TGFB1/GTSE1/IFI27/NUP107/NDC1/NUP155/ANP32B/CALR/NUP205/XPO6/GAS6/XPO5/NUP160/NUP188/EIF4E/CHP1/GSK3B/FYTTD1/NUP98/SRSF3/DDX39A/BAG3/NUP88/CPSF1/UPF1/SRSF7/MAGOH/ENY2/SRRM1/XPO1/YWHAE/AGFG1/NOL6/SRSF11/SRSF4/SRSF2/DHX38/NUP62/EIF4A3/SRSF1/NUP153/NUP85/CPSF2/XPO7/SEH1L/THOC3/PTPN11/CPSF3/SRSF9/NUTF2/SSB/NUP214/…	115	21	ENSG00000124193/ENSG00000100650/ENSG00000105329/ENSG00000165949/ENSG00000179218/ENSG00000183087/ENSG00000187446/ENSG00000082701/ENSG00000116754/ENSG00000067066/ENSG00000184575/ENSG00000114503/ENSG00000115137/ENSG00000198952/ENSG00000047410/ENSG00000070366/ENSG00000165699/ENSG00000079337/ENSG00000100614/ENSG00000134376/ENSG00000265241	94	ENSG00000122566/ENSG00000181163/ENSG00000124207/ENSG00000132341/ENSG00000102900/ENSG00000132507/ENSG00000164163/ENSG00000168028/ENSG00000100401/ENSG00000063244/ENSG00000183684/ENSG00000132182/ENSG00000075218/ENSG00000111581/ENSG00000058804/ENSG00000113569/ENSG00000136938/ENSG00000155561/ENSG00000169180/ENSG00000124571/ENSG00000030066/ENSG00000095319/ENSG00000151247/ENSG00000122068/ENSG00000110713…
BP	GO:0000070	mitotic sister chromatid segregation	99/6018	147/14049	1.48325645701951e-09	3.57279399084573e-07	ENSG00000010292/ENSG00000117399/ENSG00000134057/ENSG00000137807/ENSG00000169679/ENSG00000186185/ENSG00000151503/ENSG00000117724/ENSG00000132341/ENSG00000164109/ENSG00000076382/ENSG00000175063/ENSG00000138778/ENSG00000166851/ENSG00000135476/ENSG00000094804/ENSG00000109805/ENSG00000142945/ENSG00000149311/ENSG00000237649/ENSG00000161800/ENSG00000126787/ENSG00000040275/ENSG00000121152/ENSG00000164611…	NCAPD2/CDC20/CCNB1/KIF23/BUB1/KIF18B/NCAPD3/CENPF/RAN/MAD2L1/SPAG5/UBE2C/CENPE/PLK1/ESPL1/CDC6/NCAPG/KIF2C/ATM/KIFC1/RACGAP1/DLGAP5/SPDL1/NCAPH/PTTG1/KIF14/ZWINT/KIF4A/NDC80/CDCA8/TACC3/TTK/SMC4/AURKB/CDCA5/TRIP13/PSRC1/CHMP2B/SMC1A/BUB1B/NAA50/KIF22/KPNB1/NUF2/BUB3/TUBG1/NUMA1/HNRNPU/H2AFY/DIS3L2/RAD21/CHMP2A/KNSTRN/CDT1/SMC2/NEK2/SGO1/KIF18A/ANAPC1/CHMP1B/NUP62/SLF1/VPS4B/SEH1L/DSCC1/CEP57L1/TN…	99	12	ENSG00000149311/ENSG00000130724/ENSG00000255112/ENSG00000119541/ENSG00000173273/ENSG00000105568/ENSG00000086065/ENSG00000085224/ENSG00000119906/ENSG00000047410/ENSG00000129933/ENSG00000119408	87	ENSG00000010292/ENSG00000117399/ENSG00000134057/ENSG00000137807/ENSG00000169679/ENSG00000186185/ENSG00000151503/ENSG00000117724/ENSG00000132341/ENSG00000164109/ENSG00000076382/ENSG00000175063/ENSG00000138778/ENSG00000166851/ENSG00000135476/ENSG00000094804/ENSG00000109805/ENSG00000142945/ENSG00000237649/ENSG00000161800/ENSG00000126787/ENSG00000040275/ENSG00000121152/ENSG00000164611/ENSG00000118193…
BP	GO:0000075	cell cycle checkpoint	137/6018	218/14049	1.66495314823544e-09	3.85003765997963e-07	ENSG00000104419/ENSG00000173559/ENSG00000131747/ENSG00000253729/ENSG00000150991/ENSG00000134057/ENSG00000181163/ENSG00000169679/ENSG00000126457/ENSG00000087586/ENSG00000117724/ENSG00000164109/ENSG00000170312/ENSG00000140525/ENSG00000166851/ENSG00000094804/ENSG00000149311/ENSG00000140534/ENSG00000104885/ENSG00000188486/ENSG00000147883/ENSG00000040275/ENSG00000174442/ENSG00000123374/ENSG00000122952…	NDRG1/NABP1/TOP2A/PRKDC/UBC/CCNB1/NPM1/BUB1/PRMT1/AURKA/CENPF/MAD2L1/CDK1/FANCI/PLK1/CDC6/ATM/TICRR/DOT1L/H2AFX/CDKN2B/SPDL1/ZWILCH/CDK2/ZWINT/PLK2/NDC80/TGFB1/TTK/AURKB/GTSE1/TRIP13/TIMELESS/MDC1/RBBP8/BUB1B/PCNA/DLG1/TFDP1/CLSPN/BUB3/MUC1/BAX/CRY1/PIDD1/RBL2/INTS3/NSUN2/TNKS1BP1/MAP3K20/NAE1/CDC45/BRCA1/KNTC1/BLM/DNA2/EIF2AK4/CDT1/EME1/MRNIP/CCAR2/RPS6/BRIP1/CCND1/DONSON/PLK3/RFWD3/E2F7/CNOT1/E…	137	25	ENSG00000104419/ENSG00000173559/ENSG00000150991/ENSG00000149311/ENSG00000147883/ENSG00000105329/ENSG00000185499/ENSG00000103479/ENSG00000143624/ENSG00000149115/ENSG00000161010/ENSG00000137154/ENSG00000173846/ENSG00000114126/ENSG00000197774/ENSG00000184481/ENSG00000171552/ENSG00000162734/ENSG00000185088/ENSG00000114670/ENSG00000143816/ENSG00000169018/ENSG00000047410/ENSG00000140464/ENSG00000169372	112	ENSG00000131747/ENSG00000253729/ENSG00000134057/ENSG00000181163/ENSG00000169679/ENSG00000126457/ENSG00000087586/ENSG00000117724/ENSG00000164109/ENSG00000170312/ENSG00000140525/ENSG00000166851/ENSG00000094804/ENSG00000140534/ENSG00000104885/ENSG00000188486/ENSG00000040275/ENSG00000174442/ENSG00000123374/ENSG00000122952/ENSG00000145632/ENSG00000080986/ENSG00000112742/ENSG00000178999/ENSG00000075218…
BP	GO:0006913	nucleocytoplasmic transport	189/6018	319/14049	1.85389700153173e-09	4.12206867917498e-07	ENSG00000265972/ENSG00000182481/ENSG00000183255/ENSG00000122566/ENSG00000096384/ENSG00000181163/ENSG00000168610/ENSG00000124207/ENSG00000132341/ENSG00000170312/ENSG00000135486/ENSG00000065150/ENSG00000102900/ENSG00000064703/ENSG00000114346/ENSG00000132507/ENSG00000205339/ENSG00000119335/ENSG00000124193/ENSG00000164163/ENSG00000168028/ENSG00000100401/ENSG00000063244/ENSG00000183684/ENSG00000143401…	TXNIP/KPNA2/PTTG1IP/HNRNPA2B1/HSP90AB1/NPM1/STAT3/CSE1L/RAN/CDK1/HNRNPA1/IPO5/NUP93/DDX20/ECT2/EIF5A/IPO7/SET/SRSF6/ABCE1/RPSA/RANGAP1/U2AF2/ALYREF/ANP32E/NUP210/PSEN1/SRSF5/TGFB1/SNRPF/GTSE1/IFI27/NUP107/NDC1/NUP155/ANP32B/CALR/PDIA3/NUP205/RANBP1/KPNB1/PTGS2/XPO6/BCL6/ANP32A/GAS6/SNRPB/GEMIN4/XPO5/NUP160/NUP188/MYBBP1A/DHX9/EIF4E/SNRPG/CHP1/SNRPE/SNRPD1/MCM3AP/GSK3B/FYTTD1/NUP98/TMEM173/SRSF3/D…	189	43	ENSG00000265972/ENSG00000183255/ENSG00000168610/ENSG00000124193/ENSG00000080815/ENSG00000100650/ENSG00000105329/ENSG00000165949/ENSG00000179218/ENSG00000167004/ENSG00000073756/ENSG00000113916/ENSG00000183087/ENSG00000187446/ENSG00000082701/ENSG00000184584/ENSG00000173801/ENSG00000116754/ENSG00000109854/ENSG00000163874/ENSG00000183486/ENSG00000067066/ENSG00000184575/ENSG00000114503/ENSG00000104447…	146	ENSG00000182481/ENSG00000122566/ENSG00000096384/ENSG00000181163/ENSG00000124207/ENSG00000132341/ENSG00000170312/ENSG00000135486/ENSG00000065150/ENSG00000102900/ENSG00000064703/ENSG00000114346/ENSG00000132507/ENSG00000205339/ENSG00000119335/ENSG00000164163/ENSG00000168028/ENSG00000100401/ENSG00000063244/ENSG00000183684/ENSG00000143401/ENSG00000132182/ENSG00000139343/ENSG00000075218/ENSG00000111581…
BP	GO:0034502	protein localization to chromosome	58/6018	76/14049	2.75734804293167e-09	5.74135617527988e-07	ENSG00000135624/ENSG00000120438/ENSG00000146731/ENSG00000150753/ENSG00000179051/ENSG00000170312/ENSG00000166226/ENSG00000166851/ENSG00000132383/ENSG00000130826/ENSG00000115484/ENSG00000040275/ENSG00000080986/ENSG00000112742/ENSG00000178999/ENSG00000146670/ENSG00000183207/ENSG00000115163/ENSG00000106462/ENSG00000156970/ENSG00000156261/ENSG00000171320/ENSG00000113648/ENSG00000164754/ENSG00000107854…	CCT7/TCP1/CCT6A/CCT5/RCC2/CDK1/CCT2/PLK1/RPA1/DKC1/CCT4/SPDL1/NDC80/TTK/AURKB/CDCA5/RUVBL2/CENPA/EZH2/BUB1B/CCT8/ESCO2/H2AFY/RAD21/TNKS2/XRCC5/CDT1/GNL3/MRNIP/KNL1/WRAP53/GNL3L/SLF1/TNKS/ATRX/BRCA2/CARM1/SLF2/HASPIN/TINF2/PARP3/CHAMP1/IK/NABP2/MTBP/TERF2IP/CHMP7/RB1/SPIDR/TERT/MAU2/MIS12/ACD/ATR/CENPQ/SGF29/PINX1/CTCF	58	10	ENSG00000107854/ENSG00000161010/ENSG00000173273/ENSG00000085224/ENSG00000119906/ENSG00000092330/ENSG00000041880/ENSG00000166848/ENSG00000164808/ENSG00000129933	48	ENSG00000135624/ENSG00000120438/ENSG00000146731/ENSG00000150753/ENSG00000179051/ENSG00000170312/ENSG00000166226/ENSG00000166851/ENSG00000132383/ENSG00000130826/ENSG00000115484/ENSG00000040275/ENSG00000080986/ENSG00000112742/ENSG00000178999/ENSG00000146670/ENSG00000183207/ENSG00000115163/ENSG00000106462/ENSG00000156970/ENSG00000156261/ENSG00000171320/ENSG00000113648/ENSG00000164754/ENSG00000079246…
BP	GO:0043312	neutrophil degranulation	241/6018	424/14049	2.78079870105235e-09	5.74135617527988e-07	ENSG00000124107/ENSG00000166710/ENSG00000087086/ENSG00000125730/ENSG00000197746/ENSG00000167996/ENSG00000133048/ENSG00000164733/ENSG00000117984/ENSG00000204386/ENSG00000116260/ENSG00000135404/ENSG00000135677/ENSG00000109971/ENSG00000108828/ENSG00000005893/ENSG00000086062/ENSG00000196549/ENSG00000035862/ENSG00000138413/ENSG00000137575/ENSG00000096384/ENSG00000030582/ENSG00000124406/ENSG00000059804…	SLPI/B2M/FTL/C3/PSAP/FTH1/CHI3L1/CTSB/CTSD/NEU1/QSOX1/CD63/GNS/HSPA8/VAT1/LAMP2/B4GALT1/MME/TIMP2/IDH1/SDCBP/HSP90AB1/GRN/ATP8A1/SLC2A3/CREG1/GAA/EEF1A1/CTSA/S100A11/NFASC/SERPINB1/PTPRJ/ALDH3B1/PKM/FPR1/GM2A/NCSTN/NHLRC3/LTF/PLAUR/HMGB1/PSMD2/PRDX6/TUBB/PGAM1/PTX3/COTL1/CCT2/DPP7/ALDOC/HEXB/ILF2/CD59/HSPA1A/BRI3/CD47/HP/CTSC/MVP/HSP90AA1/TMBIM1/YPEL5/ARHGAP45/PYGL/IGF2R/UBR4/GSN/GLB1/LPCAT1/SURF…	241	164	ENSG00000124107/ENSG00000166710/ENSG00000087086/ENSG00000125730/ENSG00000197746/ENSG00000167996/ENSG00000133048/ENSG00000164733/ENSG00000117984/ENSG00000204386/ENSG00000116260/ENSG00000135404/ENSG00000135677/ENSG00000108828/ENSG00000005893/ENSG00000086062/ENSG00000196549/ENSG00000035862/ENSG00000138413/ENSG00000137575/ENSG00000030582/ENSG00000124406/ENSG00000059804/ENSG00000143162/ENSG00000171298…	77	ENSG00000109971/ENSG00000096384/ENSG00000163531/ENSG00000149177/ENSG00000189403/ENSG00000175166/ENSG00000117592/ENSG00000196230/ENSG00000171314/ENSG00000103187/ENSG00000166226/ENSG00000143621/ENSG00000204389/ENSG00000109861/ENSG00000080824/ENSG00000127481/ENSG00000196419/ENSG00000064666/ENSG00000204388/ENSG00000173391/ENSG00000145703/ENSG00000170515/ENSG00000079739/ENSG00000156261/ENSG00000108424…
BP	GO:0051236	establishment of RNA localization	121/6018	189/14049	2.91592310801847e-09	5.75605974062921e-07	ENSG00000122566/ENSG00000181163/ENSG00000132341/ENSG00000163513/ENSG00000135486/ENSG00000102900/ENSG00000013364/ENSG00000175216/ENSG00000132507/ENSG00000149311/ENSG00000124193/ENSG00000164163/ENSG00000168028/ENSG00000063244/ENSG00000183684/ENSG00000132182/ENSG00000100650/ENSG00000185650/ENSG00000111581/ENSG00000058804/ENSG00000113569/ENSG00000155561/ENSG00000099901/ENSG00000124571/ENSG00000030066…	HNRNPA2B1/NPM1/RAN/TGFBR2/HNRNPA1/NUP93/MVP/CKAP5/EIF5A/ATM/SRSF6/ABCE1/RPSA/U2AF2/ALYREF/NUP210/SRSF5/ZFP36L1/NUP107/NDC1/NUP155/NUP205/RANBP1/XPO5/NUP160/NUP188/DHX9/EIF4E/PNPT1/ZFP36/RFTN1/SIDT2/MRPL18/MCM3AP/FYTTD1/NUP98/SRSF3/FMR1/DDX39A/KHSRP/IGF2BP2/KHDRBS1/NUP88/CPSF1/AHCTF1/UPF1/SRSF7/MAGOH/ENY2/SRRM1/RTRAF/RANBP3/XPO1/FLOT1/AGFG1/NOL6/SRSF11/SRSF4/SRSF2/DHX38/NUP62/EIF4A3/SRSF1/NUP153/N…	121	24	ENSG00000163513/ENSG00000013364/ENSG00000149311/ENSG00000124193/ENSG00000100650/ENSG00000185650/ENSG00000128016/ENSG00000131378/ENSG00000149577/ENSG00000102081/ENSG00000137312/ENSG00000116754/ENSG00000183486/ENSG00000173273/ENSG00000111224/ENSG00000184575/ENSG00000114503/ENSG00000138095/ENSG00000173726/ENSG00000198952/ENSG00000047410/ENSG00000070366/ENSG00000165699/ENSG00000265241	97	ENSG00000122566/ENSG00000181163/ENSG00000132341/ENSG00000135486/ENSG00000102900/ENSG00000175216/ENSG00000132507/ENSG00000164163/ENSG00000168028/ENSG00000063244/ENSG00000183684/ENSG00000132182/ENSG00000111581/ENSG00000058804/ENSG00000113569/ENSG00000155561/ENSG00000099901/ENSG00000124571/ENSG00000030066/ENSG00000095319/ENSG00000135829/ENSG00000151247/ENSG00000138035/ENSG00000112110/ENSG00000160294…
BP	GO:0015931	nucleobase-containing compound transport	141/6018	227/14049	3.01345359292289e-09	5.75605974062921e-07	ENSG00000122566/ENSG00000181163/ENSG00000005022/ENSG00000132341/ENSG00000163513/ENSG00000135486/ENSG00000102900/ENSG00000013364/ENSG00000175216/ENSG00000132507/ENSG00000124193/ENSG00000164163/ENSG00000168028/ENSG00000063244/ENSG00000183684/ENSG00000089041/ENSG00000132182/ENSG00000157593/ENSG00000100650/ENSG00000185650/ENSG00000111581/ENSG00000058804/ENSG00000113569/ENSG00000080189/ENSG00000155561…	HNRNPA2B1/NPM1/SLC25A5/RAN/TGFBR2/HNRNPA1/NUP93/MVP/CKAP5/EIF5A/SRSF6/ABCE1/RPSA/U2AF2/ALYREF/P2RX7/NUP210/SLC35B2/SRSF5/ZFP36L1/NUP107/NDC1/NUP155/SLC35C2/NUP205/RANBP1/SLC25A36/SLC29A1/XPO5/NUP160/NUP188/DHX9/EIF4E/PNPT1/ZFP36/RFTN1/SIDT2/MRPL18/MCM3AP/FYTTD1/NUP98/SRSF3/FMR1/DDX39A/KHSRP/IGF2BP2/KHDRBS1/NUP88/CPSF1/AHCTF1/UPF1/SRSF7/MAGOH/ENY2/SRRM1/RTRAF/RANBP3/XPO1/FLOT1/SLC35C1/AGFG1/SLC35A…	141	36	ENSG00000163513/ENSG00000013364/ENSG00000124193/ENSG00000089041/ENSG00000157593/ENSG00000100650/ENSG00000185650/ENSG00000080189/ENSG00000114120/ENSG00000128016/ENSG00000131378/ENSG00000149577/ENSG00000102081/ENSG00000137312/ENSG00000181830/ENSG00000138459/ENSG00000116754/ENSG00000183486/ENSG00000173273/ENSG00000111224/ENSG00000184575/ENSG00000114503/ENSG00000138095/ENSG00000173726/ENSG00000137275…	105	ENSG00000122566/ENSG00000181163/ENSG00000005022/ENSG00000132341/ENSG00000135486/ENSG00000102900/ENSG00000175216/ENSG00000132507/ENSG00000164163/ENSG00000168028/ENSG00000063244/ENSG00000183684/ENSG00000132182/ENSG00000111581/ENSG00000058804/ENSG00000113569/ENSG00000155561/ENSG00000099901/ENSG00000112759/ENSG00000124571/ENSG00000030066/ENSG00000095319/ENSG00000135829/ENSG00000151247/ENSG00000138035…
BP	GO:0071897	DNA biosynthetic process	122/6018	191/14049	3.08662605015578e-09	5.75605974062921e-07	ENSG00000150991/ENSG00000135624/ENSG00000122566/ENSG00000096384/ENSG00000120438/ENSG00000146731/ENSG00000150753/ENSG00000138668/ENSG00000163468/ENSG00000117724/ENSG00000177084/ENSG00000135486/ENSG00000166226/ENSG00000167900/ENSG00000127586/ENSG00000132383/ENSG00000080824/ENSG00000130826/ENSG00000149311/ENSG00000140451/ENSG00000115484/ENSG00000120899/ENSG00000111247/ENSG00000062822/ENSG00000178999…	UBC/CCT7/HNRNPA2B1/HSP90AB1/TCP1/CCT6A/CCT5/HNRNPD/CCT3/CENPF/POLE/HNRNPA1/CCT2/TK1/CHTF18/RPA1/HSP90AA1/DKC1/ATM/PIF1/CCT4/PTK2B/RAD51AP1/POLD1/AURKB/HNRNPC/RBBP8/PCNA/CCT8/XRCC2/RFC4/TK2/MYBBP1A/NEK7/HNRNPU/PCLAF/POLD2/POLA1/TYMS/TNKS2/RFC2/PDGFRB/TNKS1BP1/PTGES3/XRCC5/BRCA1/BLM/DNA2/POLI/USP10/NEK2/RAD51C/POLH/POLE2/NAT10/PHB/RFC3/BRIP1/NHP2/MAPK3/LIG1/POLQ/WRAP53/GNL3L/DSCC1/DTL/NPLOC4/FAM129…	122	25	ENSG00000150991/ENSG00000149311/ENSG00000120899/ENSG00000166548/ENSG00000107854/ENSG00000149115/ENSG00000101751/ENSG00000102882/ENSG00000136830/ENSG00000102699/ENSG00000173273/ENSG00000136826/ENSG00000121060/ENSG00000092330/ENSG00000152661/ENSG00000096717/ENSG00000135549/ENSG00000198952/ENSG00000166848/ENSG00000070366/ENSG00000100311/ENSG00000166169/ENSG00000107960/ENSG00000130997/ENSG00000175482	97	ENSG00000135624/ENSG00000122566/ENSG00000096384/ENSG00000120438/ENSG00000146731/ENSG00000150753/ENSG00000138668/ENSG00000163468/ENSG00000117724/ENSG00000177084/ENSG00000135486/ENSG00000166226/ENSG00000167900/ENSG00000127586/ENSG00000132383/ENSG00000080824/ENSG00000130826/ENSG00000140451/ENSG00000115484/ENSG00000111247/ENSG00000062822/ENSG00000178999/ENSG00000092199/ENSG00000101773/ENSG00000132646…
BP	GO:0042119	neutrophil activation	245/6018	433/14049	3.63152992239285e-09	6.52494076107195e-07	ENSG00000124107/ENSG00000166710/ENSG00000087086/ENSG00000125730/ENSG00000197746/ENSG00000167996/ENSG00000133048/ENSG00000164733/ENSG00000117984/ENSG00000204386/ENSG00000116260/ENSG00000135404/ENSG00000135677/ENSG00000109971/ENSG00000108828/ENSG00000005893/ENSG00000086062/ENSG00000196549/ENSG00000035862/ENSG00000138413/ENSG00000137575/ENSG00000096384/ENSG00000030582/ENSG00000124406/ENSG00000059804…	SLPI/B2M/FTL/C3/PSAP/FTH1/CHI3L1/CTSB/CTSD/NEU1/QSOX1/CD63/GNS/HSPA8/VAT1/LAMP2/B4GALT1/MME/TIMP2/IDH1/SDCBP/HSP90AB1/GRN/ATP8A1/SLC2A3/CREG1/GAA/EEF1A1/CTSA/S100A11/NFASC/SERPINB1/PTPRJ/ALDH3B1/PKM/FPR1/GM2A/NCSTN/NHLRC3/LTF/PLAUR/HMGB1/PSMD2/PRDX6/TUBB/PGAM1/PTX3/COTL1/CCT2/DPP7/ALDOC/HEXB/ILF2/CD59/HSPA1A/BRI3/CD47/HP/CTSC/MVP/HSP90AA1/TMBIM1/YPEL5/ARHGAP45/PYGL/IGF2R/UBR4/GSN/GLB1/LPCAT1/SURF…	245	167	ENSG00000124107/ENSG00000166710/ENSG00000087086/ENSG00000125730/ENSG00000197746/ENSG00000167996/ENSG00000133048/ENSG00000164733/ENSG00000117984/ENSG00000204386/ENSG00000116260/ENSG00000135404/ENSG00000135677/ENSG00000108828/ENSG00000005893/ENSG00000086062/ENSG00000196549/ENSG00000035862/ENSG00000138413/ENSG00000137575/ENSG00000030582/ENSG00000124406/ENSG00000059804/ENSG00000143162/ENSG00000171298…	78	ENSG00000109971/ENSG00000096384/ENSG00000163531/ENSG00000149177/ENSG00000189403/ENSG00000175166/ENSG00000117592/ENSG00000196230/ENSG00000171314/ENSG00000103187/ENSG00000166226/ENSG00000143621/ENSG00000204389/ENSG00000109861/ENSG00000080824/ENSG00000127481/ENSG00000196419/ENSG00000064666/ENSG00000204388/ENSG00000173391/ENSG00000145703/ENSG00000170515/ENSG00000079739/ENSG00000156261/ENSG00000108424…
BP	GO:0002283	neutrophil activation involved in immune response	241/6018	425/14049	3.72466779303536e-09	6.52494076107195e-07	ENSG00000124107/ENSG00000166710/ENSG00000087086/ENSG00000125730/ENSG00000197746/ENSG00000167996/ENSG00000133048/ENSG00000164733/ENSG00000117984/ENSG00000204386/ENSG00000116260/ENSG00000135404/ENSG00000135677/ENSG00000109971/ENSG00000108828/ENSG00000005893/ENSG00000086062/ENSG00000196549/ENSG00000035862/ENSG00000138413/ENSG00000137575/ENSG00000096384/ENSG00000030582/ENSG00000124406/ENSG00000059804…	SLPI/B2M/FTL/C3/PSAP/FTH1/CHI3L1/CTSB/CTSD/NEU1/QSOX1/CD63/GNS/HSPA8/VAT1/LAMP2/B4GALT1/MME/TIMP2/IDH1/SDCBP/HSP90AB1/GRN/ATP8A1/SLC2A3/CREG1/GAA/EEF1A1/CTSA/S100A11/NFASC/SERPINB1/PTPRJ/ALDH3B1/PKM/FPR1/GM2A/NCSTN/NHLRC3/LTF/PLAUR/HMGB1/PSMD2/PRDX6/TUBB/PGAM1/PTX3/COTL1/CCT2/DPP7/ALDOC/HEXB/ILF2/CD59/HSPA1A/BRI3/CD47/HP/CTSC/MVP/HSP90AA1/TMBIM1/YPEL5/ARHGAP45/PYGL/IGF2R/UBR4/GSN/GLB1/LPCAT1/SURF…	241	164	ENSG00000124107/ENSG00000166710/ENSG00000087086/ENSG00000125730/ENSG00000197746/ENSG00000167996/ENSG00000133048/ENSG00000164733/ENSG00000117984/ENSG00000204386/ENSG00000116260/ENSG00000135404/ENSG00000135677/ENSG00000108828/ENSG00000005893/ENSG00000086062/ENSG00000196549/ENSG00000035862/ENSG00000138413/ENSG00000137575/ENSG00000030582/ENSG00000124406/ENSG00000059804/ENSG00000143162/ENSG00000171298…	77	ENSG00000109971/ENSG00000096384/ENSG00000163531/ENSG00000149177/ENSG00000189403/ENSG00000175166/ENSG00000117592/ENSG00000196230/ENSG00000171314/ENSG00000103187/ENSG00000166226/ENSG00000143621/ENSG00000204389/ENSG00000109861/ENSG00000080824/ENSG00000127481/ENSG00000196419/ENSG00000064666/ENSG00000204388/ENSG00000173391/ENSG00000145703/ENSG00000170515/ENSG00000079739/ENSG00000156261/ENSG00000108424…
BP	GO:0050657	nucleic acid transport	119/6018	186/14049	4.17011009371414e-09	6.88783041478898e-07	ENSG00000122566/ENSG00000181163/ENSG00000132341/ENSG00000163513/ENSG00000135486/ENSG00000102900/ENSG00000013364/ENSG00000175216/ENSG00000132507/ENSG00000124193/ENSG00000164163/ENSG00000168028/ENSG00000063244/ENSG00000183684/ENSG00000132182/ENSG00000100650/ENSG00000185650/ENSG00000111581/ENSG00000058804/ENSG00000113569/ENSG00000155561/ENSG00000099901/ENSG00000124571/ENSG00000030066/ENSG00000095319…	HNRNPA2B1/NPM1/RAN/TGFBR2/HNRNPA1/NUP93/MVP/CKAP5/EIF5A/SRSF6/ABCE1/RPSA/U2AF2/ALYREF/NUP210/SRSF5/ZFP36L1/NUP107/NDC1/NUP155/NUP205/RANBP1/XPO5/NUP160/NUP188/DHX9/EIF4E/PNPT1/ZFP36/RFTN1/SIDT2/MRPL18/MCM3AP/FYTTD1/NUP98/SRSF3/FMR1/DDX39A/KHSRP/IGF2BP2/KHDRBS1/NUP88/CPSF1/AHCTF1/UPF1/SRSF7/MAGOH/ENY2/SRRM1/RTRAF/RANBP3/XPO1/FLOT1/AGFG1/NOL6/SRSF11/SRSF4/SRSF2/DHX38/NUP62/EIF4A3/SRSF1/NUP153/NUP85…	119	23	ENSG00000163513/ENSG00000013364/ENSG00000124193/ENSG00000100650/ENSG00000185650/ENSG00000128016/ENSG00000131378/ENSG00000149577/ENSG00000102081/ENSG00000137312/ENSG00000116754/ENSG00000183486/ENSG00000173273/ENSG00000111224/ENSG00000184575/ENSG00000114503/ENSG00000138095/ENSG00000173726/ENSG00000198952/ENSG00000047410/ENSG00000070366/ENSG00000165699/ENSG00000265241	96	ENSG00000122566/ENSG00000181163/ENSG00000132341/ENSG00000135486/ENSG00000102900/ENSG00000175216/ENSG00000132507/ENSG00000164163/ENSG00000168028/ENSG00000063244/ENSG00000183684/ENSG00000132182/ENSG00000111581/ENSG00000058804/ENSG00000113569/ENSG00000155561/ENSG00000099901/ENSG00000124571/ENSG00000030066/ENSG00000095319/ENSG00000135829/ENSG00000151247/ENSG00000138035/ENSG00000112110/ENSG00000160294…
BP	GO:0050658	RNA transport	119/6018	186/14049	4.17011009371414e-09	6.88783041478898e-07	ENSG00000122566/ENSG00000181163/ENSG00000132341/ENSG00000163513/ENSG00000135486/ENSG00000102900/ENSG00000013364/ENSG00000175216/ENSG00000132507/ENSG00000124193/ENSG00000164163/ENSG00000168028/ENSG00000063244/ENSG00000183684/ENSG00000132182/ENSG00000100650/ENSG00000185650/ENSG00000111581/ENSG00000058804/ENSG00000113569/ENSG00000155561/ENSG00000099901/ENSG00000124571/ENSG00000030066/ENSG00000095319…	HNRNPA2B1/NPM1/RAN/TGFBR2/HNRNPA1/NUP93/MVP/CKAP5/EIF5A/SRSF6/ABCE1/RPSA/U2AF2/ALYREF/NUP210/SRSF5/ZFP36L1/NUP107/NDC1/NUP155/NUP205/RANBP1/XPO5/NUP160/NUP188/DHX9/EIF4E/PNPT1/ZFP36/RFTN1/SIDT2/MRPL18/MCM3AP/FYTTD1/NUP98/SRSF3/FMR1/DDX39A/KHSRP/IGF2BP2/KHDRBS1/NUP88/CPSF1/AHCTF1/UPF1/SRSF7/MAGOH/ENY2/SRRM1/RTRAF/RANBP3/XPO1/FLOT1/AGFG1/NOL6/SRSF11/SRSF4/SRSF2/DHX38/NUP62/EIF4A3/SRSF1/NUP153/NUP85…	119	23	ENSG00000163513/ENSG00000013364/ENSG00000124193/ENSG00000100650/ENSG00000185650/ENSG00000128016/ENSG00000131378/ENSG00000149577/ENSG00000102081/ENSG00000137312/ENSG00000116754/ENSG00000183486/ENSG00000173273/ENSG00000111224/ENSG00000184575/ENSG00000114503/ENSG00000138095/ENSG00000173726/ENSG00000198952/ENSG00000047410/ENSG00000070366/ENSG00000165699/ENSG00000265241	96	ENSG00000122566/ENSG00000181163/ENSG00000132341/ENSG00000135486/ENSG00000102900/ENSG00000175216/ENSG00000132507/ENSG00000164163/ENSG00000168028/ENSG00000063244/ENSG00000183684/ENSG00000132182/ENSG00000111581/ENSG00000058804/ENSG00000113569/ENSG00000155561/ENSG00000099901/ENSG00000124571/ENSG00000030066/ENSG00000095319/ENSG00000135829/ENSG00000151247/ENSG00000138035/ENSG00000112110/ENSG00000160294…
BP	GO:0051168	nuclear export	123/6018	194/14049	5.1718870117851e-09	8.30518855975825e-07	ENSG00000122566/ENSG00000181163/ENSG00000124207/ENSG00000132341/ENSG00000135486/ENSG00000102900/ENSG00000132507/ENSG00000124193/ENSG00000164163/ENSG00000168028/ENSG00000100401/ENSG00000063244/ENSG00000183684/ENSG00000132182/ENSG00000100650/ENSG00000105329/ENSG00000075218/ENSG00000165949/ENSG00000111581/ENSG00000058804/ENSG00000113569/ENSG00000136938/ENSG00000179218/ENSG00000155561/ENSG00000099901…	HNRNPA2B1/NPM1/CSE1L/RAN/HNRNPA1/NUP93/EIF5A/SRSF6/ABCE1/RPSA/RANGAP1/U2AF2/ALYREF/NUP210/SRSF5/TGFB1/GTSE1/IFI27/NUP107/NDC1/NUP155/ANP32B/CALR/NUP205/RANBP1/XPO6/GAS6/XPO5/NUP160/NUP188/DHX9/EIF4E/CHP1/GSK3B/FYTTD1/NUP98/SRSF3/DDX39A/BAG3/MALT1/KHDRBS1/NUP88/CPSF1/UPF1/SRSF7/MAGOH/ENY2/SRRM1/RANBP3/XPO1/YWHAE/AGFG1/NOL6/SRSF11/SRSF4/SRSF2/DHX38/NUP62/EIF4A3/SRSF1/NUP153/NUP85/CPSF2/XPO7/SEH1L/T…	123	21	ENSG00000124193/ENSG00000100650/ENSG00000105329/ENSG00000165949/ENSG00000179218/ENSG00000183087/ENSG00000187446/ENSG00000082701/ENSG00000116754/ENSG00000067066/ENSG00000184575/ENSG00000114503/ENSG00000115137/ENSG00000198952/ENSG00000047410/ENSG00000070366/ENSG00000165699/ENSG00000079337/ENSG00000100614/ENSG00000134376/ENSG00000265241	102	ENSG00000122566/ENSG00000181163/ENSG00000124207/ENSG00000132341/ENSG00000135486/ENSG00000102900/ENSG00000132507/ENSG00000164163/ENSG00000168028/ENSG00000100401/ENSG00000063244/ENSG00000183684/ENSG00000132182/ENSG00000075218/ENSG00000111581/ENSG00000058804/ENSG00000113569/ENSG00000136938/ENSG00000155561/ENSG00000099901/ENSG00000169180/ENSG00000124571/ENSG00000030066/ENSG00000095319/ENSG00000135829…
BP	GO:2001233	regulation of apoptotic signaling pathway	201/6018	346/14049	5.49790703109339e-09	8.59010825587862e-07	ENSG00000112096/ENSG00000122641/ENSG00000120885/ENSG00000133112/ENSG00000106366/ENSG00000185624/ENSG00000183255/ENSG00000083799/ENSG00000164104/ENSG00000132824/ENSG00000005022/ENSG00000139644/ENSG00000090339/ENSG00000165887/ENSG00000011422/ENSG00000170027/ENSG00000120694/ENSG00000100234/ENSG00000178719/ENSG00000116584/ENSG00000010810/ENSG00000204389/ENSG00000003402/ENSG00000109861/ENSG00000100644…	SOD2/INHBA/CLU/TPT1/SERPINE1/P4HB/PTTG1IP/CYLD/HMGB2/SERINC3/SLC25A5/TMBIM6/ICAM1/ANKRD2/PLAUR/YWHAG/HSPH1/TIMP3/GRINA/ARHGEF2/FYN/HSPA1A/CFLAR/CTSC/HIF1A/TMBIM1/DAPK1/TNFRSF10B/THBS1/LTBR/GSN/NOX1/PARP1/HNRNPK/TRAP1/HERPUD1/DAPK2/HSPA1B/PSEN1/NOC2L/UNC5B/IVNS1ABP/KDM1A/HMOX1/RPS3/MSX1/LGALS3/GSDME/PDIA3/NOL3/GSTP1/NCK1/TFDP1/PTGS2/MUC1/PSME3/IFI6/TP53INP1/BAX/DNAJA1/ACVR1/PIDD1/GSK3B/YBX3/SFPQ/D…	201	97	ENSG00000112096/ENSG00000120885/ENSG00000133112/ENSG00000106366/ENSG00000185624/ENSG00000183255/ENSG00000083799/ENSG00000132824/ENSG00000139644/ENSG00000090339/ENSG00000011422/ENSG00000170027/ENSG00000178719/ENSG00000116584/ENSG00000003402/ENSG00000135926/ENSG00000120889/ENSG00000111321/ENSG00000148180/ENSG00000007952/ENSG00000051108/ENSG00000035664/ENSG00000080815/ENSG00000100292/ENSG00000131981…	104	ENSG00000122641/ENSG00000164104/ENSG00000005022/ENSG00000165887/ENSG00000120694/ENSG00000100234/ENSG00000010810/ENSG00000204389/ENSG00000109861/ENSG00000100644/ENSG00000196730/ENSG00000137801/ENSG00000143799/ENSG00000165119/ENSG00000126602/ENSG00000204388/ENSG00000188976/ENSG00000107731/ENSG00000116679/ENSG00000004487/ENSG00000149273/ENSG00000163132/ENSG00000105928/ENSG00000084207/ENSG00000198176…
BP	GO:0072594	establishment of protein localization to organelle	274/6018	494/14049	6.25395508543035e-09	9.51424061812443e-07	ENSG00000265972/ENSG00000159348/ENSG00000120885/ENSG00000182481/ENSG00000109971/ENSG00000005893/ENSG00000135624/ENSG00000183255/ENSG00000096384/ENSG00000120438/ENSG00000146731/ENSG00000150753/ENSG00000138760/ENSG00000168610/ENSG00000124207/ENSG00000132341/ENSG00000170312/ENSG00000213625/ENSG00000166226/ENSG00000177954/ENSG00000170027/ENSG00000120694/ENSG00000065150/ENSG00000102900/ENSG00000147403…	TXNIP/CYB5R1/CLU/KPNA2/HSPA8/LAMP2/CCT7/PTTG1IP/HSP90AB1/TCP1/CCT6A/CCT5/SCARB2/STAT3/CSE1L/RAN/CDK1/LEPROT/CCT2/RPS27/YWHAG/HSPH1/IPO5/NUP93/RPL10/SH3GLB1/BNIP3L/ECT2/HSP90AA1/HSPD1/RAC2/RAB8B/IPO7/RUVBL1/DKC1/RPSA/CCT4/SAE1/SREBF2/CACNG8/RPL15/PSEN1/TGFB1/NCOA4/LAMP1/SEC63/RUVBL2/RPS3/GNPTG/NUP107/VPS41/LARS/TOMM40/NUP155/HSPA4/RPL13/PDIA3/RANBP1/CCT8/RPL37/KPNB1/RPL19/TFDP1/PTGS2/HUWE1/ITGAX/B…	274	120	ENSG00000265972/ENSG00000159348/ENSG00000120885/ENSG00000005893/ENSG00000183255/ENSG00000138760/ENSG00000168610/ENSG00000213625/ENSG00000177954/ENSG00000170027/ENSG00000147403/ENSG00000097033/ENSG00000104765/ENSG00000128340/ENSG00000166128/ENSG00000198911/ENSG00000174748/ENSG00000080815/ENSG00000105329/ENSG00000266412/ENSG00000185896/ENSG00000025796/ENSG00000090581/ENSG00000006715/ENSG00000167526…	154	ENSG00000182481/ENSG00000109971/ENSG00000135624/ENSG00000096384/ENSG00000120438/ENSG00000146731/ENSG00000150753/ENSG00000124207/ENSG00000132341/ENSG00000170312/ENSG00000166226/ENSG00000120694/ENSG00000065150/ENSG00000102900/ENSG00000114346/ENSG00000080824/ENSG00000144381/ENSG00000205339/ENSG00000175792/ENSG00000130826/ENSG00000168028/ENSG00000115484/ENSG00000142230/ENSG00000142408/ENSG00000183207…
BP	GO:1901991	negative regulation of mitotic cell cycle phase transition	133/6018	214/14049	7.98387842722136e-09	1.18345644071197e-06	ENSG00000253729/ENSG00000150991/ENSG00000134057/ENSG00000181163/ENSG00000169679/ENSG00000126457/ENSG00000087586/ENSG00000117724/ENSG00000175166/ENSG00000164109/ENSG00000170312/ENSG00000140525/ENSG00000166851/ENSG00000163870/ENSG00000149311/ENSG00000140534/ENSG00000147883/ENSG00000022267/ENSG00000100911/ENSG00000123374/ENSG00000145632/ENSG00000080986/ENSG00000185650/ENSG00000112742/ENSG00000178999…	PRKDC/UBC/CCNB1/NPM1/BUB1/PRMT1/AURKA/CENPF/PSMD2/MAD2L1/CDK1/FANCI/PLK1/TPRA1/ATM/TICRR/CDKN2B/FHL1/PSME2/CDK2/PLK2/NDC80/ZFP36L1/TTK/AURKB/GTSE1/TRIP13/PSME4/EZH2/BUB1B/GPNMB/PCNA/TFDP1/CLSPN/BUB3/MUC1/PSME3/BAX/JADE1/RAD21/PIDD1/RBL2/PSMA4/TNKS1BP1/NAE1/BRCA1/BLM/ZFP36L2/CTDSP2/CDT1/MRNIP/PSMA5/PRMT2/PSMA3/CCND1/PSMA7/DONSON/PLK3/PSMD1/RFWD3/PSMB3/CTDSP1/PSMD11/E2F7/CNOT1/E2F4/TFDP2/ZNF655/FOX…	133	29	ENSG00000150991/ENSG00000149311/ENSG00000147883/ENSG00000185650/ENSG00000136235/ENSG00000185499/ENSG00000103479/ENSG00000149115/ENSG00000152518/ENSG00000175215/ENSG00000161010/ENSG00000160310/ENSG00000173846/ENSG00000144579/ENSG00000114126/ENSG00000197343/ENSG00000184481/ENSG00000136826/ENSG00000188215/ENSG00000185088/ENSG00000170242/ENSG00000171862/ENSG00000204264/ENSG00000047410/ENSG00000140464…	104	ENSG00000253729/ENSG00000134057/ENSG00000181163/ENSG00000169679/ENSG00000126457/ENSG00000087586/ENSG00000117724/ENSG00000175166/ENSG00000164109/ENSG00000170312/ENSG00000140525/ENSG00000166851/ENSG00000163870/ENSG00000140534/ENSG00000022267/ENSG00000100911/ENSG00000123374/ENSG00000145632/ENSG00000080986/ENSG00000112742/ENSG00000178999/ENSG00000075218/ENSG00000071539/ENSG00000068878/ENSG00000106462…
BP	GO:0002446	neutrophil mediated immunity	245/6018	436/14049	8.49838699251663e-09	1.22822938009347e-06	ENSG00000124107/ENSG00000166710/ENSG00000087086/ENSG00000125730/ENSG00000197746/ENSG00000167996/ENSG00000133048/ENSG00000164733/ENSG00000117984/ENSG00000204386/ENSG00000116260/ENSG00000135404/ENSG00000135677/ENSG00000109971/ENSG00000108828/ENSG00000005893/ENSG00000086062/ENSG00000196549/ENSG00000035862/ENSG00000138413/ENSG00000137575/ENSG00000096384/ENSG00000030582/ENSG00000124406/ENSG00000059804…	SLPI/B2M/FTL/C3/PSAP/FTH1/CHI3L1/CTSB/CTSD/NEU1/QSOX1/CD63/GNS/HSPA8/VAT1/LAMP2/B4GALT1/MME/TIMP2/IDH1/SDCBP/HSP90AB1/GRN/ATP8A1/SLC2A3/CREG1/GAA/EEF1A1/CTSA/S100A11/NFASC/SERPINB1/PTPRJ/ALDH3B1/PKM/FPR1/GM2A/NCSTN/NHLRC3/LTF/PLAUR/HMGB1/PSMD2/PRDX6/TUBB/PGAM1/PTX3/COTL1/CCT2/DPP7/ALDOC/HEXB/ILF2/CD59/HSPA1A/BRI3/CD47/HP/CTSC/MVP/HSP90AA1/TMBIM1/YPEL5/ARHGAP45/PYGL/IGF2R/UBR4/GSN/GLB1/LPCAT1/SURF…	245	167	ENSG00000124107/ENSG00000166710/ENSG00000087086/ENSG00000125730/ENSG00000197746/ENSG00000167996/ENSG00000133048/ENSG00000164733/ENSG00000117984/ENSG00000204386/ENSG00000116260/ENSG00000135404/ENSG00000135677/ENSG00000108828/ENSG00000005893/ENSG00000086062/ENSG00000196549/ENSG00000035862/ENSG00000138413/ENSG00000137575/ENSG00000030582/ENSG00000124406/ENSG00000059804/ENSG00000143162/ENSG00000171298…	78	ENSG00000109971/ENSG00000096384/ENSG00000163531/ENSG00000149177/ENSG00000189403/ENSG00000175166/ENSG00000117592/ENSG00000196230/ENSG00000171314/ENSG00000103187/ENSG00000166226/ENSG00000143621/ENSG00000204389/ENSG00000109861/ENSG00000080824/ENSG00000127481/ENSG00000196419/ENSG00000064666/ENSG00000204388/ENSG00000173391/ENSG00000145703/ENSG00000170515/ENSG00000079739/ENSG00000156261/ENSG00000108424…
BP	GO:0022618	ribonucleoprotein complex assembly	129/6018	207/14049	1.05018068280105e-08	1.48075476274948e-06	ENSG00000096384/ENSG00000181163/ENSG00000177954/ENSG00000108561/ENSG00000147403/ENSG00000064703/ENSG00000080824/ENSG00000175792/ENSG00000149311/ENSG00000140534/ENSG00000124193/ENSG00000168028/ENSG00000261236/ENSG00000174231/ENSG00000112159/ENSG00000144028/ENSG00000100650/ENSG00000139343/ENSG00000183207/ENSG00000106682/ENSG00000140939/ENSG00000164587/ENSG00000125835/ENSG00000179409/ENSG00000197102…	HSP90AB1/NPM1/RPS27/C1QBP/RPL10/DDX20/HSP90AA1/RUVBL1/ATM/TICRR/SRSF6/RPSA/BOP1/PRPF8/MDN1/SNRNP200/SRSF5/SNRPF/RUVBL2/EIF4H/NOL3/RPS14/SNRPB/GEMIN4/DYNC1H1/DHX9/SNRPG/USP39/LSM4/SNRPE/WDR77/PRMT5/SNRPD1/PSIP1/RPL23A/SRPK1/RPL12/DHX30/PTGES3/PRMT7/SF3B1/GEMIN2/PRPF31/SART1/RBMX/RPL5/SART3/EIF4B/CNOT1/ADAR/SRSF1/TXNL4A/AGO2/MRTO4/MRPL20/MAPT/GEMIN5/NIP7/LSM3/SRSF9/EIF3A/ATXN2L/ATXN2/CNOT6/SRSF10/S…	129	27	ENSG00000177954/ENSG00000147403/ENSG00000149311/ENSG00000124193/ENSG00000100650/ENSG00000140939/ENSG00000164587/ENSG00000198242/ENSG00000197958/ENSG00000115524/ENSG00000063046/ENSG00000186468/ENSG00000048740/ENSG00000139218/ENSG00000185088/ENSG00000215301/ENSG00000143486/ENSG00000134698/ENSG00000204272/ENSG00000140598/ENSG00000229474/ENSG00000147894/ENSG00000131043/ENSG00000151014/ENSG00000241945…	102	ENSG00000096384/ENSG00000181163/ENSG00000108561/ENSG00000064703/ENSG00000080824/ENSG00000175792/ENSG00000140534/ENSG00000168028/ENSG00000261236/ENSG00000174231/ENSG00000112159/ENSG00000144028/ENSG00000139343/ENSG00000183207/ENSG00000106682/ENSG00000125835/ENSG00000179409/ENSG00000197102/ENSG00000135829/ENSG00000143977/ENSG00000168883/ENSG00000130520/ENSG00000182004/ENSG00000116455/ENSG00000100462…
BP	GO:0019083	viral transcription	111/6018	173/14049	1.0861814612844e-08	1.49505119706789e-06	ENSG00000142089/ENSG00000177954/ENSG00000102900/ENSG00000147403/ENSG00000127616/ENSG00000168028/ENSG00000174748/ENSG00000132182/ENSG00000271503/ENSG00000069275/ENSG00000149273/ENSG00000111581/ENSG00000058804/ENSG00000113569/ENSG00000167526/ENSG00000155561/ENSG00000145592/ENSG00000108298/ENSG00000164587/ENSG00000030066/ENSG00000095319/ENSG00000135829/ENSG00000171206/ENSG00000099817/ENSG00000128016…	IFITM3/RPS27/NUP93/RPL10/SMARCA4/RPSA/RPL15/NUP210/CCL5/NUCKS1/RPS3/NUP107/NDC1/NUP155/RPL13/NUP205/RPL37/RPL19/RPS14/NUP160/NUP188/DHX9/TRIM8/POLR2E/ZFP36/TRIM14/RPS16/NUP98/RPL23A/RPL9/RPL12/NUP88/RPL7/TARDBP/RPS11/RPS6/RRP1B/RPL8/GTF2F2/RPL37A/RPS3A/RPL5/RPL27A/RPS12/NUP62/RPL4/RPS4Y1/NUP153/RPS2/RPS18/NUP85/RSF1/SEH1L/NELFCD/RPL34/PSMC3/NUP214/RPS23/RPL35/RPL31/RPS13/RPL14/RPS9/POLR2H/RPS17/R…	111	44	ENSG00000142089/ENSG00000177954/ENSG00000147403/ENSG00000174748/ENSG00000271503/ENSG00000167526/ENSG00000145592/ENSG00000108298/ENSG00000164587/ENSG00000171206/ENSG00000128016/ENSG00000198242/ENSG00000163682/ENSG00000197958/ENSG00000142534/ENSG00000137154/ENSG00000197756/ENSG00000145425/ENSG00000166441/ENSG00000129824/ENSG00000231500/ENSG00000048649/ENSG00000109475/ENSG00000186468/ENSG00000071082…	67	ENSG00000102900/ENSG00000127616/ENSG00000168028/ENSG00000132182/ENSG00000069275/ENSG00000149273/ENSG00000111581/ENSG00000058804/ENSG00000113569/ENSG00000155561/ENSG00000030066/ENSG00000095319/ENSG00000135829/ENSG00000099817/ENSG00000106785/ENSG00000105193/ENSG00000110713/ENSG00000108559/ENSG00000147604/ENSG00000120948/ENSG00000160208/ENSG00000161016/ENSG00000188342/ENSG00000122406/ENSG00000112306…
BP	GO:0051783	regulation of nuclear division	105/6018	162/14049	1.20729960305692e-08	1.59253130924427e-06	ENSG00000011426/ENSG00000117399/ENSG00000134057/ENSG00000148773/ENSG00000169679/ENSG00000114251/ENSG00000087586/ENSG00000117724/ENSG00000164109/ENSG00000175063/ENSG00000138778/ENSG00000166851/ENSG00000204389/ENSG00000135476/ENSG00000094804/ENSG00000149311/ENSG00000126787/ENSG00000164611/ENSG00000138160/ENSG00000204388/ENSG00000080986/ENSG00000013810/ENSG00000044090/ENSG00000105329/ENSG00000112742…	ANLN/CDC20/CCNB1/MKI67/BUB1/WNT5A/AURKA/CENPF/MAD2L1/UBE2C/CENPE/PLK1/HSPA1A/ESPL1/CDC6/ATM/DLGAP5/PTTG1/KIF11/HSPA1B/NDC80/TACC3/CUL7/TGFB1/TTK/PRKAR1A/CDCA5/MSX1/TRIP13/CHMP2B/SMC1A/CALR/BUB1B/RANBP1/KIF20B/BUB3/NUMA1/HNRNPU/H2AFY/RAD21/PKMYT1/PRMT5/CHMP2A/RCC1/SIRT2/PDGFRB/KNTC1/LIF/CDT1/NEK2/CEP85/RANBP3/PLCB1/FBXO5/ANAPC1/CHMP1B/NUP62/STAG1/SLF1/VPS4B/TNKS/CHMP5/MAD1L1/ATRX/FBXW5/BORA/STAG2/…	105	31	ENSG00000149311/ENSG00000044090/ENSG00000105329/ENSG00000108946/ENSG00000179218/ENSG00000130724/ENSG00000068903/ENSG00000128342/ENSG00000182621/ENSG00000255112/ENSG00000118007/ENSG00000119541/ENSG00000173273/ENSG00000086065/ENSG00000085224/ENSG00000159069/ENSG00000101972/ENSG00000119906/ENSG00000130177/ENSG00000138798/ENSG00000174808/ENSG00000047410/ENSG00000119048/ENSG00000172113/ENSG00000100311…	74	ENSG00000011426/ENSG00000117399/ENSG00000134057/ENSG00000148773/ENSG00000169679/ENSG00000114251/ENSG00000087586/ENSG00000117724/ENSG00000164109/ENSG00000175063/ENSG00000138778/ENSG00000166851/ENSG00000204389/ENSG00000135476/ENSG00000094804/ENSG00000126787/ENSG00000164611/ENSG00000138160/ENSG00000204388/ENSG00000080986/ENSG00000013810/ENSG00000112742/ENSG00000146670/ENSG00000163132/ENSG00000071539…
BP	GO:0000086	G2/M transition of mitotic cell cycle	147/6018	242/14049	1.21209786553793e-08	1.59253130924427e-06	ENSG00000214517/ENSG00000142192/ENSG00000150991/ENSG00000088325/ENSG00000134057/ENSG00000145604/ENSG00000145386/ENSG00000179051/ENSG00000185630/ENSG00000087586/ENSG00000117724/ENSG00000175166/ENSG00000157456/ENSG00000170312/ENSG00000196230/ENSG00000140525/ENSG00000170027/ENSG00000166851/ENSG00000080824/ENSG00000175216/ENSG00000123240/ENSG00000149311/ENSG00000140534/ENSG00000105810/ENSG00000147883…	PPME1/APP/UBC/TPX2/CCNB1/SKP2/CCNA2/RCC2/PBX1/AURKA/CENPF/PSMD2/CCNB2/CDK1/TUBB/FANCI/YWHAG/PLK1/HSP90AA1/CKAP5/OPTN/ATM/TICRR/CDK6/CDKN2B/FHL1/PSME2/TUBA4A/CDK2/FOXM1/KIF14/PHLDA1/HMMR/CIT/AURKB/MELK/PSME4/HAUS1/WEE1/PCNT/TUBA1A/CDC7/CLSPN/TUBB4B/PSME3/DYNC1H1/TUBG1/CEP250/CEP152/PPM1D/RAD21/PKMYT1/AJUBA/PSMA4/NDE1/CDC25A/NAE1/KHDRBS1/CETN2/BRCA1/BLM/NEK2/RAD51C/DBF4B/MAPRE1/PLK4/MRNIP/PSMA5/PSM…	147	32	ENSG00000142192/ENSG00000150991/ENSG00000185630/ENSG00000170027/ENSG00000123240/ENSG00000149311/ENSG00000147883/ENSG00000139289/ENSG00000167552/ENSG00000147400/ENSG00000161010/ENSG00000173846/ENSG00000128989/ENSG00000182621/ENSG00000119541/ENSG00000184481/ENSG00000147874/ENSG00000105568/ENSG00000156273/ENSG00000170242/ENSG00000082014/ENSG00000078674/ENSG00000204264/ENSG00000198707/ENSG00000111907…	115	ENSG00000214517/ENSG00000088325/ENSG00000134057/ENSG00000145604/ENSG00000145386/ENSG00000179051/ENSG00000087586/ENSG00000117724/ENSG00000175166/ENSG00000157456/ENSG00000170312/ENSG00000196230/ENSG00000140525/ENSG00000166851/ENSG00000080824/ENSG00000175216/ENSG00000140534/ENSG00000105810/ENSG00000022267/ENSG00000100911/ENSG00000127824/ENSG00000123374/ENSG00000111206/ENSG00000118193/ENSG00000072571…
BP	GO:0008380	RNA splicing	233/6018	413/14049	1.24043915194865e-08	1.5935508305367e-06	ENSG00000109971/ENSG00000122566/ENSG00000011304/ENSG00000185567/ENSG00000139644/ENSG00000138668/ENSG00000117592/ENSG00000099783/ENSG00000135486/ENSG00000170144/ENSG00000108561/ENSG00000204389/ENSG00000064703/ENSG00000065978/ENSG00000089280/ENSG00000169045/ENSG00000124193/ENSG00000063244/ENSG00000183684/ENSG00000174231/ENSG00000165119/ENSG00000189091/ENSG00000116830/ENSG00000071626/ENSG00000125944…	HSPA8/HNRNPA2B1/PTBP1/AHNAK2/TMBIM6/HNRNPD/PRDX6/HNRNPM/HNRNPA1/HNRNPA3/C1QBP/HSPA1A/DDX20/YBX1/FUS/HNRNPH1/SRSF6/U2AF2/ALYREF/PRPF8/HNRNPK/SF3B3/TTF2/DAZAP1/HNRNPR/HNRNPH3/SNRNP200/SRSF5/SNRPF/IVNS1ABP/KDM1A/EFTUD2/LGALS3/HNRNPC/TSEN15/PNN/NOL3/WDR62/SRRM2/HNRNPUL1/CDK12/SNRPB/GEMIN4/RBM28/DHX9/POLR2E/RBM25/SNRPG/SNRPA1/ERN1/USP39/HNRNPU/SNRNP40/LSM4/SNRPE/RRAGC/WDR77/LSM6/PRMT5/SNRPD1/PSIP1/NUP…	233	32	ENSG00000185567/ENSG00000139644/ENSG00000124193/ENSG00000100650/ENSG00000131981/ENSG00000140939/ENSG00000178607/ENSG00000116954/ENSG00000102081/ENSG00000115524/ENSG00000013441/ENSG00000116754/ENSG00000126945/ENSG00000185946/ENSG00000105568/ENSG00000108654/ENSG00000048740/ENSG00000164252/ENSG00000110700/ENSG00000131051/ENSG00000114503/ENSG00000139218/ENSG00000138433/ENSG00000146457/ENSG00000188039…	201	ENSG00000109971/ENSG00000122566/ENSG00000011304/ENSG00000138668/ENSG00000117592/ENSG00000099783/ENSG00000135486/ENSG00000170144/ENSG00000108561/ENSG00000204389/ENSG00000064703/ENSG00000065978/ENSG00000089280/ENSG00000169045/ENSG00000063244/ENSG00000183684/ENSG00000174231/ENSG00000165119/ENSG00000189091/ENSG00000116830/ENSG00000071626/ENSG00000125944/ENSG00000096746/ENSG00000144028/ENSG00000139343…
BP	GO:1901988	negative regulation of cell cycle phase transition	140/6018	229/14049	1.50344760830244e-08	1.88944143991226e-06	ENSG00000253729/ENSG00000150991/ENSG00000134057/ENSG00000181163/ENSG00000169679/ENSG00000126457/ENSG00000087586/ENSG00000117724/ENSG00000175166/ENSG00000164109/ENSG00000170312/ENSG00000140525/ENSG00000166851/ENSG00000163870/ENSG00000149311/ENSG00000140534/ENSG00000147883/ENSG00000022267/ENSG00000100911/ENSG00000123374/ENSG00000145632/ENSG00000080986/ENSG00000185650/ENSG00000112742/ENSG00000178999…	PRKDC/UBC/CCNB1/NPM1/BUB1/PRMT1/AURKA/CENPF/PSMD2/MAD2L1/CDK1/FANCI/PLK1/TPRA1/ATM/TICRR/CDKN2B/FHL1/PSME2/CDK2/PLK2/NDC80/ZFP36L1/TTK/AURKB/GTSE1/TRIP13/PSME4/EZH2/BUB1B/GPNMB/PCNA/TFDP1/CLSPN/BUB3/MUC1/PSME3/BAX/JADE1/H2AFY/RAD21/PIDD1/RBL2/PSMA4/TNKS1BP1/NAE1/BRCA1/BLM/ZFP36L2/SUSD2/CTDSP2/CDT1/MRNIP/PSMA5/PRMT2/PSMA3/CCND1/PSMA7/DONSON/PLK3/PSMD1/RFWD3/PSMB3/CTDSP1/PSMD11/E2F7/CNOT1/E2F4/DTL/…	140	30	ENSG00000150991/ENSG00000149311/ENSG00000147883/ENSG00000185650/ENSG00000136235/ENSG00000185499/ENSG00000103479/ENSG00000149115/ENSG00000152518/ENSG00000175215/ENSG00000161010/ENSG00000160310/ENSG00000173846/ENSG00000144579/ENSG00000114126/ENSG00000197343/ENSG00000184481/ENSG00000169136/ENSG00000136826/ENSG00000188215/ENSG00000185088/ENSG00000170242/ENSG00000171862/ENSG00000204264/ENSG00000047410…	110	ENSG00000253729/ENSG00000134057/ENSG00000181163/ENSG00000169679/ENSG00000126457/ENSG00000087586/ENSG00000117724/ENSG00000175166/ENSG00000164109/ENSG00000170312/ENSG00000140525/ENSG00000166851/ENSG00000163870/ENSG00000140534/ENSG00000022267/ENSG00000100911/ENSG00000123374/ENSG00000145632/ENSG00000080986/ENSG00000112742/ENSG00000178999/ENSG00000075218/ENSG00000071539/ENSG00000068878/ENSG00000106462…
BP	GO:0043299	leukocyte degranulation	257/6018	463/14049	1.69233557812848e-08	2.08157276109802e-06	ENSG00000124107/ENSG00000166710/ENSG00000087086/ENSG00000125730/ENSG00000197746/ENSG00000167996/ENSG00000133048/ENSG00000164733/ENSG00000117984/ENSG00000204386/ENSG00000116260/ENSG00000135404/ENSG00000135677/ENSG00000109971/ENSG00000108828/ENSG00000005893/ENSG00000086062/ENSG00000196549/ENSG00000035862/ENSG00000138413/ENSG00000137575/ENSG00000096384/ENSG00000030582/ENSG00000124406/ENSG00000059804…	SLPI/B2M/FTL/C3/PSAP/FTH1/CHI3L1/CTSB/CTSD/NEU1/QSOX1/CD63/GNS/HSPA8/VAT1/LAMP2/B4GALT1/MME/TIMP2/IDH1/SDCBP/HSP90AB1/GRN/ATP8A1/SLC2A3/CREG1/GAA/EEF1A1/CTSA/S100A11/NFASC/SERPINB1/PTPRJ/ALDH3B1/PKM/FPR1/GM2A/NCSTN/NHLRC3/GATA2/LTF/PLAUR/HMGB1/PSMD2/PRDX6/TUBB/PGAM1/PTX3/COTL1/CCT2/DPP7/ALDOC/HEXB/ILF2/CD59/HSPA1A/BRI3/CD47/HP/CTSC/MVP/HSP90AA1/TMBIM1/RAC2/YPEL5/ARHGAP45/PYGL/IGF2R/UBR4/GSN/GLB1/…	257	174	ENSG00000124107/ENSG00000166710/ENSG00000087086/ENSG00000125730/ENSG00000197746/ENSG00000167996/ENSG00000133048/ENSG00000164733/ENSG00000117984/ENSG00000204386/ENSG00000116260/ENSG00000135404/ENSG00000135677/ENSG00000108828/ENSG00000005893/ENSG00000086062/ENSG00000196549/ENSG00000035862/ENSG00000138413/ENSG00000137575/ENSG00000030582/ENSG00000124406/ENSG00000059804/ENSG00000143162/ENSG00000171298…	83	ENSG00000109971/ENSG00000096384/ENSG00000163531/ENSG00000149177/ENSG00000179348/ENSG00000189403/ENSG00000175166/ENSG00000117592/ENSG00000196230/ENSG00000171314/ENSG00000103187/ENSG00000166226/ENSG00000143621/ENSG00000204389/ENSG00000109861/ENSG00000080824/ENSG00000127481/ENSG00000196419/ENSG00000064666/ENSG00000204388/ENSG00000110395/ENSG00000173391/ENSG00000145703/ENSG00000170515/ENSG00000079739…
BP	GO:0000377	RNA splicing, via transesterification reactions with bulged adenosine as nucleophile	183/6018	314/14049	1.89997641974236e-08	2.24158442500625e-06	ENSG00000109971/ENSG00000122566/ENSG00000011304/ENSG00000138668/ENSG00000117592/ENSG00000099783/ENSG00000135486/ENSG00000170144/ENSG00000108561/ENSG00000064703/ENSG00000065978/ENSG00000089280/ENSG00000169045/ENSG00000124193/ENSG00000063244/ENSG00000183684/ENSG00000174231/ENSG00000165119/ENSG00000189091/ENSG00000071626/ENSG00000125944/ENSG00000096746/ENSG00000144028/ENSG00000100650/ENSG00000139343…	HSPA8/HNRNPA2B1/PTBP1/HNRNPD/PRDX6/HNRNPM/HNRNPA1/HNRNPA3/C1QBP/DDX20/YBX1/FUS/HNRNPH1/SRSF6/U2AF2/ALYREF/PRPF8/HNRNPK/SF3B3/DAZAP1/HNRNPR/HNRNPH3/SNRNP200/SRSF5/SNRPF/KDM1A/EFTUD2/HNRNPC/PNN/NOL3/SRRM2/HNRNPUL1/SNRPB/GEMIN4/DHX9/POLR2E/RBM25/SNRPG/SNRPA1/USP39/HNRNPU/SNRNP40/LSM4/SNRPE/WDR77/LSM6/PRMT5/SNRPD1/PSIP1/NUP98/ELAVL1/SRPK1/SRSF3/ESRP2/FMR1/DDX39A/SFPQ/KHDRBS1/HNRNPL/CPSF1/METTL3/SRSF7…	183	19	ENSG00000124193/ENSG00000100650/ENSG00000140939/ENSG00000102081/ENSG00000115524/ENSG00000116754/ENSG00000126945/ENSG00000185946/ENSG00000108654/ENSG00000048740/ENSG00000114503/ENSG00000139218/ENSG00000146457/ENSG00000131043/ENSG00000183011/ENSG00000169217/ENSG00000265241/ENSG00000165494/ENSG00000197111	164	ENSG00000109971/ENSG00000122566/ENSG00000011304/ENSG00000138668/ENSG00000117592/ENSG00000099783/ENSG00000135486/ENSG00000170144/ENSG00000108561/ENSG00000064703/ENSG00000065978/ENSG00000089280/ENSG00000169045/ENSG00000063244/ENSG00000183684/ENSG00000174231/ENSG00000165119/ENSG00000189091/ENSG00000071626/ENSG00000125944/ENSG00000096746/ENSG00000144028/ENSG00000139343/ENSG00000004487/ENSG00000108883…
BP	GO:0000398	mRNA splicing, via spliceosome	183/6018	314/14049	1.89997641974236e-08	2.24158442500625e-06	ENSG00000109971/ENSG00000122566/ENSG00000011304/ENSG00000138668/ENSG00000117592/ENSG00000099783/ENSG00000135486/ENSG00000170144/ENSG00000108561/ENSG00000064703/ENSG00000065978/ENSG00000089280/ENSG00000169045/ENSG00000124193/ENSG00000063244/ENSG00000183684/ENSG00000174231/ENSG00000165119/ENSG00000189091/ENSG00000071626/ENSG00000125944/ENSG00000096746/ENSG00000144028/ENSG00000100650/ENSG00000139343…	HSPA8/HNRNPA2B1/PTBP1/HNRNPD/PRDX6/HNRNPM/HNRNPA1/HNRNPA3/C1QBP/DDX20/YBX1/FUS/HNRNPH1/SRSF6/U2AF2/ALYREF/PRPF8/HNRNPK/SF3B3/DAZAP1/HNRNPR/HNRNPH3/SNRNP200/SRSF5/SNRPF/KDM1A/EFTUD2/HNRNPC/PNN/NOL3/SRRM2/HNRNPUL1/SNRPB/GEMIN4/DHX9/POLR2E/RBM25/SNRPG/SNRPA1/USP39/HNRNPU/SNRNP40/LSM4/SNRPE/WDR77/LSM6/PRMT5/SNRPD1/PSIP1/NUP98/ELAVL1/SRPK1/SRSF3/ESRP2/FMR1/DDX39A/SFPQ/KHDRBS1/HNRNPL/CPSF1/METTL3/SRSF7…	183	19	ENSG00000124193/ENSG00000100650/ENSG00000140939/ENSG00000102081/ENSG00000115524/ENSG00000116754/ENSG00000126945/ENSG00000185946/ENSG00000108654/ENSG00000048740/ENSG00000114503/ENSG00000139218/ENSG00000146457/ENSG00000131043/ENSG00000183011/ENSG00000169217/ENSG00000265241/ENSG00000165494/ENSG00000197111	164	ENSG00000109971/ENSG00000122566/ENSG00000011304/ENSG00000138668/ENSG00000117592/ENSG00000099783/ENSG00000135486/ENSG00000170144/ENSG00000108561/ENSG00000064703/ENSG00000065978/ENSG00000089280/ENSG00000169045/ENSG00000063244/ENSG00000183684/ENSG00000174231/ENSG00000165119/ENSG00000189091/ENSG00000071626/ENSG00000125944/ENSG00000096746/ENSG00000144028/ENSG00000139343/ENSG00000004487/ENSG00000108883…
BP	GO:0006405	RNA export from nucleus	92/6018	139/14049	2.09597275727905e-08	2.42336370196604e-06	ENSG00000122566/ENSG00000181163/ENSG00000132341/ENSG00000135486/ENSG00000102900/ENSG00000132507/ENSG00000124193/ENSG00000164163/ENSG00000168028/ENSG00000063244/ENSG00000183684/ENSG00000132182/ENSG00000100650/ENSG00000111581/ENSG00000058804/ENSG00000113569/ENSG00000155561/ENSG00000099901/ENSG00000124571/ENSG00000030066/ENSG00000095319/ENSG00000135829/ENSG00000151247/ENSG00000122068/ENSG00000110713…	HNRNPA2B1/NPM1/RAN/HNRNPA1/NUP93/EIF5A/SRSF6/ABCE1/RPSA/U2AF2/ALYREF/NUP210/SRSF5/NUP107/NDC1/NUP155/NUP205/RANBP1/XPO5/NUP160/NUP188/DHX9/EIF4E/FYTTD1/NUP98/SRSF3/DDX39A/KHDRBS1/NUP88/CPSF1/UPF1/SRSF7/MAGOH/ENY2/SRRM1/RANBP3/XPO1/AGFG1/NOL6/SRSF11/SRSF4/SRSF2/DHX38/NUP62/EIF4A3/SRSF1/NUP153/NUP85/CPSF2/SEH1L/THOC3/CPSF3/SRSF9/SSB/NUP214/SRSF10/PCID2/THOC5/SLBP/MAGOHB/SMG1/XPOT/NCBP2/NCBP1/DDX39B…	92	10	ENSG00000124193/ENSG00000100650/ENSG00000116754/ENSG00000184575/ENSG00000114503/ENSG00000198952/ENSG00000047410/ENSG00000070366/ENSG00000165699/ENSG00000265241	82	ENSG00000122566/ENSG00000181163/ENSG00000132341/ENSG00000135486/ENSG00000102900/ENSG00000132507/ENSG00000164163/ENSG00000168028/ENSG00000063244/ENSG00000183684/ENSG00000132182/ENSG00000111581/ENSG00000058804/ENSG00000113569/ENSG00000155561/ENSG00000099901/ENSG00000124571/ENSG00000030066/ENSG00000095319/ENSG00000135829/ENSG00000151247/ENSG00000122068/ENSG00000110713/ENSG00000112081/ENSG00000123136…
BP	GO:0009126	purine nucleoside monophosphate metabolic process	177/6018	303/14049	2.56924799630244e-08	2.82227071289755e-06	ENSG00000198938/ENSG00000198712/ENSG00000198840/ENSG00000109971/ENSG00000111640/ENSG00000198727/ENSG00000134057/ENSG00000198888/ENSG00000162433/ENSG00000067225/ENSG00000147162/ENSG00000168610/ENSG00000198763/ENSG00000168209/ENSG00000170312/ENSG00000171314/ENSG00000198886/ENSG00000109107/ENSG00000212907/ENSG00000198899/ENSG00000102144/ENSG00000204389/ENSG00000102900/ENSG00000198804/ENSG00000100644…	MT-CO3/MT-CO2/MT-ND3/HSPA8/GAPDH/MT-CYB/CCNB1/MT-ND1/AK4/PKM/OGT/STAT3/MT-ND2/DDIT4/CDK1/PGAM1/MT-ND4/ALDOC/MT-ND4L/MT-ATP6/PGK1/HSPA1A/NUP93/MT-CO1/HIF1A/HKDC1/CASK/GART/ATP1B1/PAICS/CYCS/PFAS/PARP1/P2RX7/NUP210/HSPA1B/TGFB1/LDHA/ATP5F1A/TPI1/NUP107/ENO2/NDC1/NUP155/NUP205/ATP6V0A1/PGM1/ATIC/DLG1/HPRT1/NUP160/NUP188/FLCN/CYC1/ADA/NT5C2/MT-ATP8/NUP98/ATP5MC1/AK2/COX5B/SCRIB/NT5E/NUP88/UQCC2/HK2/I…	177	77	ENSG00000198938/ENSG00000198712/ENSG00000198840/ENSG00000111640/ENSG00000198727/ENSG00000198888/ENSG00000162433/ENSG00000067225/ENSG00000147162/ENSG00000168610/ENSG00000198763/ENSG00000168209/ENSG00000198886/ENSG00000109107/ENSG00000212907/ENSG00000198899/ENSG00000102144/ENSG00000198804/ENSG00000156510/ENSG00000147044/ENSG00000143153/ENSG00000089041/ENSG00000105329/ENSG00000134333/ENSG00000111669…	100	ENSG00000109971/ENSG00000134057/ENSG00000170312/ENSG00000171314/ENSG00000204389/ENSG00000102900/ENSG00000100644/ENSG00000159131/ENSG00000128050/ENSG00000172115/ENSG00000178921/ENSG00000143799/ENSG00000132182/ENSG00000204388/ENSG00000152234/ENSG00000111581/ENSG00000058804/ENSG00000113569/ENSG00000155561/ENSG00000079739/ENSG00000138363/ENSG00000075711/ENSG00000165704/ENSG00000030066/ENSG00000095319…
BP	GO:0009167	purine ribonucleoside monophosphate metabolic process	177/6018	303/14049	2.56924799630244e-08	2.82227071289755e-06	ENSG00000198938/ENSG00000198712/ENSG00000198840/ENSG00000109971/ENSG00000111640/ENSG00000198727/ENSG00000134057/ENSG00000198888/ENSG00000162433/ENSG00000067225/ENSG00000147162/ENSG00000168610/ENSG00000198763/ENSG00000168209/ENSG00000170312/ENSG00000171314/ENSG00000198886/ENSG00000109107/ENSG00000212907/ENSG00000198899/ENSG00000102144/ENSG00000204389/ENSG00000102900/ENSG00000198804/ENSG00000100644…	MT-CO3/MT-CO2/MT-ND3/HSPA8/GAPDH/MT-CYB/CCNB1/MT-ND1/AK4/PKM/OGT/STAT3/MT-ND2/DDIT4/CDK1/PGAM1/MT-ND4/ALDOC/MT-ND4L/MT-ATP6/PGK1/HSPA1A/NUP93/MT-CO1/HIF1A/HKDC1/CASK/GART/ATP1B1/PAICS/CYCS/PFAS/PARP1/P2RX7/NUP210/HSPA1B/TGFB1/LDHA/ATP5F1A/TPI1/NUP107/ENO2/NDC1/NUP155/NUP205/ATP6V0A1/PGM1/ATIC/DLG1/HPRT1/NUP160/NUP188/FLCN/CYC1/ADA/NT5C2/MT-ATP8/NUP98/ATP5MC1/AK2/COX5B/SCRIB/NT5E/NUP88/UQCC2/HK2/I…	177	77	ENSG00000198938/ENSG00000198712/ENSG00000198840/ENSG00000111640/ENSG00000198727/ENSG00000198888/ENSG00000162433/ENSG00000067225/ENSG00000147162/ENSG00000168610/ENSG00000198763/ENSG00000168209/ENSG00000198886/ENSG00000109107/ENSG00000212907/ENSG00000198899/ENSG00000102144/ENSG00000198804/ENSG00000156510/ENSG00000147044/ENSG00000143153/ENSG00000089041/ENSG00000105329/ENSG00000134333/ENSG00000111669…	100	ENSG00000109971/ENSG00000134057/ENSG00000170312/ENSG00000171314/ENSG00000204389/ENSG00000102900/ENSG00000100644/ENSG00000159131/ENSG00000128050/ENSG00000172115/ENSG00000178921/ENSG00000143799/ENSG00000132182/ENSG00000204388/ENSG00000152234/ENSG00000111581/ENSG00000058804/ENSG00000113569/ENSG00000155561/ENSG00000079739/ENSG00000138363/ENSG00000075711/ENSG00000165704/ENSG00000030066/ENSG00000095319…
BP	GO:0009161	ribonucleoside monophosphate metabolic process	183/6018	315/14049	2.62939953571832e-08	2.82227071289755e-06	ENSG00000198938/ENSG00000198712/ENSG00000198840/ENSG00000147224/ENSG00000109971/ENSG00000111640/ENSG00000198727/ENSG00000134057/ENSG00000198888/ENSG00000162433/ENSG00000067225/ENSG00000147162/ENSG00000168610/ENSG00000198763/ENSG00000168209/ENSG00000170312/ENSG00000171314/ENSG00000198886/ENSG00000109107/ENSG00000212907/ENSG00000084774/ENSG00000198899/ENSG00000102144/ENSG00000204389/ENSG00000102900…	MT-CO3/MT-CO2/MT-ND3/PRPS1/HSPA8/GAPDH/MT-CYB/CCNB1/MT-ND1/AK4/PKM/OGT/STAT3/MT-ND2/DDIT4/CDK1/PGAM1/MT-ND4/ALDOC/MT-ND4L/CAD/MT-ATP6/PGK1/HSPA1A/NUP93/MT-CO1/HIF1A/HKDC1/CASK/GART/ATP1B1/PAICS/CYCS/PFAS/PARP1/P2RX7/NUP210/HSPA1B/TGFB1/LDHA/ATP5F1A/TPI1/NUP107/ENO2/NDC1/NUP155/NUP205/ATP6V0A1/PGM1/ATIC/DLG1/HPRT1/NUP160/NUP188/FLCN/CYC1/ADA/NT5C2/UCK2/MT-ATP8/NUP98/ATP5MC1/AK2/COX5B/SCRIB/NT5E/NU…	183	77	ENSG00000198938/ENSG00000198712/ENSG00000198840/ENSG00000111640/ENSG00000198727/ENSG00000198888/ENSG00000162433/ENSG00000067225/ENSG00000147162/ENSG00000168610/ENSG00000198763/ENSG00000168209/ENSG00000198886/ENSG00000109107/ENSG00000212907/ENSG00000198899/ENSG00000102144/ENSG00000198804/ENSG00000156510/ENSG00000147044/ENSG00000143153/ENSG00000089041/ENSG00000105329/ENSG00000134333/ENSG00000111669…	106	ENSG00000147224/ENSG00000109971/ENSG00000134057/ENSG00000170312/ENSG00000171314/ENSG00000084774/ENSG00000204389/ENSG00000102900/ENSG00000100644/ENSG00000159131/ENSG00000128050/ENSG00000172115/ENSG00000178921/ENSG00000143799/ENSG00000132182/ENSG00000204388/ENSG00000152234/ENSG00000111581/ENSG00000058804/ENSG00000113569/ENSG00000155561/ENSG00000079739/ENSG00000138363/ENSG00000075711/ENSG00000165704…
BP	GO:0000375	RNA splicing, via transesterification reactions	184/6018	317/14049	2.63626740177249e-08	2.82227071289755e-06	ENSG00000109971/ENSG00000122566/ENSG00000011304/ENSG00000138668/ENSG00000117592/ENSG00000099783/ENSG00000135486/ENSG00000170144/ENSG00000108561/ENSG00000064703/ENSG00000065978/ENSG00000089280/ENSG00000169045/ENSG00000124193/ENSG00000063244/ENSG00000183684/ENSG00000174231/ENSG00000165119/ENSG00000189091/ENSG00000071626/ENSG00000125944/ENSG00000096746/ENSG00000144028/ENSG00000100650/ENSG00000139343…	HSPA8/HNRNPA2B1/PTBP1/HNRNPD/PRDX6/HNRNPM/HNRNPA1/HNRNPA3/C1QBP/DDX20/YBX1/FUS/HNRNPH1/SRSF6/U2AF2/ALYREF/PRPF8/HNRNPK/SF3B3/DAZAP1/HNRNPR/HNRNPH3/SNRNP200/SRSF5/SNRPF/KDM1A/EFTUD2/HNRNPC/PNN/NOL3/SRRM2/HNRNPUL1/SNRPB/GEMIN4/DHX9/POLR2E/RBM25/SNRPG/SNRPA1/USP39/HNRNPU/SNRNP40/LSM4/SNRPE/WDR77/LSM6/PRMT5/SNRPD1/PSIP1/NUP98/ELAVL1/SRPK1/SRSF3/ESRP2/FMR1/DDX39A/KHSRP/SFPQ/KHDRBS1/HNRNPL/CPSF1/METTL3…	184	19	ENSG00000124193/ENSG00000100650/ENSG00000140939/ENSG00000102081/ENSG00000115524/ENSG00000116754/ENSG00000126945/ENSG00000185946/ENSG00000108654/ENSG00000048740/ENSG00000114503/ENSG00000139218/ENSG00000146457/ENSG00000131043/ENSG00000183011/ENSG00000169217/ENSG00000265241/ENSG00000165494/ENSG00000197111	165	ENSG00000109971/ENSG00000122566/ENSG00000011304/ENSG00000138668/ENSG00000117592/ENSG00000099783/ENSG00000135486/ENSG00000170144/ENSG00000108561/ENSG00000064703/ENSG00000065978/ENSG00000089280/ENSG00000169045/ENSG00000063244/ENSG00000183684/ENSG00000174231/ENSG00000165119/ENSG00000189091/ENSG00000071626/ENSG00000125944/ENSG00000096746/ENSG00000144028/ENSG00000139343/ENSG00000004487/ENSG00000108883…
BP	GO:0071826	ribonucleoprotein complex subunit organization	134/6018	219/14049	2.827794430106e-08	2.97226901826233e-06	ENSG00000096384/ENSG00000181163/ENSG00000177954/ENSG00000108561/ENSG00000147403/ENSG00000064703/ENSG00000080824/ENSG00000175792/ENSG00000149311/ENSG00000140534/ENSG00000124193/ENSG00000168028/ENSG00000261236/ENSG00000174231/ENSG00000112159/ENSG00000144028/ENSG00000100650/ENSG00000139343/ENSG00000183207/ENSG00000106682/ENSG00000140939/ENSG00000164587/ENSG00000125835/ENSG00000179409/ENSG00000197102…	HSP90AB1/NPM1/RPS27/C1QBP/RPL10/DDX20/HSP90AA1/RUVBL1/ATM/TICRR/SRSF6/RPSA/BOP1/PRPF8/MDN1/SNRNP200/SRSF5/SNRPF/RUVBL2/EIF4H/NOL3/RPS14/SNRPB/GEMIN4/DYNC1H1/DHX9/SNRPG/USP39/LSM4/SNRPE/WDR77/PRMT5/SNRPD1/PSIP1/RPL23A/SRPK1/RPL12/DHX30/PTGES3/PRMT7/SF3B1/GEMIN2/PRPF31/SART1/RBMX/RPL5/SART3/EIF4B/CNOT1/ADAR/SRSF1/TXNL4A/AGO2/MRTO4/MRPL20/MAPT/GEMIN5/NIP7/LSM3/SRSF9/EIF3A/ATXN2L/ATXN2/CNOT6/SRSF10/S…	134	28	ENSG00000177954/ENSG00000147403/ENSG00000149311/ENSG00000124193/ENSG00000100650/ENSG00000140939/ENSG00000164587/ENSG00000198242/ENSG00000197958/ENSG00000115524/ENSG00000063046/ENSG00000186468/ENSG00000048740/ENSG00000139218/ENSG00000185088/ENSG00000215301/ENSG00000143486/ENSG00000134698/ENSG00000204272/ENSG00000179598/ENSG00000140598/ENSG00000229474/ENSG00000147894/ENSG00000131043/ENSG00000151014…	106	ENSG00000096384/ENSG00000181163/ENSG00000108561/ENSG00000064703/ENSG00000080824/ENSG00000175792/ENSG00000140534/ENSG00000168028/ENSG00000261236/ENSG00000174231/ENSG00000112159/ENSG00000144028/ENSG00000139343/ENSG00000183207/ENSG00000106682/ENSG00000125835/ENSG00000179409/ENSG00000197102/ENSG00000135829/ENSG00000143977/ENSG00000168883/ENSG00000130520/ENSG00000182004/ENSG00000116455/ENSG00000100462…
BP	GO:0071166	ribonucleoprotein complex localization	85/6018	127/14049	3.29503426027091e-08	3.40153447475467e-06	ENSG00000122566/ENSG00000181163/ENSG00000132341/ENSG00000102900/ENSG00000132507/ENSG00000124193/ENSG00000164163/ENSG00000168028/ENSG00000063244/ENSG00000183684/ENSG00000132182/ENSG00000100650/ENSG00000111581/ENSG00000058804/ENSG00000113569/ENSG00000155561/ENSG00000030066/ENSG00000095319/ENSG00000151247/ENSG00000122068/ENSG00000110713/ENSG00000112081/ENSG00000123136/ENSG00000108559/ENSG00000071894…	HNRNPA2B1/NPM1/RAN/NUP93/EIF5A/SRSF6/ABCE1/RPSA/U2AF2/ALYREF/NUP210/SRSF5/NUP107/NDC1/NUP155/NUP205/NUP160/NUP188/EIF4E/FYTTD1/NUP98/SRSF3/DDX39A/NUP88/CPSF1/UPF1/SRSF7/MAGOH/ENY2/SRRM1/XPO1/AGFG1/PRPF31/NOL6/SRSF11/SRSF4/SRSF2/DHX38/NUP62/EIF4A3/SRSF1/NUP153/NUP85/CPSF2/SEH1L/THOC3/CPSF3/SRSF9/SSB/NUP214/SRSF10/PCID2/THOC5/SLBP/MAGOHB/SMG1/XPOT/NCBP2/NCBP1/DDX39B/NUP37/LTV1/NUP43/UPF3B/NUP35/NUP…	85	10	ENSG00000124193/ENSG00000100650/ENSG00000116754/ENSG00000184575/ENSG00000114503/ENSG00000198952/ENSG00000047410/ENSG00000070366/ENSG00000165699/ENSG00000265241	75	ENSG00000122566/ENSG00000181163/ENSG00000132341/ENSG00000102900/ENSG00000132507/ENSG00000164163/ENSG00000168028/ENSG00000063244/ENSG00000183684/ENSG00000132182/ENSG00000111581/ENSG00000058804/ENSG00000113569/ENSG00000155561/ENSG00000030066/ENSG00000095319/ENSG00000151247/ENSG00000122068/ENSG00000110713/ENSG00000112081/ENSG00000123136/ENSG00000108559/ENSG00000071894/ENSG00000005007/ENSG00000115875…
BP	GO:0002444	myeloid leukocyte mediated immunity	261/6018	474/14049	3.49089843254296e-08	3.48674406216521e-06	ENSG00000124107/ENSG00000166710/ENSG00000087086/ENSG00000125730/ENSG00000197746/ENSG00000167996/ENSG00000133048/ENSG00000164733/ENSG00000117984/ENSG00000204386/ENSG00000116260/ENSG00000135404/ENSG00000135677/ENSG00000109971/ENSG00000108828/ENSG00000005893/ENSG00000086062/ENSG00000196549/ENSG00000035862/ENSG00000138413/ENSG00000137575/ENSG00000096384/ENSG00000030582/ENSG00000124406/ENSG00000059804…	SLPI/B2M/FTL/C3/PSAP/FTH1/CHI3L1/CTSB/CTSD/NEU1/QSOX1/CD63/GNS/HSPA8/VAT1/LAMP2/B4GALT1/MME/TIMP2/IDH1/SDCBP/HSP90AB1/GRN/ATP8A1/SLC2A3/CREG1/GAA/EEF1A1/CTSA/S100A11/NFASC/SERPINB1/PTPRJ/ALDH3B1/PKM/FPR1/GM2A/NCSTN/NHLRC3/GATA2/LTF/PLAUR/HMGB1/PSMD2/PRDX6/TUBB/PGAM1/PTX3/COTL1/CCT2/DPP7/ALDOC/HEXB/ILF2/CD59/HSPA1A/BRI3/CD47/HP/CTSC/MVP/HSP90AA1/TMBIM1/RAC2/YPEL5/ARHGAP45/PYGL/IGF2R/UBR4/GSN/GLB1/…	261	178	ENSG00000124107/ENSG00000166710/ENSG00000087086/ENSG00000125730/ENSG00000197746/ENSG00000167996/ENSG00000133048/ENSG00000164733/ENSG00000117984/ENSG00000204386/ENSG00000116260/ENSG00000135404/ENSG00000135677/ENSG00000108828/ENSG00000005893/ENSG00000086062/ENSG00000196549/ENSG00000035862/ENSG00000138413/ENSG00000137575/ENSG00000030582/ENSG00000124406/ENSG00000059804/ENSG00000143162/ENSG00000171298…	83	ENSG00000109971/ENSG00000096384/ENSG00000163531/ENSG00000149177/ENSG00000179348/ENSG00000189403/ENSG00000175166/ENSG00000117592/ENSG00000196230/ENSG00000171314/ENSG00000103187/ENSG00000166226/ENSG00000143621/ENSG00000204389/ENSG00000109861/ENSG00000080824/ENSG00000127481/ENSG00000196419/ENSG00000064666/ENSG00000204388/ENSG00000110395/ENSG00000173391/ENSG00000145703/ENSG00000170515/ENSG00000079739…
BP	GO:0051052	regulation of DNA metabolic process	205/6018	360/14049	3.49820369495904e-08	3.48674406216521e-06	ENSG00000117318/ENSG00000182481/ENSG00000135624/ENSG00000124795/ENSG00000122566/ENSG00000096384/ENSG00000130816/ENSG00000181163/ENSG00000120438/ENSG00000146731/ENSG00000163191/ENSG00000130726/ENSG00000150753/ENSG00000138668/ENSG00000163468/ENSG00000276043/ENSG00000189403/ENSG00000170312/ENSG00000135486/ENSG00000166226/ENSG00000109685/ENSG00000166888/ENSG00000146648/ENSG00000127586/ENSG00000080824…	ID3/KPNA2/CCT7/DEK/HNRNPA2B1/HSP90AB1/DNMT1/NPM1/TCP1/CCT6A/S100A11/TRIM28/CCT5/HNRNPD/CCT3/UHRF1/HMGB1/CDK1/HNRNPA1/CCT2/NSD2/STAT6/EGFR/CHTF18/HSP90AA1/CDC6/DKC1/ATM/TICRR/PIF1/H2AFX/CCT4/ALYREF/PTK2B/PARP1/CDK2/FOXM1/RAD51AP1/CACYBP/NUCKS1/SHC1/TGFB1/NDFIP1/CST3/KDM1A/AURKB/RPS3/HNRNPC/ANXA3/SMC1A/TIMELESS/GLI2/CALR/PCNA/ZBTB38/CCT8/RFC4/CDC7/BCL6/DFFA/GMNN/BAX/NEK7/DHX9/HNRNPU/ESCO2/UBE2N/PRM…	205	50	ENSG00000163191/ENSG00000166888/ENSG00000146648/ENSG00000149311/ENSG00000120899/ENSG00000160691/ENSG00000105329/ENSG00000131507/ENSG00000101439/ENSG00000138772/ENSG00000179218/ENSG00000177311/ENSG00000113916/ENSG00000107854/ENSG00000161010/ENSG00000102882/ENSG00000170485/ENSG00000136830/ENSG00000102699/ENSG00000173273/ENSG00000105568/ENSG00000085224/ENSG00000136826/ENSG00000101972/ENSG00000119906…	155	ENSG00000117318/ENSG00000182481/ENSG00000135624/ENSG00000124795/ENSG00000122566/ENSG00000096384/ENSG00000130816/ENSG00000181163/ENSG00000120438/ENSG00000146731/ENSG00000130726/ENSG00000150753/ENSG00000138668/ENSG00000163468/ENSG00000276043/ENSG00000189403/ENSG00000170312/ENSG00000135486/ENSG00000166226/ENSG00000109685/ENSG00000127586/ENSG00000080824/ENSG00000094804/ENSG00000130826/ENSG00000140534…
BP	GO:0000082	G1/S transition of mitotic cell cycle	147/6018	245/14049	3.76712973883086e-08	3.65534215043689e-06	ENSG00000122641/ENSG00000253729/ENSG00000150991/ENSG00000134057/ENSG00000145604/ENSG00000172201/ENSG00000181163/ENSG00000132780/ENSG00000126457/ENSG00000087586/ENSG00000112118/ENSG00000177084/ENSG00000170312/ENSG00000104738/ENSG00000166508/ENSG00000146648/ENSG00000114867/ENSG00000183856/ENSG00000132383/ENSG00000094804/ENSG00000149311/ENSG00000105810/ENSG00000147883/ENSG00000022267/ENSG00000100911…	INHBA/PRKDC/UBC/CCNB1/SKP2/ID4/NPM1/NASP/PRMT1/AURKA/MCM3/POLE/CDK1/MCM4/MCM7/EGFR/EIF4G1/IQGAP3/RPA1/CDC6/ATM/CDK6/CDKN2B/FHL1/PSME2/MCM2/CDK2/KIF14/CUL4B/PLK2/ADAM17/GTSE1/CDKN3/MCM6/RBBP8/EZH2/GPNMB/RANBP1/PCNA/WEE1/ID2/ORC1/CDC7/TFDP1/ORC6/MUC1/PSME3/ACVR1B/BAX/RHOU/ITGB1/EIF4E/GSPT1/ACVR1/JADE1/TMEM14B/PIDD1/RBL2/POLA1/TYMS/CDC25A/RRM2/RCC1/MCM5/TNKS1BP1/CDC45/CTDSP2/CDT1/PPAT/RANBP3/POLE2/P…	147	40	ENSG00000150991/ENSG00000146648/ENSG00000149311/ENSG00000147883/ENSG00000158290/ENSG00000151694/ENSG00000136235/ENSG00000115738/ENSG00000185499/ENSG00000135503/ENSG00000116574/ENSG00000150093/ENSG00000115170/ENSG00000137210/ENSG00000103479/ENSG00000149115/ENSG00000175215/ENSG00000160310/ENSG00000137154/ENSG00000173846/ENSG00000182621/ENSG00000144579/ENSG00000114126/ENSG00000197343/ENSG00000136826…	107	ENSG00000122641/ENSG00000253729/ENSG00000134057/ENSG00000145604/ENSG00000172201/ENSG00000181163/ENSG00000132780/ENSG00000126457/ENSG00000087586/ENSG00000112118/ENSG00000177084/ENSG00000170312/ENSG00000104738/ENSG00000166508/ENSG00000114867/ENSG00000183856/ENSG00000132383/ENSG00000094804/ENSG00000105810/ENSG00000022267/ENSG00000100911/ENSG00000073111/ENSG00000123374/ENSG00000118193/ENSG00000145632…
BP	GO:0006413	translational initiation	118/6018	189/14049	3.79381645089454e-08	3.65534215043689e-06	ENSG00000181163/ENSG00000177954/ENSG00000173812/ENSG00000147403/ENSG00000114867/ENSG00000140534/ENSG00000106263/ENSG00000164163/ENSG00000168028/ENSG00000174748/ENSG00000271503/ENSG00000087074/ENSG00000149273/ENSG00000005100/ENSG00000106682/ENSG00000167526/ENSG00000145592/ENSG00000108298/ENSG00000158092/ENSG00000164587/ENSG00000151247/ENSG00000104131/ENSG00000105193/ENSG00000198242/ENSG00000102081…	NPM1/RPS27/EIF1/RPL10/EIF4G1/TICRR/EIF3B/ABCE1/RPSA/RPL15/CCL5/PPP1R15A/RPS3/DHX33/EIF4H/RPL13/RPL37/RPL19/NCK1/RPS14/EIF4E/EIF3J/RPS16/RPL23A/FMR1/RPL9/EIF2S1/RPL12/KHDRBS1/METTL3/EIF2AK4/EIF5B/DNAJC3/RPL7/EIF4A2/EIF3G/RPS11/RPS6/RPL8/RPL37A/RPS3A/RPL5/RPL27A/RPS12/EIF4B/MTOR/RPL4/RPS4Y1/RPS2/EIF2B3/AGO2/RPS18/EIF4EBP1/RPL34/EIF2AK3/YTHDF3/EIF3A/EIF4G3/RPS23/EIF4EBP2/RPL35/RPL31/RPS6KB2/RPS13/NC…	118	52	ENSG00000177954/ENSG00000173812/ENSG00000147403/ENSG00000174748/ENSG00000271503/ENSG00000087074/ENSG00000167526/ENSG00000145592/ENSG00000108298/ENSG00000158092/ENSG00000164587/ENSG00000198242/ENSG00000102081/ENSG00000163682/ENSG00000197958/ENSG00000102580/ENSG00000156976/ENSG00000142534/ENSG00000137154/ENSG00000197756/ENSG00000145425/ENSG00000166441/ENSG00000063046/ENSG00000129824/ENSG00000231500…	66	ENSG00000181163/ENSG00000114867/ENSG00000140534/ENSG00000106263/ENSG00000164163/ENSG00000168028/ENSG00000149273/ENSG00000005100/ENSG00000106682/ENSG00000151247/ENSG00000104131/ENSG00000105193/ENSG00000134001/ENSG00000121774/ENSG00000165819/ENSG00000128829/ENSG00000158417/ENSG00000147604/ENSG00000130811/ENSG00000161016/ENSG00000122406/ENSG00000112306/ENSG00000198793/ENSG00000174444/ENSG00000140988…
BP	GO:0034470	ncRNA processing	230/6018	411/14049	3.88148941852478e-08	3.67850661122816e-06	ENSG00000122566/ENSG00000165732/ENSG00000177954/ENSG00000166197/ENSG00000147403/ENSG00000130826/ENSG00000168028/ENSG00000261236/ENSG00000174748/ENSG00000105202/ENSG00000145220/ENSG00000112159/ENSG00000149273/ENSG00000101361/ENSG00000198860/ENSG00000117395/ENSG00000170515/ENSG00000167526/ENSG00000145592/ENSG00000108298/ENSG00000164934/ENSG00000164587/ENSG00000179409/ENSG00000148843/ENSG00000160193…	HNRNPA2B1/DDX21/RPS27/NOLC1/RPL10/DKC1/RPSA/BOP1/RPL15/FBL/LYAR/MDN1/RPS3/NOP56/TSEN15/EBNA1BP2/PA2G4/RPL13/RPL37/RPL19/DCAF13/RPS14/GEMIN4/PDCD11/WDR4/TBL3/KARS/DIS3L2/LAS1L/RPS16/LSM6/PELP1/DIMT1/INTS3/NSUN2/RPL23A/RPL9/RPL12/INTS1/NOP58/CPSF1/METTL3/UTP4/IMP4/USB1/GTPBP4/RPL7/BMS1/RPS11/RTRAF/BUD23/NAT10/RPS6/NHP2/SRRT/RRP1B/RPL8/SART1/NOP14/NOL6/RPL37A/DDX52/EXOSC2/ELAC2/RPS3A/UTP20/RPL5/RPL2…	230	52	ENSG00000177954/ENSG00000147403/ENSG00000174748/ENSG00000167526/ENSG00000145592/ENSG00000108298/ENSG00000164587/ENSG00000143624/ENSG00000198242/ENSG00000163682/ENSG00000197958/ENSG00000142534/ENSG00000137154/ENSG00000197756/ENSG00000145425/ENSG00000166441/ENSG00000047056/ENSG00000101782/ENSG00000129824/ENSG00000231500/ENSG00000109475/ENSG00000186468/ENSG00000165359/ENSG00000071082/ENSG00000110700…	178	ENSG00000122566/ENSG00000165732/ENSG00000166197/ENSG00000130826/ENSG00000168028/ENSG00000261236/ENSG00000105202/ENSG00000145220/ENSG00000112159/ENSG00000149273/ENSG00000101361/ENSG00000198860/ENSG00000117395/ENSG00000170515/ENSG00000164934/ENSG00000179409/ENSG00000148843/ENSG00000160193/ENSG00000183751/ENSG00000065427/ENSG00000144535/ENSG00000001497/ENSG00000105193/ENSG00000164167/ENSG00000141456…
BP	GO:0070972	protein localization to endoplasmic reticulum	87/6018	131/14049	3.96697630294658e-08	3.6988854850539e-06	ENSG00000135506/ENSG00000186480/ENSG00000177954/ENSG00000147403/ENSG00000105438/ENSG00000115310/ENSG00000168028/ENSG00000174748/ENSG00000087074/ENSG00000025796/ENSG00000149273/ENSG00000044574/ENSG00000167526/ENSG00000167004/ENSG00000145592/ENSG00000108298/ENSG00000164587/ENSG00000105193/ENSG00000100196/ENSG00000198242/ENSG00000163682/ENSG00000197958/ENSG00000107862/ENSG00000008952/ENSG00000129128…	OS9/INSIG1/RPS27/RPL10/KDELR1/RTN4/RPSA/RPL15/PPP1R15A/SEC63/RPS3/HSPA5/RPL13/PDIA3/RPL37/RPL19/RPS14/RPS16/KDELR3/RPL23A/RPL9/RPL12/GBF1/SEC62/SPCS3/HYOU1/ANK2/RPL7/RPS11/BCAP31/RPS6/RPL8/RPL37A/RPS3A/RPL5/SEC61A1/RPL27A/RPS12/RPL4/RPS4Y1/RPS2/RPS18/RPL34/UBAC2/SRP68/SSR3/RPS23/RPL35/RPL31/RPS13/SRP9/RPL14/RPS9/RER1/RPS17/RPS27L/RAB10/RPS26/RPS8/RPL22/RPS4X/RPL6/RPS25/RPL36A/RPS5/GPAA1/ANKRD13C/…	87	56	ENSG00000135506/ENSG00000186480/ENSG00000177954/ENSG00000147403/ENSG00000105438/ENSG00000115310/ENSG00000174748/ENSG00000087074/ENSG00000025796/ENSG00000167526/ENSG00000167004/ENSG00000145592/ENSG00000108298/ENSG00000164587/ENSG00000100196/ENSG00000198242/ENSG00000163682/ENSG00000197958/ENSG00000008952/ENSG00000129128/ENSG00000145362/ENSG00000142534/ENSG00000185825/ENSG00000137154/ENSG00000197756…	31	ENSG00000168028/ENSG00000149273/ENSG00000044574/ENSG00000105193/ENSG00000107862/ENSG00000149428/ENSG00000147604/ENSG00000161016/ENSG00000122406/ENSG00000112306/ENSG00000174444/ENSG00000140988/ENSG00000167881/ENSG00000114850/ENSG00000136942/ENSG00000143742/ENSG00000188846/ENSG00000170889/ENSG00000182774/ENSG00000197728/ENSG00000089009/ENSG00000241343/ENSG00000083845/ENSG00000265681/ENSG00000114391…
BP	GO:0009123	nucleoside monophosphate metabolic process	189/6018	329/14049	4.95626973418318e-08	4.54796751322428e-06	ENSG00000198938/ENSG00000198712/ENSG00000198840/ENSG00000147224/ENSG00000109971/ENSG00000111640/ENSG00000198727/ENSG00000134057/ENSG00000198888/ENSG00000162433/ENSG00000067225/ENSG00000147162/ENSG00000168610/ENSG00000198763/ENSG00000168209/ENSG00000170312/ENSG00000171314/ENSG00000198886/ENSG00000167900/ENSG00000109107/ENSG00000212907/ENSG00000084774/ENSG00000198899/ENSG00000102144/ENSG00000204389…	MT-CO3/MT-CO2/MT-ND3/PRPS1/HSPA8/GAPDH/MT-CYB/CCNB1/MT-ND1/AK4/PKM/OGT/STAT3/MT-ND2/DDIT4/CDK1/PGAM1/MT-ND4/TK1/ALDOC/MT-ND4L/CAD/MT-ATP6/PGK1/HSPA1A/NUP93/MT-CO1/HIF1A/HKDC1/CASK/GART/ATP1B1/PAICS/CYCS/PFAS/PARP1/P2RX7/NUP210/HSPA1B/DTYMK/TGFB1/LDHA/ATP5F1A/TPI1/NUP107/ENO2/NDC1/NUP155/NUP205/ATP6V0A1/PGM1/ATIC/DLG1/TK2/HPRT1/NUP160/NUP188/FLCN/CYC1/ADA/NT5C2/UCK2/MT-ATP8/TYMS/NUP98/ATP5MC1/AK2/…	189	78	ENSG00000198938/ENSG00000198712/ENSG00000198840/ENSG00000111640/ENSG00000198727/ENSG00000198888/ENSG00000162433/ENSG00000067225/ENSG00000147162/ENSG00000168610/ENSG00000198763/ENSG00000168209/ENSG00000198886/ENSG00000109107/ENSG00000212907/ENSG00000198899/ENSG00000102144/ENSG00000198804/ENSG00000156510/ENSG00000147044/ENSG00000143153/ENSG00000089041/ENSG00000105329/ENSG00000134333/ENSG00000111669…	111	ENSG00000147224/ENSG00000109971/ENSG00000134057/ENSG00000170312/ENSG00000171314/ENSG00000167900/ENSG00000084774/ENSG00000204389/ENSG00000102900/ENSG00000100644/ENSG00000159131/ENSG00000128050/ENSG00000172115/ENSG00000178921/ENSG00000143799/ENSG00000132182/ENSG00000204388/ENSG00000168393/ENSG00000152234/ENSG00000111581/ENSG00000058804/ENSG00000113569/ENSG00000155561/ENSG00000079739/ENSG00000138363…
BP	GO:0071426	ribonucleoprotein complex export from nucleus	84/6018	126/14049	5.20758651878603e-08	4.70391526017219e-06	ENSG00000122566/ENSG00000181163/ENSG00000132341/ENSG00000102900/ENSG00000132507/ENSG00000124193/ENSG00000164163/ENSG00000168028/ENSG00000063244/ENSG00000183684/ENSG00000132182/ENSG00000100650/ENSG00000111581/ENSG00000058804/ENSG00000113569/ENSG00000155561/ENSG00000030066/ENSG00000095319/ENSG00000151247/ENSG00000122068/ENSG00000110713/ENSG00000112081/ENSG00000123136/ENSG00000108559/ENSG00000071894…	HNRNPA2B1/NPM1/RAN/NUP93/EIF5A/SRSF6/ABCE1/RPSA/U2AF2/ALYREF/NUP210/SRSF5/NUP107/NDC1/NUP155/NUP205/NUP160/NUP188/EIF4E/FYTTD1/NUP98/SRSF3/DDX39A/NUP88/CPSF1/UPF1/SRSF7/MAGOH/ENY2/SRRM1/XPO1/AGFG1/NOL6/SRSF11/SRSF4/SRSF2/DHX38/NUP62/EIF4A3/SRSF1/NUP153/NUP85/CPSF2/SEH1L/THOC3/CPSF3/SRSF9/SSB/NUP214/SRSF10/PCID2/THOC5/SLBP/MAGOHB/SMG1/XPOT/NCBP2/NCBP1/DDX39B/NUP37/LTV1/NUP43/UPF3B/NUP35/NUP58/SMG5…	84	10	ENSG00000124193/ENSG00000100650/ENSG00000116754/ENSG00000184575/ENSG00000114503/ENSG00000198952/ENSG00000047410/ENSG00000070366/ENSG00000165699/ENSG00000265241	74	ENSG00000122566/ENSG00000181163/ENSG00000132341/ENSG00000102900/ENSG00000132507/ENSG00000164163/ENSG00000168028/ENSG00000063244/ENSG00000183684/ENSG00000132182/ENSG00000111581/ENSG00000058804/ENSG00000113569/ENSG00000155561/ENSG00000030066/ENSG00000095319/ENSG00000151247/ENSG00000122068/ENSG00000110713/ENSG00000112081/ENSG00000123136/ENSG00000108559/ENSG00000071894/ENSG00000005007/ENSG00000115875…
BP	GO:0010498	proteasomal protein catabolic process	245/6018	443/14049	5.58047905036983e-08	4.96319221387507e-06	ENSG00000120885/ENSG00000150991/ENSG00000117399/ENSG00000108106/ENSG00000134057/ENSG00000137575/ENSG00000096384/ENSG00000145604/ENSG00000166598/ENSG00000135506/ENSG00000147162/ENSG00000087586/ENSG00000188811/ENSG00000128590/ENSG00000177239/ENSG00000175166/ENSG00000164109/ENSG00000170312/ENSG00000175063/ENSG00000166851/ENSG00000204389/ENSG00000162063/ENSG00000090316/ENSG00000100911/ENSG00000164611…	CLU/UBC/CDC20/UBE2S/CCNB1/SDCBP/HSP90AB1/SKP2/HSP90B1/OS9/OGT/AURKA/NHLRC3/DNAJB9/MAN1B1/PSMD2/MAD2L1/CDK1/UBE2C/PLK1/HSPA1A/CCNF/MAEA/PSME2/PTTG1/KIF14/HERPUD1/CUL4B/PLK2/SMAD7/EDEM1/HSPA1B/PSEN1/SMURF2/ERLIN2/UBXN4/AURKB/GTSE1/PBK/STT3B/KCTD2/PSME4/HSPA5/BUB1B/ABTB2/OPHN1/UBXN6/HFE/ALAD/BUB3/UBE2G2/PSME3/AMFR/GBA/FBXO2/ENC1/ERLEC1/HM13/SMARCC1/UBE2J1/PSMA4/TRIB3/GSK3B/FMR1/SIRT2/UBE2J2/RAD23B/J…	245	118	ENSG00000120885/ENSG00000150991/ENSG00000137575/ENSG00000166598/ENSG00000135506/ENSG00000147162/ENSG00000188811/ENSG00000128590/ENSG00000177239/ENSG00000051108/ENSG00000158290/ENSG00000134109/ENSG00000080815/ENSG00000147475/ENSG00000144224/ENSG00000163527/ENSG00000180901/ENSG00000167671/ENSG00000010704/ENSG00000148218/ENSG00000159461/ENSG00000177628/ENSG00000116661/ENSG00000171617/ENSG00000068912…	127	ENSG00000117399/ENSG00000108106/ENSG00000134057/ENSG00000096384/ENSG00000145604/ENSG00000087586/ENSG00000175166/ENSG00000164109/ENSG00000170312/ENSG00000175063/ENSG00000166851/ENSG00000204389/ENSG00000162063/ENSG00000090316/ENSG00000100911/ENSG00000164611/ENSG00000118193/ENSG00000145632/ENSG00000101665/ENSG00000204388/ENSG00000108854/ENSG00000178999/ENSG00000075218/ENSG00000168078/ENSG00000068878…
BP	GO:0010389	regulation of G2/M transition of mitotic cell cycle	118/6018	190/14049	5.81210191368969e-08	5.09087290349093e-06	ENSG00000142192/ENSG00000150991/ENSG00000088325/ENSG00000134057/ENSG00000179051/ENSG00000185630/ENSG00000087586/ENSG00000117724/ENSG00000175166/ENSG00000170312/ENSG00000196230/ENSG00000140525/ENSG00000170027/ENSG00000166851/ENSG00000080824/ENSG00000175216/ENSG00000149311/ENSG00000140534/ENSG00000105810/ENSG00000022267/ENSG00000100911/ENSG00000127824/ENSG00000123374/ENSG00000118193/ENSG00000072571…	APP/UBC/TPX2/CCNB1/RCC2/PBX1/AURKA/CENPF/PSMD2/CDK1/TUBB/FANCI/YWHAG/PLK1/HSP90AA1/CKAP5/ATM/TICRR/CDK6/FHL1/PSME2/TUBA4A/CDK2/KIF14/HMMR/AURKB/PSME4/HAUS1/PCNT/TUBA1A/CDC7/CLSPN/TUBB4B/PSME3/DYNC1H1/TUBG1/CEP250/CEP152/RAD21/PSMA4/NDE1/NAE1/CETN2/BRCA1/BLM/NEK2/RAD51C/DBF4B/MAPRE1/PLK4/MRNIP/PSMA5/PSMA3/YWHAE/CCND1/PSMA7/DONSON/NEDD1/PSMD1/PSMB3/CLASP1/PSMD11/CEP192/HAUS8/CEP78/VPS4B/DTL/FOXO4/P…	118	22	ENSG00000142192/ENSG00000150991/ENSG00000185630/ENSG00000170027/ENSG00000149311/ENSG00000167552/ENSG00000147400/ENSG00000161010/ENSG00000119541/ENSG00000184481/ENSG00000147874/ENSG00000105568/ENSG00000170242/ENSG00000082014/ENSG00000078674/ENSG00000204264/ENSG00000198707/ENSG00000054282/ENSG00000113558/ENSG00000127914/ENSG00000205220/ENSG00000213397	96	ENSG00000088325/ENSG00000134057/ENSG00000179051/ENSG00000087586/ENSG00000117724/ENSG00000175166/ENSG00000170312/ENSG00000196230/ENSG00000140525/ENSG00000166851/ENSG00000080824/ENSG00000175216/ENSG00000140534/ENSG00000105810/ENSG00000022267/ENSG00000100911/ENSG00000127824/ENSG00000123374/ENSG00000118193/ENSG00000072571/ENSG00000178999/ENSG00000068878/ENSG00000152240/ENSG00000160299/ENSG00000097046…
BP	GO:0044843	cell cycle G1/S phase transition	154/6018	260/14049	5.94860890964147e-08	5.13267285173691e-06	ENSG00000122641/ENSG00000253729/ENSG00000058668/ENSG00000150991/ENSG00000134057/ENSG00000145604/ENSG00000172201/ENSG00000181163/ENSG00000145386/ENSG00000132780/ENSG00000126457/ENSG00000087586/ENSG00000112118/ENSG00000177084/ENSG00000170312/ENSG00000101447/ENSG00000104738/ENSG00000166508/ENSG00000146648/ENSG00000114867/ENSG00000183856/ENSG00000132383/ENSG00000094804/ENSG00000149311/ENSG00000105810…	INHBA/PRKDC/ATP2B4/UBC/CCNB1/SKP2/ID4/NPM1/CCNA2/NASP/PRMT1/AURKA/MCM3/POLE/CDK1/FAM83D/MCM4/MCM7/EGFR/EIF4G1/IQGAP3/RPA1/CDC6/ATM/CDK6/CDKN2B/FHL1/PSME2/MCM2/CDK2/KIF14/CUL4B/PLK2/ADAM17/GTSE1/CDKN3/MCM6/RBBP8/EZH2/GPNMB/RANBP1/PCNA/WEE1/ID2/ORC1/CDC7/TFDP1/ORC6/MUC1/PSME3/ACVR1B/BAX/RHOU/ITGB1/EIF4E/GSPT1/ACVR1/JADE1/TMEM14B/PIDD1/RBL2/POLA1/TYMS/CDC25A/RRM2/RCC1/MCM5/TNKS1BP1/CDC45/SUSD2/CTDSP…	154	42	ENSG00000058668/ENSG00000150991/ENSG00000146648/ENSG00000149311/ENSG00000147883/ENSG00000158290/ENSG00000151694/ENSG00000136235/ENSG00000115738/ENSG00000185499/ENSG00000135503/ENSG00000116574/ENSG00000150093/ENSG00000115170/ENSG00000137210/ENSG00000103479/ENSG00000149115/ENSG00000175215/ENSG00000160310/ENSG00000137154/ENSG00000173846/ENSG00000182621/ENSG00000144579/ENSG00000114126/ENSG00000197343…	112	ENSG00000122641/ENSG00000253729/ENSG00000134057/ENSG00000145604/ENSG00000172201/ENSG00000181163/ENSG00000145386/ENSG00000132780/ENSG00000126457/ENSG00000087586/ENSG00000112118/ENSG00000177084/ENSG00000170312/ENSG00000101447/ENSG00000104738/ENSG00000166508/ENSG00000114867/ENSG00000183856/ENSG00000132383/ENSG00000094804/ENSG00000105810/ENSG00000022267/ENSG00000100911/ENSG00000073111/ENSG00000123374…
BP	GO:0048285	organelle fission	229/6018	411/14049	6.74025563674957e-08	5.64738049385742e-06	ENSG00000011426/ENSG00000131747/ENSG00000010292/ENSG00000088325/ENSG00000117399/ENSG00000108106/ENSG00000134057/ENSG00000148773/ENSG00000137807/ENSG00000169679/ENSG00000114251/ENSG00000087586/ENSG00000101057/ENSG00000186185/ENSG00000151503/ENSG00000117724/ENSG00000132341/ENSG00000164109/ENSG00000076382/ENSG00000170581/ENSG00000175063/ENSG00000138778/ENSG00000089685/ENSG00000166851/ENSG00000204389…	ANLN/TOP2A/NCAPD2/TPX2/CDC20/UBE2S/CCNB1/MKI67/KIF23/BUB1/WNT5A/AURKA/MYBL2/KIF18B/NCAPD3/CENPF/RAN/MAD2L1/SPAG5/STAT2/UBE2C/CENPE/BIRC5/PLK1/HSPA1A/ESPL1/CDC6/ASPM/NCAPG/KIF2C/ATM/KIFC1/RACGAP1/DLGAP5/SPDL1/NCAPH/PTTG1/KIF14/ZWINT/KIF11/KIF4A/HSPA1B/FANCA/NDC80/CDCA8/TACC3/CUL7/TGFB1/FANCD2/SPIRE1/TTK/SMC4/AURKB/PRKAR1A/CDCA5/MSX1/TRIP13/PSRC1/CHMP2B/MYO19/SMC1A/KDR/NDC1/INF2/CALR/BUB1B/RANBP1/K…	229	55	ENSG00000170581/ENSG00000149311/ENSG00000044090/ENSG00000105329/ENSG00000108946/ENSG00000128052/ENSG00000203485/ENSG00000179218/ENSG00000069329/ENSG00000101350/ENSG00000157601/ENSG00000130724/ENSG00000068903/ENSG00000090432/ENSG00000128342/ENSG00000182621/ENSG00000255112/ENSG00000118007/ENSG00000164961/ENSG00000166575/ENSG00000119541/ENSG00000183486/ENSG00000197774/ENSG00000214253/ENSG00000173273…	174	ENSG00000011426/ENSG00000131747/ENSG00000010292/ENSG00000088325/ENSG00000117399/ENSG00000108106/ENSG00000134057/ENSG00000148773/ENSG00000137807/ENSG00000169679/ENSG00000114251/ENSG00000087586/ENSG00000101057/ENSG00000186185/ENSG00000151503/ENSG00000117724/ENSG00000132341/ENSG00000164109/ENSG00000076382/ENSG00000175063/ENSG00000138778/ENSG00000089685/ENSG00000166851/ENSG00000204389/ENSG00000135476…
BP	GO:0051983	regulation of chromosome segregation	66/6018	94/14049	6.79533014761465e-08	5.64738049385742e-06	ENSG00000134057/ENSG00000148773/ENSG00000169679/ENSG00000179051/ENSG00000117724/ENSG00000164109/ENSG00000076382/ENSG00000175063/ENSG00000138778/ENSG00000166851/ENSG00000070950/ENSG00000114346/ENSG00000135476/ENSG00000094804/ENSG00000142945/ENSG00000149311/ENSG00000161800/ENSG00000126787/ENSG00000164611/ENSG00000080986/ENSG00000013810/ENSG00000112742/ENSG00000178999/ENSG00000146670/ENSG00000071539…	CCNB1/MKI67/BUB1/RCC2/CENPF/MAD2L1/SPAG5/UBE2C/CENPE/PLK1/RAD18/ECT2/ESPL1/CDC6/KIF2C/ATM/RACGAP1/DLGAP5/PTTG1/NDC80/TACC3/TTK/AURKB/CDCA5/TRIP13/BUB1B/BUB3/DYNC1H1/NUMA1/HNRNPU/H2AFY/RAD21/SIRT2/SFPQ/KNSTRN/CDT1/NEK2/FEN1/DDX11/ANAPC1/SLF1/TNKS/MAD1L1/ATRX/SLF2/PCID2/NAA10/XRCC3/MAD2L2/RMI2/PUM1/PUM2/CSNK2A2/SMC6/IK/CDK5RAP2/TPR/RB1/ANAPC15/GEN1/DUSP1/CDC27/NEK6/PSMG2/CTNNB1/CTCF	66	7	ENSG00000149311/ENSG00000068903/ENSG00000173273/ENSG00000085224/ENSG00000119906/ENSG00000047410/ENSG00000119408	59	ENSG00000134057/ENSG00000148773/ENSG00000169679/ENSG00000179051/ENSG00000117724/ENSG00000164109/ENSG00000076382/ENSG00000175063/ENSG00000138778/ENSG00000166851/ENSG00000070950/ENSG00000114346/ENSG00000135476/ENSG00000094804/ENSG00000142945/ENSG00000161800/ENSG00000126787/ENSG00000164611/ENSG00000080986/ENSG00000013810/ENSG00000112742/ENSG00000178999/ENSG00000146670/ENSG00000071539/ENSG00000156970…
BP	GO:0007088	regulation of mitotic nuclear division	94/6018	145/14049	6.83820506088946e-08	5.64738049385742e-06	ENSG00000011426/ENSG00000134057/ENSG00000148773/ENSG00000169679/ENSG00000087586/ENSG00000117724/ENSG00000164109/ENSG00000175063/ENSG00000138778/ENSG00000166851/ENSG00000204389/ENSG00000135476/ENSG00000094804/ENSG00000149311/ENSG00000126787/ENSG00000164611/ENSG00000138160/ENSG00000204388/ENSG00000080986/ENSG00000013810/ENSG00000044090/ENSG00000105329/ENSG00000112742/ENSG00000146670/ENSG00000071539…	ANLN/CCNB1/MKI67/BUB1/AURKA/CENPF/MAD2L1/UBE2C/CENPE/PLK1/HSPA1A/ESPL1/CDC6/ATM/DLGAP5/PTTG1/KIF11/HSPA1B/NDC80/TACC3/CUL7/TGFB1/TTK/CDCA5/TRIP13/CHMP2B/SMC1A/BUB1B/RANBP1/KIF20B/BUB3/NUMA1/HNRNPU/H2AFY/RAD21/PKMYT1/PRMT5/CHMP2A/RCC1/SIRT2/PDGFRB/KNTC1/CDT1/NEK2/CEP85/RANBP3/FBXO5/ANAPC1/CHMP1B/NUP62/STAG1/SLF1/VPS4B/TNKS/CHMP5/MAD1L1/ATRX/FBXW5/BORA/STAG2/SLF2/PCID2/NAA10/CDC16/CHEK1/XRCC3/MAD2L…	94	26	ENSG00000149311/ENSG00000044090/ENSG00000105329/ENSG00000130724/ENSG00000068903/ENSG00000255112/ENSG00000118007/ENSG00000119541/ENSG00000173273/ENSG00000086065/ENSG00000085224/ENSG00000159069/ENSG00000101972/ENSG00000119906/ENSG00000130177/ENSG00000138798/ENSG00000174808/ENSG00000047410/ENSG00000172113/ENSG00000100311/ENSG00000182585/ENSG00000171105/ENSG00000146247/ENSG00000119408/ENSG00000124006…	68	ENSG00000011426/ENSG00000134057/ENSG00000148773/ENSG00000169679/ENSG00000087586/ENSG00000117724/ENSG00000164109/ENSG00000175063/ENSG00000138778/ENSG00000166851/ENSG00000204389/ENSG00000135476/ENSG00000094804/ENSG00000126787/ENSG00000164611/ENSG00000138160/ENSG00000204388/ENSG00000080986/ENSG00000013810/ENSG00000112742/ENSG00000146670/ENSG00000071539/ENSG00000083937/ENSG00000072501/ENSG00000156970…
BP	GO:1902749	regulation of cell cycle G2/M phase transition	127/6018	208/14049	7.70076091852461e-08	6.21163869277359e-06	ENSG00000142192/ENSG00000150991/ENSG00000088325/ENSG00000134057/ENSG00000181163/ENSG00000179051/ENSG00000185630/ENSG00000087586/ENSG00000117724/ENSG00000175166/ENSG00000170312/ENSG00000196230/ENSG00000140525/ENSG00000170027/ENSG00000166851/ENSG00000080824/ENSG00000175216/ENSG00000149311/ENSG00000140534/ENSG00000105810/ENSG00000022267/ENSG00000100911/ENSG00000127824/ENSG00000123374/ENSG00000118193…	APP/UBC/TPX2/CCNB1/NPM1/RCC2/PBX1/AURKA/CENPF/PSMD2/CDK1/TUBB/FANCI/YWHAG/PLK1/HSP90AA1/CKAP5/ATM/TICRR/CDK6/FHL1/PSME2/TUBA4A/CDK2/KIF14/HMMR/AURKB/GTSE1/PSME4/HAUS1/PCNT/TUBA1A/CDC7/CLSPN/TUBB4B/PSME3/DYNC1H1/TUBG1/CEP250/CEP152/H2AFY/RAD21/PSMA4/NDE1/CDC25A/NAE1/CETN2/BRCA1/BLM/NEK2/RAD51C/DBF4B/MAPRE1/PLK4/MRNIP/PSMA5/PSMA3/YWHAE/CCND1/PSMA7/DONSON/NEDD1/PSMD1/PSMB3/CLASP1/PSMD11/CEP192/HAUS8…	127	23	ENSG00000142192/ENSG00000150991/ENSG00000185630/ENSG00000170027/ENSG00000149311/ENSG00000167552/ENSG00000147400/ENSG00000161010/ENSG00000119541/ENSG00000184481/ENSG00000147874/ENSG00000105568/ENSG00000169136/ENSG00000170242/ENSG00000082014/ENSG00000078674/ENSG00000204264/ENSG00000198707/ENSG00000054282/ENSG00000113558/ENSG00000127914/ENSG00000205220/ENSG00000213397	104	ENSG00000088325/ENSG00000134057/ENSG00000181163/ENSG00000179051/ENSG00000087586/ENSG00000117724/ENSG00000175166/ENSG00000170312/ENSG00000196230/ENSG00000140525/ENSG00000166851/ENSG00000080824/ENSG00000175216/ENSG00000140534/ENSG00000105810/ENSG00000022267/ENSG00000100911/ENSG00000127824/ENSG00000123374/ENSG00000118193/ENSG00000072571/ENSG00000178999/ENSG00000075218/ENSG00000068878/ENSG00000152240…
BP	GO:0002275	myeloid cell activation involved in immune response	257/6018	469/14049	7.84379215659007e-08	6.21163869277359e-06	ENSG00000124107/ENSG00000166710/ENSG00000087086/ENSG00000125730/ENSG00000197746/ENSG00000167996/ENSG00000133048/ENSG00000164733/ENSG00000117984/ENSG00000204386/ENSG00000116260/ENSG00000135404/ENSG00000135677/ENSG00000109971/ENSG00000108828/ENSG00000005893/ENSG00000086062/ENSG00000196549/ENSG00000035862/ENSG00000138413/ENSG00000137575/ENSG00000096384/ENSG00000030582/ENSG00000124406/ENSG00000059804…	SLPI/B2M/FTL/C3/PSAP/FTH1/CHI3L1/CTSB/CTSD/NEU1/QSOX1/CD63/GNS/HSPA8/VAT1/LAMP2/B4GALT1/MME/TIMP2/IDH1/SDCBP/HSP90AB1/GRN/ATP8A1/SLC2A3/CREG1/GAA/EEF1A1/CTSA/S100A11/NFASC/SERPINB1/PTPRJ/ALDH3B1/PKM/FPR1/GM2A/NCSTN/NHLRC3/GATA2/LTF/PLAUR/HMGB1/PSMD2/PRDX6/TUBB/PGAM1/PTX3/COTL1/CCT2/DPP7/ALDOC/HEXB/ILF2/CD59/HSPA1A/BRI3/CD47/HP/CTSC/MVP/HSP90AA1/TMBIM1/RAC2/YPEL5/ARHGAP45/PYGL/IGF2R/UBR4/GSN/GLB1/…	257	174	ENSG00000124107/ENSG00000166710/ENSG00000087086/ENSG00000125730/ENSG00000197746/ENSG00000167996/ENSG00000133048/ENSG00000164733/ENSG00000117984/ENSG00000204386/ENSG00000116260/ENSG00000135404/ENSG00000135677/ENSG00000108828/ENSG00000005893/ENSG00000086062/ENSG00000196549/ENSG00000035862/ENSG00000138413/ENSG00000137575/ENSG00000030582/ENSG00000124406/ENSG00000059804/ENSG00000143162/ENSG00000171298…	83	ENSG00000109971/ENSG00000096384/ENSG00000163531/ENSG00000149177/ENSG00000179348/ENSG00000189403/ENSG00000175166/ENSG00000117592/ENSG00000196230/ENSG00000171314/ENSG00000103187/ENSG00000166226/ENSG00000143621/ENSG00000204389/ENSG00000109861/ENSG00000080824/ENSG00000127481/ENSG00000196419/ENSG00000064666/ENSG00000204388/ENSG00000110395/ENSG00000173391/ENSG00000145703/ENSG00000170515/ENSG00000079739…
BP	GO:1903827	regulation of cellular protein localization	257/6018	469/14049	7.84379215659007e-08	6.21163869277359e-06	ENSG00000161011/ENSG00000159348/ENSG00000005884/ENSG00000103888/ENSG00000116209/ENSG00000135624/ENSG00000171867/ENSG00000083799/ENSG00000096384/ENSG00000120438/ENSG00000146731/ENSG00000150753/ENSG00000135506/ENSG00000123384/ENSG00000186480/ENSG00000114251/ENSG00000163468/ENSG00000170312/ENSG00000213625/ENSG00000166226/ENSG00000119729/ENSG00000170027/ENSG00000120694/ENSG00000173548/ENSG00000065150…	SQSTM1/CYB5R1/ITGA3/CEMIP/TMEM59/CCT7/PRNP/CYLD/HSP90AB1/TCP1/CCT6A/CCT5/OS9/LRP1/INSIG1/WNT5A/CCT3/CDK1/LEPROT/CCT2/RHOQ/YWHAG/HSPH1/SNX33/IPO5/FYN/PLK1/EGFR/SH3GLB1/BNIP3L/ECT2/TMBIM1/RTN4/RAC2/RUVBL1/DKC1/CLTC/RANGAP1/CCT4/GSN/SAE1/PARP1/STX3/MTCL1/SREBF2/EDEM1/EPB41L2/PSEN1/NDC80/TP53INP2/TGFB1/KDM1A/CDCA5/GTSE1/IFI27/SAPCD2/NUCB1/PICALM/ANP32B/MSN/KIF20B/POLR1A/CCT8/PCNT/DLG1/TFDP1/PTGS2/HUW…	257	119	ENSG00000161011/ENSG00000159348/ENSG00000005884/ENSG00000103888/ENSG00000116209/ENSG00000171867/ENSG00000083799/ENSG00000135506/ENSG00000123384/ENSG00000186480/ENSG00000213625/ENSG00000119729/ENSG00000170027/ENSG00000173548/ENSG00000146648/ENSG00000097033/ENSG00000104765/ENSG00000135926/ENSG00000115310/ENSG00000128340/ENSG00000141367/ENSG00000148180/ENSG00000166900/ENSG00000198911/ENSG00000134109…	138	ENSG00000135624/ENSG00000096384/ENSG00000120438/ENSG00000146731/ENSG00000150753/ENSG00000114251/ENSG00000163468/ENSG00000170312/ENSG00000166226/ENSG00000120694/ENSG00000065150/ENSG00000010810/ENSG00000166851/ENSG00000114346/ENSG00000175792/ENSG00000130826/ENSG00000100401/ENSG00000115484/ENSG00000142230/ENSG00000143799/ENSG00000168502/ENSG00000079819/ENSG00000080986/ENSG00000004487/ENSG00000146670…
BP	GO:0000280	nuclear division	207/6018	367/14049	8.24354829291576e-08	6.42664642803141e-06	ENSG00000011426/ENSG00000131747/ENSG00000010292/ENSG00000088325/ENSG00000117399/ENSG00000108106/ENSG00000134057/ENSG00000148773/ENSG00000137807/ENSG00000169679/ENSG00000114251/ENSG00000087586/ENSG00000101057/ENSG00000186185/ENSG00000151503/ENSG00000117724/ENSG00000132341/ENSG00000164109/ENSG00000076382/ENSG00000175063/ENSG00000138778/ENSG00000089685/ENSG00000166851/ENSG00000204389/ENSG00000135476…	ANLN/TOP2A/NCAPD2/TPX2/CDC20/UBE2S/CCNB1/MKI67/KIF23/BUB1/WNT5A/AURKA/MYBL2/KIF18B/NCAPD3/CENPF/RAN/MAD2L1/SPAG5/UBE2C/CENPE/BIRC5/PLK1/HSPA1A/ESPL1/CDC6/ASPM/NCAPG/KIF2C/ATM/KIFC1/RACGAP1/DLGAP5/SPDL1/NCAPH/PTTG1/KIF14/ZWINT/KIF11/KIF4A/HSPA1B/FANCA/NDC80/CDCA8/TACC3/CUL7/TGFB1/FANCD2/SPIRE1/TTK/SMC4/AURKB/PRKAR1A/CDCA5/MSX1/TRIP13/PSRC1/CHMP2B/SMC1A/NDC1/CALR/BUB1B/RANBP1/KIF20B/NAA50/KIF22/KPN…	207	41	ENSG00000149311/ENSG00000044090/ENSG00000105329/ENSG00000108946/ENSG00000179218/ENSG00000101350/ENSG00000130724/ENSG00000068903/ENSG00000128342/ENSG00000182621/ENSG00000255112/ENSG00000118007/ENSG00000164961/ENSG00000119541/ENSG00000197774/ENSG00000173273/ENSG00000105568/ENSG00000086065/ENSG00000085224/ENSG00000159069/ENSG00000101972/ENSG00000119906/ENSG00000130177/ENSG00000182134/ENSG00000138798…	166	ENSG00000011426/ENSG00000131747/ENSG00000010292/ENSG00000088325/ENSG00000117399/ENSG00000108106/ENSG00000134057/ENSG00000148773/ENSG00000137807/ENSG00000169679/ENSG00000114251/ENSG00000087586/ENSG00000101057/ENSG00000186185/ENSG00000151503/ENSG00000117724/ENSG00000132341/ENSG00000164109/ENSG00000076382/ENSG00000175063/ENSG00000138778/ENSG00000089685/ENSG00000166851/ENSG00000204389/ENSG00000135476…
BP	GO:0044839	cell cycle G2/M phase transition	153/6018	259/14049	8.33763158800131e-08	6.42664642803141e-06	ENSG00000214517/ENSG00000142192/ENSG00000150991/ENSG00000088325/ENSG00000134057/ENSG00000145604/ENSG00000181163/ENSG00000145386/ENSG00000179051/ENSG00000185630/ENSG00000087586/ENSG00000117724/ENSG00000175166/ENSG00000157456/ENSG00000170312/ENSG00000196230/ENSG00000140525/ENSG00000170027/ENSG00000166851/ENSG00000080824/ENSG00000175216/ENSG00000123240/ENSG00000149311/ENSG00000140534/ENSG00000105810…	PPME1/APP/UBC/TPX2/CCNB1/SKP2/NPM1/CCNA2/RCC2/PBX1/AURKA/CENPF/PSMD2/CCNB2/CDK1/TUBB/FANCI/YWHAG/PLK1/HSP90AA1/CKAP5/OPTN/ATM/TICRR/CDK6/CDKN2B/FHL1/PSME2/TUBA4A/CDK2/FOXM1/KIF14/PHLDA1/HMMR/CIT/AURKB/GTSE1/MELK/PSME4/HAUS1/WEE1/PCNT/TUBA1A/CDC7/CLSPN/TUBB4B/PSME3/DYNC1H1/TUBG1/CEP250/CEP152/PPM1D/H2AFY/RAD21/PKMYT1/AJUBA/PSMA4/NDE1/CDC25A/NAE1/KHDRBS1/CETN2/BRCA1/BLM/NEK2/RAD51C/DBF4B/MAPRE1/PLK…	153	33	ENSG00000142192/ENSG00000150991/ENSG00000185630/ENSG00000170027/ENSG00000123240/ENSG00000149311/ENSG00000147883/ENSG00000139289/ENSG00000167552/ENSG00000147400/ENSG00000161010/ENSG00000173846/ENSG00000128989/ENSG00000182621/ENSG00000119541/ENSG00000184481/ENSG00000147874/ENSG00000105568/ENSG00000169136/ENSG00000156273/ENSG00000170242/ENSG00000082014/ENSG00000078674/ENSG00000204264/ENSG00000198707…	120	ENSG00000214517/ENSG00000088325/ENSG00000134057/ENSG00000145604/ENSG00000181163/ENSG00000145386/ENSG00000179051/ENSG00000087586/ENSG00000117724/ENSG00000175166/ENSG00000157456/ENSG00000170312/ENSG00000196230/ENSG00000140525/ENSG00000166851/ENSG00000080824/ENSG00000175216/ENSG00000140534/ENSG00000105810/ENSG00000022267/ENSG00000100911/ENSG00000127824/ENSG00000123374/ENSG00000111206/ENSG00000118193…
BP	GO:0006986	response to unfolded protein	108/6018	172/14049	9.22483480092471e-08	7.01694341896654e-06	ENSG00000109971/ENSG00000108691/ENSG00000166340/ENSG00000096384/ENSG00000166598/ENSG00000139644/ENSG00000072778/ENSG00000128590/ENSG00000197930/ENSG00000120694/ENSG00000204389/ENSG00000080824/ENSG00000144381/ENSG00000123240/ENSG00000137801/ENSG00000051108/ENSG00000134109/ENSG00000204388/ENSG00000044090/ENSG00000160691/ENSG00000087074/ENSG00000144224/ENSG00000025796/ENSG00000164463/ENSG00000163527…	HSPA8/CCL2/TPP1/HSP90AB1/HSP90B1/TMBIM6/ACADVL/DNAJB9/ERO1A/HSPH1/HSPA1A/HSP90AA1/HSPD1/OPTN/THBS1/HERPUD1/EDEM1/HSPA1B/CUL7/SHC1/PPP1R15A/UBXN4/SEC63/CREBRF/STT3B/HSPA4/ERP44/HSPA5/CALR/HDGF/NCK1/AMFR/BAX/DNAJA1/ERN1/DNAJB2/KDELR3/EIF2S1/UBE2J2/JKAMP/SEC62/HYOU1/CTH/DERL1/CTDSP2/ATF6/SEC31A/DNAJC3/ATP6V0D1/EDEM2/CCND1/DDX11/MBTPS2/KLHDC3/DNAJB1/SEC61A1/SELENOS/WIPI1/HSPE1/DNAJB11/MBTPS1/DNAJC4/E…	108	68	ENSG00000166340/ENSG00000166598/ENSG00000139644/ENSG00000072778/ENSG00000128590/ENSG00000197930/ENSG00000123240/ENSG00000051108/ENSG00000134109/ENSG00000044090/ENSG00000160691/ENSG00000087074/ENSG00000144224/ENSG00000025796/ENSG00000164463/ENSG00000163527/ENSG00000023318/ENSG00000179218/ENSG00000158092/ENSG00000159461/ENSG00000178607/ENSG00000135924/ENSG00000100196/ENSG00000050130/ENSG00000008952…	40	ENSG00000109971/ENSG00000108691/ENSG00000096384/ENSG00000120694/ENSG00000204389/ENSG00000080824/ENSG00000144381/ENSG00000137801/ENSG00000204388/ENSG00000170606/ENSG00000044574/ENSG00000143321/ENSG00000087088/ENSG00000086061/ENSG00000134001/ENSG00000160087/ENSG00000149428/ENSG00000110092/ENSG00000013573/ENSG00000124702/ENSG00000132002/ENSG00000115541/ENSG00000090520/ENSG00000101199/ENSG00000116688…
BP	GO:0051028	mRNA transport	92/6018	142/14049	9.8065034160478e-08	7.36251899326914e-06	ENSG00000122566/ENSG00000135486/ENSG00000102900/ENSG00000013364/ENSG00000132507/ENSG00000124193/ENSG00000063244/ENSG00000183684/ENSG00000132182/ENSG00000100650/ENSG00000185650/ENSG00000111581/ENSG00000058804/ENSG00000113569/ENSG00000155561/ENSG00000030066/ENSG00000095319/ENSG00000135829/ENSG00000151247/ENSG00000128016/ENSG00000160294/ENSG00000122068/ENSG00000110713/ENSG00000112081/ENSG00000102081…	HNRNPA2B1/HNRNPA1/NUP93/MVP/EIF5A/SRSF6/U2AF2/ALYREF/NUP210/SRSF5/ZFP36L1/NUP107/NDC1/NUP155/NUP205/NUP160/NUP188/DHX9/EIF4E/ZFP36/MCM3AP/FYTTD1/NUP98/SRSF3/FMR1/DDX39A/KHSRP/IGF2BP2/NUP88/CPSF1/AHCTF1/UPF1/SRSF7/MAGOH/ENY2/SRRM1/XPO1/AGFG1/SRSF11/SRSF4/SRSF2/DHX38/NUP62/EIF4A3/SRSF1/NUP153/NUP85/MX2/CPSF2/XPO7/EIF5AL1/SEH1L/THOC3/CPSF3/SEC13/SRSF9/NUTF2/TNKS/NUP214/NCBP3/PARP11/SRSF10/PCID2/THOC…	92	16	ENSG00000013364/ENSG00000124193/ENSG00000100650/ENSG00000185650/ENSG00000128016/ENSG00000102081/ENSG00000116754/ENSG00000183486/ENSG00000173273/ENSG00000111224/ENSG00000114503/ENSG00000138095/ENSG00000198952/ENSG00000047410/ENSG00000070366/ENSG00000265241	76	ENSG00000122566/ENSG00000135486/ENSG00000102900/ENSG00000132507/ENSG00000063244/ENSG00000183684/ENSG00000132182/ENSG00000111581/ENSG00000058804/ENSG00000113569/ENSG00000155561/ENSG00000030066/ENSG00000095319/ENSG00000135829/ENSG00000151247/ENSG00000160294/ENSG00000122068/ENSG00000110713/ENSG00000112081/ENSG00000123136/ENSG00000088247/ENSG00000073792/ENSG00000108559/ENSG00000071894/ENSG00000153207…
BP	GO:0051054	positive regulation of DNA metabolic process	123/6018	201/14049	1.02799740480702e-07	7.61904230408894e-06	ENSG00000135624/ENSG00000122566/ENSG00000096384/ENSG00000130816/ENSG00000120438/ENSG00000146731/ENSG00000130726/ENSG00000150753/ENSG00000138668/ENSG00000163468/ENSG00000189403/ENSG00000170312/ENSG00000135486/ENSG00000166226/ENSG00000109685/ENSG00000166888/ENSG00000146648/ENSG00000127586/ENSG00000080824/ENSG00000130826/ENSG00000149311/ENSG00000188486/ENSG00000115484/ENSG00000120899/ENSG00000143799…	CCT7/HNRNPA2B1/HSP90AB1/DNMT1/TCP1/CCT6A/TRIM28/CCT5/HNRNPD/CCT3/HMGB1/CDK1/HNRNPA1/CCT2/NSD2/STAT6/EGFR/CHTF18/HSP90AA1/DKC1/ATM/H2AFX/CCT4/PTK2B/PARP1/CDK2/FOXM1/CACYBP/SHC1/TGFB1/CST3/AURKB/RPS3/ANXA3/TIMELESS/GLI2/CALR/PCNA/CCT8/RFC4/CDC7/BAX/NEK7/DHX9/UBE2N/TNKS2/RFC2/PDGFRB/PTGES3/XRCC5/BRCA1/DNA2/MSH6/CDT1/NEK2/DBF4B/GNL3/MRNIP/RIF1/UBE2V2/RFC3/MAPK3/DDX11/NPAS2/E2F7/AKT1/WRAP53/SLF1/DSCC1…	123	32	ENSG00000166888/ENSG00000146648/ENSG00000149311/ENSG00000120899/ENSG00000160691/ENSG00000105329/ENSG00000101439/ENSG00000138772/ENSG00000179218/ENSG00000107854/ENSG00000161010/ENSG00000102882/ENSG00000170485/ENSG00000173273/ENSG00000085224/ENSG00000136826/ENSG00000119906/ENSG00000072274/ENSG00000077782/ENSG00000041880/ENSG00000096717/ENSG00000135549/ENSG00000124486/ENSG00000197461/ENSG00000163840…	91	ENSG00000135624/ENSG00000122566/ENSG00000096384/ENSG00000130816/ENSG00000120438/ENSG00000146731/ENSG00000130726/ENSG00000150753/ENSG00000138668/ENSG00000163468/ENSG00000189403/ENSG00000170312/ENSG00000135486/ENSG00000166226/ENSG00000109685/ENSG00000127586/ENSG00000080824/ENSG00000130826/ENSG00000188486/ENSG00000115484/ENSG00000143799/ENSG00000123374/ENSG00000111206/ENSG00000116161/ENSG00000178999…
BP	GO:0000184	nuclear-transcribed mRNA catabolic process, nonsense-mediated decay	80/6018	120/14049	1.07671193686852e-07	7.87907811017332e-06	ENSG00000146278/ENSG00000177954/ENSG00000147403/ENSG00000114867/ENSG00000168028/ENSG00000174748/ENSG00000149273/ENSG00000167526/ENSG00000145592/ENSG00000108298/ENSG00000164587/ENSG00000103342/ENSG00000105193/ENSG00000198242/ENSG00000163682/ENSG00000197958/ENSG00000005007/ENSG00000162385/ENSG00000147604/ENSG00000105771/ENSG00000142534/ENSG00000137154/ENSG00000161016/ENSG00000197756/ENSG00000145425…	PNRC1/RPS27/RPL10/EIF4G1/RPSA/RPL15/RPS3/RPL13/RPL37/RPL19/RPS14/GSPT1/RPS16/RPL23A/RPL9/RPL12/UPF1/MAGOH/RPL7/SMG9/RPS11/RPS6/RPL8/RPL37A/RPS3A/RPL5/RPL27A/RPS12/EIF4A3/RPL4/RPS4Y1/RPS2/RPS18/RPL34/PPP2R1A/SECISBP2/RPS23/RPL35/RPL31/RPS13/MAGOHB/SMG1/NCBP2/NCBP1/RPL14/RPS9/RPS17/PABPC1/RPS27L/PYM1/DCP2/UPF3B/RPS26/RPS8/RPL22/RPS4X/RPL6/RPS25/SMG5/EXOSC10/RPL36A/RPS5/RPL29/CASC3/RPL17/RPL24/RPS7/…	80	43	ENSG00000146278/ENSG00000177954/ENSG00000147403/ENSG00000174748/ENSG00000167526/ENSG00000145592/ENSG00000108298/ENSG00000164587/ENSG00000198242/ENSG00000163682/ENSG00000197958/ENSG00000142534/ENSG00000137154/ENSG00000197756/ENSG00000145425/ENSG00000166441/ENSG00000129824/ENSG00000231500/ENSG00000109475/ENSG00000105568/ENSG00000187742/ENSG00000186468/ENSG00000071082/ENSG00000110700/ENSG00000114503…	37	ENSG00000114867/ENSG00000168028/ENSG00000149273/ENSG00000103342/ENSG00000105193/ENSG00000005007/ENSG00000162385/ENSG00000147604/ENSG00000105771/ENSG00000161016/ENSG00000122406/ENSG00000112306/ENSG00000141543/ENSG00000174444/ENSG00000140988/ENSG00000136942/ENSG00000111196/ENSG00000157106/ENSG00000136937/ENSG00000188846/ENSG00000170889/ENSG00000182774/ENSG00000070756/ENSG00000172795/ENSG00000125351…
BP	GO:0045862	positive regulation of proteolysis	185/6018	324/14049	1.24353886332386e-07	8.98612271109406e-06	ENSG00000125730/ENSG00000120885/ENSG00000163975/ENSG00000142192/ENSG00000168615/ENSG00000144746/ENSG00000163565/ENSG00000147162/ENSG00000087586/ENSG00000168610/ENSG00000142871/ENSG00000189403/ENSG00000173548/ENSG00000010810/ENSG00000164741/ENSG00000166851/ENSG00000204389/ENSG00000003402/ENSG00000169855/ENSG00000169242/ENSG00000109861/ENSG00000144381/ENSG00000100345/ENSG00000112378/ENSG00000196730…	C3/CLU/MELTF/APP/ADAM9/ARL6IP5/IFI16/OGT/AURKA/STAT3/CYR61/HMGB1/SNX33/FYN/DLC1/PLK1/HSPA1A/CFLAR/ROBO1/EFNA1/CTSC/HSPD1/MYH9/PERP/DAPK1/TNFRSF10B/CCBE1/GSN/FN1/CYCS/PSME2/PTK2B/HERPUD1/CASP3/PLK2/SMAD7/EDEM1/HSPA1B/PSEN1/CASP4/MMP14/RPS3/IFI27/PICALM/PSME4/ANP32B/TNIP1/TIMM17A/HDAC2/PSME3/GBA/BCL2L13/BAX/KARS/PIDD1/TRIB3/GSK3B/FMR1/PTK2/SIRT2/PACSIN3/SUMO2/FBXO22/SENP1/MUL1/LYN/AIFM1/ENO1/BCAP31…	185	87	ENSG00000125730/ENSG00000120885/ENSG00000163975/ENSG00000142192/ENSG00000168615/ENSG00000144746/ENSG00000163565/ENSG00000147162/ENSG00000168610/ENSG00000173548/ENSG00000003402/ENSG00000169855/ENSG00000169242/ENSG00000112378/ENSG00000120889/ENSG00000148180/ENSG00000120899/ENSG00000051108/ENSG00000134109/ENSG00000080815/ENSG00000196954/ENSG00000157227/ENSG00000165949/ENSG00000073921/ENSG00000145901…	98	ENSG00000087586/ENSG00000142871/ENSG00000189403/ENSG00000010810/ENSG00000164741/ENSG00000166851/ENSG00000204389/ENSG00000109861/ENSG00000144381/ENSG00000100345/ENSG00000196730/ENSG00000183287/ENSG00000115414/ENSG00000172115/ENSG00000100911/ENSG00000164305/ENSG00000145632/ENSG00000101665/ENSG00000204388/ENSG00000149273/ENSG00000068878/ENSG00000136938/ENSG00000134375/ENSG00000196591/ENSG00000131467…
BP	GO:0007051	spindle organization	106/6018	169/14049	1.31266327872274e-07	9.36852643740269e-06	ENSG00000088325/ENSG00000117399/ENSG00000134057/ENSG00000137807/ENSG00000087586/ENSG00000101057/ENSG00000117632/ENSG00000132341/ENSG00000196230/ENSG00000076382/ENSG00000138778/ENSG00000089685/ENSG00000166851/ENSG00000204389/ENSG00000135476/ENSG00000066279/ENSG00000175216/ENSG00000100345/ENSG00000237649/ENSG00000141367/ENSG00000161800/ENSG00000138160/ENSG00000145632/ENSG00000090889/ENSG00000204388…	TPX2/CDC20/CCNB1/KIF23/AURKA/MYBL2/STMN1/RAN/TUBB/SPAG5/CENPE/BIRC5/PLK1/HSPA1A/ESPL1/ASPM/CKAP5/MYH9/KIFC1/CLTC/RACGAP1/KIF11/PLK2/KIF4A/HSPA1B/NDC80/TACC3/TTK/AURKB/RPS3/PSRC1/CHMP2B/SMC1A/RANBP1/HAUS1/FSD1/WDR62/KPNB1/PCNT/NUF2/DLG1/DYNC1H1/NEK7/MZT1/TUBG1/NUMA1/HNRNPU/KIF3B/CHMP2A/RCC1/STIL/KNSTRN/NEK2/NTMT1/RANBP3/FBXO5/SPC25/CLASP1/CHMP1B/NUP62/STAG1/KIF2A/WASHC5/CEP192/TUBGCP4/HAUS8/VPS4B/…	106	26	ENSG00000141367/ENSG00000101350/ENSG00000130724/ENSG00000255112/ENSG00000118007/ENSG00000164961/ENSG00000119541/ENSG00000147874/ENSG00000173273/ENSG00000105568/ENSG00000086065/ENSG00000085224/ENSG00000101972/ENSG00000096093/ENSG00000041880/ENSG00000215252/ENSG00000232653/ENSG00000169220/ENSG00000023445/ENSG00000168944/ENSG00000047410/ENSG00000088970/ENSG00000119408/ENSG00000066629/ENSG00000213397…	80	ENSG00000088325/ENSG00000117399/ENSG00000134057/ENSG00000137807/ENSG00000087586/ENSG00000101057/ENSG00000117632/ENSG00000132341/ENSG00000196230/ENSG00000076382/ENSG00000138778/ENSG00000089685/ENSG00000166851/ENSG00000204389/ENSG00000135476/ENSG00000066279/ENSG00000175216/ENSG00000100345/ENSG00000237649/ENSG00000161800/ENSG00000138160/ENSG00000145632/ENSG00000090889/ENSG00000204388/ENSG00000080986…
BP	GO:1902850	microtubule cytoskeleton organization involved in mitosis	83/6018	126/14049	1.39722700790832e-07	9.85045040575367e-06	ENSG00000088325/ENSG00000117399/ENSG00000134057/ENSG00000137807/ENSG00000087586/ENSG00000101057/ENSG00000117632/ENSG00000132341/ENSG00000138778/ENSG00000116584/ENSG00000089685/ENSG00000166851/ENSG00000204389/ENSG00000135476/ENSG00000237649/ENSG00000141367/ENSG00000161800/ENSG00000040275/ENSG00000138160/ENSG00000145632/ENSG00000090889/ENSG00000204388/ENSG00000080986/ENSG00000013810/ENSG00000112742…	TPX2/CDC20/CCNB1/KIF23/AURKA/MYBL2/STMN1/RAN/CENPE/ARHGEF2/BIRC5/PLK1/HSPA1A/ESPL1/KIFC1/CLTC/RACGAP1/SPDL1/KIF11/PLK2/KIF4A/HSPA1B/NDC80/TACC3/TTK/AURKB/CENPA/SAPCD2/PSRC1/CHMP2B/SMC1A/FSD1/WDR62/KPNB1/PCNT/NUF2/DYNC1H1/MZT1/TUBG1/NUMA1/HNRNPU/KIF3B/NDE1/CHMP2A/RCC1/STIL/NEK2/SPC25/CLASP1/CHMP1B/NUP62/STAG1/KIF2A/CEP192/TUBGCP4/VPS4B/SPRY1/TNKS/TUBGCP3/CHMP5/GPSM2/BORA/STAG2/EFHC1/MAP4/POC1A/PAR…	83	18	ENSG00000116584/ENSG00000141367/ENSG00000101350/ENSG00000130724/ENSG00000255112/ENSG00000118007/ENSG00000119541/ENSG00000164056/ENSG00000173273/ENSG00000086065/ENSG00000101972/ENSG00000096093/ENSG00000041880/ENSG00000023445/ENSG00000047410/ENSG00000136158/ENSG00000066629/ENSG00000101966	65	ENSG00000088325/ENSG00000117399/ENSG00000134057/ENSG00000137807/ENSG00000087586/ENSG00000101057/ENSG00000117632/ENSG00000132341/ENSG00000138778/ENSG00000089685/ENSG00000166851/ENSG00000204389/ENSG00000135476/ENSG00000237649/ENSG00000161800/ENSG00000040275/ENSG00000138160/ENSG00000145632/ENSG00000090889/ENSG00000204388/ENSG00000080986/ENSG00000013810/ENSG00000112742/ENSG00000178999/ENSG00000115163…
BP	GO:0006613	cotranslational protein targeting to membrane	67/6018	97/14049	1.48256416487175e-07	1.0326148719426e-05	ENSG00000067167/ENSG00000177954/ENSG00000147403/ENSG00000168028/ENSG00000174748/ENSG00000025796/ENSG00000149273/ENSG00000167526/ENSG00000145592/ENSG00000108298/ENSG00000164587/ENSG00000105193/ENSG00000198242/ENSG00000163682/ENSG00000163479/ENSG00000197958/ENSG00000008952/ENSG00000147604/ENSG00000142534/ENSG00000137154/ENSG00000161016/ENSG00000197756/ENSG00000145425/ENSG00000122406/ENSG00000058262…	TRAM1/RPS27/RPL10/RPSA/RPL15/SEC63/RPS3/RPL13/RPL37/RPL19/RPS14/RPS16/RPL23A/RPL9/SSR2/RPL12/SEC62/RPL7/RPS11/RPS6/RPL8/RPL37A/RPS3A/RPL5/SEC61A1/RPL27A/RPS12/RPL4/RPS4Y1/RPS2/RPS18/RPL34/ARL6IP1/SRP68/SSR3/RPS23/RPL35/RPL31/RPS13/SRP9/RPL14/RPS9/RPS17/RPS27L/RPS26/RPS8/RPL22/RPS4X/RPL6/RPS25/RPL36A/RPS5/RPL29/RPL17/RPL24/RPS7/RPLP0/RPL27/RPL28/RPL36/RPL39/RPL41/SRP19/SEC61B/SRP72/RPS28/RPS20	67	39	ENSG00000067167/ENSG00000177954/ENSG00000147403/ENSG00000174748/ENSG00000025796/ENSG00000167526/ENSG00000145592/ENSG00000108298/ENSG00000164587/ENSG00000198242/ENSG00000163682/ENSG00000163479/ENSG00000197958/ENSG00000008952/ENSG00000142534/ENSG00000137154/ENSG00000197756/ENSG00000145425/ENSG00000058262/ENSG00000166441/ENSG00000129824/ENSG00000231500/ENSG00000109475/ENSG00000186468/ENSG00000071082…	28	ENSG00000168028/ENSG00000149273/ENSG00000105193/ENSG00000147604/ENSG00000161016/ENSG00000122406/ENSG00000112306/ENSG00000174444/ENSG00000140988/ENSG00000170540/ENSG00000167881/ENSG00000114850/ENSG00000136942/ENSG00000143742/ENSG00000188846/ENSG00000170889/ENSG00000182774/ENSG00000197728/ENSG00000089009/ENSG00000241343/ENSG00000083845/ENSG00000265681/ENSG00000114391/ENSG00000171863/ENSG00000131469…
BP	GO:0007093	mitotic cell cycle checkpoint	102/6018	162/14049	1.71039413486791e-07	1.17711767781802e-05	ENSG00000173559/ENSG00000131747/ENSG00000253729/ENSG00000150991/ENSG00000134057/ENSG00000181163/ENSG00000169679/ENSG00000126457/ENSG00000087586/ENSG00000117724/ENSG00000164109/ENSG00000170312/ENSG00000140525/ENSG00000166851/ENSG00000149311/ENSG00000140534/ENSG00000147883/ENSG00000174442/ENSG00000123374/ENSG00000122952/ENSG00000145632/ENSG00000080986/ENSG00000105329/ENSG00000112742/ENSG00000178999…	NABP1/TOP2A/PRKDC/UBC/CCNB1/NPM1/BUB1/PRMT1/AURKA/CENPF/MAD2L1/CDK1/FANCI/PLK1/ATM/TICRR/CDKN2B/ZWILCH/CDK2/ZWINT/PLK2/NDC80/TGFB1/TTK/AURKB/GTSE1/TRIP13/MDC1/BUB1B/PCNA/DLG1/TFDP1/CLSPN/BUB3/MUC1/BAX/PIDD1/RBL2/INTS3/TNKS1BP1/MAP3K20/NAE1/BRCA1/KNTC1/BLM/CDT1/EME1/MRNIP/RPS6/CCND1/DONSON/PLK3/RFWD3/E2F7/CNOT1/E2F4/TFDP2/EME2/FOXO4/BCL2L1/CASP2/MAD1L1/CNOT6/E2F1/PLAGL1/CARM1/PCID2/E2F8/TOPBP1/MSH…	102	22	ENSG00000173559/ENSG00000150991/ENSG00000149311/ENSG00000147883/ENSG00000105329/ENSG00000185499/ENSG00000103479/ENSG00000143624/ENSG00000149115/ENSG00000161010/ENSG00000137154/ENSG00000173846/ENSG00000114126/ENSG00000197774/ENSG00000184481/ENSG00000171552/ENSG00000185088/ENSG00000114670/ENSG00000143816/ENSG00000047410/ENSG00000140464/ENSG00000169372	80	ENSG00000131747/ENSG00000253729/ENSG00000134057/ENSG00000181163/ENSG00000169679/ENSG00000126457/ENSG00000087586/ENSG00000117724/ENSG00000164109/ENSG00000170312/ENSG00000140525/ENSG00000166851/ENSG00000140534/ENSG00000174442/ENSG00000123374/ENSG00000122952/ENSG00000145632/ENSG00000080986/ENSG00000112742/ENSG00000178999/ENSG00000075218/ENSG00000071539/ENSG00000137337/ENSG00000156970/ENSG00000132646…
BP	GO:2001234	negative regulation of apoptotic signaling pathway	115/6018	187/14049	1.82251900645745e-07	1.23952733839183e-05	ENSG00000112096/ENSG00000120885/ENSG00000133112/ENSG00000106366/ENSG00000183255/ENSG00000164104/ENSG00000005022/ENSG00000139644/ENSG00000090339/ENSG00000011422/ENSG00000120694/ENSG00000178719/ENSG00000116584/ENSG00000010810/ENSG00000204389/ENSG00000003402/ENSG00000100644/ENSG00000135926/ENSG00000196730/ENSG00000120889/ENSG00000137801/ENSG00000126602/ENSG00000051108/ENSG00000204388/ENSG00000080815…	SOD2/CLU/TPT1/SERPINE1/PTTG1IP/HMGB2/SLC25A5/TMBIM6/ICAM1/PLAUR/HSPH1/GRINA/ARHGEF2/FYN/HSPA1A/CFLAR/HIF1A/TMBIM1/DAPK1/TNFRSF10B/THBS1/TRAP1/HERPUD1/HSPA1B/PSEN1/NOC2L/UNC5B/IVNS1ABP/KDM1A/HMOX1/LGALS3/NOL3/GSTP1/PTGS2/MUC1/PSME3/IFI6/BAX/DNAJA1/ACVR1/YBX3/DDIAS/BCL2L12/BRCA1/HYOU1/CTH/ENO1/CCAR2/NRP1/CTNNA1/TRADD/TRAF2/SELENOS/RRM2B/AKT1/TNFAIP3/ITGA6/BCL2L1/SH3RF1/SCG2/PELI3/RELA/MNT/RAF1/FIGN…	115	55	ENSG00000112096/ENSG00000120885/ENSG00000133112/ENSG00000106366/ENSG00000183255/ENSG00000139644/ENSG00000090339/ENSG00000011422/ENSG00000178719/ENSG00000116584/ENSG00000003402/ENSG00000135926/ENSG00000120889/ENSG00000051108/ENSG00000080815/ENSG00000100292/ENSG00000131981/ENSG00000140939/ENSG00000073756/ENSG00000185499/ENSG00000126709/ENSG00000115170/ENSG00000060138/ENSG00000116761/ENSG00000099250…	60	ENSG00000164104/ENSG00000005022/ENSG00000120694/ENSG00000010810/ENSG00000204389/ENSG00000100644/ENSG00000196730/ENSG00000137801/ENSG00000126602/ENSG00000204388/ENSG00000188976/ENSG00000107731/ENSG00000116679/ENSG00000004487/ENSG00000084207/ENSG00000131467/ENSG00000087088/ENSG00000086061/ENSG00000165490/ENSG00000126453/ENSG00000012048/ENSG00000149428/ENSG00000074800/ENSG00000158941/ENSG00000044115…
BP	GO:0006457	protein folding	137/6018	230/14049	1.98868608558116e-07	1.3368132861331e-05	ENSG00000166710/ENSG00000120885/ENSG00000116260/ENSG00000109971/ENSG00000150991/ENSG00000135624/ENSG00000185624/ENSG00000168439/ENSG00000096384/ENSG00000166598/ENSG00000120438/ENSG00000146731/ENSG00000125827/ENSG00000150753/ENSG00000127022/ENSG00000163468/ENSG00000004478/ENSG00000197930/ENSG00000105993/ENSG00000110172/ENSG00000166226/ENSG00000120694/ENSG00000204389/ENSG00000080824/ENSG00000144381…	B2M/CLU/QSOX1/HSPA8/UBC/CCT7/P4HB/STIP1/HSP90AB1/HSP90B1/TCP1/CCT6A/TMX4/CCT5/CANX/CCT3/FKBP4/ERO1A/DNAJB6/CHORDC1/CCT2/HSPH1/HSPA1A/HSP90AA1/HSPD1/CCT4/TRAP1/FKBP9/HSPA1B/RUVBL2/HSPA4/ERP44/HSPA5/SUCO/CALR/PDIA3/EMC3/CCT8/DFFA/AMFR/NPPB/PFDN2/TOMM34/DNAJA1/NUDC/QSOX2/PRKCSH/DNAJB2/ST13/LMAN1/BAG1/TBCD/GNAI2/BAG3/PTGES3/RAD23B/PFDN5/HYOU1/DERL1/ATF6/FKBP8/PPIB/MLEC/SNRNP70/EMC1/SIL1/DNAJB1/PPIL1/…	137	53	ENSG00000166710/ENSG00000120885/ENSG00000116260/ENSG00000150991/ENSG00000185624/ENSG00000166598/ENSG00000125827/ENSG00000127022/ENSG00000197930/ENSG00000122642/ENSG00000023318/ENSG00000094975/ENSG00000179218/ENSG00000167004/ENSG00000125037/ENSG00000159461/ENSG00000130175/ENSG00000135924/ENSG00000100380/ENSG00000074695/ENSG00000107262/ENSG00000114353/ENSG00000123349/ENSG00000136986/ENSG00000118217…	84	ENSG00000109971/ENSG00000135624/ENSG00000168439/ENSG00000096384/ENSG00000120438/ENSG00000146731/ENSG00000150753/ENSG00000163468/ENSG00000004478/ENSG00000105993/ENSG00000110172/ENSG00000166226/ENSG00000120694/ENSG00000204389/ENSG00000080824/ENSG00000144381/ENSG00000115484/ENSG00000126602/ENSG00000204388/ENSG00000183207/ENSG00000170606/ENSG00000044574/ENSG00000156261/ENSG00000160049/ENSG00000120937…
BP	GO:0000723	telomere maintenance	98/6018	155/14049	2.2192693882854e-07	1.46681473852463e-05	ENSG00000253729/ENSG00000135624/ENSG00000122566/ENSG00000096384/ENSG00000120438/ENSG00000146731/ENSG00000150753/ENSG00000138668/ENSG00000163468/ENSG00000177084/ENSG00000135486/ENSG00000166226/ENSG00000132383/ENSG00000080824/ENSG00000130826/ENSG00000149311/ENSG00000140451/ENSG00000115484/ENSG00000143799/ENSG00000196419/ENSG00000062822/ENSG00000178999/ENSG00000160957/ENSG00000092199/ENSG00000132646…	PRKDC/CCT7/HNRNPA2B1/HSP90AB1/TCP1/CCT6A/CCT5/HNRNPD/CCT3/POLE/HNRNPA1/CCT2/RPA1/HSP90AA1/DKC1/ATM/PIF1/CCT4/PARP1/XRCC6/POLD1/AURKB/RECQL4/HNRNPC/PCNA/CCT8/RFC4/NEK7/HNRNPU/SNRNP40/POLD2/POLA1/TNKS2/RFC2/TNKS1BP1/PTGES3/XRCC5/BLM/DNA2/UPF1/NEK2/RAD51C/FEN1/GNL3/HIST1H4I/POLE2/NAT10/RIF1/RFC3/NHP2/MAPK3/WRAP53/GNL3L/TELO2/HIST1H4H/TNKS/EXO1/ATRX/USP7/BRCA2/WRN/DCLRE1B/RFC5/SP100/SMG1/XRCC3/MAP3K4…	98	19	ENSG00000149311/ENSG00000107854/ENSG00000149115/ENSG00000276180/ENSG00000102882/ENSG00000158406/ENSG00000173273/ENSG00000085224/ENSG00000067066/ENSG00000092330/ENSG00000041880/ENSG00000135549/ENSG00000198952/ENSG00000166848/ENSG00000070366/ENSG00000140464/ENSG00000270276/ENSG00000107960/ENSG00000175482	79	ENSG00000253729/ENSG00000135624/ENSG00000122566/ENSG00000096384/ENSG00000120438/ENSG00000146731/ENSG00000150753/ENSG00000138668/ENSG00000163468/ENSG00000177084/ENSG00000135486/ENSG00000166226/ENSG00000132383/ENSG00000080824/ENSG00000130826/ENSG00000140451/ENSG00000115484/ENSG00000143799/ENSG00000196419/ENSG00000062822/ENSG00000178999/ENSG00000160957/ENSG00000092199/ENSG00000132646/ENSG00000156261…
BP	GO:0045787	positive regulation of cell cycle	186/6018	328/14049	2.23282644854121e-07	1.46681473852463e-05	ENSG00000142192/ENSG00000150991/ENSG00000163249/ENSG00000134057/ENSG00000096384/ENSG00000181163/ENSG00000137807/ENSG00000179051/ENSG00000185630/ENSG00000126457/ENSG00000114251/ENSG00000087586/ENSG00000108861/ENSG00000164109/ENSG00000170312/ENSG00000101447/ENSG00000076382/ENSG00000185862/ENSG00000175063/ENSG00000146648/ENSG00000114867/ENSG00000114346/ENSG00000135476/ENSG00000094804/ENSG00000149311…	APP/UBC/CCNYL1/CCNB1/HSP90AB1/NPM1/KIF23/RCC2/PBX1/PRMT1/WNT5A/AURKA/DUSP3/MAD2L1/CDK1/FAM83D/SPAG5/EVI2B/UBE2C/EGFR/EIF4G1/ECT2/ESPL1/CDC6/ATM/RACGAP1/DLGAP5/C6orf89/CDK2/KIF14/CKS1B/CUL4B/PLK2/PKP4/NDC80/CIT/TGFB1/AURKB/CDCA5/ADAM17/GTSE1/RAB11FIP4/MSX1/PSRC1/CALR/RANBP1/PCNA/KIF20B/GDPD5/ID2/CDC7/CKS2/TFDP1/MUC1/DYNC1H1/BAX/MYBBP1A/EIF4E/CENPV/NUMA1/HNRNPU/H2AFY/RAD21/KIF3B/PIDD1/RBL2/CDC25A/C…	186	57	ENSG00000142192/ENSG00000150991/ENSG00000185630/ENSG00000108861/ENSG00000185862/ENSG00000146648/ENSG00000149311/ENSG00000198663/ENSG00000158290/ENSG00000105329/ENSG00000151694/ENSG00000131242/ENSG00000179218/ENSG00000158555/ENSG00000115738/ENSG00000185499/ENSG00000101350/ENSG00000103479/ENSG00000164442/ENSG00000068903/ENSG00000149115/ENSG00000163660/ENSG00000173846/ENSG00000182621/ENSG00000090612…	129	ENSG00000163249/ENSG00000134057/ENSG00000096384/ENSG00000181163/ENSG00000137807/ENSG00000179051/ENSG00000126457/ENSG00000114251/ENSG00000087586/ENSG00000164109/ENSG00000170312/ENSG00000101447/ENSG00000076382/ENSG00000175063/ENSG00000114867/ENSG00000114346/ENSG00000135476/ENSG00000094804/ENSG00000161800/ENSG00000126787/ENSG00000123374/ENSG00000118193/ENSG00000173207/ENSG00000145632/ENSG00000144283…
BP	GO:0042176	regulation of protein catabolic process	190/6018	337/14049	2.8981534085036e-07	1.88249717466959e-05	ENSG00000120885/ENSG00000130164/ENSG00000035862/ENSG00000102265/ENSG00000168615/ENSG00000183255/ENSG00000137575/ENSG00000096384/ENSG00000156508/ENSG00000064601/ENSG00000135506/ENSG00000147162/ENSG00000110651/ENSG00000123384/ENSG00000114251/ENSG00000087586/ENSG00000164109/ENSG00000101447/ENSG00000173548/ENSG00000100234/ENSG00000010810/ENSG00000166851/ENSG00000204389/ENSG00000146648/ENSG00000169242…	CLU/LDLR/TIMP2/TIMP1/ADAM9/PTTG1IP/SDCBP/HSP90AB1/EEF1A1/CTSA/OS9/OGT/CD81/LRP1/WNT5A/AURKA/MAD2L1/FAM83D/SNX33/TIMP3/FYN/PLK1/HSPA1A/EGFR/EFNA1/CTSC/HSP90AA1/PSME2/PTK2B/LPCAT1/ODC1/HERPUD1/CUL4B/SF3B3/PLK2/SMAD7/EDEM1/HSPA1B/PSEN1/SMURF2/SERPINE2/NDFIP1/CST3/PBK/ATRAID/MSN/OPHN1/VPS35/HFE/ALAD/UBE2G2/PSME3/GBA/VPS11/SNX3/ERLEC1/SMARCC1/UBE2J1/TRIB3/GSK3B/RAB7A/FMR1/PTK2/NSF/SIRT2/RAD23B/UQCC2/P…	190	84	ENSG00000120885/ENSG00000130164/ENSG00000035862/ENSG00000102265/ENSG00000168615/ENSG00000183255/ENSG00000137575/ENSG00000156508/ENSG00000064601/ENSG00000135506/ENSG00000147162/ENSG00000110651/ENSG00000123384/ENSG00000173548/ENSG00000146648/ENSG00000169242/ENSG00000120899/ENSG00000153395/ENSG00000051108/ENSG00000158290/ENSG00000134109/ENSG00000080815/ENSG00000135919/ENSG00000131507/ENSG00000101439…	106	ENSG00000096384/ENSG00000114251/ENSG00000087586/ENSG00000164109/ENSG00000101447/ENSG00000100234/ENSG00000010810/ENSG00000166851/ENSG00000204389/ENSG00000109861/ENSG00000080824/ENSG00000100911/ENSG00000115758/ENSG00000189091/ENSG00000145632/ENSG00000101665/ENSG00000204388/ENSG00000108854/ENSG00000168078/ENSG00000079482/ENSG00000184787/ENSG00000131467/ENSG00000173473/ENSG00000198833/ENSG00000169398…
BP	GO:2000573	positive regulation of DNA biosynthetic process	44/6018	58/14049	3.1216485359355e-07	2.00513890958257e-05	ENSG00000135624/ENSG00000122566/ENSG00000096384/ENSG00000120438/ENSG00000146731/ENSG00000150753/ENSG00000138668/ENSG00000163468/ENSG00000135486/ENSG00000166226/ENSG00000127586/ENSG00000080824/ENSG00000130826/ENSG00000149311/ENSG00000115484/ENSG00000120899/ENSG00000178999/ENSG00000156261/ENSG00000163918/ENSG00000151414/ENSG00000107854/ENSG00000049541/ENSG00000113721/ENSG00000110958/ENSG00000079246…	CCT7/HNRNPA2B1/HSP90AB1/TCP1/CCT6A/CCT5/HNRNPD/CCT3/HNRNPA1/CCT2/CHTF18/HSP90AA1/DKC1/ATM/CCT4/PTK2B/AURKB/CCT8/RFC4/NEK7/TNKS2/RFC2/PDGFRB/PTGES3/XRCC5/NEK2/RFC3/MAPK3/WRAP53/DSCC1/FGFR4/TNKS/KLF4/RFC5/MAP3K4/DDX39B/SRC/PKIB/ARRB2/PDGFB/ACD/ATR/CTNNB1/PNKP	44	8	ENSG00000149311/ENSG00000120899/ENSG00000107854/ENSG00000102882/ENSG00000173273/ENSG00000136826/ENSG00000135549/ENSG00000100311	36	ENSG00000135624/ENSG00000122566/ENSG00000096384/ENSG00000120438/ENSG00000146731/ENSG00000150753/ENSG00000138668/ENSG00000163468/ENSG00000135486/ENSG00000166226/ENSG00000127586/ENSG00000080824/ENSG00000130826/ENSG00000115484/ENSG00000178999/ENSG00000156261/ENSG00000163918/ENSG00000151414/ENSG00000049541/ENSG00000113721/ENSG00000110958/ENSG00000079246/ENSG00000117650/ENSG00000133119/ENSG00000141499…
BP	GO:0009127	purine nucleoside monophosphate biosynthetic process	97/6018	154/14049	3.31672541409732e-07	2.0841293064018e-05	ENSG00000111640/ENSG00000067225/ENSG00000147162/ENSG00000168610/ENSG00000168209/ENSG00000171314/ENSG00000109107/ENSG00000198899/ENSG00000102144/ENSG00000102900/ENSG00000100644/ENSG00000156510/ENSG00000159131/ENSG00000128050/ENSG00000178921/ENSG00000143799/ENSG00000089041/ENSG00000132182/ENSG00000105329/ENSG00000134333/ENSG00000152234/ENSG00000111669/ENSG00000111581/ENSG00000111674/ENSG00000058804…	GAPDH/PKM/OGT/STAT3/DDIT4/PGAM1/ALDOC/MT-ATP6/PGK1/NUP93/HIF1A/HKDC1/GART/PAICS/PFAS/PARP1/P2RX7/NUP210/TGFB1/LDHA/ATP5F1A/TPI1/NUP107/ENO2/NDC1/NUP155/NUP205/ATP6V0A1/PGM1/ATIC/HPRT1/NUP160/NUP188/FLCN/CYC1/ADA/MT-ATP8/NUP98/ATP5MC1/AK2/COX5B/NUP88/HK2/IMPDH1/PPAT/ENO1/AMPD3/ATP5F1B/HK1/ALDOA/NUP62/OGDH/NUP153/TCIRG1/NUP85/ENTPD5/TMSB4X/IMPDH2/SEH1L/ATP6V0A2/NUP214/GALK1/DHTKD1/ATP5MC2/PFKFB4/AD…	97	37	ENSG00000111640/ENSG00000067225/ENSG00000147162/ENSG00000168610/ENSG00000168209/ENSG00000109107/ENSG00000198899/ENSG00000102144/ENSG00000156510/ENSG00000089041/ENSG00000105329/ENSG00000134333/ENSG00000111669/ENSG00000111674/ENSG00000033627/ENSG00000154803/ENSG00000228253/ENSG00000135940/ENSG00000159399/ENSG00000133805/ENSG00000149925/ENSG00000110719/ENSG00000187097/ENSG00000205542/ENSG00000135390…	60	ENSG00000171314/ENSG00000102900/ENSG00000100644/ENSG00000159131/ENSG00000128050/ENSG00000178921/ENSG00000143799/ENSG00000132182/ENSG00000152234/ENSG00000111581/ENSG00000058804/ENSG00000113569/ENSG00000155561/ENSG00000079739/ENSG00000138363/ENSG00000165704/ENSG00000030066/ENSG00000095319/ENSG00000179091/ENSG00000196839/ENSG00000110713/ENSG00000159199/ENSG00000004455/ENSG00000108559/ENSG00000106348…
BP	GO:0009168	purine ribonucleoside monophosphate biosynthetic process	97/6018	154/14049	3.31672541409732e-07	2.0841293064018e-05	ENSG00000111640/ENSG00000067225/ENSG00000147162/ENSG00000168610/ENSG00000168209/ENSG00000171314/ENSG00000109107/ENSG00000198899/ENSG00000102144/ENSG00000102900/ENSG00000100644/ENSG00000156510/ENSG00000159131/ENSG00000128050/ENSG00000178921/ENSG00000143799/ENSG00000089041/ENSG00000132182/ENSG00000105329/ENSG00000134333/ENSG00000152234/ENSG00000111669/ENSG00000111581/ENSG00000111674/ENSG00000058804…	GAPDH/PKM/OGT/STAT3/DDIT4/PGAM1/ALDOC/MT-ATP6/PGK1/NUP93/HIF1A/HKDC1/GART/PAICS/PFAS/PARP1/P2RX7/NUP210/TGFB1/LDHA/ATP5F1A/TPI1/NUP107/ENO2/NDC1/NUP155/NUP205/ATP6V0A1/PGM1/ATIC/HPRT1/NUP160/NUP188/FLCN/CYC1/ADA/MT-ATP8/NUP98/ATP5MC1/AK2/COX5B/NUP88/HK2/IMPDH1/PPAT/ENO1/AMPD3/ATP5F1B/HK1/ALDOA/NUP62/OGDH/NUP153/TCIRG1/NUP85/ENTPD5/TMSB4X/IMPDH2/SEH1L/ATP6V0A2/NUP214/GALK1/DHTKD1/ATP5MC2/PFKFB4/AD…	97	37	ENSG00000111640/ENSG00000067225/ENSG00000147162/ENSG00000168610/ENSG00000168209/ENSG00000109107/ENSG00000198899/ENSG00000102144/ENSG00000156510/ENSG00000089041/ENSG00000105329/ENSG00000134333/ENSG00000111669/ENSG00000111674/ENSG00000033627/ENSG00000154803/ENSG00000228253/ENSG00000135940/ENSG00000159399/ENSG00000133805/ENSG00000149925/ENSG00000110719/ENSG00000187097/ENSG00000205542/ENSG00000135390…	60	ENSG00000171314/ENSG00000102900/ENSG00000100644/ENSG00000159131/ENSG00000128050/ENSG00000178921/ENSG00000143799/ENSG00000132182/ENSG00000152234/ENSG00000111581/ENSG00000058804/ENSG00000113569/ENSG00000155561/ENSG00000079739/ENSG00000138363/ENSG00000165704/ENSG00000030066/ENSG00000095319/ENSG00000179091/ENSG00000196839/ENSG00000110713/ENSG00000159199/ENSG00000004455/ENSG00000108559/ENSG00000106348…
BP	GO:2000278	regulation of DNA biosynthetic process	64/6018	93/14049	3.47049045203818e-07	2.15730164550889e-05	ENSG00000135624/ENSG00000122566/ENSG00000096384/ENSG00000120438/ENSG00000146731/ENSG00000150753/ENSG00000138668/ENSG00000163468/ENSG00000135486/ENSG00000166226/ENSG00000127586/ENSG00000080824/ENSG00000130826/ENSG00000149311/ENSG00000140451/ENSG00000115484/ENSG00000120899/ENSG00000178999/ENSG00000092199/ENSG00000156261/ENSG00000163918/ENSG00000151414/ENSG00000153187/ENSG00000107854/ENSG00000049541…	CCT7/HNRNPA2B1/HSP90AB1/TCP1/CCT6A/CCT5/HNRNPD/CCT3/HNRNPA1/CCT2/CHTF18/HSP90AA1/DKC1/ATM/PIF1/CCT4/PTK2B/AURKB/HNRNPC/CCT8/RFC4/NEK7/HNRNPU/TNKS2/RFC2/PDGFRB/PTGES3/XRCC5/NEK2/NAT10/RFC3/MAPK3/WRAP53/GNL3L/DSCC1/FAM129B/PARP4/FGFR4/TNKS/KLF4/RFC5/MAP3K4/DDX39B/DCP2/TINF2/SRC/GJA1/PKIB/SMG5/EXOSC10/SMG6/ARRB2/DNAJC2/SH2B1/PDGFB/PPARG/ACD/ATR/DUSP1/MEN1/CTNNB1/STN1/PNKP/PINX1	64	15	ENSG00000149311/ENSG00000120899/ENSG00000107854/ENSG00000102882/ENSG00000136830/ENSG00000102699/ENSG00000173273/ENSG00000136826/ENSG00000092330/ENSG00000152661/ENSG00000135549/ENSG00000198952/ENSG00000070366/ENSG00000100311/ENSG00000107960	49	ENSG00000135624/ENSG00000122566/ENSG00000096384/ENSG00000120438/ENSG00000146731/ENSG00000150753/ENSG00000138668/ENSG00000163468/ENSG00000135486/ENSG00000166226/ENSG00000127586/ENSG00000080824/ENSG00000130826/ENSG00000140451/ENSG00000115484/ENSG00000178999/ENSG00000092199/ENSG00000156261/ENSG00000163918/ENSG00000151414/ENSG00000153187/ENSG00000049541/ENSG00000113721/ENSG00000110958/ENSG00000079246…
BP	GO:0044786	cell cycle DNA replication	45/6018	60/14049	4.06274500951109e-07	2.47234672618723e-05	ENSG00000177084/ENSG00000132383/ENSG00000101003/ENSG00000062822/ENSG00000072501/ENSG00000132646/ENSG00000163918/ENSG00000097046/ENSG00000113916/ENSG00000112312/ENSG00000106628/ENSG00000101868/ENSG00000049541/ENSG00000093009/ENSG00000138346/ENSG00000005007/ENSG00000167513/ENSG00000168496/ENSG00000161692/ENSG00000100479/ENSG00000133119/ENSG00000131153/ENSG00000159147/ENSG00000165891/ENSG00000105486…	POLE/RPA1/GINS1/POLD1/SMC1A/PCNA/RFC4/CDC7/BCL6/GMNN/POLD2/POLA1/RFC2/CDC45/DNA2/UPF1/CDT1/FEN1/DBF4B/POLE2/RFC3/GINS2/DONSON/E2F7/LIG1/ATRX/STAG2/BRCA2/E2F8/SLBP/RFC5/TIPIN/WDR18/FGFR1/POLA2/SMC3/PRIM1/MRE11/POLE3/PRIM2/RTEL1/ORC3/FBXW7/RFC1/POLD4	45	6	ENSG00000113916/ENSG00000085224/ENSG00000101972/ENSG00000077782/ENSG00000135336/ENSG00000175482	39	ENSG00000177084/ENSG00000132383/ENSG00000101003/ENSG00000062822/ENSG00000072501/ENSG00000132646/ENSG00000163918/ENSG00000097046/ENSG00000112312/ENSG00000106628/ENSG00000101868/ENSG00000049541/ENSG00000093009/ENSG00000138346/ENSG00000005007/ENSG00000167513/ENSG00000168496/ENSG00000161692/ENSG00000100479/ENSG00000133119/ENSG00000131153/ENSG00000159147/ENSG00000165891/ENSG00000105486/ENSG00000139618…
BP	GO:0090068	positive regulation of cell cycle process	140/6018	238/14049	4.12888498784706e-07	2.47234672618723e-05	ENSG00000142192/ENSG00000150991/ENSG00000134057/ENSG00000181163/ENSG00000137807/ENSG00000179051/ENSG00000185630/ENSG00000126457/ENSG00000114251/ENSG00000087586/ENSG00000164109/ENSG00000170312/ENSG00000101447/ENSG00000076382/ENSG00000175063/ENSG00000114867/ENSG00000114346/ENSG00000135476/ENSG00000094804/ENSG00000149311/ENSG00000161800/ENSG00000126787/ENSG00000123374/ENSG00000118193/ENSG00000158290…	APP/UBC/CCNB1/NPM1/KIF23/RCC2/PBX1/PRMT1/WNT5A/AURKA/MAD2L1/CDK1/FAM83D/SPAG5/UBE2C/EIF4G1/ECT2/ESPL1/CDC6/ATM/RACGAP1/DLGAP5/CDK2/KIF14/CUL4B/PLK2/PKP4/NDC80/CIT/TGFB1/AURKB/CDCA5/GTSE1/RAB11FIP4/MSX1/RANBP1/PCNA/KIF20B/ID2/CDC7/TFDP1/MUC1/DYNC1H1/BAX/MYBBP1A/CENPV/NUMA1/HNRNPU/H2AFY/RAD21/KIF3B/PIDD1/RBL2/CDC25A/SIRT2/SFPQ/PDGFRB/TNKS1BP1/CDC45/BRCA1/CDT1/RAD51C/FEN1/DBF4B/PLK4/RANBP3/CCND1/PLK…	140	39	ENSG00000142192/ENSG00000150991/ENSG00000185630/ENSG00000149311/ENSG00000158290/ENSG00000105329/ENSG00000131242/ENSG00000115738/ENSG00000185499/ENSG00000101350/ENSG00000103479/ENSG00000068903/ENSG00000149115/ENSG00000173846/ENSG00000182621/ENSG00000119541/ENSG00000114126/ENSG00000184481/ENSG00000085224/ENSG00000119906/ENSG00000077782/ENSG00000138798/ENSG00000068971/ENSG00000082014/ENSG00000174808…	101	ENSG00000134057/ENSG00000181163/ENSG00000137807/ENSG00000179051/ENSG00000126457/ENSG00000114251/ENSG00000087586/ENSG00000164109/ENSG00000170312/ENSG00000101447/ENSG00000076382/ENSG00000175063/ENSG00000114867/ENSG00000114346/ENSG00000135476/ENSG00000094804/ENSG00000161800/ENSG00000126787/ENSG00000123374/ENSG00000118193/ENSG00000145632/ENSG00000144283/ENSG00000080986/ENSG00000122966/ENSG00000178999…
BP	GO:0035966	response to topologically incorrect protein	116/6018	191/14049	4.14144569286624e-07	2.47234672618723e-05	ENSG00000120885/ENSG00000109971/ENSG00000108691/ENSG00000166340/ENSG00000096384/ENSG00000166598/ENSG00000139644/ENSG00000072778/ENSG00000128590/ENSG00000197930/ENSG00000120694/ENSG00000204389/ENSG00000080824/ENSG00000144381/ENSG00000123240/ENSG00000137801/ENSG00000051108/ENSG00000134109/ENSG00000204388/ENSG00000044090/ENSG00000160691/ENSG00000087074/ENSG00000144224/ENSG00000025796/ENSG00000164463…	CLU/HSPA8/CCL2/TPP1/HSP90AB1/HSP90B1/TMBIM6/ACADVL/DNAJB9/ERO1A/HSPH1/HSPA1A/HSP90AA1/HSPD1/OPTN/THBS1/HERPUD1/EDEM1/HSPA1B/CUL7/SHC1/PPP1R15A/UBXN4/SEC63/CREBRF/STT3B/HSPA4/ERP44/HSPA5/CALR/HDGF/NCK1/AMFR/BAX/DNAJA1/ERN1/DNAJB2/KDELR3/EIF2S1/UBE2J2/JKAMP/SEC62/HYOU1/CTH/DERL1/CTDSP2/ATF6/SEC31A/DNAJC3/ATP6V0D1/EDEM2/CCND1/DDX11/MBTPS2/KLHDC3/DNAJB1/SEC61A1/SELENOS/WIPI1/SDF2/HSPE1/SDF2L1/DNAJB11…	116	74	ENSG00000120885/ENSG00000166340/ENSG00000166598/ENSG00000139644/ENSG00000072778/ENSG00000128590/ENSG00000197930/ENSG00000123240/ENSG00000051108/ENSG00000134109/ENSG00000044090/ENSG00000160691/ENSG00000087074/ENSG00000144224/ENSG00000025796/ENSG00000164463/ENSG00000163527/ENSG00000023318/ENSG00000179218/ENSG00000158092/ENSG00000159461/ENSG00000178607/ENSG00000135924/ENSG00000100196/ENSG00000050130…	42	ENSG00000109971/ENSG00000108691/ENSG00000096384/ENSG00000120694/ENSG00000204389/ENSG00000080824/ENSG00000144381/ENSG00000137801/ENSG00000204388/ENSG00000170606/ENSG00000044574/ENSG00000143321/ENSG00000087088/ENSG00000086061/ENSG00000134001/ENSG00000160087/ENSG00000149428/ENSG00000110092/ENSG00000013573/ENSG00000124702/ENSG00000132002/ENSG00000115541/ENSG00000128228/ENSG00000090520/ENSG00000101199…
BP	GO:0009141	nucleoside triphosphate metabolic process	179/6018	316/14049	4.14837627469576e-07	2.47234672618723e-05	ENSG00000198938/ENSG00000198712/ENSG00000198840/ENSG00000109971/ENSG00000111640/ENSG00000198727/ENSG00000134057/ENSG00000198888/ENSG00000162433/ENSG00000067225/ENSG00000147162/ENSG00000171793/ENSG00000168610/ENSG00000198763/ENSG00000168209/ENSG00000132341/ENSG00000170312/ENSG00000171314/ENSG00000198886/ENSG00000119729/ENSG00000109107/ENSG00000212907/ENSG00000084774/ENSG00000198899/ENSG00000102144…	MT-CO3/MT-CO2/MT-ND3/HSPA8/GAPDH/MT-CYB/CCNB1/MT-ND1/AK4/PKM/OGT/CTPS1/STAT3/MT-ND2/DDIT4/RAN/CDK1/PGAM1/MT-ND4/RHOQ/ALDOC/MT-ND4L/CAD/MT-ATP6/PGK1/HSPA1A/NUP93/MT-CO1/HIF1A/HKDC1/ATP1B1/CYCS/PARP1/P2RX7/NUP210/HSPA1B/DTYMK/TGFB1/LDHA/ATP5F1A/TPI1/NUP107/ENO2/NDC1/NUP155/NUP205/ATP6V0A1/PGM1/NUP160/NUP188/FLCN/NME1/CYC1/ADA/UCK2/MT-ATP8/TYMS/NUP98/ATP5MC1/COX5B/NUP88/UQCC2/HK2/DUT/IMPDH1/NDUFS6/E…	179	79	ENSG00000198938/ENSG00000198712/ENSG00000198840/ENSG00000111640/ENSG00000198727/ENSG00000198888/ENSG00000162433/ENSG00000067225/ENSG00000147162/ENSG00000168610/ENSG00000198763/ENSG00000168209/ENSG00000198886/ENSG00000119729/ENSG00000109107/ENSG00000212907/ENSG00000198899/ENSG00000102144/ENSG00000198804/ENSG00000156510/ENSG00000143153/ENSG00000089041/ENSG00000105329/ENSG00000134333/ENSG00000111669…	100	ENSG00000109971/ENSG00000134057/ENSG00000171793/ENSG00000132341/ENSG00000170312/ENSG00000171314/ENSG00000084774/ENSG00000204389/ENSG00000102900/ENSG00000100644/ENSG00000172115/ENSG00000143799/ENSG00000132182/ENSG00000204388/ENSG00000168393/ENSG00000152234/ENSG00000111581/ENSG00000058804/ENSG00000113569/ENSG00000155561/ENSG00000079739/ENSG00000030066/ENSG00000095319/ENSG00000239672/ENSG00000179091…
BP	GO:0009156	ribonucleoside monophosphate biosynthetic process	103/6018	166/14049	4.23445788924922e-07	2.49789806711732e-05	ENSG00000147224/ENSG00000111640/ENSG00000067225/ENSG00000147162/ENSG00000168610/ENSG00000168209/ENSG00000171314/ENSG00000109107/ENSG00000084774/ENSG00000198899/ENSG00000102144/ENSG00000102900/ENSG00000100644/ENSG00000156510/ENSG00000159131/ENSG00000128050/ENSG00000178921/ENSG00000143799/ENSG00000089041/ENSG00000132182/ENSG00000105329/ENSG00000134333/ENSG00000152234/ENSG00000111669/ENSG00000111581…	PRPS1/GAPDH/PKM/OGT/STAT3/DDIT4/PGAM1/ALDOC/CAD/MT-ATP6/PGK1/NUP93/HIF1A/HKDC1/GART/PAICS/PFAS/PARP1/P2RX7/NUP210/TGFB1/LDHA/ATP5F1A/TPI1/NUP107/ENO2/NDC1/NUP155/NUP205/ATP6V0A1/PGM1/ATIC/HPRT1/NUP160/NUP188/FLCN/CYC1/ADA/UCK2/MT-ATP8/NUP98/ATP5MC1/AK2/COX5B/NUP88/HK2/IMPDH1/PPAT/ENO1/AMPD3/ATP5F1B/HK1/ALDOA/NUP62/OGDH/NUP153/TCIRG1/NUP85/ENTPD5/TMSB4X/IMPDH2/SEH1L/ATP6V0A2/NUP214/GALK1/DHTKD1/AT…	103	37	ENSG00000111640/ENSG00000067225/ENSG00000147162/ENSG00000168610/ENSG00000168209/ENSG00000109107/ENSG00000198899/ENSG00000102144/ENSG00000156510/ENSG00000089041/ENSG00000105329/ENSG00000134333/ENSG00000111669/ENSG00000111674/ENSG00000033627/ENSG00000154803/ENSG00000228253/ENSG00000135940/ENSG00000159399/ENSG00000133805/ENSG00000149925/ENSG00000110719/ENSG00000187097/ENSG00000205542/ENSG00000135390…	66	ENSG00000147224/ENSG00000171314/ENSG00000084774/ENSG00000102900/ENSG00000100644/ENSG00000159131/ENSG00000128050/ENSG00000178921/ENSG00000143799/ENSG00000132182/ENSG00000152234/ENSG00000111581/ENSG00000058804/ENSG00000113569/ENSG00000155561/ENSG00000079739/ENSG00000138363/ENSG00000165704/ENSG00000030066/ENSG00000095319/ENSG00000179091/ENSG00000196839/ENSG00000143179/ENSG00000110713/ENSG00000159199…
BP	GO:0006397	mRNA processing	253/6018	468/14049	4.47839021036941e-07	2.61510846526723e-05	ENSG00000109971/ENSG00000142192/ENSG00000122566/ENSG00000134057/ENSG00000011304/ENSG00000139644/ENSG00000138668/ENSG00000117592/ENSG00000099783/ENSG00000135486/ENSG00000170144/ENSG00000108561/ENSG00000204389/ENSG00000064703/ENSG00000065978/ENSG00000089280/ENSG00000169045/ENSG00000124193/ENSG00000063244/ENSG00000183684/ENSG00000104884/ENSG00000174231/ENSG00000165119/ENSG00000189091/ENSG00000116830…	HSPA8/APP/HNRNPA2B1/CCNB1/PTBP1/TMBIM6/HNRNPD/PRDX6/HNRNPM/HNRNPA1/HNRNPA3/C1QBP/HSPA1A/DDX20/YBX1/FUS/HNRNPH1/SRSF6/U2AF2/ALYREF/ERCC2/PRPF8/HNRNPK/SF3B3/TTF2/DAZAP1/HNRNPR/HNRNPH3/SNRNP200/SRSF5/ZFP36L1/SNRPF/KDM1A/EFTUD2/LGALS3/HNRNPC/TSEN15/RNMT/PNN/NOL3/SRRM2/HNRNPUL1/CDK12/SNRPB/GEMIN4/RBM28/PDCD11/DHX9/PNPT1/POLR2E/RBM25/SNRPG/SNRPA1/ERN1/USP39/HNRNPU/SNRNP40/LSM4/SNRPE/WDR77/LSM6/PRMT5/SA…	253	33	ENSG00000142192/ENSG00000139644/ENSG00000124193/ENSG00000100650/ENSG00000185650/ENSG00000131981/ENSG00000101654/ENSG00000140939/ENSG00000178607/ENSG00000102081/ENSG00000115524/ENSG00000116754/ENSG00000110768/ENSG00000126945/ENSG00000185946/ENSG00000108654/ENSG00000048740/ENSG00000164252/ENSG00000131051/ENSG00000114503/ENSG00000135828/ENSG00000139218/ENSG00000138433/ENSG00000146457/ENSG00000204272…	220	ENSG00000109971/ENSG00000122566/ENSG00000134057/ENSG00000011304/ENSG00000138668/ENSG00000117592/ENSG00000099783/ENSG00000135486/ENSG00000170144/ENSG00000108561/ENSG00000204389/ENSG00000064703/ENSG00000065978/ENSG00000089280/ENSG00000169045/ENSG00000063244/ENSG00000183684/ENSG00000104884/ENSG00000174231/ENSG00000165119/ENSG00000189091/ENSG00000116830/ENSG00000071626/ENSG00000125944/ENSG00000096746…
BP	GO:0006406	mRNA export from nucleus	72/6018	108/14049	4.61096974754466e-07	2.6392095158966e-05	ENSG00000122566/ENSG00000102900/ENSG00000132507/ENSG00000124193/ENSG00000063244/ENSG00000183684/ENSG00000132182/ENSG00000100650/ENSG00000111581/ENSG00000058804/ENSG00000113569/ENSG00000155561/ENSG00000030066/ENSG00000095319/ENSG00000151247/ENSG00000122068/ENSG00000110713/ENSG00000112081/ENSG00000123136/ENSG00000108559/ENSG00000071894/ENSG00000005007/ENSG00000115875/ENSG00000162385/ENSG00000120533…	HNRNPA2B1/NUP93/EIF5A/SRSF6/U2AF2/ALYREF/NUP210/SRSF5/NUP107/NDC1/NUP155/NUP205/NUP160/NUP188/EIF4E/FYTTD1/NUP98/SRSF3/DDX39A/NUP88/CPSF1/UPF1/SRSF7/MAGOH/ENY2/SRRM1/AGFG1/SRSF11/SRSF4/SRSF2/DHX38/NUP62/EIF4A3/SRSF1/NUP153/NUP85/CPSF2/SEH1L/THOC3/CPSF3/SRSF9/NUP214/SRSF10/PCID2/THOC5/SLBP/MAGOHB/SMG1/NCBP2/NCBP1/DDX39B/NUP37/NUP43/UPF3B/NUP35/NUP58/SMG5/IWS1/PABPN1/CASC3/NXT1/TPR/SMG6/POLDIP3/HHE…	72	8	ENSG00000124193/ENSG00000100650/ENSG00000116754/ENSG00000114503/ENSG00000198952/ENSG00000047410/ENSG00000070366/ENSG00000265241	64	ENSG00000122566/ENSG00000102900/ENSG00000132507/ENSG00000063244/ENSG00000183684/ENSG00000132182/ENSG00000111581/ENSG00000058804/ENSG00000113569/ENSG00000155561/ENSG00000030066/ENSG00000095319/ENSG00000151247/ENSG00000122068/ENSG00000110713/ENSG00000112081/ENSG00000123136/ENSG00000108559/ENSG00000071894/ENSG00000005007/ENSG00000115875/ENSG00000162385/ENSG00000120533/ENSG00000133226/ENSG00000173744…
BP	GO:0071427	mRNA-containing ribonucleoprotein complex export from nucleus	72/6018	108/14049	4.61096974754466e-07	2.6392095158966e-05	ENSG00000122566/ENSG00000102900/ENSG00000132507/ENSG00000124193/ENSG00000063244/ENSG00000183684/ENSG00000132182/ENSG00000100650/ENSG00000111581/ENSG00000058804/ENSG00000113569/ENSG00000155561/ENSG00000030066/ENSG00000095319/ENSG00000151247/ENSG00000122068/ENSG00000110713/ENSG00000112081/ENSG00000123136/ENSG00000108559/ENSG00000071894/ENSG00000005007/ENSG00000115875/ENSG00000162385/ENSG00000120533…	HNRNPA2B1/NUP93/EIF5A/SRSF6/U2AF2/ALYREF/NUP210/SRSF5/NUP107/NDC1/NUP155/NUP205/NUP160/NUP188/EIF4E/FYTTD1/NUP98/SRSF3/DDX39A/NUP88/CPSF1/UPF1/SRSF7/MAGOH/ENY2/SRRM1/AGFG1/SRSF11/SRSF4/SRSF2/DHX38/NUP62/EIF4A3/SRSF1/NUP153/NUP85/CPSF2/SEH1L/THOC3/CPSF3/SRSF9/NUP214/SRSF10/PCID2/THOC5/SLBP/MAGOHB/SMG1/NCBP2/NCBP1/DDX39B/NUP37/NUP43/UPF3B/NUP35/NUP58/SMG5/IWS1/PABPN1/CASC3/NXT1/TPR/SMG6/POLDIP3/HHE…	72	8	ENSG00000124193/ENSG00000100650/ENSG00000116754/ENSG00000114503/ENSG00000198952/ENSG00000047410/ENSG00000070366/ENSG00000265241	64	ENSG00000122566/ENSG00000102900/ENSG00000132507/ENSG00000063244/ENSG00000183684/ENSG00000132182/ENSG00000111581/ENSG00000058804/ENSG00000113569/ENSG00000155561/ENSG00000030066/ENSG00000095319/ENSG00000151247/ENSG00000122068/ENSG00000110713/ENSG00000112081/ENSG00000123136/ENSG00000108559/ENSG00000071894/ENSG00000005007/ENSG00000115875/ENSG00000162385/ENSG00000120533/ENSG00000133226/ENSG00000173744…
BP	GO:0009124	nucleoside monophosphate biosynthetic process	108/6018	176/14049	4.9823979846228e-07	2.82384732834357e-05	ENSG00000147224/ENSG00000111640/ENSG00000067225/ENSG00000147162/ENSG00000168610/ENSG00000168209/ENSG00000171314/ENSG00000167900/ENSG00000109107/ENSG00000084774/ENSG00000198899/ENSG00000102144/ENSG00000102900/ENSG00000100644/ENSG00000156510/ENSG00000159131/ENSG00000128050/ENSG00000178921/ENSG00000143799/ENSG00000089041/ENSG00000132182/ENSG00000105329/ENSG00000134333/ENSG00000152234/ENSG00000111669…	PRPS1/GAPDH/PKM/OGT/STAT3/DDIT4/PGAM1/TK1/ALDOC/CAD/MT-ATP6/PGK1/NUP93/HIF1A/HKDC1/GART/PAICS/PFAS/PARP1/P2RX7/NUP210/TGFB1/LDHA/ATP5F1A/TPI1/NUP107/ENO2/NDC1/NUP155/NUP205/ATP6V0A1/PGM1/ATIC/TK2/HPRT1/NUP160/NUP188/FLCN/CYC1/ADA/UCK2/MT-ATP8/TYMS/NUP98/ATP5MC1/AK2/COX5B/NUP88/HK2/DUT/IMPDH1/PPAT/ENO1/AMPD3/ATP5F1B/HK1/ALDOA/NUP62/OGDH/NUP153/TCIRG1/NUP85/ENTPD5/TMSB4X/IMPDH2/SEH1L/DCK/ATP6V0A2/N…	108	38	ENSG00000111640/ENSG00000067225/ENSG00000147162/ENSG00000168610/ENSG00000168209/ENSG00000109107/ENSG00000198899/ENSG00000102144/ENSG00000156510/ENSG00000089041/ENSG00000105329/ENSG00000134333/ENSG00000111669/ENSG00000111674/ENSG00000033627/ENSG00000166548/ENSG00000154803/ENSG00000228253/ENSG00000135940/ENSG00000159399/ENSG00000133805/ENSG00000149925/ENSG00000110719/ENSG00000187097/ENSG00000205542…	70	ENSG00000147224/ENSG00000171314/ENSG00000167900/ENSG00000084774/ENSG00000102900/ENSG00000100644/ENSG00000159131/ENSG00000128050/ENSG00000178921/ENSG00000143799/ENSG00000132182/ENSG00000152234/ENSG00000111581/ENSG00000058804/ENSG00000113569/ENSG00000155561/ENSG00000079739/ENSG00000138363/ENSG00000165704/ENSG00000030066/ENSG00000095319/ENSG00000179091/ENSG00000196839/ENSG00000143179/ENSG00000176890…
BP	GO:0006614	SRP-dependent cotranslational protein targeting to membrane	63/6018	92/14049	5.63867178587543e-07	3.16477297030542e-05	ENSG00000177954/ENSG00000147403/ENSG00000168028/ENSG00000174748/ENSG00000025796/ENSG00000149273/ENSG00000167526/ENSG00000145592/ENSG00000108298/ENSG00000164587/ENSG00000105193/ENSG00000198242/ENSG00000163682/ENSG00000197958/ENSG00000147604/ENSG00000142534/ENSG00000137154/ENSG00000161016/ENSG00000197756/ENSG00000145425/ENSG00000122406/ENSG00000058262/ENSG00000166441/ENSG00000112306/ENSG00000174444…	RPS27/RPL10/RPSA/RPL15/SEC63/RPS3/RPL13/RPL37/RPL19/RPS14/RPS16/RPL23A/RPL9/RPL12/RPL7/RPS11/RPS6/RPL8/RPL37A/RPS3A/RPL5/SEC61A1/RPL27A/RPS12/RPL4/RPS4Y1/RPS2/RPS18/RPL34/SRP68/SSR3/RPS23/RPL35/RPL31/RPS13/SRP9/RPL14/RPS9/RPS17/RPS27L/RPS26/RPS8/RPL22/RPS4X/RPL6/RPS25/RPL36A/RPS5/RPL29/RPL17/RPL24/RPS7/RPLP0/RPL27/RPL28/RPL36/RPL39/RPL41/SRP19/SEC61B/SRP72/RPS28/RPS20	63	36	ENSG00000177954/ENSG00000147403/ENSG00000174748/ENSG00000025796/ENSG00000167526/ENSG00000145592/ENSG00000108298/ENSG00000164587/ENSG00000198242/ENSG00000163682/ENSG00000197958/ENSG00000142534/ENSG00000137154/ENSG00000197756/ENSG00000145425/ENSG00000058262/ENSG00000166441/ENSG00000129824/ENSG00000231500/ENSG00000109475/ENSG00000186468/ENSG00000071082/ENSG00000110700/ENSG00000185088/ENSG00000142937…	27	ENSG00000168028/ENSG00000149273/ENSG00000105193/ENSG00000147604/ENSG00000161016/ENSG00000122406/ENSG00000112306/ENSG00000174444/ENSG00000140988/ENSG00000167881/ENSG00000114850/ENSG00000136942/ENSG00000143742/ENSG00000188846/ENSG00000170889/ENSG00000182774/ENSG00000197728/ENSG00000089009/ENSG00000241343/ENSG00000083845/ENSG00000265681/ENSG00000114391/ENSG00000171863/ENSG00000131469/ENSG00000153037…
BP	GO:0046605	regulation of centrosome cycle	40/6018	52/14049	5.71590809045952e-07	3.17727544912947e-05	ENSG00000181163/ENSG00000087586/ENSG00000110172/ENSG00000162063/ENSG00000138160/ENSG00000145632/ENSG00000083937/ENSG00000099901/ENSG00000126001/ENSG00000130724/ENSG00000123473/ENSG00000012048/ENSG00000239306/ENSG00000117650/ENSG00000142731/ENSG00000130695/ENSG00000108773/ENSG00000031823/ENSG00000082898/ENSG00000255112/ENSG00000213024/ENSG00000119541/ENSG00000141577/ENSG00000086065/ENSG00000159069…	NPM1/AURKA/CHORDC1/CCNF/KIF11/PLK2/CHMP2B/RANBP1/CEP250/CHMP2A/STIL/BRCA1/RBM14/NEK2/PLK4/CEP85/KAT2A/RANBP3/XPO1/CHMP1B/NUP62/VPS4B/CEP131/CHMP5/FBXW5/ATF5/TRIM37/CHMP3/POC1A/CHEK1/XRCC3/KAT2B/CENPJ/CEP120/CDK5RAP2/TMEM67/PDCD6IP/CEP76/GEN1/CTNNB1	40	11	ENSG00000130724/ENSG00000255112/ENSG00000119541/ENSG00000086065/ENSG00000159069/ENSG00000169136/ENSG00000115561/ENSG00000114166/ENSG00000168944/ENSG00000164953/ENSG00000170248	29	ENSG00000181163/ENSG00000087586/ENSG00000110172/ENSG00000162063/ENSG00000138160/ENSG00000145632/ENSG00000083937/ENSG00000099901/ENSG00000126001/ENSG00000123473/ENSG00000012048/ENSG00000239306/ENSG00000117650/ENSG00000142731/ENSG00000130695/ENSG00000108773/ENSG00000031823/ENSG00000082898/ENSG00000213024/ENSG00000141577/ENSG00000108395/ENSG00000164087/ENSG00000149554/ENSG00000126215/ENSG00000151849…
BP	GO:1903311	regulation of mRNA metabolic process	155/6018	269/14049	6.04375845550896e-07	3.32752072679022e-05	ENSG00000109971/ENSG00000150991/ENSG00000122566/ENSG00000134057/ENSG00000011304/ENSG00000181163/ENSG00000139644/ENSG00000138668/ENSG00000175166/ENSG00000117592/ENSG00000135486/ENSG00000108561/ENSG00000142864/ENSG00000204389/ENSG00000114867/ENSG00000065978/ENSG00000119335/ENSG00000124193/ENSG00000063244/ENSG00000100911/ENSG00000165119/ENSG00000071626/ENSG00000125944/ENSG00000185650/ENSG00000114416…	HSPA8/UBC/HNRNPA2B1/CCNB1/PTBP1/NPM1/TMBIM6/HNRNPD/PSMD2/PRDX6/HNRNPA1/C1QBP/SERBP1/HSPA1A/EIF4G1/YBX1/SET/SRSF6/U2AF2/PSME2/HNRNPK/DAZAP1/HNRNPR/ZFP36L1/FXR1/HNRNPC/PSME4/ANP32A/PSME3/DHX9/PNPT1/RBM25/ZFP36/HNRNPU/PSMA4/SAFB/NUP98/ELAVL1/SRPK1/SRSF3/FMR1/YBX3/KHSRP/IGF2BP2/KHDRBS1/SLTM/HNRNPL/METTL3/ZFP36L2/UPF1/SRSF7/NUDT21/TRA2B/MAGOH/TARDBP/MBNL2/PSMA5/XPO1/YWHAZ/PSMA3/SYNCRIP/SNRPA/PSMA7/TBR…	155	27	ENSG00000150991/ENSG00000139644/ENSG00000124193/ENSG00000185650/ENSG00000128016/ENSG00000102081/ENSG00000060138/ENSG00000152518/ENSG00000164924/ENSG00000163874/ENSG00000185728/ENSG00000026025/ENSG00000187742/ENSG00000108654/ENSG00000188613/ENSG00000114503/ENSG00000135828/ENSG00000141232/ENSG00000146457/ENSG00000204264/ENSG00000184363/ENSG00000151014/ENSG00000083312/ENSG00000083520/ENSG00000205220…	128	ENSG00000109971/ENSG00000122566/ENSG00000134057/ENSG00000011304/ENSG00000181163/ENSG00000138668/ENSG00000175166/ENSG00000117592/ENSG00000135486/ENSG00000108561/ENSG00000142864/ENSG00000204389/ENSG00000114867/ENSG00000065978/ENSG00000119335/ENSG00000063244/ENSG00000100911/ENSG00000165119/ENSG00000071626/ENSG00000125944/ENSG00000114416/ENSG00000092199/ENSG00000068878/ENSG00000140350/ENSG00000131467…
BP	GO:0032200	telomere organization	102/6018	165/14049	6.21266497768878e-07	3.38824681471876e-05	ENSG00000253729/ENSG00000135624/ENSG00000122566/ENSG00000096384/ENSG00000120438/ENSG00000146731/ENSG00000150753/ENSG00000138668/ENSG00000163468/ENSG00000177084/ENSG00000135486/ENSG00000166226/ENSG00000132383/ENSG00000080824/ENSG00000130826/ENSG00000149311/ENSG00000104885/ENSG00000140451/ENSG00000115484/ENSG00000143799/ENSG00000196419/ENSG00000062822/ENSG00000178999/ENSG00000160957/ENSG00000092199…	PRKDC/CCT7/HNRNPA2B1/HSP90AB1/TCP1/CCT6A/CCT5/HNRNPD/CCT3/POLE/HNRNPA1/CCT2/RPA1/HSP90AA1/DKC1/ATM/DOT1L/PIF1/CCT4/PARP1/XRCC6/POLD1/AURKB/RECQL4/HNRNPC/PCNA/CCT8/RFC4/NEK7/HNRNPU/SNRNP40/POLD2/POLA1/TNKS2/RFC2/TNKS1BP1/PTGES3/XRCC5/BLM/DNA2/UPF1/NEK2/RAD51C/FEN1/GNL3/HIST1H4I/POLE2/NAT10/RIF1/RFC3/NHP2/MAPK3/WRAP53/GNL3L/TELO2/HIST1H4H/TNKS/EXO1/ATRX/USP7/BRCA2/WRN/H3F3A/DCLRE1B/RFC5/SP100/SMG1/…	102	20	ENSG00000149311/ENSG00000107854/ENSG00000149115/ENSG00000276180/ENSG00000102882/ENSG00000158406/ENSG00000173273/ENSG00000085224/ENSG00000067066/ENSG00000092330/ENSG00000041880/ENSG00000135549/ENSG00000198952/ENSG00000166848/ENSG00000070366/ENSG00000140464/ENSG00000278828/ENSG00000270276/ENSG00000107960/ENSG00000175482	82	ENSG00000253729/ENSG00000135624/ENSG00000122566/ENSG00000096384/ENSG00000120438/ENSG00000146731/ENSG00000150753/ENSG00000138668/ENSG00000163468/ENSG00000177084/ENSG00000135486/ENSG00000166226/ENSG00000132383/ENSG00000080824/ENSG00000130826/ENSG00000104885/ENSG00000140451/ENSG00000115484/ENSG00000143799/ENSG00000196419/ENSG00000062822/ENSG00000178999/ENSG00000160957/ENSG00000092199/ENSG00000132646…
BP	GO:0043161	proteasome-mediated ubiquitin-dependent protein catabolic process	216/6018	393/14049	6.32405588261867e-07	3.41676327639426e-05	ENSG00000120885/ENSG00000150991/ENSG00000117399/ENSG00000108106/ENSG00000134057/ENSG00000137575/ENSG00000096384/ENSG00000145604/ENSG00000166598/ENSG00000135506/ENSG00000147162/ENSG00000087586/ENSG00000188811/ENSG00000128590/ENSG00000177239/ENSG00000175166/ENSG00000164109/ENSG00000170312/ENSG00000175063/ENSG00000166851/ENSG00000204389/ENSG00000162063/ENSG00000090316/ENSG00000100911/ENSG00000164611…	CLU/UBC/CDC20/UBE2S/CCNB1/SDCBP/HSP90AB1/SKP2/HSP90B1/OS9/OGT/AURKA/NHLRC3/DNAJB9/MAN1B1/PSMD2/MAD2L1/CDK1/UBE2C/PLK1/HSPA1A/CCNF/MAEA/PSME2/PTTG1/KIF14/HERPUD1/PLK2/SMAD7/EDEM1/HSPA1B/PSEN1/SMURF2/ERLIN2/UBXN4/AURKB/GTSE1/PBK/STT3B/KCTD2/PSME4/HSPA5/BUB1B/ABTB2/HFE/BUB3/UBE2G2/PSME3/AMFR/GBA/FBXO2/ERLEC1/SMARCC1/UBE2J1/PSMA4/TRIB3/GSK3B/SIRT2/UBE2J2/RAD23B/JKAMP/SUMO2/HERC2/FBXO22/UBE2H/SENP1/ZN…	216	101	ENSG00000120885/ENSG00000150991/ENSG00000137575/ENSG00000166598/ENSG00000135506/ENSG00000147162/ENSG00000188811/ENSG00000128590/ENSG00000177239/ENSG00000051108/ENSG00000134109/ENSG00000080815/ENSG00000147475/ENSG00000144224/ENSG00000163527/ENSG00000180901/ENSG00000010704/ENSG00000159461/ENSG00000177628/ENSG00000116661/ENSG00000068912/ENSG00000101255/ENSG00000082701/ENSG00000068903/ENSG00000050130…	115	ENSG00000117399/ENSG00000108106/ENSG00000134057/ENSG00000096384/ENSG00000145604/ENSG00000087586/ENSG00000175166/ENSG00000164109/ENSG00000170312/ENSG00000175063/ENSG00000166851/ENSG00000204389/ENSG00000162063/ENSG00000090316/ENSG00000100911/ENSG00000164611/ENSG00000118193/ENSG00000145632/ENSG00000101665/ENSG00000204388/ENSG00000108854/ENSG00000178999/ENSG00000075218/ENSG00000168078/ENSG00000068878…
BP	GO:1900034	regulation of cellular response to heat	55/6018	78/14049	6.70991361387382e-07	3.59166764831524e-05	ENSG00000109971/ENSG00000096384/ENSG00000004478/ENSG00000105993/ENSG00000110172/ENSG00000120694/ENSG00000204389/ENSG00000102900/ENSG00000132383/ENSG00000080824/ENSG00000149311/ENSG00000132182/ENSG00000204388/ENSG00000111581/ENSG00000058804/ENSG00000113569/ENSG00000155561/ENSG00000152137/ENSG00000030066/ENSG00000095319/ENSG00000082701/ENSG00000110713/ENSG00000107262/ENSG00000151929/ENSG00000110958…	HSPA8/HSP90AB1/FKBP4/DNAJB6/CHORDC1/HSPH1/HSPA1A/NUP93/RPA1/HSP90AA1/ATM/NUP210/HSPA1B/NUP107/NDC1/NUP155/NUP205/HSPB8/NUP160/NUP188/GSK3B/NUP98/BAG1/BAG3/PTGES3/NUP88/CCAR2/YWHAE/MAPK3/DNAJB1/NUP62/MTOR/CAMK2D/NUP153/NUP85/SEH1L/MAPT/NUP214/HSBP1/CAMK2A/NUP37/NUP43/NUP35/NUP58/SIRT1/BAG2/CREBBP/TPR/DNAJC2/CAMK2B/ATR/NUP54/NUP50/MAPKAPK2/RPTOR	55	9	ENSG00000149311/ENSG00000152137/ENSG00000082701/ENSG00000107262/ENSG00000102882/ENSG00000145349/ENSG00000070808/ENSG00000096717/ENSG00000047410	46	ENSG00000109971/ENSG00000096384/ENSG00000004478/ENSG00000105993/ENSG00000110172/ENSG00000120694/ENSG00000204389/ENSG00000102900/ENSG00000132383/ENSG00000080824/ENSG00000132182/ENSG00000204388/ENSG00000111581/ENSG00000058804/ENSG00000113569/ENSG00000155561/ENSG00000030066/ENSG00000095319/ENSG00000110713/ENSG00000151929/ENSG00000110958/ENSG00000108559/ENSG00000158941/ENSG00000108953/ENSG00000132002…
BP	GO:0007004	telomere maintenance via telomerase	48/6018	66/14049	7.97502897967303e-07	4.22969197536603e-05	ENSG00000135624/ENSG00000096384/ENSG00000120438/ENSG00000146731/ENSG00000150753/ENSG00000163468/ENSG00000135486/ENSG00000166226/ENSG00000080824/ENSG00000130826/ENSG00000149311/ENSG00000140451/ENSG00000115484/ENSG00000178999/ENSG00000092199/ENSG00000156261/ENSG00000151414/ENSG00000153187/ENSG00000107854/ENSG00000149115/ENSG00000110958/ENSG00000079246/ENSG00000117650/ENSG00000135372/ENSG00000145912…	CCT7/HSP90AB1/TCP1/CCT6A/CCT5/CCT3/HNRNPA1/CCT2/HSP90AA1/DKC1/ATM/PIF1/CCT4/AURKB/HNRNPC/CCT8/NEK7/HNRNPU/TNKS2/TNKS1BP1/PTGES3/XRCC5/NEK2/NAT10/NHP2/MAPK3/WRAP53/GNL3L/TNKS/MAP3K4/DCP2/GAR1/TINF2/SRC/PKIB/SMG5/TERF2IP/EXOSC10/SMG6/TERT/ACD/ATR/MRE11/CTNNB1/STN1/RFC1/PNKP/PINX1	48	11	ENSG00000149311/ENSG00000107854/ENSG00000149115/ENSG00000102882/ENSG00000173273/ENSG00000092330/ENSG00000135549/ENSG00000198952/ENSG00000166848/ENSG00000070366/ENSG00000107960	37	ENSG00000135624/ENSG00000096384/ENSG00000120438/ENSG00000146731/ENSG00000150753/ENSG00000163468/ENSG00000135486/ENSG00000166226/ENSG00000080824/ENSG00000130826/ENSG00000140451/ENSG00000115484/ENSG00000178999/ENSG00000092199/ENSG00000156261/ENSG00000151414/ENSG00000153187/ENSG00000110958/ENSG00000079246/ENSG00000117650/ENSG00000135372/ENSG00000145912/ENSG00000141499/ENSG00000130119/ENSG00000085511…
BP	GO:0061077	chaperone-mediated protein folding	52/6018	73/14049	8.13255629688684e-07	4.27402799566389e-05	ENSG00000120885/ENSG00000109971/ENSG00000135624/ENSG00000120438/ENSG00000146731/ENSG00000150753/ENSG00000127022/ENSG00000163468/ENSG00000004478/ENSG00000197930/ENSG00000110172/ENSG00000166226/ENSG00000120694/ENSG00000204389/ENSG00000144381/ENSG00000115484/ENSG00000126602/ENSG00000122642/ENSG00000204388/ENSG00000170606/ENSG00000044574/ENSG00000179218/ENSG00000156261/ENSG00000160049/ENSG00000135924…	CLU/HSPA8/CCT7/TCP1/CCT6A/CCT5/CANX/CCT3/FKBP4/ERO1A/CHORDC1/CCT2/HSPH1/HSPA1A/HSPD1/CCT4/TRAP1/FKBP9/HSPA1B/HSPA4/HSPA5/CALR/CCT8/DFFA/DNAJB2/ST13/BAG1/PTGES3/HYOU1/FKBP8/PPIB/DNAJB1/HSPE1/CRTAP/PDCD5/FKBP3/HSPA9/HSPA2/FKBP10/FKBP5/FYCO1/HSPA4L/PEX19/DNAJB12/UNC45A/FKBP2/FKBP1A/CD74/TOR1B/CCT6B/FKBP11/MKKS	52	21	ENSG00000120885/ENSG00000127022/ENSG00000197930/ENSG00000122642/ENSG00000179218/ENSG00000135924/ENSG00000100380/ENSG00000107262/ENSG00000105701/ENSG00000166794/ENSG00000170275/ENSG00000141756/ENSG00000163820/ENSG00000162735/ENSG00000148719/ENSG00000173486/ENSG00000019582/ENSG00000136816/ENSG00000132141/ENSG00000134285/ENSG00000125863	31	ENSG00000109971/ENSG00000135624/ENSG00000120438/ENSG00000146731/ENSG00000150753/ENSG00000163468/ENSG00000004478/ENSG00000110172/ENSG00000166226/ENSG00000120694/ENSG00000204389/ENSG00000144381/ENSG00000115484/ENSG00000126602/ENSG00000204388/ENSG00000170606/ENSG00000044574/ENSG00000156261/ENSG00000160049/ENSG00000110958/ENSG00000149428/ENSG00000132002/ENSG00000115541/ENSG00000105185/ENSG00000100442…
BP	GO:0070198	protein localization to chromosome, telomeric region	24/6018	27/14049	8.53050927671336e-07	4.44278145303423e-05	ENSG00000135624/ENSG00000120438/ENSG00000146731/ENSG00000150753/ENSG00000166226/ENSG00000130826/ENSG00000115484/ENSG00000156261/ENSG00000113648/ENSG00000107854/ENSG00000079246/ENSG00000163938/ENSG00000141499/ENSG00000130119/ENSG00000173273/ENSG00000085224/ENSG00000139618/ENSG00000092330/ENSG00000139579/ENSG00000166848/ENSG00000164362/ENSG00000102977/ENSG00000175054/ENSG00000254093	CCT7/TCP1/CCT6A/CCT5/CCT2/DKC1/CCT4/CCT8/H2AFY/TNKS2/XRCC5/GNL3/WRAP53/GNL3L/TNKS/ATRX/BRCA2/TINF2/NABP2/TERF2IP/TERT/ACD/ATR/PINX1	24	5	ENSG00000107854/ENSG00000173273/ENSG00000085224/ENSG00000092330/ENSG00000166848	19	ENSG00000135624/ENSG00000120438/ENSG00000146731/ENSG00000150753/ENSG00000166226/ENSG00000130826/ENSG00000115484/ENSG00000156261/ENSG00000113648/ENSG00000079246/ENSG00000163938/ENSG00000141499/ENSG00000130119/ENSG00000139618/ENSG00000139579/ENSG00000164362/ENSG00000102977/ENSG00000175054/ENSG00000254093
BP	GO:0097191	extrinsic apoptotic signaling pathway	116/6018	193/14049	8.84690186255601e-07	4.56642318459253e-05	ENSG00000065361/ENSG00000122641/ENSG00000106366/ENSG00000083799/ENSG00000164104/ENSG00000134243/ENSG00000090339/ENSG00000067182/ENSG00000136156/ENSG00000100234/ENSG00000116584/ENSG00000010810/ENSG00000204389/ENSG00000003402/ENSG00000135926/ENSG00000196730/ENSG00000120889/ENSG00000137801/ENSG00000111321/ENSG00000089041/ENSG00000164305/ENSG00000204388/ENSG00000107731/ENSG00000105329/ENSG00000100292…	ERBB3/INHBA/SERPINE1/CYLD/HMGB2/SORT1/ICAM1/TNFRSF1A/ITM2B/TIMP3/ARHGEF2/FYN/HSPA1A/CFLAR/TMBIM1/DAPK1/TNFRSF10B/THBS1/LTBR/P2RX7/CASP3/HSPA1B/UNC5B/TGFB1/HMOX1/LGALS3/PDIA3/NOL3/GSTP1/FOXO3/PSME3/IFI6/ACVR1B/BAX/CIB1/ACVR1/MKNK2/PIDD1/GSK3B/KRT8/BAG3/BRCA1/PARP2/NRP1/CTNNA1/TRADD/RBCK1/TRAF2/TNFRSF1B/AKT1/TNFAIP3/SKIL/ITGA6/BCL2L1/CASP2/CAV1/PPP2R1A/SH3RF1/SCG2/PELI3/IL6R/RELA/FGFR3/FAF1/SP100/R…	116	59	ENSG00000106366/ENSG00000083799/ENSG00000090339/ENSG00000067182/ENSG00000136156/ENSG00000116584/ENSG00000003402/ENSG00000135926/ENSG00000120889/ENSG00000111321/ENSG00000089041/ENSG00000105329/ENSG00000100292/ENSG00000131981/ENSG00000167004/ENSG00000140939/ENSG00000118689/ENSG00000126709/ENSG00000135503/ENSG00000185043/ENSG00000115170/ENSG00000099875/ENSG00000082701/ENSG00000170421/ENSG00000099250…	57	ENSG00000065361/ENSG00000122641/ENSG00000164104/ENSG00000134243/ENSG00000100234/ENSG00000010810/ENSG00000204389/ENSG00000196730/ENSG00000137801/ENSG00000164305/ENSG00000204388/ENSG00000107731/ENSG00000084207/ENSG00000131467/ENSG00000087088/ENSG00000177595/ENSG00000151929/ENSG00000012048/ENSG00000129484/ENSG00000044115/ENSG00000127191/ENSG00000028137/ENSG00000142208/ENSG00000136603/ENSG00000091409…
BP	GO:0006278	RNA-dependent DNA biosynthetic process	49/6018	68/14049	9.66995174100788e-07	4.9470788508643e-05	ENSG00000135624/ENSG00000096384/ENSG00000120438/ENSG00000146731/ENSG00000150753/ENSG00000163468/ENSG00000135486/ENSG00000166226/ENSG00000080824/ENSG00000130826/ENSG00000149311/ENSG00000140451/ENSG00000115484/ENSG00000178999/ENSG00000092199/ENSG00000156261/ENSG00000151414/ENSG00000153187/ENSG00000107854/ENSG00000149115/ENSG00000110958/ENSG00000079246/ENSG00000117650/ENSG00000135372/ENSG00000145912…	CCT7/HSP90AB1/TCP1/CCT6A/CCT5/CCT3/HNRNPA1/CCT2/HSP90AA1/DKC1/ATM/PIF1/CCT4/AURKB/HNRNPC/CCT8/NEK7/HNRNPU/TNKS2/TNKS1BP1/PTGES3/XRCC5/NEK2/NAT10/NHP2/MAPK3/WRAP53/GNL3L/TNKS/MAP3K4/DCP2/GAR1/PPIA/TINF2/SRC/PKIB/SMG5/TERF2IP/EXOSC10/SMG6/TERT/ACD/ATR/MRE11/CTNNB1/STN1/RFC1/PNKP/PINX1	49	11	ENSG00000149311/ENSG00000107854/ENSG00000149115/ENSG00000102882/ENSG00000173273/ENSG00000092330/ENSG00000135549/ENSG00000198952/ENSG00000166848/ENSG00000070366/ENSG00000107960	38	ENSG00000135624/ENSG00000096384/ENSG00000120438/ENSG00000146731/ENSG00000150753/ENSG00000163468/ENSG00000135486/ENSG00000166226/ENSG00000080824/ENSG00000130826/ENSG00000140451/ENSG00000115484/ENSG00000178999/ENSG00000092199/ENSG00000156261/ENSG00000151414/ENSG00000153187/ENSG00000110958/ENSG00000079246/ENSG00000117650/ENSG00000135372/ENSG00000145912/ENSG00000141499/ENSG00000130119/ENSG00000085511…
BP	GO:0009199	ribonucleoside triphosphate metabolic process	167/6018	295/14049	1.05889021950541e-06	5.3696880341761e-05	ENSG00000198938/ENSG00000198712/ENSG00000198840/ENSG00000109971/ENSG00000111640/ENSG00000198727/ENSG00000134057/ENSG00000198888/ENSG00000162433/ENSG00000067225/ENSG00000147162/ENSG00000171793/ENSG00000168610/ENSG00000198763/ENSG00000168209/ENSG00000132341/ENSG00000170312/ENSG00000171314/ENSG00000198886/ENSG00000119729/ENSG00000109107/ENSG00000212907/ENSG00000084774/ENSG00000198899/ENSG00000102144…	MT-CO3/MT-CO2/MT-ND3/HSPA8/GAPDH/MT-CYB/CCNB1/MT-ND1/AK4/PKM/OGT/CTPS1/STAT3/MT-ND2/DDIT4/RAN/CDK1/PGAM1/MT-ND4/RHOQ/ALDOC/MT-ND4L/CAD/MT-ATP6/PGK1/HSPA1A/NUP93/MT-CO1/HIF1A/HKDC1/ATP1B1/CYCS/PARP1/P2RX7/NUP210/HSPA1B/TGFB1/LDHA/ATP5F1A/TPI1/NUP107/ENO2/NDC1/NUP155/NUP205/ATP6V0A1/PGM1/NUP160/NUP188/FLCN/NME1/CYC1/UCK2/MT-ATP8/NUP98/ATP5MC1/COX5B/NUP88/UQCC2/HK2/IMPDH1/NDUFS6/ENO1/AMPD3/ATP6V1B2/…	167	76	ENSG00000198938/ENSG00000198712/ENSG00000198840/ENSG00000111640/ENSG00000198727/ENSG00000198888/ENSG00000162433/ENSG00000067225/ENSG00000147162/ENSG00000168610/ENSG00000198763/ENSG00000168209/ENSG00000198886/ENSG00000119729/ENSG00000109107/ENSG00000212907/ENSG00000198899/ENSG00000102144/ENSG00000198804/ENSG00000156510/ENSG00000143153/ENSG00000089041/ENSG00000105329/ENSG00000134333/ENSG00000111669…	91	ENSG00000109971/ENSG00000134057/ENSG00000171793/ENSG00000132341/ENSG00000170312/ENSG00000171314/ENSG00000084774/ENSG00000204389/ENSG00000102900/ENSG00000100644/ENSG00000172115/ENSG00000143799/ENSG00000132182/ENSG00000204388/ENSG00000152234/ENSG00000111581/ENSG00000058804/ENSG00000113569/ENSG00000155561/ENSG00000079739/ENSG00000030066/ENSG00000095319/ENSG00000239672/ENSG00000179091/ENSG00000143179…
BP	GO:0072331	signal transduction by p53 class mediator	150/6018	261/14049	1.12650041934167e-06	5.66286862975149e-05	ENSG00000104419/ENSG00000150991/ENSG00000088325/ENSG00000176046/ENSG00000183255/ENSG00000134057/ENSG00000181163/ENSG00000163565/ENSG00000149136/ENSG00000126457/ENSG00000087586/ENSG00000165887/ENSG00000168209/ENSG00000170312/ENSG00000132383/ENSG00000112378/ENSG00000149311/ENSG00000261236/ENSG00000165119/ENSG00000123374/ENSG00000111206/ENSG00000145632/ENSG00000164054/ENSG00000188976/ENSG00000004487…	NDRG1/UBC/TPX2/NUPR1/PTTG1IP/CCNB1/NPM1/IFI16/SSRP1/PRMT1/AURKA/ANKRD2/DDIT4/CDK1/RPA1/PERP/ATM/BOP1/HNRNPK/CDK2/FOXM1/PLK2/SHISA5/NOC2L/KDM1A/AURKB/GTSE1/MSX1/TAF15/RBBP8/PCNA/SUPT16H/RFC4/TFDP1/FOXO3/HDAC2/MUC1/TP53INP1/BAX/MYBBP1A/CHD5/PIDD1/RBL2/SPRED2/PRMT5/MTA2/RFC2/PPP1R13L/TNKS1BP1/BCL2L12/BRCA1/BLM/DNA2/USP10/RFC3/BRIP1/KMT5A/PLK3/BANP/RPL5/PLA2R1/HEXIM1/E2F7/CNOT1/E2F4/RRM2B/PHF20/AKT1/…	150	40	ENSG00000104419/ENSG00000150991/ENSG00000176046/ENSG00000183255/ENSG00000163565/ENSG00000168209/ENSG00000112378/ENSG00000149311/ENSG00000164054/ENSG00000118689/ENSG00000185499/ENSG00000164938/ENSG00000103479/ENSG00000198369/ENSG00000149115/ENSG00000173846/ENSG00000153246/ENSG00000186834/ENSG00000048392/ENSG00000114126/ENSG00000064393/ENSG00000166068/ENSG00000085224/ENSG00000108654/ENSG00000067066…	110	ENSG00000088325/ENSG00000134057/ENSG00000181163/ENSG00000149136/ENSG00000126457/ENSG00000087586/ENSG00000165887/ENSG00000170312/ENSG00000132383/ENSG00000261236/ENSG00000165119/ENSG00000123374/ENSG00000111206/ENSG00000145632/ENSG00000188976/ENSG00000004487/ENSG00000178999/ENSG00000075218/ENSG00000163132/ENSG00000270647/ENSG00000101773/ENSG00000132646/ENSG00000092201/ENSG00000163918/ENSG00000198176…
BP	GO:0007052	mitotic spindle organization	71/6018	108/14049	1.23473834805737e-06	6.15346757768937e-05	ENSG00000088325/ENSG00000117399/ENSG00000134057/ENSG00000137807/ENSG00000087586/ENSG00000101057/ENSG00000117632/ENSG00000132341/ENSG00000138778/ENSG00000089685/ENSG00000166851/ENSG00000204389/ENSG00000237649/ENSG00000141367/ENSG00000161800/ENSG00000138160/ENSG00000145632/ENSG00000090889/ENSG00000204388/ENSG00000080986/ENSG00000013810/ENSG00000112742/ENSG00000178999/ENSG00000134222/ENSG00000083937…	TPX2/CDC20/CCNB1/KIF23/AURKA/MYBL2/STMN1/RAN/CENPE/BIRC5/PLK1/HSPA1A/KIFC1/CLTC/RACGAP1/KIF11/PLK2/KIF4A/HSPA1B/NDC80/TACC3/TTK/AURKB/PSRC1/CHMP2B/SMC1A/FSD1/WDR62/KPNB1/PCNT/NUF2/DYNC1H1/MZT1/TUBG1/NUMA1/HNRNPU/KIF3B/CHMP2A/RCC1/STIL/NEK2/SPC25/CLASP1/CHMP1B/NUP62/STAG1/KIF2A/CEP192/TUBGCP4/VPS4B/TNKS/TUBGCP3/CHMP5/GPSM2/BORA/STAG2/EFHC1/MAP4/POC1A/PARP3/INTS13/PRC1/BIRC3/BCCIP/SMC3/TPR/FLNA/RHO…	71	15	ENSG00000141367/ENSG00000101350/ENSG00000130724/ENSG00000255112/ENSG00000118007/ENSG00000119541/ENSG00000173273/ENSG00000086065/ENSG00000101972/ENSG00000096093/ENSG00000041880/ENSG00000023445/ENSG00000047410/ENSG00000066629/ENSG00000101966	56	ENSG00000088325/ENSG00000117399/ENSG00000134057/ENSG00000137807/ENSG00000087586/ENSG00000101057/ENSG00000117632/ENSG00000132341/ENSG00000138778/ENSG00000089685/ENSG00000166851/ENSG00000204389/ENSG00000237649/ENSG00000161800/ENSG00000138160/ENSG00000145632/ENSG00000090889/ENSG00000204388/ENSG00000080986/ENSG00000013810/ENSG00000112742/ENSG00000178999/ENSG00000134222/ENSG00000083937/ENSG00000072501…
BP	GO:0006914	autophagy	245/6018	456/14049	1.28651786170206e-06	6.30284725296579e-05	ENSG00000197746/ENSG00000161011/ENSG00000117984/ENSG00000120885/ENSG00000132470/ENSG00000116260/ENSG00000109971/ENSG00000111640/ENSG00000005893/ENSG00000150991/ENSG00000116209/ENSG00000156508/ENSG00000064601/ENSG00000163565/ENSG00000139644/ENSG00000141458/ENSG00000189403/ENSG00000114867/ENSG00000097033/ENSG00000104765/ENSG00000100644/ENSG00000080824/ENSG00000196730/ENSG00000123240/ENSG00000175792…	PSAP/SQSTM1/CTSD/CLU/ITGB4/QSOX1/HSPA8/GAPDH/LAMP2/UBC/TMEM59/EEF1A1/CTSA/IFI16/TMBIM6/NPC1/HMGB1/EIF4G1/SH3GLB1/BNIP3L/HIF1A/HSP90AA1/DAPK1/OPTN/RUVBL1/ATM/CLTC/MTCL1/SREBF2/CASP3/PLK2/DAPK2/PSEN1/PLEKHM1/TP53INP2/MAP1LC3B/DRAM2/ATP6V0E1/VDAC1/SOGA1/HMOX1/VPS41/LARS/NBR1/CAPNS1/CHMP2B/KDR/TOMM40/PGAM5/ATP6V0A1/DRAM1/UBXN6/VPS18/GABARAPL1/VPS35/TPCN1/GBA/TP53INP1/FLCN/VPS11/TRIM8/EXOC1/ERN1/RUBCN…	245	159	ENSG00000197746/ENSG00000161011/ENSG00000117984/ENSG00000120885/ENSG00000132470/ENSG00000116260/ENSG00000111640/ENSG00000005893/ENSG00000150991/ENSG00000116209/ENSG00000156508/ENSG00000064601/ENSG00000163565/ENSG00000139644/ENSG00000141458/ENSG00000097033/ENSG00000104765/ENSG00000123240/ENSG00000149311/ENSG00000141367/ENSG00000198911/ENSG00000035664/ENSG00000080815/ENSG00000225190/ENSG00000078804…	86	ENSG00000109971/ENSG00000189403/ENSG00000114867/ENSG00000100644/ENSG00000080824/ENSG00000196730/ENSG00000175792/ENSG00000168502/ENSG00000164305/ENSG00000145632/ENSG00000213585/ENSG00000149639/ENSG00000133706/ENSG00000083937/ENSG00000130204/ENSG00000247077/ENSG00000145016/ENSG00000168092/ENSG00000169398/ENSG00000184304/ENSG00000128829/ENSG00000103194/ENSG00000107643/ENSG00000108773/ENSG00000132256…
BP	GO:0061919	process utilizing autophagic mechanism	245/6018	456/14049	1.28651786170206e-06	6.30284725296579e-05	ENSG00000197746/ENSG00000161011/ENSG00000117984/ENSG00000120885/ENSG00000132470/ENSG00000116260/ENSG00000109971/ENSG00000111640/ENSG00000005893/ENSG00000150991/ENSG00000116209/ENSG00000156508/ENSG00000064601/ENSG00000163565/ENSG00000139644/ENSG00000141458/ENSG00000189403/ENSG00000114867/ENSG00000097033/ENSG00000104765/ENSG00000100644/ENSG00000080824/ENSG00000196730/ENSG00000123240/ENSG00000175792…	PSAP/SQSTM1/CTSD/CLU/ITGB4/QSOX1/HSPA8/GAPDH/LAMP2/UBC/TMEM59/EEF1A1/CTSA/IFI16/TMBIM6/NPC1/HMGB1/EIF4G1/SH3GLB1/BNIP3L/HIF1A/HSP90AA1/DAPK1/OPTN/RUVBL1/ATM/CLTC/MTCL1/SREBF2/CASP3/PLK2/DAPK2/PSEN1/PLEKHM1/TP53INP2/MAP1LC3B/DRAM2/ATP6V0E1/VDAC1/SOGA1/HMOX1/VPS41/LARS/NBR1/CAPNS1/CHMP2B/KDR/TOMM40/PGAM5/ATP6V0A1/DRAM1/UBXN6/VPS18/GABARAPL1/VPS35/TPCN1/GBA/TP53INP1/FLCN/VPS11/TRIM8/EXOC1/ERN1/RUBCN…	245	159	ENSG00000197746/ENSG00000161011/ENSG00000117984/ENSG00000120885/ENSG00000132470/ENSG00000116260/ENSG00000111640/ENSG00000005893/ENSG00000150991/ENSG00000116209/ENSG00000156508/ENSG00000064601/ENSG00000163565/ENSG00000139644/ENSG00000141458/ENSG00000097033/ENSG00000104765/ENSG00000123240/ENSG00000149311/ENSG00000141367/ENSG00000198911/ENSG00000035664/ENSG00000080815/ENSG00000225190/ENSG00000078804…	86	ENSG00000109971/ENSG00000189403/ENSG00000114867/ENSG00000100644/ENSG00000080824/ENSG00000196730/ENSG00000175792/ENSG00000168502/ENSG00000164305/ENSG00000145632/ENSG00000213585/ENSG00000149639/ENSG00000133706/ENSG00000083937/ENSG00000130204/ENSG00000247077/ENSG00000145016/ENSG00000168092/ENSG00000169398/ENSG00000184304/ENSG00000128829/ENSG00000103194/ENSG00000107643/ENSG00000108773/ENSG00000132256…
BP	GO:0033044	regulation of chromosome organization	168/6018	298/14049	1.39968001641694e-06	6.79110328373458e-05	ENSG00000131747/ENSG00000112715/ENSG00000135624/ENSG00000122566/ENSG00000134057/ENSG00000148773/ENSG00000130816/ENSG00000120438/ENSG00000146731/ENSG00000130726/ENSG00000169679/ENSG00000150753/ENSG00000147162/ENSG00000138668/ENSG00000163468/ENSG00000179348/ENSG00000276043/ENSG00000117724/ENSG00000137309/ENSG00000164109/ENSG00000135486/ENSG00000166226/ENSG00000175063/ENSG00000138778/ENSG00000166851…	TOP2A/VEGFA/CCT7/HNRNPA2B1/CCNB1/MKI67/DNMT1/TCP1/CCT6A/TRIM28/BUB1/CCT5/OGT/HNRNPD/CCT3/GATA2/UHRF1/CENPF/HMGA1/MAD2L1/HNRNPA1/CCT2/UBE2C/CENPE/PLK1/ESPL1/CDC6/ATAD2/DKC1/SET/ATM/PIF1/CCT4/DLGAP5/C6orf89/PARP1/PTTG1/NDC80/TACC3/NOC2L/TGFB1/KDM1A/TTK/AURKB/CDCA5/RUVBL2/TRIP13/HNRNPC/WDHD1/BUB1B/CCT8/BCL6/BUB3/MUC1/JARID2/FLCN/NEK7/CENPV/NUMA1/PHF19/HNRNPU/H2AFY/UBE2N/RAD21/TNKS2/FMR1/SFPQ/PRKD1/X…	168	38	ENSG00000112715/ENSG00000147162/ENSG00000149311/ENSG00000198663/ENSG00000105329/ENSG00000113916/ENSG00000185499/ENSG00000154803/ENSG00000107854/ENSG00000102081/ENSG00000128342/ENSG00000115548/ENSG00000102882/ENSG00000112511/ENSG00000145349/ENSG00000177000/ENSG00000173273/ENSG00000085224/ENSG00000119906/ENSG00000198160/ENSG00000171148/ENSG00000107077/ENSG00000198586/ENSG00000092330/ENSG00000096717…	130	ENSG00000131747/ENSG00000135624/ENSG00000122566/ENSG00000134057/ENSG00000148773/ENSG00000130816/ENSG00000120438/ENSG00000146731/ENSG00000130726/ENSG00000169679/ENSG00000150753/ENSG00000138668/ENSG00000163468/ENSG00000179348/ENSG00000276043/ENSG00000117724/ENSG00000137309/ENSG00000164109/ENSG00000135486/ENSG00000166226/ENSG00000175063/ENSG00000138778/ENSG00000166851/ENSG00000135476/ENSG00000094804…
BP	GO:0009144	purine nucleoside triphosphate metabolic process	167/6018	296/14049	1.40967374856971e-06	6.79110328373458e-05	ENSG00000198938/ENSG00000198712/ENSG00000198840/ENSG00000109971/ENSG00000111640/ENSG00000198727/ENSG00000134057/ENSG00000198888/ENSG00000162433/ENSG00000067225/ENSG00000147162/ENSG00000168610/ENSG00000198763/ENSG00000168209/ENSG00000132341/ENSG00000170312/ENSG00000171314/ENSG00000198886/ENSG00000119729/ENSG00000109107/ENSG00000212907/ENSG00000198899/ENSG00000102144/ENSG00000204389/ENSG00000102900…	MT-CO3/MT-CO2/MT-ND3/HSPA8/GAPDH/MT-CYB/CCNB1/MT-ND1/AK4/PKM/OGT/STAT3/MT-ND2/DDIT4/RAN/CDK1/PGAM1/MT-ND4/RHOQ/ALDOC/MT-ND4L/MT-ATP6/PGK1/HSPA1A/NUP93/MT-CO1/HIF1A/HKDC1/ATP1B1/CYCS/PARP1/P2RX7/NUP210/HSPA1B/TGFB1/LDHA/ATP5F1A/TPI1/NUP107/ENO2/NDC1/NUP155/NUP205/ATP6V0A1/PGM1/NUP160/NUP188/FLCN/NME1/CYC1/ADA/MT-ATP8/NUP98/ATP5MC1/COX5B/NUP88/UQCC2/HK2/IMPDH1/NDUFS6/ENO1/AMPD3/ATP6V1B2/NDUFS5/ATP5…	167	76	ENSG00000198938/ENSG00000198712/ENSG00000198840/ENSG00000111640/ENSG00000198727/ENSG00000198888/ENSG00000162433/ENSG00000067225/ENSG00000147162/ENSG00000168610/ENSG00000198763/ENSG00000168209/ENSG00000198886/ENSG00000119729/ENSG00000109107/ENSG00000212907/ENSG00000198899/ENSG00000102144/ENSG00000198804/ENSG00000156510/ENSG00000143153/ENSG00000089041/ENSG00000105329/ENSG00000134333/ENSG00000111669…	91	ENSG00000109971/ENSG00000134057/ENSG00000132341/ENSG00000170312/ENSG00000171314/ENSG00000204389/ENSG00000102900/ENSG00000100644/ENSG00000172115/ENSG00000143799/ENSG00000132182/ENSG00000204388/ENSG00000152234/ENSG00000111581/ENSG00000058804/ENSG00000113569/ENSG00000155561/ENSG00000079739/ENSG00000030066/ENSG00000095319/ENSG00000239672/ENSG00000179091/ENSG00000196839/ENSG00000110713/ENSG00000159199…
BP	GO:0062012	regulation of small molecule metabolic process	224/6018	413/14049	1.47901038074628e-06	7.0662471166068e-05	ENSG00000099194/ENSG00000112972/ENSG00000160285/ENSG00000148926/ENSG00000130164/ENSG00000112715/ENSG00000104549/ENSG00000058668/ENSG00000035862/ENSG00000134057/ENSG00000160752/ENSG00000147162/ENSG00000186480/ENSG00000114251/ENSG00000072778/ENSG00000168610/ENSG00000168209/ENSG00000172893/ENSG00000109929/ENSG00000132341/ENSG00000175166/ENSG00000170312/ENSG00000171314/ENSG00000102900/ENSG00000100644…	SCD/HMGCS1/LSS/ADM/LDLR/VEGFA/SQLE/ATP2B4/TIMP2/CCNB1/FDPS/OGT/INSIG1/WNT5A/ACADVL/STAT3/DDIT4/DHCR7/SC5D/RAN/PSMD2/CDK1/PGAM1/NUP93/HIF1A/ELOVL6/IGFBP3/FASN/CLTC/THBS1/MAEA/PSME2/TM7SF2/PTK2B/PARP1/P2RX7/ODC1/SREBF2/HMGCR/NUP210/SLC7A7/ERLIN2/NPR3/TGFB1/SOGA1/EGR1/COMT/NUP107/STARD4/NDC1/NUP155/PSME4/NUP205/PPP1R3B/KPNB1/NFYB/RORC/NQO1/ADIPOR2/FDFT1/PTGS2/PSME3/NUP160/NUP188/FLCN/NLN/IRS2/MVD/PS…	224	106	ENSG00000099194/ENSG00000112972/ENSG00000160285/ENSG00000130164/ENSG00000112715/ENSG00000104549/ENSG00000058668/ENSG00000035862/ENSG00000160752/ENSG00000147162/ENSG00000186480/ENSG00000072778/ENSG00000168610/ENSG00000168209/ENSG00000172893/ENSG00000109929/ENSG00000170522/ENSG00000141367/ENSG00000149809/ENSG00000120899/ENSG00000089041/ENSG00000198911/ENSG00000113161/ENSG00000147475/ENSG00000105329…	118	ENSG00000148926/ENSG00000134057/ENSG00000114251/ENSG00000132341/ENSG00000175166/ENSG00000170312/ENSG00000171314/ENSG00000102900/ENSG00000100644/ENSG00000146674/ENSG00000169710/ENSG00000137801/ENSG00000090316/ENSG00000100911/ENSG00000143799/ENSG00000115758/ENSG00000132182/ENSG00000155465/ENSG00000113389/ENSG00000149639/ENSG00000111581/ENSG00000058804/ENSG00000113569/ENSG00000068878/ENSG00000155561…
BP	GO:0034976	response to endoplasmic reticulum stress	152/6018	266/14049	1.5213431888453e-06	7.18802598999001e-05	ENSG00000120885/ENSG00000108691/ENSG00000166340/ENSG00000185624/ENSG00000132824/ENSG00000166598/ENSG00000125827/ENSG00000135506/ENSG00000139644/ENSG00000072778/ENSG00000128590/ENSG00000177239/ENSG00000197930/ENSG00000178719/ENSG00000204389/ENSG00000120889/ENSG00000137801/ENSG00000143183/ENSG00000051108/ENSG00000134109/ENSG00000147475/ENSG00000044090/ENSG00000160691/ENSG00000087074/ENSG00000144224…	CLU/CCL2/TPP1/P4HB/SERINC3/HSP90B1/TMX4/OS9/TMBIM6/ACADVL/DNAJB9/MAN1B1/ERO1A/GRINA/HSPA1A/TNFRSF10B/THBS1/TMCO1/HERPUD1/EDEM1/ERLIN2/CUL7/SHC1/PPP1R15A/UBXN4/CASP4/SEC63/CREBRF/STT3B/ERP44/HSPA5/CALR/PDIA3/HDGF/UBXN6/NCK1/UBE2G2/AMFR/BAX/FBXO2/ERLEC1/UFM1/HM13/ERN1/UBE2J1/KDELR3/TRIB3/GSK3B/EIF2S1/UBE2J2/COL4A3BP/JKAMP/SEC62/HYOU1/CTH/EIF2AK4/DERL1/CTDSP2/ATF6/SEC31A/DNAJC3/AIFM1/BCAP31/FLOT1/AT…	152	108	ENSG00000120885/ENSG00000166340/ENSG00000185624/ENSG00000132824/ENSG00000166598/ENSG00000125827/ENSG00000135506/ENSG00000139644/ENSG00000072778/ENSG00000128590/ENSG00000177239/ENSG00000197930/ENSG00000178719/ENSG00000120889/ENSG00000143183/ENSG00000051108/ENSG00000134109/ENSG00000147475/ENSG00000044090/ENSG00000160691/ENSG00000087074/ENSG00000144224/ENSG00000196954/ENSG00000025796/ENSG00000164463…	44	ENSG00000108691/ENSG00000204389/ENSG00000137801/ENSG00000044574/ENSG00000143321/ENSG00000184787/ENSG00000087088/ENSG00000198833/ENSG00000134001/ENSG00000160087/ENSG00000149428/ENSG00000128829/ENSG00000156709/ENSG00000110092/ENSG00000013573/ENSG00000124702/ENSG00000127191/ENSG00000128228/ENSG00000090520/ENSG00000078140/ENSG00000182446/ENSG00000165916/ENSG00000101199/ENSG00000013275/ENSG00000104695…
BP	GO:0046034	ATP metabolic process	150/6018	262/14049	1.52936723191277e-06	7.18802598999001e-05	ENSG00000198938/ENSG00000198712/ENSG00000198840/ENSG00000109971/ENSG00000111640/ENSG00000198727/ENSG00000134057/ENSG00000198888/ENSG00000162433/ENSG00000067225/ENSG00000147162/ENSG00000168610/ENSG00000198763/ENSG00000168209/ENSG00000170312/ENSG00000171314/ENSG00000198886/ENSG00000109107/ENSG00000212907/ENSG00000198899/ENSG00000102144/ENSG00000204389/ENSG00000102900/ENSG00000198804/ENSG00000100644…	MT-CO3/MT-CO2/MT-ND3/HSPA8/GAPDH/MT-CYB/CCNB1/MT-ND1/AK4/PKM/OGT/STAT3/MT-ND2/DDIT4/CDK1/PGAM1/MT-ND4/ALDOC/MT-ND4L/MT-ATP6/PGK1/HSPA1A/NUP93/MT-CO1/HIF1A/HKDC1/ATP1B1/CYCS/PARP1/P2RX7/NUP210/HSPA1B/TGFB1/LDHA/ATP5F1A/TPI1/NUP107/ENO2/NDC1/NUP155/NUP205/ATP6V0A1/PGM1/NUP160/NUP188/FLCN/CYC1/MT-ATP8/NUP98/ATP5MC1/COX5B/NUP88/UQCC2/HK2/NDUFS6/ENO1/AMPD3/ATP6V1B2/NDUFS5/ATP5F1B/HK1/ALDOA/NUP62/TSPO/…	150	71	ENSG00000198938/ENSG00000198712/ENSG00000198840/ENSG00000111640/ENSG00000198727/ENSG00000198888/ENSG00000162433/ENSG00000067225/ENSG00000147162/ENSG00000168610/ENSG00000198763/ENSG00000168209/ENSG00000198886/ENSG00000109107/ENSG00000212907/ENSG00000198899/ENSG00000102144/ENSG00000198804/ENSG00000156510/ENSG00000143153/ENSG00000089041/ENSG00000105329/ENSG00000134333/ENSG00000111669/ENSG00000111674…	79	ENSG00000109971/ENSG00000134057/ENSG00000170312/ENSG00000171314/ENSG00000204389/ENSG00000102900/ENSG00000100644/ENSG00000172115/ENSG00000143799/ENSG00000132182/ENSG00000204388/ENSG00000152234/ENSG00000111581/ENSG00000058804/ENSG00000113569/ENSG00000155561/ENSG00000079739/ENSG00000030066/ENSG00000095319/ENSG00000179091/ENSG00000110713/ENSG00000159199/ENSG00000108559/ENSG00000137288/ENSG00000145494…
BP	GO:2001236	regulation of extrinsic apoptotic signaling pathway	83/6018	131/14049	1.61895806971767e-06	7.54773919438536e-05	ENSG00000122641/ENSG00000106366/ENSG00000083799/ENSG00000164104/ENSG00000090339/ENSG00000100234/ENSG00000116584/ENSG00000010810/ENSG00000204389/ENSG00000003402/ENSG00000135926/ENSG00000196730/ENSG00000120889/ENSG00000137801/ENSG00000111321/ENSG00000204388/ENSG00000107731/ENSG00000100292/ENSG00000131981/ENSG00000167004/ENSG00000140939/ENSG00000084207/ENSG00000131467/ENSG00000126709/ENSG00000087088…	INHBA/SERPINE1/CYLD/HMGB2/ICAM1/TIMP3/ARHGEF2/FYN/HSPA1A/CFLAR/TMBIM1/DAPK1/TNFRSF10B/THBS1/LTBR/HSPA1B/UNC5B/HMOX1/LGALS3/PDIA3/NOL3/GSTP1/PSME3/IFI6/BAX/ACVR1/PIDD1/BRCA1/NRP1/CTNNA1/TRADD/RBCK1/TRAF2/AKT1/TNFAIP3/SKIL/ITGA6/BCL2L1/CAV1/PPP2R1A/SH3RF1/SCG2/PELI3/RELA/FAF1/SP100/RAF1/PEA15/RIPK1/DAPK3/PARK7/PPP1CA/FGFR1/CTTN/FADD/SRC/HTT/BIRC6/EYA4/MCL1/IL1B/RNF34/PPP2R1B/PTEN/BMP4/STK4/FEM1B/DB…	83	41	ENSG00000106366/ENSG00000083799/ENSG00000090339/ENSG00000116584/ENSG00000003402/ENSG00000135926/ENSG00000120889/ENSG00000111321/ENSG00000100292/ENSG00000131981/ENSG00000167004/ENSG00000140939/ENSG00000126709/ENSG00000115170/ENSG00000099250/ENSG00000102871/ENSG00000125826/ENSG00000118503/ENSG00000171552/ENSG00000105974/ENSG00000105568/ENSG00000171951/ENSG00000174516/ENSG00000173039/ENSG00000067066…	42	ENSG00000122641/ENSG00000164104/ENSG00000100234/ENSG00000010810/ENSG00000204389/ENSG00000196730/ENSG00000137801/ENSG00000204388/ENSG00000107731/ENSG00000084207/ENSG00000131467/ENSG00000087088/ENSG00000177595/ENSG00000012048/ENSG00000044115/ENSG00000127191/ENSG00000142208/ENSG00000136603/ENSG00000091409/ENSG00000154447/ENSG00000185104/ENSG00000132155/ENSG00000167657/ENSG00000116288/ENSG00000172531…
BP	GO:0009205	purine ribonucleoside triphosphate metabolic process	163/6018	289/14049	1.92572709046431e-06	8.90610264797933e-05	ENSG00000198938/ENSG00000198712/ENSG00000198840/ENSG00000109971/ENSG00000111640/ENSG00000198727/ENSG00000134057/ENSG00000198888/ENSG00000162433/ENSG00000067225/ENSG00000147162/ENSG00000168610/ENSG00000198763/ENSG00000168209/ENSG00000132341/ENSG00000170312/ENSG00000171314/ENSG00000198886/ENSG00000119729/ENSG00000109107/ENSG00000212907/ENSG00000198899/ENSG00000102144/ENSG00000204389/ENSG00000102900…	MT-CO3/MT-CO2/MT-ND3/HSPA8/GAPDH/MT-CYB/CCNB1/MT-ND1/AK4/PKM/OGT/STAT3/MT-ND2/DDIT4/RAN/CDK1/PGAM1/MT-ND4/RHOQ/ALDOC/MT-ND4L/MT-ATP6/PGK1/HSPA1A/NUP93/MT-CO1/HIF1A/HKDC1/ATP1B1/CYCS/PARP1/P2RX7/NUP210/HSPA1B/TGFB1/LDHA/ATP5F1A/TPI1/NUP107/ENO2/NDC1/NUP155/NUP205/ATP6V0A1/PGM1/NUP160/NUP188/FLCN/NME1/CYC1/MT-ATP8/NUP98/ATP5MC1/COX5B/NUP88/UQCC2/HK2/IMPDH1/NDUFS6/ENO1/AMPD3/ATP6V1B2/NDUFS5/ATP5F1B/…	163	76	ENSG00000198938/ENSG00000198712/ENSG00000198840/ENSG00000111640/ENSG00000198727/ENSG00000198888/ENSG00000162433/ENSG00000067225/ENSG00000147162/ENSG00000168610/ENSG00000198763/ENSG00000168209/ENSG00000198886/ENSG00000119729/ENSG00000109107/ENSG00000212907/ENSG00000198899/ENSG00000102144/ENSG00000198804/ENSG00000156510/ENSG00000143153/ENSG00000089041/ENSG00000105329/ENSG00000134333/ENSG00000111669…	87	ENSG00000109971/ENSG00000134057/ENSG00000132341/ENSG00000170312/ENSG00000171314/ENSG00000204389/ENSG00000102900/ENSG00000100644/ENSG00000172115/ENSG00000143799/ENSG00000132182/ENSG00000204388/ENSG00000152234/ENSG00000111581/ENSG00000058804/ENSG00000113569/ENSG00000155561/ENSG00000079739/ENSG00000030066/ENSG00000095319/ENSG00000239672/ENSG00000179091/ENSG00000110713/ENSG00000159199/ENSG00000108559…
BP	GO:1903362	regulation of cellular protein catabolic process	131/6018	225/14049	2.07121641490233e-06	9.49869402574789e-05	ENSG00000120885/ENSG00000130164/ENSG00000183255/ENSG00000137575/ENSG00000096384/ENSG00000135506/ENSG00000147162/ENSG00000110651/ENSG00000123384/ENSG00000087586/ENSG00000166851/ENSG00000204389/ENSG00000169242/ENSG00000109861/ENSG00000080824/ENSG00000100911/ENSG00000120899/ENSG00000051108/ENSG00000145632/ENSG00000101665/ENSG00000134109/ENSG00000204388/ENSG00000080815/ENSG00000168078/ENSG00000138085…	CLU/LDLR/PTTG1IP/SDCBP/HSP90AB1/OS9/OGT/CD81/LRP1/AURKA/PLK1/HSPA1A/EFNA1/CTSC/HSP90AA1/PSME2/PTK2B/HERPUD1/PLK2/SMAD7/EDEM1/HSPA1B/PSEN1/PBK/ATRAID/MSN/OPHN1/VPS35/HFE/ALAD/UBE2G2/PSME3/GBA/VPS11/ERLEC1/SMARCC1/UBE2J1/TRIB3/GSK3B/FMR1/PTK2/SIRT2/RAD23B/UQCC2/SUMO2/FBXO22/SENP1/BCAP31/CCAR2/UBE2V2/EDEM2/FURIN/PLK3/ARIH2/RPL5/NUDT15/FBXL5/AKT1/LONRF1/RNF14/TNFAIP3/MYLIP/UBE2K/HIPK2/RNF139/PSMC3/UB…	131	60	ENSG00000120885/ENSG00000130164/ENSG00000183255/ENSG00000137575/ENSG00000135506/ENSG00000147162/ENSG00000110651/ENSG00000123384/ENSG00000169242/ENSG00000120899/ENSG00000051108/ENSG00000134109/ENSG00000080815/ENSG00000138085/ENSG00000147065/ENSG00000069329/ENSG00000010704/ENSG00000148218/ENSG00000177628/ENSG00000160695/ENSG00000068912/ENSG00000101255/ENSG00000082701/ENSG00000102081/ENSG00000068903…	71	ENSG00000096384/ENSG00000087586/ENSG00000166851/ENSG00000204389/ENSG00000109861/ENSG00000080824/ENSG00000100911/ENSG00000145632/ENSG00000101665/ENSG00000204388/ENSG00000168078/ENSG00000079482/ENSG00000184787/ENSG00000131467/ENSG00000173473/ENSG00000198833/ENSG00000169398/ENSG00000119318/ENSG00000137288/ENSG00000188612/ENSG00000167196/ENSG00000079387/ENSG00000158941/ENSG00000169139/ENSG00000177479…
BP	GO:0031023	microtubule organizing center organization	79/6018	124/14049	2.08672226478115e-06	9.49869402574789e-05	ENSG00000181163/ENSG00000087586/ENSG00000170312/ENSG00000110172/ENSG00000168014/ENSG00000166851/ENSG00000175216/ENSG00000162063/ENSG00000123374/ENSG00000138160/ENSG00000145632/ENSG00000083937/ENSG00000058804/ENSG00000099901/ENSG00000152240/ENSG00000075702/ENSG00000196584/ENSG00000126001/ENSG00000103995/ENSG00000166803/ENSG00000101350/ENSG00000072864/ENSG00000130724/ENSG00000147400/ENSG00000123473…	NPM1/AURKA/CDK1/CHORDC1/C2CD3/PLK1/CKAP5/CCNF/CDK2/KIF11/PLK2/CHMP2B/NDC1/RANBP1/HAUS1/WDR62/XRCC2/CEP250/CEP152/PCLAF/KIF3B/NDE1/CHMP2A/CETN2/STIL/BRCA1/RBM14/NEK2/SGO1/PLK4/CEP85/KAT2A/RANBP3/XPO1/NIN/GCC2/CLASP1/CHMP1B/NUP62/E2F4/TUBGCP4/HAUS8/VPS4B/USP33/HAUS6/CEP131/BBS4/TUBGCP3/CHMP5/FBXW5/ATF5/BRCA2/SASS6/TRIM37/CHMP3/POC1A/CHEK1/XRCC3/CNTROB/KAT2B/CETN3/CENPJ/PCM1/GADD45A/CEP120/CEP72/CDK…	79	22	ENSG00000101350/ENSG00000130724/ENSG00000147400/ENSG00000135968/ENSG00000255112/ENSG00000119541/ENSG00000077254/ENSG00000147874/ENSG00000140463/ENSG00000086065/ENSG00000159069/ENSG00000169136/ENSG00000115561/ENSG00000114166/ENSG00000078674/ENSG00000168944/ENSG00000164953/ENSG00000170248/ENSG00000054282/ENSG00000011523/ENSG00000155380/ENSG00000213397	57	ENSG00000181163/ENSG00000087586/ENSG00000170312/ENSG00000110172/ENSG00000168014/ENSG00000166851/ENSG00000175216/ENSG00000162063/ENSG00000123374/ENSG00000138160/ENSG00000145632/ENSG00000083937/ENSG00000058804/ENSG00000099901/ENSG00000152240/ENSG00000075702/ENSG00000196584/ENSG00000126001/ENSG00000103995/ENSG00000166803/ENSG00000072864/ENSG00000123473/ENSG00000012048/ENSG00000239306/ENSG00000117650…
BP	GO:0031503	protein-containing complex localization	138/6018	239/14049	2.10410749706466e-06	9.50300425041471e-05	ENSG00000122566/ENSG00000181163/ENSG00000179051/ENSG00000004478/ENSG00000132341/ENSG00000089685/ENSG00000102900/ENSG00000132507/ENSG00000149311/ENSG00000124193/ENSG00000164163/ENSG00000168028/ENSG00000063244/ENSG00000183684/ENSG00000166900/ENSG00000162413/ENSG00000142408/ENSG00000132182/ENSG00000101665/ENSG00000100650/ENSG00000168952/ENSG00000187240/ENSG00000111581/ENSG00000058804/ENSG00000157796…	HNRNPA2B1/NPM1/RCC2/FKBP4/RAN/BIRC5/NUP93/EIF5A/ATM/SRSF6/ABCE1/RPSA/U2AF2/ALYREF/STX3/KLHL21/CACNG8/NUP210/SMAD7/SRSF5/STXBP6/DYNC2H1/NUP107/NDC1/WDR19/NUP155/NUP205/DLG1/VPS35/NUP160/NUP188/WDR34/MZT1/EIF4E/EXOC1/KIF3B/FYTTD1/NUP98/SRSF3/DDX39A/SCRIB/NUP88/CPSF1/UPF1/SRSF7/MAGOH/ENY2/SRRM1/WASL/XPO1/AGFG1/NOL6/SRSF11/SRSF4/SRSF2/DHX38/NUP62/EIF4A3/SRSF1/STX7/NUP153/NUP85/CPSF2/SEH1L/HIP1/THOC3/…	138	40	ENSG00000149311/ENSG00000124193/ENSG00000166900/ENSG00000162413/ENSG00000100650/ENSG00000187240/ENSG00000157796/ENSG00000069329/ENSG00000090989/ENSG00000101350/ENSG00000106299/ENSG00000116754/ENSG00000079950/ENSG00000169760/ENSG00000196659/ENSG00000185215/ENSG00000156642/ENSG00000184575/ENSG00000114503/ENSG00000168824/ENSG00000065000/ENSG00000198952/ENSG00000078674/ENSG00000032742/ENSG00000079974…	98	ENSG00000122566/ENSG00000181163/ENSG00000179051/ENSG00000004478/ENSG00000132341/ENSG00000089685/ENSG00000102900/ENSG00000132507/ENSG00000164163/ENSG00000168028/ENSG00000063244/ENSG00000183684/ENSG00000142408/ENSG00000132182/ENSG00000101665/ENSG00000168952/ENSG00000111581/ENSG00000058804/ENSG00000113569/ENSG00000155561/ENSG00000075711/ENSG00000030066/ENSG00000095319/ENSG00000119333/ENSG00000204899…
BP	GO:0010824	regulation of centrosome duplication	30/6018	37/14049	2.14833098952971e-06	9.61477342410129e-05	ENSG00000181163/ENSG00000110172/ENSG00000162063/ENSG00000145632/ENSG00000083937/ENSG00000130724/ENSG00000123473/ENSG00000012048/ENSG00000239306/ENSG00000142731/ENSG00000108773/ENSG00000082898/ENSG00000255112/ENSG00000213024/ENSG00000119541/ENSG00000141577/ENSG00000086065/ENSG00000159069/ENSG00000108395/ENSG00000115561/ENSG00000164087/ENSG00000126215/ENSG00000114166/ENSG00000151849/ENSG00000168944…	NPM1/CHORDC1/CCNF/PLK2/CHMP2B/CHMP2A/STIL/BRCA1/RBM14/PLK4/KAT2A/XPO1/CHMP1B/NUP62/VPS4B/CEP131/CHMP5/FBXW5/TRIM37/CHMP3/POC1A/XRCC3/KAT2B/CENPJ/CEP120/CDK5RAP2/TMEM67/PDCD6IP/CEP76/GEN1	30	10	ENSG00000130724/ENSG00000255112/ENSG00000119541/ENSG00000086065/ENSG00000159069/ENSG00000115561/ENSG00000114166/ENSG00000168944/ENSG00000164953/ENSG00000170248	20	ENSG00000181163/ENSG00000110172/ENSG00000162063/ENSG00000145632/ENSG00000083937/ENSG00000123473/ENSG00000012048/ENSG00000239306/ENSG00000142731/ENSG00000108773/ENSG00000082898/ENSG00000213024/ENSG00000141577/ENSG00000108395/ENSG00000164087/ENSG00000126215/ENSG00000151849/ENSG00000136861/ENSG00000101624/ENSG00000178295
BP	GO:0010639	negative regulation of organelle organization	180/6018	324/14049	2.1621182237211e-06	9.61477342410129e-05	ENSG00000120885/ENSG00000131747/ENSG00000108828/ENSG00000134057/ENSG00000130816/ENSG00000101871/ENSG00000181163/ENSG00000169679/ENSG00000005022/ENSG00000186480/ENSG00000004478/ENSG00000117632/ENSG00000117724/ENSG00000137309/ENSG00000164109/ENSG00000135486/ENSG00000050405/ENSG00000116584/ENSG00000164741/ENSG00000166851/ENSG00000204389/ENSG00000135476/ENSG00000156802/ENSG00000034510/ENSG00000162063…	CLU/TOP2A/VAT1/CCNB1/DNMT1/MID1/NPM1/BUB1/SLC25A5/INSIG1/FKBP4/STMN1/CENPF/HMGA1/MAD2L1/HNRNPA1/LIMA1/ARHGEF2/DLC1/PLK1/HSPA1A/ESPL1/ATAD2/TMSB10/CCNF/CKAP2/SET/ATM/PIF1/GSN/PARP1/PTTG1/NDC80/NOC2L/TTK/PRKAR1A/TRIP13/HNRNPC/BUB1B/NOL3/PFN1/BUB3/JARID2/FLCN/CIB1/ADD2/KANK1/HNRNPU/H2AFY/RAD21/PHLDB2/RAB7A/TNKS2/CHMP2A/TBCD/S1PR1/XRCC5/TWF1/CAPZB/BRCA1/RBM14/MUL1/LIF/HDGFL3/CDT1/KDM3A/NEK2/SEC22B/MA…	180	60	ENSG00000120885/ENSG00000108828/ENSG00000186480/ENSG00000116584/ENSG00000034510/ENSG00000149311/ENSG00000148180/ENSG00000108946/ENSG00000140939/ENSG00000154803/ENSG00000185043/ENSG00000075785/ENSG00000107854/ENSG00000130724/ENSG00000090432/ENSG00000128342/ENSG00000115548/ENSG00000265808/ENSG00000135407/ENSG00000171055/ENSG00000112511/ENSG00000100300/ENSG00000205542/ENSG00000070087/ENSG00000171552…	120	ENSG00000131747/ENSG00000134057/ENSG00000130816/ENSG00000101871/ENSG00000181163/ENSG00000169679/ENSG00000005022/ENSG00000004478/ENSG00000117632/ENSG00000117724/ENSG00000137309/ENSG00000164109/ENSG00000135486/ENSG00000050405/ENSG00000164741/ENSG00000166851/ENSG00000204389/ENSG00000135476/ENSG00000156802/ENSG00000162063/ENSG00000136108/ENSG00000119335/ENSG00000140451/ENSG00000143799/ENSG00000164611…
BP	GO:0009201	ribonucleoside triphosphate biosynthetic process	91/6018	147/14049	2.25977566244406e-06	9.97233824777796e-05	ENSG00000111640/ENSG00000067225/ENSG00000147162/ENSG00000171793/ENSG00000168610/ENSG00000168209/ENSG00000171314/ENSG00000109107/ENSG00000084774/ENSG00000198899/ENSG00000102144/ENSG00000102900/ENSG00000100644/ENSG00000156510/ENSG00000143799/ENSG00000089041/ENSG00000132182/ENSG00000105329/ENSG00000134333/ENSG00000152234/ENSG00000111669/ENSG00000111581/ENSG00000111674/ENSG00000058804/ENSG00000113569…	GAPDH/PKM/OGT/CTPS1/STAT3/DDIT4/PGAM1/ALDOC/CAD/MT-ATP6/PGK1/NUP93/HIF1A/HKDC1/PARP1/P2RX7/NUP210/TGFB1/LDHA/ATP5F1A/TPI1/NUP107/ENO2/NDC1/NUP155/NUP205/ATP6V0A1/PGM1/NUP160/NUP188/FLCN/NME1/CYC1/UCK2/MT-ATP8/NUP98/ATP5MC1/COX5B/NUP88/HK2/IMPDH1/ENO1/ATP5F1B/HK1/ALDOA/NUP62/OGDH/NUP153/TCIRG1/NUP85/ENTPD5/TMSB4X/IMPDH2/SEH1L/ATP6V0A2/NUP214/GALK1/DHTKD1/ATP5MC2/PFKFB4/ADPGK/NCOR1/SURF1/NIPSNAP2/N…	91	38	ENSG00000111640/ENSG00000067225/ENSG00000147162/ENSG00000168610/ENSG00000168209/ENSG00000109107/ENSG00000198899/ENSG00000102144/ENSG00000156510/ENSG00000089041/ENSG00000105329/ENSG00000134333/ENSG00000111669/ENSG00000111674/ENSG00000033627/ENSG00000154803/ENSG00000228253/ENSG00000135940/ENSG00000159399/ENSG00000149925/ENSG00000110719/ENSG00000187097/ENSG00000205542/ENSG00000135390/ENSG00000114268…	53	ENSG00000171793/ENSG00000171314/ENSG00000084774/ENSG00000102900/ENSG00000100644/ENSG00000143799/ENSG00000132182/ENSG00000152234/ENSG00000111581/ENSG00000058804/ENSG00000113569/ENSG00000155561/ENSG00000079739/ENSG00000030066/ENSG00000095319/ENSG00000239672/ENSG00000179091/ENSG00000143179/ENSG00000110713/ENSG00000159199/ENSG00000108559/ENSG00000106348/ENSG00000074800/ENSG00000110955/ENSG00000156515…
BP	GO:0043488	regulation of mRNA stability	92/6018	149/14049	2.33715226756696e-06	0.000102356645900035	ENSG00000109971/ENSG00000150991/ENSG00000181163/ENSG00000138668/ENSG00000175166/ENSG00000142864/ENSG00000204389/ENSG00000114867/ENSG00000065978/ENSG00000119335/ENSG00000100911/ENSG00000125944/ENSG00000185650/ENSG00000114416/ENSG00000092199/ENSG00000068878/ENSG00000140350/ENSG00000131467/ENSG00000135829/ENSG00000128016/ENSG00000153187/ENSG00000041357/ENSG00000066044/ENSG00000102081/ENSG00000060138…	HSPA8/UBC/NPM1/HNRNPD/PSMD2/SERBP1/HSPA1A/EIF4G1/YBX1/SET/PSME2/HNRNPR/ZFP36L1/FXR1/HNRNPC/PSME4/ANP32A/PSME3/DHX9/ZFP36/HNRNPU/PSMA4/ELAVL1/FMR1/YBX3/KHSRP/IGF2BP2/METTL3/ZFP36L2/UPF1/TARDBP/PSMA5/XPO1/YWHAZ/PSMA3/SYNCRIP/PSMA7/TBRG4/PSMD1/EXOSC2/PSMB3/PSMD11/MTOR/AKT1/ZC3H12A/EXOSC7/EXOSC9/PSMB2/PSMC3/YTHDF3/NUP214/VIM/PSMC4/E2F1/PCID2/PSMD14/FXR2/HNRNPA0/PSMD6/RNASEL/PABPC1/PUM1/PUM2/PSMD3/DCP…	92	17	ENSG00000150991/ENSG00000185650/ENSG00000128016/ENSG00000102081/ENSG00000060138/ENSG00000152518/ENSG00000164924/ENSG00000163874/ENSG00000185728/ENSG00000026025/ENSG00000135828/ENSG00000204264/ENSG00000151014/ENSG00000083312/ENSG00000083520/ENSG00000205220/ENSG00000179134	75	ENSG00000109971/ENSG00000181163/ENSG00000138668/ENSG00000175166/ENSG00000142864/ENSG00000204389/ENSG00000114867/ENSG00000065978/ENSG00000119335/ENSG00000100911/ENSG00000125944/ENSG00000114416/ENSG00000092199/ENSG00000068878/ENSG00000140350/ENSG00000131467/ENSG00000135829/ENSG00000153187/ENSG00000041357/ENSG00000066044/ENSG00000088247/ENSG00000073792/ENSG00000165819/ENSG00000005007/ENSG00000120948…
BP	GO:0007098	centrosome cycle	74/6018	115/14049	2.51624763659058e-06	0.00010937163599346	ENSG00000181163/ENSG00000087586/ENSG00000170312/ENSG00000110172/ENSG00000168014/ENSG00000166851/ENSG00000175216/ENSG00000162063/ENSG00000123374/ENSG00000138160/ENSG00000145632/ENSG00000083937/ENSG00000099901/ENSG00000152240/ENSG00000075702/ENSG00000196584/ENSG00000126001/ENSG00000103995/ENSG00000166803/ENSG00000101350/ENSG00000072864/ENSG00000130724/ENSG00000147400/ENSG00000123473/ENSG00000012048…	NPM1/AURKA/CDK1/CHORDC1/C2CD3/PLK1/CKAP5/CCNF/CDK2/KIF11/PLK2/CHMP2B/RANBP1/HAUS1/WDR62/XRCC2/CEP250/CEP152/PCLAF/KIF3B/NDE1/CHMP2A/CETN2/STIL/BRCA1/RBM14/NEK2/SGO1/PLK4/CEP85/KAT2A/RANBP3/XPO1/NIN/CHMP1B/NUP62/TUBGCP4/HAUS8/VPS4B/USP33/HAUS6/CEP131/BBS4/TUBGCP3/CHMP5/FBXW5/ATF5/BRCA2/SASS6/TRIM37/CHMP3/POC1A/CHEK1/XRCC3/CNTROB/KAT2B/CETN3/CENPJ/PCM1/GADD45A/CEP120/CEP72/CDK5RAP2/TMEM67/PDCD6IP/S…	74	21	ENSG00000101350/ENSG00000130724/ENSG00000147400/ENSG00000255112/ENSG00000119541/ENSG00000077254/ENSG00000147874/ENSG00000140463/ENSG00000086065/ENSG00000159069/ENSG00000169136/ENSG00000115561/ENSG00000114166/ENSG00000078674/ENSG00000168944/ENSG00000164953/ENSG00000170248/ENSG00000054282/ENSG00000011523/ENSG00000155380/ENSG00000213397	53	ENSG00000181163/ENSG00000087586/ENSG00000170312/ENSG00000110172/ENSG00000168014/ENSG00000166851/ENSG00000175216/ENSG00000162063/ENSG00000123374/ENSG00000138160/ENSG00000145632/ENSG00000083937/ENSG00000099901/ENSG00000152240/ENSG00000075702/ENSG00000196584/ENSG00000126001/ENSG00000103995/ENSG00000166803/ENSG00000072864/ENSG00000123473/ENSG00000012048/ENSG00000239306/ENSG00000117650/ENSG00000129810…
BP	GO:0043487	regulation of RNA stability	96/6018	157/14049	2.6348109936783e-06	0.000113670465331748	ENSG00000109971/ENSG00000150991/ENSG00000181163/ENSG00000138668/ENSG00000175166/ENSG00000142864/ENSG00000204389/ENSG00000114867/ENSG00000065978/ENSG00000130826/ENSG00000119335/ENSG00000100911/ENSG00000125944/ENSG00000185650/ENSG00000114416/ENSG00000092199/ENSG00000068878/ENSG00000140350/ENSG00000131467/ENSG00000135829/ENSG00000128016/ENSG00000153187/ENSG00000041357/ENSG00000066044/ENSG00000102081…	HSPA8/UBC/NPM1/HNRNPD/PSMD2/SERBP1/HSPA1A/EIF4G1/YBX1/DKC1/SET/PSME2/HNRNPR/ZFP36L1/FXR1/HNRNPC/PSME4/ANP32A/PSME3/DHX9/ZFP36/HNRNPU/PSMA4/ELAVL1/FMR1/YBX3/KHSRP/IGF2BP2/METTL3/ZFP36L2/UPF1/TARDBP/PSMA5/XPO1/YWHAZ/PSMA3/SYNCRIP/PSMA7/TBRG4/PSMD1/EXOSC2/PSMB3/TNFRSF1B/PSMD11/MTOR/AKT1/ZC3H12A/EXOSC7/EXOSC9/PSMB2/PSMC3/YTHDF3/NUP214/VIM/PSMC4/E2F1/PCID2/PSMD14/FXR2/HNRNPA0/PSMD6/RNASEL/PABPC1/PUM1/…	96	19	ENSG00000150991/ENSG00000185650/ENSG00000128016/ENSG00000102081/ENSG00000060138/ENSG00000152518/ENSG00000164924/ENSG00000163874/ENSG00000185728/ENSG00000026025/ENSG00000135828/ENSG00000198952/ENSG00000204264/ENSG00000070366/ENSG00000151014/ENSG00000083312/ENSG00000083520/ENSG00000205220/ENSG00000179134	77	ENSG00000109971/ENSG00000181163/ENSG00000138668/ENSG00000175166/ENSG00000142864/ENSG00000204389/ENSG00000114867/ENSG00000065978/ENSG00000130826/ENSG00000119335/ENSG00000100911/ENSG00000125944/ENSG00000114416/ENSG00000092199/ENSG00000068878/ENSG00000140350/ENSG00000131467/ENSG00000135829/ENSG00000153187/ENSG00000041357/ENSG00000066044/ENSG00000088247/ENSG00000073792/ENSG00000165819/ENSG00000005007…
BP	GO:0070507	regulation of microtubule cytoskeleton organization	98/6018	161/14049	2.77503574206424e-06	0.000118833197221284	ENSG00000088325/ENSG00000197457/ENSG00000083799/ENSG00000101871/ENSG00000181163/ENSG00000087586/ENSG00000004478/ENSG00000117632/ENSG00000076382/ENSG00000110172/ENSG00000116584/ENSG00000166851/ENSG00000204389/ENSG00000162063/ENSG00000136108/ENSG00000141367/ENSG00000138160/ENSG00000145632/ENSG00000204388/ENSG00000013810/ENSG00000019144/ENSG00000149273/ENSG00000134222/ENSG00000083937/ENSG00000072501…	TPX2/STMN3/CYLD/MID1/NPM1/AURKA/FKBP4/STMN1/SPAG5/CHORDC1/ARHGEF2/PLK1/HSPA1A/CCNF/CKAP2/CLTC/KIF11/PLK2/HSPA1B/TACC3/PHLDB1/RPS3/PSRC1/CHMP2B/SMC1A/RANBP1/FSD1/DYNC1H1/CIB1/CEP250/NUMA1/HNRNPU/PHLDB2/GSK3B/CHMP2A/TBCD/TOGARAM1/STIL/BRCA1/RBM14/HDGFL3/NEK2/MAPRE1/PLK4/CEP85/KAT2A/RANBP3/XPO1/CLIP1/KIF18A/SKA1/CLASP1/CHMP1B/NUP62/STAG1/KATNB1/VPS4B/MAPT/SKA2/CEP131/CHMP5/FBXW5/ATF5/GPSM2/BORA/STAG…	98	27	ENSG00000197457/ENSG00000083799/ENSG00000116584/ENSG00000141367/ENSG00000185043/ENSG00000082701/ENSG00000130724/ENSG00000198718/ENSG00000130779/ENSG00000255112/ENSG00000118007/ENSG00000119541/ENSG00000086065/ENSG00000159069/ENSG00000169136/ENSG00000101972/ENSG00000115561/ENSG00000114166/ENSG00000118200/ENSG00000041880/ENSG00000105976/ENSG00000168944/ENSG00000164953/ENSG00000047410/ENSG00000170248…	71	ENSG00000088325/ENSG00000101871/ENSG00000181163/ENSG00000087586/ENSG00000004478/ENSG00000117632/ENSG00000076382/ENSG00000110172/ENSG00000166851/ENSG00000204389/ENSG00000162063/ENSG00000136108/ENSG00000138160/ENSG00000145632/ENSG00000204388/ENSG00000013810/ENSG00000019144/ENSG00000149273/ENSG00000134222/ENSG00000083937/ENSG00000072501/ENSG00000099901/ENSG00000105255/ENSG00000197102/ENSG00000126001…
BP	GO:0009145	purine nucleoside triphosphate biosynthetic process	88/6018	142/14049	3.09467317814711e-06	0.000131546365021091	ENSG00000111640/ENSG00000067225/ENSG00000147162/ENSG00000168610/ENSG00000168209/ENSG00000171314/ENSG00000109107/ENSG00000198899/ENSG00000102144/ENSG00000102900/ENSG00000100644/ENSG00000156510/ENSG00000143799/ENSG00000089041/ENSG00000132182/ENSG00000105329/ENSG00000134333/ENSG00000152234/ENSG00000111669/ENSG00000111581/ENSG00000111674/ENSG00000058804/ENSG00000113569/ENSG00000155561/ENSG00000033627…	GAPDH/PKM/OGT/STAT3/DDIT4/PGAM1/ALDOC/MT-ATP6/PGK1/NUP93/HIF1A/HKDC1/PARP1/P2RX7/NUP210/TGFB1/LDHA/ATP5F1A/TPI1/NUP107/ENO2/NDC1/NUP155/NUP205/ATP6V0A1/PGM1/NUP160/NUP188/FLCN/NME1/CYC1/MT-ATP8/NUP98/ATP5MC1/COX5B/NUP88/HK2/IMPDH1/ENO1/ATP5F1B/HK1/ALDOA/NUP62/OGDH/NUP153/TCIRG1/NUP85/ENTPD5/TMSB4X/IMPDH2/SEH1L/ATP6V0A2/NUP214/GALK1/DHTKD1/ATP5MC2/PFKFB4/ADPGK/NCOR1/ADK/SURF1/NIPSNAP2/NUP37/NUP43/…	88	38	ENSG00000111640/ENSG00000067225/ENSG00000147162/ENSG00000168610/ENSG00000168209/ENSG00000109107/ENSG00000198899/ENSG00000102144/ENSG00000156510/ENSG00000089041/ENSG00000105329/ENSG00000134333/ENSG00000111669/ENSG00000111674/ENSG00000033627/ENSG00000154803/ENSG00000228253/ENSG00000135940/ENSG00000159399/ENSG00000149925/ENSG00000110719/ENSG00000187097/ENSG00000205542/ENSG00000135390/ENSG00000114268…	50	ENSG00000171314/ENSG00000102900/ENSG00000100644/ENSG00000143799/ENSG00000132182/ENSG00000152234/ENSG00000111581/ENSG00000058804/ENSG00000113569/ENSG00000155561/ENSG00000079739/ENSG00000030066/ENSG00000095319/ENSG00000239672/ENSG00000179091/ENSG00000110713/ENSG00000159199/ENSG00000108559/ENSG00000106348/ENSG00000074800/ENSG00000110955/ENSG00000156515/ENSG00000213024/ENSG00000105953/ENSG00000124789…
BP	GO:0052547	regulation of peptidase activity	189/6018	344/14049	3.23027853010999e-06	0.000136308322500481	ENSG00000124107/ENSG00000125730/ENSG00000109072/ENSG00000124102/ENSG00000112715/ENSG00000142192/ENSG00000111640/ENSG00000106366/ENSG00000153113/ENSG00000035862/ENSG00000102265/ENSG00000116133/ENSG00000144746/ENSG00000149131/ENSG00000123243/ENSG00000021355/ENSG00000163565/ENSG00000168610/ENSG00000126432/ENSG00000142871/ENSG00000012223/ENSG00000011422/ENSG00000189403/ENSG00000105993/ENSG00000100234…	SLPI/C3/VTN/PI3/VEGFA/APP/GAPDH/SERPINE1/CAST/TIMP2/TIMP1/DHCR24/ARL6IP5/SERPING1/ITIH5/SERPINB1/IFI16/STAT3/PRDX5/CYR61/LTF/PLAUR/HMGB1/DNAJB6/TIMP3/FYN/BIRC5/DLC1/CFLAR/ROBO1/EFNA1/HSPD1/PERP/DAPK1/TNFRSF10B/ANXA8/THBS1/GSN/FN1/CYCS/PSME2/PTTG1/HERPUD1/CASP3/SERPINE2/CST3/CASP4/MMP14/CRIM1/RPS3/IFI27/C4B/PICALM/PSME4/ANP32B/NOL3/A2M/IGBP1/PTGS2/APLP2/GAS6/PSME3/IFI6/BCL2L13/BAX/RECK/KARS/PIDD1/…	189	110	ENSG00000124107/ENSG00000125730/ENSG00000109072/ENSG00000124102/ENSG00000112715/ENSG00000142192/ENSG00000111640/ENSG00000106366/ENSG00000153113/ENSG00000035862/ENSG00000102265/ENSG00000116133/ENSG00000144746/ENSG00000149131/ENSG00000123243/ENSG00000021355/ENSG00000163565/ENSG00000168610/ENSG00000126432/ENSG00000012223/ENSG00000011422/ENSG00000003402/ENSG00000169855/ENSG00000169242/ENSG00000112378…	79	ENSG00000142871/ENSG00000189403/ENSG00000105993/ENSG00000100234/ENSG00000010810/ENSG00000089685/ENSG00000164741/ENSG00000144381/ENSG00000196730/ENSG00000137801/ENSG00000115414/ENSG00000172115/ENSG00000100911/ENSG00000164611/ENSG00000164305/ENSG00000150938/ENSG00000149273/ENSG00000068878/ENSG00000136938/ENSG00000131467/ENSG00000087088/ENSG00000065427/ENSG00000177595/ENSG00000126453/ENSG00000079387…
BP	GO:0034605	cellular response to heat	79/6018	125/14049	3.30186502629585e-06	0.000137750502812937	ENSG00000109971/ENSG00000138119/ENSG00000096384/ENSG00000004478/ENSG00000105993/ENSG00000110172/ENSG00000120694/ENSG00000204389/ENSG00000102900/ENSG00000132383/ENSG00000080824/ENSG00000149311/ENSG00000137801/ENSG00000132182/ENSG00000204388/ENSG00000100292/ENSG00000111581/ENSG00000058804/ENSG00000113569/ENSG00000170606/ENSG00000044574/ENSG00000155561/ENSG00000152137/ENSG00000073756/ENSG00000196591…	HSPA8/MYOF/HSP90AB1/FKBP4/DNAJB6/CHORDC1/HSPH1/HSPA1A/NUP93/RPA1/HSP90AA1/ATM/THBS1/NUP210/HSPA1B/HMOX1/NUP107/NDC1/NUP155/HSPA4/HSPA5/NUP205/HSPB8/PTGS2/HDAC2/NUP160/NUP188/GSK3B/NUP98/BAG1/EIF2S1/BAG3/PTGES3/CLPB/NUP88/HYOU1/LYN/CCAR2/IRAK1/YWHAE/MAPK3/DNAJB1/NUP62/MTOR/CAMK2D/NUP153/NUP85/SEH1L/MAPT/NUP214/HSBP1/RBBP7/SCARA5/HSPA9/HSPA2/CAMK2A/NUP37/NUP43/NUP35/HSPA4L/FGF1/NUP58/SIRT1/SUMO1/BA…	79	15	ENSG00000138119/ENSG00000149311/ENSG00000100292/ENSG00000152137/ENSG00000073756/ENSG00000082701/ENSG00000107262/ENSG00000254087/ENSG00000102882/ENSG00000145349/ENSG00000168079/ENSG00000070808/ENSG00000096717/ENSG00000226742/ENSG00000047410	64	ENSG00000109971/ENSG00000096384/ENSG00000004478/ENSG00000105993/ENSG00000110172/ENSG00000120694/ENSG00000204389/ENSG00000102900/ENSG00000132383/ENSG00000080824/ENSG00000137801/ENSG00000132182/ENSG00000204388/ENSG00000111581/ENSG00000058804/ENSG00000113569/ENSG00000170606/ENSG00000044574/ENSG00000155561/ENSG00000196591/ENSG00000030066/ENSG00000095319/ENSG00000110713/ENSG00000134001/ENSG00000151929…
BP	GO:0051298	centrosome duplication	44/6018	61/14049	3.31211207247851e-06	0.000137750502812937	ENSG00000181163/ENSG00000110172/ENSG00000168014/ENSG00000175216/ENSG00000162063/ENSG00000123374/ENSG00000145632/ENSG00000083937/ENSG00000075702/ENSG00000103995/ENSG00000072864/ENSG00000130724/ENSG00000147400/ENSG00000123473/ENSG00000012048/ENSG00000239306/ENSG00000142731/ENSG00000108773/ENSG00000082898/ENSG00000255112/ENSG00000213024/ENSG00000137822/ENSG00000119541/ENSG00000077254/ENSG00000141577…	NPM1/CHORDC1/C2CD3/CKAP5/CCNF/CDK2/PLK2/CHMP2B/WDR62/CEP152/NDE1/CHMP2A/CETN2/STIL/BRCA1/RBM14/PLK4/KAT2A/XPO1/CHMP1B/NUP62/TUBGCP4/VPS4B/USP33/CEP131/TUBGCP3/CHMP5/FBXW5/BRCA2/SASS6/TRIM37/CHMP3/POC1A/XRCC3/CNTROB/KAT2B/CENPJ/CEP120/CEP72/CDK5RAP2/TMEM67/PDCD6IP/CEP76/GEN1	44	12	ENSG00000130724/ENSG00000147400/ENSG00000255112/ENSG00000119541/ENSG00000077254/ENSG00000086065/ENSG00000159069/ENSG00000115561/ENSG00000114166/ENSG00000168944/ENSG00000164953/ENSG00000170248	32	ENSG00000181163/ENSG00000110172/ENSG00000168014/ENSG00000175216/ENSG00000162063/ENSG00000123374/ENSG00000145632/ENSG00000083937/ENSG00000075702/ENSG00000103995/ENSG00000072864/ENSG00000123473/ENSG00000012048/ENSG00000239306/ENSG00000142731/ENSG00000108773/ENSG00000082898/ENSG00000213024/ENSG00000137822/ENSG00000141577/ENSG00000126216/ENSG00000139618/ENSG00000156876/ENSG00000108395/ENSG00000164087…
BP	GO:0010833	telomere maintenance via telomere lengthening	53/6018	77/14049	3.46623990210662e-06	0.00014313094910056	ENSG00000135624/ENSG00000122566/ENSG00000096384/ENSG00000120438/ENSG00000146731/ENSG00000150753/ENSG00000163468/ENSG00000135486/ENSG00000166226/ENSG00000080824/ENSG00000130826/ENSG00000149311/ENSG00000140451/ENSG00000115484/ENSG00000143799/ENSG00000178999/ENSG00000092199/ENSG00000156261/ENSG00000151414/ENSG00000153187/ENSG00000107854/ENSG00000149115/ENSG00000110958/ENSG00000079246/ENSG00000117650…	CCT7/HNRNPA2B1/HSP90AB1/TCP1/CCT6A/CCT5/CCT3/HNRNPA1/CCT2/HSP90AA1/DKC1/ATM/PIF1/CCT4/PARP1/AURKB/HNRNPC/CCT8/NEK7/HNRNPU/TNKS2/TNKS1BP1/PTGES3/XRCC5/NEK2/NAT10/NHP2/MAPK3/WRAP53/GNL3L/TNKS/DCLRE1B/MAP3K4/DCP2/GAR1/TINF2/SRC/PKIB/SMG5/TERF2IP/EXOSC10/SMG6/SLX4/TERT/ACD/ATR/MRE11/RTEL1/CTNNB1/STN1/RFC1/PNKP/PINX1	53	11	ENSG00000149311/ENSG00000107854/ENSG00000149115/ENSG00000102882/ENSG00000173273/ENSG00000092330/ENSG00000135549/ENSG00000198952/ENSG00000166848/ENSG00000070366/ENSG00000107960	42	ENSG00000135624/ENSG00000122566/ENSG00000096384/ENSG00000120438/ENSG00000146731/ENSG00000150753/ENSG00000163468/ENSG00000135486/ENSG00000166226/ENSG00000080824/ENSG00000130826/ENSG00000140451/ENSG00000115484/ENSG00000143799/ENSG00000178999/ENSG00000092199/ENSG00000156261/ENSG00000151414/ENSG00000153187/ENSG00000110958/ENSG00000079246/ENSG00000117650/ENSG00000135372/ENSG00000145912/ENSG00000141499…
BP	GO:0071103	DNA conformation change	144/6018	253/14049	3.82970821192129e-06	0.000157018036688773	ENSG00000131747/ENSG00000010292/ENSG00000150991/ENSG00000122566/ENSG00000134057/ENSG00000164104/ENSG00000181163/ENSG00000132780/ENSG00000123485/ENSG00000151503/ENSG00000189403/ENSG00000137309/ENSG00000170312/ENSG00000104738/ENSG00000166508/ENSG00000109805/ENSG00000175792/ENSG00000187109/ENSG00000119335/ENSG00000140451/ENSG00000188486/ENSG00000143401/ENSG00000121152/ENSG00000104884/ENSG00000101003…	TOP2A/NCAPD2/UBC/HNRNPA2B1/CCNB1/HMGB2/NPM1/NASP/HJURP/NCAPD3/HMGB1/HMGA1/CDK1/MCM4/MCM7/NCAPG/RUVBL1/NAP1L1/SET/PIF1/H2AFX/ANP32E/NCAPH/ERCC2/GINS1/PARP1/MCM2/NCAPG2/XRCC6/CUL4B/HIST1H2BK/HAT1/NOC2L/SMC4/CDCA5/RUVBL2/CENPA/RECQL4/MCM6/CENPK/CENPH/PSME4/ANP32B/HIST1H2BD/ASF1B/HELLS/HIST1H1C/CHAF1A/HIST1H2BC/DHX9/RAD54L/CENPV/CHD5/H2AFY/H1F0/GINS4/CENPN/SRPK1/HIST2H2BE/CENPO/MCM5/RAD23B/CENPW/XRCC…	144	29	ENSG00000150991/ENSG00000158290/ENSG00000197903/ENSG00000158373/ENSG00000187837/ENSG00000180596/ENSG00000189060/ENSG00000184678/ENSG00000147400/ENSG00000276180/ENSG00000110768/ENSG00000048649/ENSG00000158406/ENSG00000085224/ENSG00000157259/ENSG00000215301/ENSG00000203814/ENSG00000156650/ENSG00000125398/ENSG00000047410/ENSG00000182095/ENSG00000185129/ENSG00000278828/ENSG00000233822/ENSG00000270276…	115	ENSG00000131747/ENSG00000010292/ENSG00000122566/ENSG00000134057/ENSG00000164104/ENSG00000181163/ENSG00000132780/ENSG00000123485/ENSG00000151503/ENSG00000189403/ENSG00000137309/ENSG00000170312/ENSG00000104738/ENSG00000166508/ENSG00000109805/ENSG00000175792/ENSG00000187109/ENSG00000119335/ENSG00000140451/ENSG00000188486/ENSG00000143401/ENSG00000121152/ENSG00000104884/ENSG00000101003/ENSG00000143799…
BP	GO:0034504	protein localization to nucleus	128/6018	221/14049	3.91497674128988e-06	0.000159383665784485	ENSG00000108821/ENSG00000265972/ENSG00000182481/ENSG00000135624/ENSG00000183255/ENSG00000096384/ENSG00000120438/ENSG00000146731/ENSG00000150753/ENSG00000163468/ENSG00000168610/ENSG00000124207/ENSG00000132341/ENSG00000170312/ENSG00000105993/ENSG00000166226/ENSG00000064687/ENSG00000065150/ENSG00000010810/ENSG00000166851/ENSG00000102900/ENSG00000114346/ENSG00000205339/ENSG00000100401/ENSG00000115484…	COL1A1/TXNIP/KPNA2/CCT7/PTTG1IP/HSP90AB1/TCP1/CCT6A/CCT5/CCT3/STAT3/CSE1L/RAN/CDK1/DNAJB6/CCT2/ABCA7/IPO5/FYN/PLK1/NUP93/ECT2/IPO7/RANGAP1/CCT4/PSEN1/TGFB1/GTSE1/MSX1/NUP107/NUP155/CALR/PDIA3/RANBP1/OSBPL8/POLR1A/CCT8/KPNB1/PTGS2/BCL6/GAS6/NUP188/FLCN/TRIM8/HNRNPU/CHP1/SIX4/MCM3AP/GSK3B/NUP98/TMEM173/TOR1AIP2/NUP88/JUP/IPO9/LIF/OTUD7B/SYNE1/RANBP3/XPO1/KPNA3/BANP/NUP62/NUP153/AKT1/WRAP53/ZC3H12A/…	128	39	ENSG00000265972/ENSG00000183255/ENSG00000168610/ENSG00000064687/ENSG00000080815/ENSG00000105329/ENSG00000179218/ENSG00000167004/ENSG00000091039/ENSG00000073756/ENSG00000113916/ENSG00000183087/ENSG00000154803/ENSG00000171206/ENSG00000187446/ENSG00000082701/ENSG00000184584/ENSG00000173801/ENSG00000128342/ENSG00000131018/ENSG00000163874/ENSG00000172071/ENSG00000140463/ENSG00000067066/ENSG00000104447…	89	ENSG00000108821/ENSG00000182481/ENSG00000135624/ENSG00000096384/ENSG00000120438/ENSG00000146731/ENSG00000150753/ENSG00000163468/ENSG00000124207/ENSG00000132341/ENSG00000170312/ENSG00000105993/ENSG00000166226/ENSG00000065150/ENSG00000010810/ENSG00000166851/ENSG00000102900/ENSG00000114346/ENSG00000205339/ENSG00000100401/ENSG00000115484/ENSG00000075218/ENSG00000163132/ENSG00000111581/ENSG00000113569…
BP	GO:0072524	pyridine-containing compound metabolic process	99/6018	164/14049	4.17079535684374e-06	0.000168610964740655	ENSG00000111640/ENSG00000138413/ENSG00000166741/ENSG00000067225/ENSG00000147162/ENSG00000168610/ENSG00000168209/ENSG00000171314/ENSG00000109107/ENSG00000102144/ENSG00000102900/ENSG00000105835/ENSG00000049239/ENSG00000100644/ENSG00000156510/ENSG00000007952/ENSG00000089041/ENSG00000132182/ENSG00000134333/ENSG00000109743/ENSG00000160209/ENSG00000111669/ENSG00000111581/ENSG00000111674/ENSG00000058804…	GAPDH/IDH1/NNMT/PKM/OGT/STAT3/DDIT4/PGAM1/ALDOC/PGK1/NUP93/NAMPT/H6PD/HIF1A/HKDC1/NOX1/P2RX7/NUP210/LDHA/BST1/PDXK/TPI1/NUP107/ENO2/NDC1/NUP155/NUP205/PGM1/PTGS2/NMNAT2/NUP160/NUP188/NMRK1/QPRT/DCXR/PSAT1/NUP98/ME2/G6PD/NT5E/NUP88/HK2/PTGIS/PDHB/IDH2/ENO1/DERA/HK1/ALDOA/NADSYN1/NUP62/OGDH/NUP153/NUP85/ENTPD5/SEH1L/PGLS/FMO1/NUP214/PDHA1/GALK1/AOX1/DHTKD1/PFKFB4/KCNAB2/ADPGK/LDHB/MDH2/GPD2/NCOR1/P…	99	46	ENSG00000111640/ENSG00000138413/ENSG00000166741/ENSG00000067225/ENSG00000147162/ENSG00000168610/ENSG00000168209/ENSG00000109107/ENSG00000102144/ENSG00000105835/ENSG00000049239/ENSG00000156510/ENSG00000007952/ENSG00000089041/ENSG00000134333/ENSG00000109743/ENSG00000160209/ENSG00000111669/ENSG00000111674/ENSG00000073756/ENSG00000106733/ENSG00000103485/ENSG00000160211/ENSG00000135318/ENSG00000159399…	53	ENSG00000171314/ENSG00000102900/ENSG00000100644/ENSG00000132182/ENSG00000111581/ENSG00000058804/ENSG00000113569/ENSG00000155561/ENSG00000079739/ENSG00000157064/ENSG00000030066/ENSG00000095319/ENSG00000169738/ENSG00000135069/ENSG00000110713/ENSG00000082212/ENSG00000108559/ENSG00000168291/ENSG00000182054/ENSG00000074800/ENSG00000023697/ENSG00000156515/ENSG00000213024/ENSG00000105953/ENSG00000124789…
BP	GO:0033260	nuclear DNA replication	38/6018	51/14049	4.29840410927141e-06	0.000172563014970125	ENSG00000177084/ENSG00000132383/ENSG00000101003/ENSG00000062822/ENSG00000132646/ENSG00000163918/ENSG00000097046/ENSG00000113916/ENSG00000112312/ENSG00000106628/ENSG00000101868/ENSG00000049541/ENSG00000093009/ENSG00000138346/ENSG00000005007/ENSG00000167513/ENSG00000168496/ENSG00000161692/ENSG00000100479/ENSG00000133119/ENSG00000131153/ENSG00000159147/ENSG00000105486/ENSG00000085224/ENSG00000139618…	POLE/RPA1/GINS1/POLD1/PCNA/RFC4/CDC7/BCL6/GMNN/POLD2/POLA1/RFC2/CDC45/DNA2/UPF1/CDT1/FEN1/DBF4B/POLE2/RFC3/GINS2/DONSON/LIG1/ATRX/BRCA2/SLBP/RFC5/TIPIN/WDR18/FGFR1/POLA2/PRIM1/POLE3/PRIM2/RTEL1/ORC3/RFC1/POLD4	38	5	ENSG00000113916/ENSG00000085224/ENSG00000077782/ENSG00000135336/ENSG00000175482	33	ENSG00000177084/ENSG00000132383/ENSG00000101003/ENSG00000062822/ENSG00000132646/ENSG00000163918/ENSG00000097046/ENSG00000112312/ENSG00000106628/ENSG00000101868/ENSG00000049541/ENSG00000093009/ENSG00000138346/ENSG00000005007/ENSG00000167513/ENSG00000168496/ENSG00000161692/ENSG00000100479/ENSG00000133119/ENSG00000131153/ENSG00000159147/ENSG00000105486/ENSG00000139618/ENSG00000163950/ENSG00000111445…
BP	GO:0006338	chromatin remodeling	103/6018	172/14049	4.48560363137525e-06	0.000178836376503313	ENSG00000187514/ENSG00000124795/ENSG00000164104/ENSG00000181163/ENSG00000132780/ENSG00000149136/ENSG00000123485/ENSG00000189403/ENSG00000137309/ENSG00000127616/ENSG00000075624/ENSG00000175792/ENSG00000143401/ENSG00000183207/ENSG00000115163/ENSG00000092199/ENSG00000123219/ENSG00000153044/ENSG00000068878/ENSG00000136938/ENSG00000119969/ENSG00000196591/ENSG00000140350/ENSG00000122565/ENSG00000166582…	PTMA/DEK/HMGB2/NPM1/NASP/SSRP1/HJURP/HMGB1/HMGA1/SMARCA4/ACTB/RUVBL1/ANP32E/RUVBL2/CENPA/HNRNPC/CENPK/CENPH/PSME4/ANP32B/HELLS/HDAC2/ANP32A/CBX3/CENPV/SMARCC1/CHD5/BAZ1A/MTA2/HDAC5/SMARCA2/CENPN/CENPO/CENPW/CENPI/KAT2A/HIST1H4I/ARID1A/RIOX2/KNL1/ACTL6A/KDM6B/SMARCD1/CENPU/TFAM/CENPX/CHD7/RSF1/KMT2B/MIS18A/NPM3/HMGB3/HIST1H4H/MBD3/ATRX/SUV39H2/MIS18BP1/ITGB3BP/RBBP7/CENPL/CHD1L/PABPC1L/SP100/HMG20…	103	21	ENSG00000108840/ENSG00000080503/ENSG00000276180/ENSG00000132510/ENSG00000048649/ENSG00000158406/ENSG00000085224/ENSG00000067066/ENSG00000135899/ENSG00000114166/ENSG00000182568/ENSG00000082014/ENSG00000125398/ENSG00000142599/ENSG00000047410/ENSG00000185787/ENSG00000182095/ENSG00000270276/ENSG00000124191/ENSG00000153147/ENSG00000173011	82	ENSG00000187514/ENSG00000124795/ENSG00000164104/ENSG00000181163/ENSG00000132780/ENSG00000149136/ENSG00000123485/ENSG00000189403/ENSG00000137309/ENSG00000127616/ENSG00000075624/ENSG00000175792/ENSG00000143401/ENSG00000183207/ENSG00000115163/ENSG00000092199/ENSG00000123219/ENSG00000153044/ENSG00000068878/ENSG00000136938/ENSG00000119969/ENSG00000196591/ENSG00000140350/ENSG00000122565/ENSG00000166582…
BP	GO:0009206	purine ribonucleoside triphosphate biosynthetic process	87/6018	141/14049	4.53666035705801e-06	0.00017963310632981	ENSG00000111640/ENSG00000067225/ENSG00000147162/ENSG00000168610/ENSG00000168209/ENSG00000171314/ENSG00000109107/ENSG00000198899/ENSG00000102144/ENSG00000102900/ENSG00000100644/ENSG00000156510/ENSG00000143799/ENSG00000089041/ENSG00000132182/ENSG00000105329/ENSG00000134333/ENSG00000152234/ENSG00000111669/ENSG00000111581/ENSG00000111674/ENSG00000058804/ENSG00000113569/ENSG00000155561/ENSG00000033627…	GAPDH/PKM/OGT/STAT3/DDIT4/PGAM1/ALDOC/MT-ATP6/PGK1/NUP93/HIF1A/HKDC1/PARP1/P2RX7/NUP210/TGFB1/LDHA/ATP5F1A/TPI1/NUP107/ENO2/NDC1/NUP155/NUP205/ATP6V0A1/PGM1/NUP160/NUP188/FLCN/NME1/CYC1/MT-ATP8/NUP98/ATP5MC1/COX5B/NUP88/HK2/IMPDH1/ENO1/ATP5F1B/HK1/ALDOA/NUP62/OGDH/NUP153/TCIRG1/NUP85/ENTPD5/TMSB4X/IMPDH2/SEH1L/ATP6V0A2/NUP214/GALK1/DHTKD1/ATP5MC2/PFKFB4/ADPGK/NCOR1/SURF1/NIPSNAP2/NUP37/NUP43/NUP3…	87	38	ENSG00000111640/ENSG00000067225/ENSG00000147162/ENSG00000168610/ENSG00000168209/ENSG00000109107/ENSG00000198899/ENSG00000102144/ENSG00000156510/ENSG00000089041/ENSG00000105329/ENSG00000134333/ENSG00000111669/ENSG00000111674/ENSG00000033627/ENSG00000154803/ENSG00000228253/ENSG00000135940/ENSG00000159399/ENSG00000149925/ENSG00000110719/ENSG00000187097/ENSG00000205542/ENSG00000135390/ENSG00000114268…	49	ENSG00000171314/ENSG00000102900/ENSG00000100644/ENSG00000143799/ENSG00000132182/ENSG00000152234/ENSG00000111581/ENSG00000058804/ENSG00000113569/ENSG00000155561/ENSG00000079739/ENSG00000030066/ENSG00000095319/ENSG00000239672/ENSG00000179091/ENSG00000110713/ENSG00000159199/ENSG00000108559/ENSG00000106348/ENSG00000074800/ENSG00000110955/ENSG00000156515/ENSG00000213024/ENSG00000105953/ENSG00000124789…
BP	GO:0006733	oxidoreduction coenzyme metabolic process	105/6018	176/14049	4.62514665318111e-06	0.000181890971442449	ENSG00000111640/ENSG00000138413/ENSG00000166741/ENSG00000067225/ENSG00000147162/ENSG00000168610/ENSG00000168209/ENSG00000171314/ENSG00000109107/ENSG00000102144/ENSG00000102900/ENSG00000105835/ENSG00000049239/ENSG00000100644/ENSG00000156510/ENSG00000007952/ENSG00000089041/ENSG00000113161/ENSG00000132182/ENSG00000134333/ENSG00000109743/ENSG00000111669/ENSG00000111581/ENSG00000111674/ENSG00000058804…	GAPDH/IDH1/NNMT/PKM/OGT/STAT3/DDIT4/PGAM1/ALDOC/PGK1/NUP93/NAMPT/H6PD/HIF1A/HKDC1/NOX1/P2RX7/HMGCR/NUP210/LDHA/BST1/TPI1/NUP107/ENO2/NDC1/NUP155/NUP205/PGM1/PTGS2/NMNAT2/NUP160/NUP188/NMRK1/QPRT/DCXR/NUP98/ME2/G6PD/NT5E/NUP88/HK2/PTGIS/PDHB/IDH2/ENO1/DERA/HK1/ALDOA/NADSYN1/NUP62/OGDH/NUP153/NUP85/ENTPD5/SEH1L/PGLS/PDSS1/COQ8A/FMO1/NUP214/PDHA1/FDXR/GALK1/DHTKD1/PFKFB4/KCNAB2/ADPGK/LDHB/MDH2/GPD2/…	105	51	ENSG00000111640/ENSG00000138413/ENSG00000166741/ENSG00000067225/ENSG00000147162/ENSG00000168610/ENSG00000168209/ENSG00000109107/ENSG00000102144/ENSG00000105835/ENSG00000049239/ENSG00000156510/ENSG00000007952/ENSG00000089041/ENSG00000113161/ENSG00000134333/ENSG00000109743/ENSG00000111669/ENSG00000111674/ENSG00000073756/ENSG00000106733/ENSG00000103485/ENSG00000160211/ENSG00000135318/ENSG00000159399…	54	ENSG00000171314/ENSG00000102900/ENSG00000100644/ENSG00000132182/ENSG00000111581/ENSG00000058804/ENSG00000113569/ENSG00000155561/ENSG00000079739/ENSG00000157064/ENSG00000030066/ENSG00000095319/ENSG00000169738/ENSG00000110713/ENSG00000082212/ENSG00000108559/ENSG00000168291/ENSG00000182054/ENSG00000074800/ENSG00000023697/ENSG00000156515/ENSG00000213024/ENSG00000105953/ENSG00000124789/ENSG00000125450…
BP	GO:0009142	nucleoside triphosphate biosynthetic process	96/6018	159/14049	5.73298008751439e-06	0.000220949052572804	ENSG00000111640/ENSG00000162433/ENSG00000067225/ENSG00000147162/ENSG00000171793/ENSG00000168610/ENSG00000168209/ENSG00000171314/ENSG00000109107/ENSG00000084774/ENSG00000198899/ENSG00000102144/ENSG00000102900/ENSG00000100644/ENSG00000156510/ENSG00000143799/ENSG00000089041/ENSG00000132182/ENSG00000168393/ENSG00000105329/ENSG00000134333/ENSG00000152234/ENSG00000111669/ENSG00000111581/ENSG00000111674…	GAPDH/AK4/PKM/OGT/CTPS1/STAT3/DDIT4/PGAM1/ALDOC/CAD/MT-ATP6/PGK1/NUP93/HIF1A/HKDC1/PARP1/P2RX7/NUP210/DTYMK/TGFB1/LDHA/ATP5F1A/TPI1/NUP107/ENO2/NDC1/NUP155/NUP205/ATP6V0A1/PGM1/NUP160/NUP188/FLCN/NME1/CYC1/UCK2/MT-ATP8/TYMS/NUP98/ATP5MC1/COX5B/NUP88/HK2/IMPDH1/ENO1/ATP5F1B/HK1/ALDOA/NUP62/OGDH/NUP153/TCIRG1/NUP85/ENTPD5/TMSB4X/IMPDH2/SEH1L/ATP6V0A2/NUP214/GALK1/DHTKD1/ATP5MC2/PFKFB4/ADPGK/NCOR1/A…	96	39	ENSG00000111640/ENSG00000162433/ENSG00000067225/ENSG00000147162/ENSG00000168610/ENSG00000168209/ENSG00000109107/ENSG00000198899/ENSG00000102144/ENSG00000156510/ENSG00000089041/ENSG00000105329/ENSG00000134333/ENSG00000111669/ENSG00000111674/ENSG00000033627/ENSG00000154803/ENSG00000228253/ENSG00000135940/ENSG00000159399/ENSG00000149925/ENSG00000110719/ENSG00000187097/ENSG00000205542/ENSG00000135390…	57	ENSG00000171793/ENSG00000171314/ENSG00000084774/ENSG00000102900/ENSG00000100644/ENSG00000143799/ENSG00000132182/ENSG00000168393/ENSG00000152234/ENSG00000111581/ENSG00000058804/ENSG00000113569/ENSG00000155561/ENSG00000079739/ENSG00000030066/ENSG00000095319/ENSG00000239672/ENSG00000179091/ENSG00000143179/ENSG00000176890/ENSG00000110713/ENSG00000159199/ENSG00000108559/ENSG00000106348/ENSG00000074800…
BP	GO:0019362	pyridine nucleotide metabolic process	96/6018	159/14049	5.73298008751439e-06	0.000220949052572804	ENSG00000111640/ENSG00000138413/ENSG00000166741/ENSG00000067225/ENSG00000147162/ENSG00000168610/ENSG00000168209/ENSG00000171314/ENSG00000109107/ENSG00000102144/ENSG00000102900/ENSG00000105835/ENSG00000049239/ENSG00000100644/ENSG00000156510/ENSG00000007952/ENSG00000089041/ENSG00000132182/ENSG00000134333/ENSG00000109743/ENSG00000111669/ENSG00000111581/ENSG00000111674/ENSG00000058804/ENSG00000113569…	GAPDH/IDH1/NNMT/PKM/OGT/STAT3/DDIT4/PGAM1/ALDOC/PGK1/NUP93/NAMPT/H6PD/HIF1A/HKDC1/NOX1/P2RX7/NUP210/LDHA/BST1/TPI1/NUP107/ENO2/NDC1/NUP155/NUP205/PGM1/PTGS2/NMNAT2/NUP160/NUP188/NMRK1/QPRT/DCXR/NUP98/ME2/G6PD/NT5E/NUP88/HK2/PTGIS/PDHB/IDH2/ENO1/DERA/HK1/ALDOA/NADSYN1/NUP62/OGDH/NUP153/NUP85/ENTPD5/SEH1L/PGLS/FMO1/NUP214/PDHA1/GALK1/DHTKD1/PFKFB4/KCNAB2/ADPGK/LDHB/MDH2/GPD2/NCOR1/PDHX/RPE/NUP37/NU…	96	45	ENSG00000111640/ENSG00000138413/ENSG00000166741/ENSG00000067225/ENSG00000147162/ENSG00000168610/ENSG00000168209/ENSG00000109107/ENSG00000102144/ENSG00000105835/ENSG00000049239/ENSG00000156510/ENSG00000007952/ENSG00000089041/ENSG00000134333/ENSG00000109743/ENSG00000111669/ENSG00000111674/ENSG00000073756/ENSG00000106733/ENSG00000103485/ENSG00000160211/ENSG00000135318/ENSG00000159399/ENSG00000124212…	51	ENSG00000171314/ENSG00000102900/ENSG00000100644/ENSG00000132182/ENSG00000111581/ENSG00000058804/ENSG00000113569/ENSG00000155561/ENSG00000079739/ENSG00000157064/ENSG00000030066/ENSG00000095319/ENSG00000169738/ENSG00000110713/ENSG00000082212/ENSG00000108559/ENSG00000168291/ENSG00000182054/ENSG00000074800/ENSG00000023697/ENSG00000156515/ENSG00000213024/ENSG00000105953/ENSG00000124789/ENSG00000125450…
BP	GO:0046496	nicotinamide nucleotide metabolic process	96/6018	159/14049	5.73298008751439e-06	0.000220949052572804	ENSG00000111640/ENSG00000138413/ENSG00000166741/ENSG00000067225/ENSG00000147162/ENSG00000168610/ENSG00000168209/ENSG00000171314/ENSG00000109107/ENSG00000102144/ENSG00000102900/ENSG00000105835/ENSG00000049239/ENSG00000100644/ENSG00000156510/ENSG00000007952/ENSG00000089041/ENSG00000132182/ENSG00000134333/ENSG00000109743/ENSG00000111669/ENSG00000111581/ENSG00000111674/ENSG00000058804/ENSG00000113569…	GAPDH/IDH1/NNMT/PKM/OGT/STAT3/DDIT4/PGAM1/ALDOC/PGK1/NUP93/NAMPT/H6PD/HIF1A/HKDC1/NOX1/P2RX7/NUP210/LDHA/BST1/TPI1/NUP107/ENO2/NDC1/NUP155/NUP205/PGM1/PTGS2/NMNAT2/NUP160/NUP188/NMRK1/QPRT/DCXR/NUP98/ME2/G6PD/NT5E/NUP88/HK2/PTGIS/PDHB/IDH2/ENO1/DERA/HK1/ALDOA/NADSYN1/NUP62/OGDH/NUP153/NUP85/ENTPD5/SEH1L/PGLS/FMO1/NUP214/PDHA1/GALK1/DHTKD1/PFKFB4/KCNAB2/ADPGK/LDHB/MDH2/GPD2/NCOR1/PDHX/RPE/NUP37/NU…	96	45	ENSG00000111640/ENSG00000138413/ENSG00000166741/ENSG00000067225/ENSG00000147162/ENSG00000168610/ENSG00000168209/ENSG00000109107/ENSG00000102144/ENSG00000105835/ENSG00000049239/ENSG00000156510/ENSG00000007952/ENSG00000089041/ENSG00000134333/ENSG00000109743/ENSG00000111669/ENSG00000111674/ENSG00000073756/ENSG00000106733/ENSG00000103485/ENSG00000160211/ENSG00000135318/ENSG00000159399/ENSG00000124212…	51	ENSG00000171314/ENSG00000102900/ENSG00000100644/ENSG00000132182/ENSG00000111581/ENSG00000058804/ENSG00000113569/ENSG00000155561/ENSG00000079739/ENSG00000157064/ENSG00000030066/ENSG00000095319/ENSG00000169738/ENSG00000110713/ENSG00000082212/ENSG00000108559/ENSG00000168291/ENSG00000182054/ENSG00000074800/ENSG00000023697/ENSG00000156515/ENSG00000213024/ENSG00000105953/ENSG00000124789/ENSG00000125450…
BP	GO:0032527	protein exit from endoplasmic reticulum	30/6018	38/14049	6.00904136507647e-06	0.000228541237707283	ENSG00000166598/ENSG00000135506/ENSG00000186480/ENSG00000051108/ENSG00000134109/ENSG00000184787/ENSG00000068912/ENSG00000101294/ENSG00000198833/ENSG00000136986/ENSG00000185825/ENSG00000088298/ENSG00000135968/ENSG00000131871/ENSG00000182446/ENSG00000134882/ENSG00000168936/ENSG00000071537/ENSG00000115307/ENSG00000180667/ENSG00000198168/ENSG00000137642/ENSG00000144468/ENSG00000138073/ENSG00000150527…	HSP90B1/OS9/INSIG1/HERPUD1/EDEM1/UBE2G2/ERLEC1/HM13/UBE2J1/DERL1/BCAP31/EDEM2/GCC2/SELENOS/NPLOC4/UBAC2/TMEM129/SEL1L/AUP1/YOD1/SVIP/SORL1/RHBDD1/PREB/MIA2/SEC16A/FAF2/SYVN1/SEC61B/TM9SF4	30	22	ENSG00000166598/ENSG00000135506/ENSG00000186480/ENSG00000051108/ENSG00000134109/ENSG00000068912/ENSG00000101294/ENSG00000136986/ENSG00000185825/ENSG00000088298/ENSG00000135968/ENSG00000131871/ENSG00000134882/ENSG00000168936/ENSG00000071537/ENSG00000115307/ENSG00000137642/ENSG00000144468/ENSG00000150527/ENSG00000113194/ENSG00000162298/ENSG00000101337	8	ENSG00000184787/ENSG00000198833/ENSG00000182446/ENSG00000180667/ENSG00000198168/ENSG00000138073/ENSG00000148396/ENSG00000106803
BP	GO:0097064	ncRNA export from nucleus	30/6018	38/14049	6.00904136507647e-06	0.000228541237707283	ENSG00000181163/ENSG00000132341/ENSG00000102900/ENSG00000168028/ENSG00000132182/ENSG00000111581/ENSG00000058804/ENSG00000113569/ENSG00000155561/ENSG00000030066/ENSG00000095319/ENSG00000110713/ENSG00000108559/ENSG00000165271/ENSG00000213024/ENSG00000124789/ENSG00000125450/ENSG00000085415/ENSG00000138385/ENSG00000126883/ENSG00000184575/ENSG00000114503/ENSG00000075188/ENSG00000120253/ENSG00000163002…	NPM1/RAN/NUP93/RPSA/NUP210/NUP107/NDC1/NUP155/NUP205/NUP160/NUP188/NUP98/NUP88/NOL6/NUP62/NUP153/NUP85/SEH1L/SSB/NUP214/XPOT/NCBP2/NUP37/NUP43/NUP35/NUP58/TPR/TSC1/NUP54/NUP50	30	4	ENSG00000184575/ENSG00000114503/ENSG00000047410/ENSG00000165699	26	ENSG00000181163/ENSG00000132341/ENSG00000102900/ENSG00000168028/ENSG00000132182/ENSG00000111581/ENSG00000058804/ENSG00000113569/ENSG00000155561/ENSG00000030066/ENSG00000095319/ENSG00000110713/ENSG00000108559/ENSG00000165271/ENSG00000213024/ENSG00000124789/ENSG00000125450/ENSG00000085415/ENSG00000138385/ENSG00000126883/ENSG00000075188/ENSG00000120253/ENSG00000163002/ENSG00000139496/ENSG00000138750…
BP	GO:0031570	DNA integrity checkpoint	99/6018	165/14049	6.06415073510046e-06	0.000229129773853698	ENSG00000131747/ENSG00000253729/ENSG00000150991/ENSG00000134057/ENSG00000181163/ENSG00000126457/ENSG00000087586/ENSG00000170312/ENSG00000140525/ENSG00000166851/ENSG00000094804/ENSG00000149311/ENSG00000140534/ENSG00000104885/ENSG00000188486/ENSG00000123374/ENSG00000145632/ENSG00000075218/ENSG00000111602/ENSG00000137337/ENSG00000101773/ENSG00000132646/ENSG00000198176/ENSG00000092853/ENSG00000185499…	TOP2A/PRKDC/UBC/CCNB1/NPM1/PRMT1/AURKA/CDK1/FANCI/PLK1/CDC6/ATM/TICRR/DOT1L/H2AFX/CDK2/PLK2/GTSE1/TIMELESS/MDC1/RBBP8/PCNA/TFDP1/CLSPN/MUC1/BAX/CRY1/PIDD1/RBL2/TNKS1BP1/MAP3K20/NAE1/CDC45/BRCA1/BLM/DNA2/EIF2AK4/CDT1/EME1/MRNIP/CCAR2/BRIP1/CCND1/DONSON/PLK3/RFWD3/E2F7/CNOT1/E2F4/DTL/TFDP2/EME2/FOXO4/PTPN11/CASP2/CNOT6/WDR76/E2F1/PLAGL1/CARM1/ATRIP/THOC5/E2F8/TOPBP1/MSH2/CNOT3/TIPIN/MAP3K14/CHEK1/P…	99	16	ENSG00000150991/ENSG00000149311/ENSG00000185499/ENSG00000103479/ENSG00000149115/ENSG00000161010/ENSG00000173846/ENSG00000114126/ENSG00000197774/ENSG00000184481/ENSG00000162734/ENSG00000185088/ENSG00000114670/ENSG00000169018/ENSG00000140464/ENSG00000169372	83	ENSG00000131747/ENSG00000253729/ENSG00000134057/ENSG00000181163/ENSG00000126457/ENSG00000087586/ENSG00000170312/ENSG00000140525/ENSG00000166851/ENSG00000094804/ENSG00000140534/ENSG00000104885/ENSG00000188486/ENSG00000123374/ENSG00000145632/ENSG00000075218/ENSG00000111602/ENSG00000137337/ENSG00000101773/ENSG00000132646/ENSG00000198176/ENSG00000092853/ENSG00000087088/ENSG00000008405/ENSG00000177595…
BP	GO:0045047	protein targeting to ER	66/6018	102/14049	6.55915899818762e-06	0.000246224014081316	ENSG00000177954/ENSG00000147403/ENSG00000168028/ENSG00000174748/ENSG00000025796/ENSG00000149273/ENSG00000167526/ENSG00000145592/ENSG00000108298/ENSG00000164587/ENSG00000105193/ENSG00000198242/ENSG00000163682/ENSG00000197958/ENSG00000008952/ENSG00000129128/ENSG00000149428/ENSG00000147604/ENSG00000142534/ENSG00000137154/ENSG00000161016/ENSG00000197756/ENSG00000145425/ENSG00000122406/ENSG00000058262…	RPS27/RPL10/RPSA/RPL15/SEC63/RPS3/RPL13/RPL37/RPL19/RPS14/RPS16/RPL23A/RPL9/RPL12/SEC62/SPCS3/HYOU1/RPL7/RPS11/RPS6/RPL8/RPL37A/RPS3A/RPL5/SEC61A1/RPL27A/RPS12/RPL4/RPS4Y1/RPS2/RPS18/RPL34/SRP68/SSR3/RPS23/RPL35/RPL31/RPS13/SRP9/RPL14/RPS9/RPS17/RPS27L/RPS26/RPS8/RPL22/RPS4X/RPL6/RPS25/RPL36A/RPS5/RPL29/RPL17/RPL24/RPS7/RPLP0/RPL27/RPL28/RPL36/RPL39/RPL41/SRP19/SEC61B/SRP72/RPS28/RPS20	66	38	ENSG00000177954/ENSG00000147403/ENSG00000174748/ENSG00000025796/ENSG00000167526/ENSG00000145592/ENSG00000108298/ENSG00000164587/ENSG00000198242/ENSG00000163682/ENSG00000197958/ENSG00000008952/ENSG00000129128/ENSG00000142534/ENSG00000137154/ENSG00000197756/ENSG00000145425/ENSG00000058262/ENSG00000166441/ENSG00000129824/ENSG00000231500/ENSG00000109475/ENSG00000186468/ENSG00000071082/ENSG00000110700…	28	ENSG00000168028/ENSG00000149273/ENSG00000105193/ENSG00000149428/ENSG00000147604/ENSG00000161016/ENSG00000122406/ENSG00000112306/ENSG00000174444/ENSG00000140988/ENSG00000167881/ENSG00000114850/ENSG00000136942/ENSG00000143742/ENSG00000188846/ENSG00000170889/ENSG00000182774/ENSG00000197728/ENSG00000089009/ENSG00000241343/ENSG00000083845/ENSG00000265681/ENSG00000114391/ENSG00000171863/ENSG00000131469…
BP	GO:2000045	regulation of G1/S transition of mitotic cell cycle	90/6018	148/14049	7.37357291165271e-06	0.000275010483885576	ENSG00000253729/ENSG00000150991/ENSG00000134057/ENSG00000181163/ENSG00000126457/ENSG00000087586/ENSG00000170312/ENSG00000146648/ENSG00000114867/ENSG00000094804/ENSG00000149311/ENSG00000105810/ENSG00000147883/ENSG00000022267/ENSG00000100911/ENSG00000123374/ENSG00000118193/ENSG00000158290/ENSG00000145632/ENSG00000151694/ENSG00000075218/ENSG00000106462/ENSG00000136235/ENSG00000132646/ENSG00000115738…	PRKDC/UBC/CCNB1/NPM1/PRMT1/AURKA/CDK1/EGFR/EIF4G1/CDC6/ATM/CDK6/CDKN2B/FHL1/PSME2/CDK2/KIF14/CUL4B/PLK2/ADAM17/GTSE1/EZH2/GPNMB/PCNA/ID2/TFDP1/MUC1/PSME3/BAX/JADE1/TMEM14B/PIDD1/RBL2/TNKS1BP1/CDC45/CTDSP2/PRMT2/CCND1/PLK3/PLCB1/RFWD3/CTDSP1/E2F7/CNOT1/E2F4/AKT1/ANKRD17/TFDP2/ZNF655/CASP2/CDKN2C/CNOT6/KLF4/DCUN1D3/E2F1/PLAGL1/KANK2/CARM1/E2F8/CNOT3/CDC25C/SOX4/RPS27L/CENPJ/CNOT9/ARID3A/MTBP/DDX3X/…	90	29	ENSG00000150991/ENSG00000146648/ENSG00000149311/ENSG00000147883/ENSG00000158290/ENSG00000151694/ENSG00000136235/ENSG00000115738/ENSG00000185499/ENSG00000137210/ENSG00000103479/ENSG00000149115/ENSG00000175215/ENSG00000160310/ENSG00000173846/ENSG00000182621/ENSG00000144579/ENSG00000114126/ENSG00000197343/ENSG00000136826/ENSG00000188215/ENSG00000185088/ENSG00000215301/ENSG00000171862/ENSG00000005483…	61	ENSG00000253729/ENSG00000134057/ENSG00000181163/ENSG00000126457/ENSG00000087586/ENSG00000170312/ENSG00000114867/ENSG00000094804/ENSG00000105810/ENSG00000022267/ENSG00000100911/ENSG00000123374/ENSG00000118193/ENSG00000145632/ENSG00000075218/ENSG00000106462/ENSG00000132646/ENSG00000198176/ENSG00000131467/ENSG00000087088/ENSG00000077684/ENSG00000177595/ENSG00000093009/ENSG00000110092/ENSG00000168411…
BP	GO:0033045	regulation of sister chromatid segregation	50/6018	73/14049	8.12139393873243e-06	0.00029904317426632	ENSG00000134057/ENSG00000169679/ENSG00000117724/ENSG00000164109/ENSG00000175063/ENSG00000138778/ENSG00000166851/ENSG00000135476/ENSG00000094804/ENSG00000149311/ENSG00000126787/ENSG00000164611/ENSG00000080986/ENSG00000013810/ENSG00000112742/ENSG00000146670/ENSG00000071539/ENSG00000156970/ENSG00000154473/ENSG00000137497/ENSG00000153187/ENSG00000113648/ENSG00000164754/ENSG00000116560/ENSG00000167513…	CCNB1/BUB1/CENPF/MAD2L1/UBE2C/CENPE/PLK1/ESPL1/CDC6/ATM/DLGAP5/PTTG1/NDC80/TACC3/TTK/CDCA5/TRIP13/BUB1B/BUB3/NUMA1/HNRNPU/H2AFY/RAD21/SFPQ/CDT1/FEN1/DDX11/ANAPC1/SLF1/TNKS/MAD1L1/ATRX/SLF2/PCID2/NAA10/XRCC3/MAD2L2/RMI2/IK/CDK5RAP2/TPR/RB1/ANAPC15/GEN1/DUSP1/CDC27/NEK6/PSMG2/CTNNB1/CTCF	50	6	ENSG00000149311/ENSG00000173273/ENSG00000085224/ENSG00000119906/ENSG00000047410/ENSG00000119408	44	ENSG00000134057/ENSG00000169679/ENSG00000117724/ENSG00000164109/ENSG00000175063/ENSG00000138778/ENSG00000166851/ENSG00000135476/ENSG00000094804/ENSG00000126787/ENSG00000164611/ENSG00000080986/ENSG00000013810/ENSG00000112742/ENSG00000146670/ENSG00000071539/ENSG00000156970/ENSG00000154473/ENSG00000137497/ENSG00000153187/ENSG00000113648/ENSG00000164754/ENSG00000116560/ENSG00000167513/ENSG00000168496…
BP	GO:0043044	ATP-dependent chromatin remodeling	50/6018	73/14049	8.12139393873243e-06	0.00029904317426632	ENSG00000187514/ENSG00000181163/ENSG00000132780/ENSG00000123485/ENSG00000127616/ENSG00000075624/ENSG00000175792/ENSG00000143401/ENSG00000115163/ENSG00000092199/ENSG00000123219/ENSG00000153044/ENSG00000068878/ENSG00000136938/ENSG00000196591/ENSG00000173473/ENSG00000116254/ENSG00000149480/ENSG00000166451/ENSG00000138092/ENSG00000203760/ENSG00000102384/ENSG00000276180/ENSG00000117713/ENSG00000137812…	PTMA/NPM1/NASP/HJURP/SMARCA4/ACTB/RUVBL1/ANP32E/CENPA/HNRNPC/CENPK/CENPH/PSME4/ANP32B/HDAC2/SMARCC1/CHD5/MTA2/CENPN/CENPO/CENPW/CENPI/HIST1H4I/ARID1A/KNL1/ACTL6A/CENPU/CENPX/RSF1/MIS18A/HIST1H4H/MBD3/MIS18BP1/ITGB3BP/RBBP7/CENPL/OIP5/GATAD2B/CENPM/CHD8/HIST2H4B/RNF8/RBBP4/CENPQ/CENPP/SMARCB1/VPS72/SMARCA5/SMARCC2/HDAC1	50	5	ENSG00000276180/ENSG00000048649/ENSG00000158406/ENSG00000270276/ENSG00000153147	45	ENSG00000187514/ENSG00000181163/ENSG00000132780/ENSG00000123485/ENSG00000127616/ENSG00000075624/ENSG00000175792/ENSG00000143401/ENSG00000115163/ENSG00000092199/ENSG00000123219/ENSG00000153044/ENSG00000068878/ENSG00000136938/ENSG00000196591/ENSG00000173473/ENSG00000116254/ENSG00000149480/ENSG00000166451/ENSG00000138092/ENSG00000203760/ENSG00000102384/ENSG00000117713/ENSG00000137812/ENSG00000136518…
BP	GO:2001237	negative regulation of extrinsic apoptotic signaling pathway	56/6018	84/14049	8.55220983819706e-06	0.000312913449839349	ENSG00000106366/ENSG00000164104/ENSG00000090339/ENSG00000116584/ENSG00000010810/ENSG00000204389/ENSG00000003402/ENSG00000135926/ENSG00000196730/ENSG00000120889/ENSG00000137801/ENSG00000204388/ENSG00000107731/ENSG00000100292/ENSG00000131981/ENSG00000140939/ENSG00000084207/ENSG00000131467/ENSG00000126709/ENSG00000115170/ENSG00000012048/ENSG00000099250/ENSG00000044115/ENSG00000102871/ENSG00000127191…	SERPINE1/HMGB2/ICAM1/ARHGEF2/FYN/HSPA1A/CFLAR/TMBIM1/DAPK1/TNFRSF10B/THBS1/HSPA1B/UNC5B/HMOX1/LGALS3/NOL3/GSTP1/PSME3/IFI6/ACVR1/BRCA1/NRP1/CTNNA1/TRADD/TRAF2/AKT1/TNFAIP3/ITGA6/BCL2L1/SH3RF1/SCG2/PELI3/RELA/RAF1/PEA15/RIPK1/PARK7/CTTN/FADD/SRC/HTT/BIRC6/EYA4/MCL1/IL1B/RNF34/BMP4/RFFL/TERT/ZC3HC1/IL7/YAP1/EYA3/PHIP/TGFBR1/GCLC	56	26	ENSG00000106366/ENSG00000090339/ENSG00000116584/ENSG00000003402/ENSG00000135926/ENSG00000120889/ENSG00000100292/ENSG00000131981/ENSG00000140939/ENSG00000126709/ENSG00000115170/ENSG00000099250/ENSG00000102871/ENSG00000118503/ENSG00000171552/ENSG00000171951/ENSG00000174516/ENSG00000173039/ENSG00000162734/ENSG00000137275/ENSG00000085733/ENSG00000143384/ENSG00000092871/ENSG00000104432/ENSG00000137693…	30	ENSG00000164104/ENSG00000010810/ENSG00000204389/ENSG00000196730/ENSG00000137801/ENSG00000204388/ENSG00000107731/ENSG00000084207/ENSG00000131467/ENSG00000012048/ENSG00000044115/ENSG00000127191/ENSG00000142208/ENSG00000091409/ENSG00000154447/ENSG00000132155/ENSG00000116288/ENSG00000168040/ENSG00000197122/ENSG00000197386/ENSG00000115760/ENSG00000112319/ENSG00000125538/ENSG00000170633/ENSG00000125378…
BP	GO:0061013	regulation of mRNA catabolic process	100/6018	168/14049	8.86036480941855e-06	0.000322149490334897	ENSG00000109971/ENSG00000150991/ENSG00000181163/ENSG00000138668/ENSG00000175166/ENSG00000142864/ENSG00000204389/ENSG00000114867/ENSG00000065978/ENSG00000119335/ENSG00000100911/ENSG00000125944/ENSG00000185650/ENSG00000114416/ENSG00000092199/ENSG00000068878/ENSG00000140350/ENSG00000131467/ENSG00000135829/ENSG00000138035/ENSG00000128016/ENSG00000153187/ENSG00000041357/ENSG00000066044/ENSG00000102081…	HSPA8/UBC/NPM1/HNRNPD/PSMD2/SERBP1/HSPA1A/EIF4G1/YBX1/SET/PSME2/HNRNPR/ZFP36L1/FXR1/HNRNPC/PSME4/ANP32A/PSME3/DHX9/PNPT1/ZFP36/HNRNPU/PSMA4/ELAVL1/FMR1/YBX3/KHSRP/IGF2BP2/METTL3/ZFP36L2/UPF1/TARDBP/PSMA5/XPO1/YWHAZ/PSMA3/SYNCRIP/PSMA7/TBRG4/PSMD1/EXOSC2/PSMB3/PSMD11/CNOT1/MTOR/AKT1/ZC3H12A/AGO2/EXOSC7/EXOSC9/PSMB2/PSMC3/YTHDF3/NUP214/VIM/PSMC4/SECISBP2/E2F1/PCID2/PSMD14/NANOS1/FXR2/HNRNPA0/PSMD6/…	100	21	ENSG00000150991/ENSG00000185650/ENSG00000128016/ENSG00000102081/ENSG00000060138/ENSG00000152518/ENSG00000164924/ENSG00000163874/ENSG00000185728/ENSG00000026025/ENSG00000187742/ENSG00000188613/ENSG00000135828/ENSG00000141232/ENSG00000204264/ENSG00000184363/ENSG00000151014/ENSG00000083312/ENSG00000083520/ENSG00000205220/ENSG00000179134	79	ENSG00000109971/ENSG00000181163/ENSG00000138668/ENSG00000175166/ENSG00000142864/ENSG00000204389/ENSG00000114867/ENSG00000065978/ENSG00000119335/ENSG00000100911/ENSG00000125944/ENSG00000114416/ENSG00000092199/ENSG00000068878/ENSG00000140350/ENSG00000131467/ENSG00000135829/ENSG00000138035/ENSG00000153187/ENSG00000041357/ENSG00000066044/ENSG00000088247/ENSG00000073792/ENSG00000165819/ENSG00000005007…
BP	GO:0032886	regulation of microtubule-based process	110/6018	188/14049	9.73192804494548e-06	0.000351626725173936	ENSG00000162722/ENSG00000088325/ENSG00000197457/ENSG00000083799/ENSG00000101871/ENSG00000181163/ENSG00000087586/ENSG00000004478/ENSG00000117632/ENSG00000076382/ENSG00000110172/ENSG00000116584/ENSG00000166851/ENSG00000204389/ENSG00000162063/ENSG00000136108/ENSG00000141367/ENSG00000138160/ENSG00000145632/ENSG00000204388/ENSG00000013810/ENSG00000019144/ENSG00000185896/ENSG00000149273/ENSG00000134222…	TRIM58/TPX2/STMN3/CYLD/MID1/NPM1/AURKA/FKBP4/STMN1/SPAG5/CHORDC1/ARHGEF2/PLK1/HSPA1A/CCNF/CKAP2/CLTC/KIF11/PLK2/HSPA1B/TACC3/PHLDB1/LAMP1/RPS3/PSRC1/CHMP2B/SMC1A/RANBP1/FSD1/IGBP1/DYNC1H1/CIB1/CEP250/NUMA1/HNRNPU/PHLDB2/GSK3B/CHMP2A/TBCD/TOGARAM1/STIL/DNAH11/BRCA1/RBM14/HDGFL3/NEK2/MAPRE1/PLK4/CEP85/KAT2A/RANBP3/XPO1/CLIP1/KIF18A/SKA1/CLASP1/CHMP1B/NUP62/STAG1/KATNB1/VPS4B/MAPT/DIAPH1/SKA2/CEP131…	110	33	ENSG00000197457/ENSG00000083799/ENSG00000116584/ENSG00000141367/ENSG00000185896/ENSG00000089289/ENSG00000185043/ENSG00000082701/ENSG00000130724/ENSG00000198718/ENSG00000130779/ENSG00000255112/ENSG00000118007/ENSG00000119541/ENSG00000140463/ENSG00000086065/ENSG00000159069/ENSG00000169136/ENSG00000101972/ENSG00000125124/ENSG00000115561/ENSG00000114166/ENSG00000118200/ENSG00000041880/ENSG00000105976…	77	ENSG00000162722/ENSG00000088325/ENSG00000101871/ENSG00000181163/ENSG00000087586/ENSG00000004478/ENSG00000117632/ENSG00000076382/ENSG00000110172/ENSG00000166851/ENSG00000204389/ENSG00000162063/ENSG00000136108/ENSG00000138160/ENSG00000145632/ENSG00000204388/ENSG00000013810/ENSG00000019144/ENSG00000149273/ENSG00000134222/ENSG00000083937/ENSG00000072501/ENSG00000099901/ENSG00000105255/ENSG00000197102…
BP	GO:0071453	cellular response to oxygen levels	116/6018	200/14049	9.97289552545565e-06	0.000358095087159373	ENSG00000104419/ENSG00000112715/ENSG00000150991/ENSG00000185624/ENSG00000134057/ENSG00000116016/ENSG00000107159/ENSG00000145386/ENSG00000139644/ENSG00000090339/ENSG00000197930/ENSG00000175166/ENSG00000071553/ENSG00000102144/ENSG00000003402/ENSG00000104765/ENSG00000100644/ENSG00000100911/ENSG00000007952/ENSG00000185650/ENSG00000120738/ENSG00000110395/ENSG00000100292/ENSG00000153904/ENSG00000068878…	NDRG1/VEGFA/UBC/P4HB/CCNB1/EPAS1/CA9/CCNA2/TMBIM6/ICAM1/ERO1A/PSMD2/ATP6AP1/PGK1/CFLAR/BNIP3L/HIF1A/PSME2/NOX1/ZFP36L1/EGR1/CBL/HMOX1/DDAH1/PSME4/NOL3/SLC29A1/PTGS2/FOXO3/PSME3/AJUBA/PSMA4/CITED2/SIRT2/PDK1/HYOU1/PTGIS/CCDC115/AIFM1/ENO1/PSMA5/IRAK1/PSMA3/ATP6V0D1/BRIP1/PSMA7/PLK3/PSMD1/NOTCH1/PSMB3/NPEPPS/VASN/PSMD11/MTOR/ATP6V1G1/AKT1/CPEB4/NKX3-1/DNMT3B/CPEB2/HIPK2/PSMB2/ATP6V0A2/PSMC3/DNMT3A/…	116	50	ENSG00000104419/ENSG00000112715/ENSG00000150991/ENSG00000185624/ENSG00000116016/ENSG00000107159/ENSG00000139644/ENSG00000090339/ENSG00000197930/ENSG00000071553/ENSG00000102144/ENSG00000003402/ENSG00000104765/ENSG00000007952/ENSG00000185650/ENSG00000120738/ENSG00000100292/ENSG00000140939/ENSG00000073756/ENSG00000118689/ENSG00000164442/ENSG00000068903/ENSG00000152256/ENSG00000124212/ENSG00000136710…	66	ENSG00000134057/ENSG00000145386/ENSG00000175166/ENSG00000100644/ENSG00000100911/ENSG00000110395/ENSG00000153904/ENSG00000068878/ENSG00000112759/ENSG00000131467/ENSG00000129474/ENSG00000041357/ENSG00000149428/ENSG00000156709/ENSG00000074800/ENSG00000143106/ENSG00000184216/ENSG00000100567/ENSG00000136492/ENSG00000101182/ENSG00000173692/ENSG00000148400/ENSG00000277791/ENSG00000108671/ENSG00000198793…
BP	GO:0031331	positive regulation of cellular catabolic process	175/6018	320/14049	1.06587644114882e-05	0.000378026485047934	ENSG00000120885/ENSG00000130164/ENSG00000116209/ENSG00000168615/ENSG00000183255/ENSG00000110651/ENSG00000123384/ENSG00000087586/ENSG00000138668/ENSG00000173548/ENSG00000166851/ENSG00000204389/ENSG00000097033/ENSG00000104765/ENSG00000109861/ENSG00000100644/ENSG00000080824/ENSG00000196730/ENSG00000123240/ENSG00000149311/ENSG00000120899/ENSG00000089041/ENSG00000051108/ENSG00000145632/ENSG00000101665…	CLU/LDLR/TMEM59/ADAM9/PTTG1IP/CD81/LRP1/AURKA/HNRNPD/SNX33/PLK1/HSPA1A/SH3GLB1/BNIP3L/CTSC/HIF1A/HSP90AA1/DAPK1/OPTN/ATM/PTK2B/P2RX7/HERPUD1/PLK2/SMAD7/EDEM1/HSPA1B/PSEN1/HNRNPR/ZFP36L1/TP53INP2/HMOX1/KDR/MSN/VPS35/TPCN1/GBA/TP53INP1/BAX/FLCN/VPS11/TRIM8/PNPT1/ZFP36/IRS2/PAFAH1B2/TRIB3/GSK3B/FMR1/PTK2/SIRT2/KHSRP/PRKD1/UQCC2/PACSIN3/SUMO2/METTL3/ZFP36L2/HK2/FBXO22/EIF2AK4/MUL1/UPF1/BCAP31/UBE2V2/…	175	95	ENSG00000120885/ENSG00000130164/ENSG00000116209/ENSG00000168615/ENSG00000183255/ENSG00000110651/ENSG00000123384/ENSG00000173548/ENSG00000097033/ENSG00000104765/ENSG00000123240/ENSG00000149311/ENSG00000120899/ENSG00000089041/ENSG00000051108/ENSG00000134109/ENSG00000080815/ENSG00000185650/ENSG00000078804/ENSG00000100292/ENSG00000128052/ENSG00000147065/ENSG00000069329/ENSG00000186815/ENSG00000177628…	80	ENSG00000087586/ENSG00000138668/ENSG00000166851/ENSG00000204389/ENSG00000109861/ENSG00000100644/ENSG00000080824/ENSG00000196730/ENSG00000145632/ENSG00000101665/ENSG00000204388/ENSG00000125944/ENSG00000087088/ENSG00000138035/ENSG00000168092/ENSG00000169398/ENSG00000088247/ENSG00000184304/ENSG00000137288/ENSG00000165912/ENSG00000188612/ENSG00000165819/ENSG00000167196/ENSG00000128829/ENSG00000005007…
BP	GO:0051098	regulation of binding	175/6018	320/14049	1.06587644114882e-05	0.000378026485047934	ENSG00000124107/ENSG00000166710/ENSG00000109072/ENSG00000125968/ENSG00000117318/ENSG00000142192/ENSG00000197747/ENSG00000083799/ENSG00000096384/ENSG00000164104/ENSG00000172201/ENSG00000130726/ENSG00000163565/ENSG00000123485/ENSG00000139644/ENSG00000123384/ENSG00000114251/ENSG00000087586/ENSG00000117632/ENSG00000011422/ENSG00000189403/ENSG00000132341/ENSG00000166851/ENSG00000114867/ENSG00000075624…	SLPI/B2M/VTN/ID1/ID3/APP/S100A10/CYLD/HSP90AB1/HMGB2/ID4/TRIM28/IFI16/HJURP/TMBIM6/LRP1/WNT5A/AURKA/STMN1/PLAUR/HMGB1/RAN/PLK1/EIF4G1/ACTB/ZBTB7C/DOT1L/PTPRF/IFIT1/ERCC2/PARP1/HERPUD1/PLK2/PSEN1/NUCKS1/TGFB1/KDM1A/AURKB/HMOX1/IFIT2/CDCA5/RUVBL2/GTSE1/MSX1/HSPA5/PLXND1/ID2/EPB41/HFE/HDAC2/AMFR/GMNN/BAX/DHX9/NME1/ADD2/DNAJB2/ADAM15/TRIB3/GSK3B/HDAC5/TMEM173/FMR1/EIF2S1/SIRT2/DUT/DERL1/LIF/MAPK8/CDO…	175	75	ENSG00000124107/ENSG00000166710/ENSG00000109072/ENSG00000142192/ENSG00000197747/ENSG00000083799/ENSG00000163565/ENSG00000139644/ENSG00000123384/ENSG00000011422/ENSG00000184828/ENSG00000185745/ENSG00000051108/ENSG00000080815/ENSG00000105329/ENSG00000100292/ENSG00000119922/ENSG00000004399/ENSG00000115738/ENSG00000159023/ENSG00000010704/ENSG00000159461/ENSG00000135924/ENSG00000143537/ENSG00000101255…	100	ENSG00000125968/ENSG00000117318/ENSG00000096384/ENSG00000164104/ENSG00000172201/ENSG00000130726/ENSG00000123485/ENSG00000114251/ENSG00000087586/ENSG00000117632/ENSG00000189403/ENSG00000132341/ENSG00000166851/ENSG00000114867/ENSG00000075624/ENSG00000104885/ENSG00000142949/ENSG00000104884/ENSG00000143799/ENSG00000145632/ENSG00000069275/ENSG00000004487/ENSG00000178999/ENSG00000146670/ENSG00000183207…
BP	GO:0006270	DNA replication initiation	32/6018	42/14049	1.1278172815982e-05	0.000397555591763366	ENSG00000112118/ENSG00000177084/ENSG00000104738/ENSG00000166508/ENSG00000094804/ENSG00000140534/ENSG00000073111/ENSG00000123374/ENSG00000076003/ENSG00000085840/ENSG00000097046/ENSG00000091651/ENSG00000101868/ENSG00000147536/ENSG00000100297/ENSG00000093009/ENSG00000167513/ENSG00000100479/ENSG00000131153/ENSG00000125885/ENSG00000163781/ENSG00000065268/ENSG00000115942/ENSG00000014138/ENSG00000065328…	MCM3/POLE/MCM4/MCM7/CDC6/TICRR/MCM2/CDK2/MCM6/ORC1/CDC7/ORC6/POLA1/GINS4/MCM5/CDC45/CDT1/POLE2/GINS2/MCM8/TOPBP1/WDR18/ORC2/POLA2/MCM10/CDC34/PRIM1/WRNIP1/PURA/POLE3/PRIM2/ORC3	32	2	ENSG00000185129/ENSG00000135336	30	ENSG00000112118/ENSG00000177084/ENSG00000104738/ENSG00000166508/ENSG00000094804/ENSG00000140534/ENSG00000073111/ENSG00000123374/ENSG00000076003/ENSG00000085840/ENSG00000097046/ENSG00000091651/ENSG00000101868/ENSG00000147536/ENSG00000100297/ENSG00000093009/ENSG00000167513/ENSG00000100479/ENSG00000131153/ENSG00000125885/ENSG00000163781/ENSG00000065268/ENSG00000115942/ENSG00000014138/ENSG00000065328…
BP	GO:0030330	DNA damage response, signal transduction by p53 class mediator	68/6018	107/14049	1.18828314096697e-05	0.000416331202298792	ENSG00000104419/ENSG00000150991/ENSG00000183255/ENSG00000134057/ENSG00000181163/ENSG00000126457/ENSG00000087586/ENSG00000170312/ENSG00000149311/ENSG00000123374/ENSG00000111206/ENSG00000145632/ENSG00000004487/ENSG00000075218/ENSG00000163132/ENSG00000132646/ENSG00000198176/ENSG00000118689/ENSG00000185499/ENSG00000087088/ENSG00000177595/ENSG00000103479/ENSG00000198369/ENSG00000149115/ENSG00000012048…	NDRG1/UBC/PTTG1IP/CCNB1/NPM1/PRMT1/AURKA/CDK1/ATM/CDK2/FOXM1/PLK2/KDM1A/GTSE1/MSX1/PCNA/TFDP1/FOXO3/MUC1/BAX/PIDD1/RBL2/SPRED2/TNKS1BP1/BRCA1/USP10/KMT5A/PLK3/PLA2R1/E2F7/CNOT1/E2F4/TFDP2/HIPK2/SPRED1/CASP2/CNOT6/ATRX/BRCA2/E2F1/PLAGL1/DDX5/CARM1/E2F8/CNOT3/SP100/CD44/CDC25C/EEF1E1/SOX4/RPS27L/CENPJ/ING4/CNOT9/ARID3A/SIRT1/PSMD10/GADD45A/PCBP4/TWIST1/MYO6/TFAP4/PML/ZNF385A/CRADD/ATR/CD74/TRIAP1	68	24	ENSG00000104419/ENSG00000150991/ENSG00000183255/ENSG00000149311/ENSG00000118689/ENSG00000185499/ENSG00000103479/ENSG00000198369/ENSG00000149115/ENSG00000173846/ENSG00000153246/ENSG00000114126/ENSG00000064393/ENSG00000166068/ENSG00000085224/ENSG00000108654/ENSG00000067066/ENSG00000026508/ENSG00000185088/ENSG00000111653/ENSG00000096717/ENSG00000140464/ENSG00000169372/ENSG00000019582	44	ENSG00000134057/ENSG00000181163/ENSG00000126457/ENSG00000087586/ENSG00000170312/ENSG00000123374/ENSG00000111206/ENSG00000145632/ENSG00000004487/ENSG00000075218/ENSG00000163132/ENSG00000132646/ENSG00000198176/ENSG00000087088/ENSG00000177595/ENSG00000012048/ENSG00000103194/ENSG00000183955/ENSG00000165891/ENSG00000125107/ENSG00000205250/ENSG00000106144/ENSG00000113300/ENSG00000139618/ENSG00000101412…
BP	GO:1901653	cellular response to peptide	165/6018	300/14049	1.22875623814297e-05	0.000427918061006295	ENSG00000125968/ENSG00000253729/ENSG00000142192/ENSG00000171867/ENSG00000145386/ENSG00000067225/ENSG00000147162/ENSG00000123384/ENSG00000168610/ENSG00000127528/ENSG00000213625/ENSG00000155090/ENSG00000119729/ENSG00000170027/ENSG00000071553/ENSG00000116584/ENSG00000010810/ENSG00000168216/ENSG00000003402/ENSG00000094804/ENSG00000166128/ENSG00000166147/ENSG00000166986/ENSG00000100401/ENSG00000143799…	ID1/PRKDC/APP/PRNP/CCNA2/PKM/OGT/LRP1/STAT3/KLF2/LEPROT/KLF10/RHOQ/YWHAG/ATP6AP1/ARHGEF2/FYN/LMBRD1/CFLAR/CDC6/RAB8B/FBN1/MARS/RANGAP1/PARP1/AGTRAP/LPIN1/GNG12/PSEN1/SRSF5/ZFP36L1/NUCKS1/SHC1/TGFB1/ATP6V0E1/SOGA1/CASP4/PRKAR1A/CYBA/KLF3/TIMELESS/OSBPL8/ATP6V0A1/AKR1B1/GSTP1/NCK1/FOXO3/SMARCC1/KANK1/IRS2/TRIB3/GSK3B/GJB2/HDAC5/BCAR1/PTK2/RAB31/SIK2/DENND4C/ATP6V1C1/SOCS3/LYN/PPAT/ATP6V0D1/BRIP1/AT…	165	98	ENSG00000142192/ENSG00000171867/ENSG00000067225/ENSG00000147162/ENSG00000123384/ENSG00000168610/ENSG00000127528/ENSG00000213625/ENSG00000155090/ENSG00000119729/ENSG00000170027/ENSG00000071553/ENSG00000116584/ENSG00000168216/ENSG00000003402/ENSG00000166128/ENSG00000166147/ENSG00000177674/ENSG00000134324/ENSG00000080815/ENSG00000100650/ENSG00000185650/ENSG00000160691/ENSG00000105329/ENSG00000113732…	67	ENSG00000125968/ENSG00000253729/ENSG00000145386/ENSG00000010810/ENSG00000094804/ENSG00000166986/ENSG00000100401/ENSG00000143799/ENSG00000172380/ENSG00000069275/ENSG00000149639/ENSG00000111602/ENSG00000085662/ENSG00000084207/ENSG00000173473/ENSG00000107104/ENSG00000169398/ENSG00000128059/ENSG00000136492/ENSG00000013573/ENSG00000103994/ENSG00000126561/ENSG00000151422/ENSG00000142208/ENSG00000173757…
BP	GO:0006754	ATP biosynthetic process	81/6018	132/14049	1.2857960175737e-05	0.000445101004646322	ENSG00000111640/ENSG00000067225/ENSG00000147162/ENSG00000168610/ENSG00000168209/ENSG00000171314/ENSG00000109107/ENSG00000198899/ENSG00000102144/ENSG00000102900/ENSG00000100644/ENSG00000156510/ENSG00000143799/ENSG00000089041/ENSG00000132182/ENSG00000105329/ENSG00000134333/ENSG00000152234/ENSG00000111669/ENSG00000111581/ENSG00000111674/ENSG00000058804/ENSG00000113569/ENSG00000155561/ENSG00000033627…	GAPDH/PKM/OGT/STAT3/DDIT4/PGAM1/ALDOC/MT-ATP6/PGK1/NUP93/HIF1A/HKDC1/PARP1/P2RX7/NUP210/TGFB1/LDHA/ATP5F1A/TPI1/NUP107/ENO2/NDC1/NUP155/NUP205/ATP6V0A1/PGM1/NUP160/NUP188/FLCN/CYC1/MT-ATP8/NUP98/ATP5MC1/COX5B/NUP88/HK2/ENO1/ATP5F1B/HK1/ALDOA/NUP62/OGDH/NUP153/TCIRG1/NUP85/ENTPD5/TMSB4X/SEH1L/ATP6V0A2/NUP214/GALK1/DHTKD1/ATP5MC2/PFKFB4/ADPGK/NCOR1/SURF1/NIPSNAP2/NUP37/NUP43/NUP35/PPARA/NUP58/TAZ/P…	81	36	ENSG00000111640/ENSG00000067225/ENSG00000147162/ENSG00000168610/ENSG00000168209/ENSG00000109107/ENSG00000198899/ENSG00000102144/ENSG00000156510/ENSG00000089041/ENSG00000105329/ENSG00000134333/ENSG00000111669/ENSG00000111674/ENSG00000033627/ENSG00000154803/ENSG00000228253/ENSG00000135940/ENSG00000159399/ENSG00000149925/ENSG00000110719/ENSG00000187097/ENSG00000205542/ENSG00000135390/ENSG00000114268…	45	ENSG00000171314/ENSG00000102900/ENSG00000100644/ENSG00000143799/ENSG00000132182/ENSG00000152234/ENSG00000111581/ENSG00000058804/ENSG00000113569/ENSG00000155561/ENSG00000079739/ENSG00000030066/ENSG00000095319/ENSG00000179091/ENSG00000110713/ENSG00000159199/ENSG00000108559/ENSG00000074800/ENSG00000110955/ENSG00000156515/ENSG00000213024/ENSG00000105953/ENSG00000124789/ENSG00000125450/ENSG00000085415…
BP	GO:0052548	regulation of endopeptidase activity	176/6018	323/14049	1.33897821281219e-05	0.000460751967158767	ENSG00000124107/ENSG00000125730/ENSG00000109072/ENSG00000124102/ENSG00000112715/ENSG00000142192/ENSG00000111640/ENSG00000106366/ENSG00000153113/ENSG00000035862/ENSG00000102265/ENSG00000116133/ENSG00000144746/ENSG00000149131/ENSG00000123243/ENSG00000021355/ENSG00000163565/ENSG00000168610/ENSG00000126432/ENSG00000142871/ENSG00000012223/ENSG00000011422/ENSG00000189403/ENSG00000105993/ENSG00000100234…	SLPI/C3/VTN/PI3/VEGFA/APP/GAPDH/SERPINE1/CAST/TIMP2/TIMP1/DHCR24/ARL6IP5/SERPING1/ITIH5/SERPINB1/IFI16/STAT3/PRDX5/CYR61/LTF/PLAUR/HMGB1/DNAJB6/TIMP3/FYN/BIRC5/DLC1/CFLAR/ROBO1/EFNA1/HSPD1/PERP/DAPK1/TNFRSF10B/ANXA8/THBS1/GSN/CYCS/PSME2/PTTG1/HERPUD1/CASP3/SERPINE2/CST3/CASP4/CRIM1/RPS3/IFI27/C4B/PICALM/ANP32B/NOL3/A2M/IGBP1/PTGS2/APLP2/GAS6/PSME3/IFI6/BCL2L13/BAX/RECK/PIDD1/FNIP1/BCL2L12/CSTB/SE…	176	102	ENSG00000124107/ENSG00000125730/ENSG00000109072/ENSG00000124102/ENSG00000112715/ENSG00000142192/ENSG00000111640/ENSG00000106366/ENSG00000153113/ENSG00000035862/ENSG00000102265/ENSG00000116133/ENSG00000144746/ENSG00000149131/ENSG00000123243/ENSG00000021355/ENSG00000163565/ENSG00000168610/ENSG00000126432/ENSG00000012223/ENSG00000011422/ENSG00000003402/ENSG00000169855/ENSG00000169242/ENSG00000112378…	74	ENSG00000142871/ENSG00000189403/ENSG00000105993/ENSG00000100234/ENSG00000010810/ENSG00000089685/ENSG00000164741/ENSG00000144381/ENSG00000196730/ENSG00000137801/ENSG00000172115/ENSG00000100911/ENSG00000164611/ENSG00000164305/ENSG00000150938/ENSG00000149273/ENSG00000136938/ENSG00000131467/ENSG00000087088/ENSG00000177595/ENSG00000126453/ENSG00000079387/ENSG00000156709/ENSG00000100567/ENSG00000108953…
BP	GO:0006605	protein targeting	212/6018	398/14049	1.39392586976403e-05	0.000476821624444132	ENSG00000159348/ENSG00000120885/ENSG00000103888/ENSG00000109971/ENSG00000005893/ENSG00000171867/ENSG00000137575/ENSG00000067167/ENSG00000135506/ENSG00000138760/ENSG00000213625/ENSG00000177954/ENSG00000170027/ENSG00000010810/ENSG00000147403/ENSG00000097033/ENSG00000104765/ENSG00000080824/ENSG00000144381/ENSG00000128340/ENSG00000166128/ENSG00000175792/ENSG00000168028/ENSG00000142230/ENSG00000168502…	CYB5R1/CLU/CEMIP/HSPA8/LAMP2/PRNP/SDCBP/TRAM1/OS9/SCARB2/LEPROT/RPS27/YWHAG/FYN/RPL10/SH3GLB1/BNIP3L/HSP90AA1/HSPD1/RAC2/RAB8B/RUVBL1/RPSA/SAE1/MTCL1/SREBF2/RPL15/AP4E1/NCOA4/SEC63/RPS3/GNPTG/VPS41/LARS/NUCB1/TOMM40/HSPA4/RPL13/AKAP12/RPL37/ZDHHC9/RPL19/HUWE1/ITGAX/TIMM17A/RPS14/VPS11/CIB1/RHOU/TOMM34/CHP1/ZDHHC24/RPS16/FAM20B/RAB7A/HHAT/RPL23A/RPL9/SSR2/RPL12/UBE2J2/CHM/SEC62/SPCS3/HYOU1/RPL7/KA…	212	113	ENSG00000159348/ENSG00000120885/ENSG00000103888/ENSG00000005893/ENSG00000171867/ENSG00000137575/ENSG00000067167/ENSG00000135506/ENSG00000138760/ENSG00000213625/ENSG00000177954/ENSG00000170027/ENSG00000147403/ENSG00000097033/ENSG00000104765/ENSG00000128340/ENSG00000166128/ENSG00000198911/ENSG00000174748/ENSG00000266412/ENSG00000025796/ENSG00000090581/ENSG00000006715/ENSG00000104805/ENSG00000167526…	99	ENSG00000109971/ENSG00000010810/ENSG00000080824/ENSG00000144381/ENSG00000175792/ENSG00000168028/ENSG00000142230/ENSG00000168502/ENSG00000081014/ENSG00000149273/ENSG00000133706/ENSG00000130204/ENSG00000170606/ENSG00000131016/ENSG00000086758/ENSG00000134375/ENSG00000025772/ENSG00000105193/ENSG00000116199/ENSG00000160087/ENSG00000149428/ENSG00000147604/ENSG00000108773/ENSG00000105197/ENSG00000164877…
BP	GO:0009896	positive regulation of catabolic process	199/6018	371/14049	1.43457594767113e-05	0.000487310506982724	ENSG00000120885/ENSG00000130164/ENSG00000116209/ENSG00000168615/ENSG00000183255/ENSG00000110651/ENSG00000123384/ENSG00000114251/ENSG00000087586/ENSG00000138668/ENSG00000173548/ENSG00000166851/ENSG00000204389/ENSG00000097033/ENSG00000104765/ENSG00000109861/ENSG00000100644/ENSG00000080824/ENSG00000196730/ENSG00000123240/ENSG00000149311/ENSG00000120899/ENSG00000153395/ENSG00000089041/ENSG00000051108…	CLU/LDLR/TMEM59/ADAM9/PTTG1IP/CD81/LRP1/WNT5A/AURKA/HNRNPD/SNX33/PLK1/HSPA1A/SH3GLB1/BNIP3L/CTSC/HIF1A/HSP90AA1/DAPK1/OPTN/ATM/PTK2B/LPCAT1/P2RX7/HERPUD1/CUL4B/PLK2/SMAD7/EDEM1/HSPA1B/PSEN1/SMURF2/HNRNPR/ZFP36L1/TP53INP2/NDFIP1/HMOX1/KDR/MSN/VPS35/TPCN1/GBA/TP53INP1/BAX/FLCN/VPS11/TRIM8/PNPT1/ZFP36/IRS2/PAFAH1B2/TRIB3/GSK3B/RAB7A/FMR1/PTK2/NSF/SIRT2/KHSRP/PRKD1/UQCC2/PACSIN3/SUMO2/METTL3/ZFP36L2/…	199	105	ENSG00000120885/ENSG00000130164/ENSG00000116209/ENSG00000168615/ENSG00000183255/ENSG00000110651/ENSG00000123384/ENSG00000173548/ENSG00000097033/ENSG00000104765/ENSG00000123240/ENSG00000149311/ENSG00000120899/ENSG00000153395/ENSG00000089041/ENSG00000051108/ENSG00000158290/ENSG00000134109/ENSG00000080815/ENSG00000185650/ENSG00000078804/ENSG00000131507/ENSG00000100292/ENSG00000128052/ENSG00000147065…	94	ENSG00000114251/ENSG00000087586/ENSG00000138668/ENSG00000166851/ENSG00000204389/ENSG00000109861/ENSG00000100644/ENSG00000080824/ENSG00000196730/ENSG00000145632/ENSG00000101665/ENSG00000204388/ENSG00000108854/ENSG00000125944/ENSG00000087088/ENSG00000138035/ENSG00000168092/ENSG00000169398/ENSG00000073969/ENSG00000088247/ENSG00000184304/ENSG00000137288/ENSG00000165912/ENSG00000188612/ENSG00000165819…
BP	GO:0046031	ADP metabolic process	63/6018	98/14049	1.44144778920681e-05	0.000487310506982724	ENSG00000111640/ENSG00000067225/ENSG00000147162/ENSG00000168610/ENSG00000168209/ENSG00000171314/ENSG00000109107/ENSG00000102144/ENSG00000102900/ENSG00000100644/ENSG00000156510/ENSG00000089041/ENSG00000132182/ENSG00000134333/ENSG00000111669/ENSG00000111581/ENSG00000111674/ENSG00000058804/ENSG00000113569/ENSG00000155561/ENSG00000079739/ENSG00000030066/ENSG00000095319/ENSG00000110713/ENSG00000004455…	GAPDH/PKM/OGT/STAT3/DDIT4/PGAM1/ALDOC/PGK1/NUP93/HIF1A/HKDC1/P2RX7/NUP210/LDHA/TPI1/NUP107/ENO2/NDC1/NUP155/NUP205/PGM1/NUP160/NUP188/NUP98/AK2/NUP88/HK2/ENO1/AMPD3/HK1/ALDOA/NUP62/OGDH/NUP153/NUP85/ENTPD5/SEH1L/NUP214/GALK1/DHTKD1/PFKFB4/ADPGK/NCOR1/NUP37/NUP43/NUDT9/NUP35/PPARA/NUP58/PRKAG1/GPI/PFKM/EIF6/PFKL/TPR/ENO3/NUP54/ECD/INSR/PRKAA2/NUP50/PRKAG2/AK9	63	27	ENSG00000111640/ENSG00000067225/ENSG00000147162/ENSG00000168610/ENSG00000168209/ENSG00000109107/ENSG00000102144/ENSG00000156510/ENSG00000089041/ENSG00000134333/ENSG00000111669/ENSG00000111674/ENSG00000159399/ENSG00000133805/ENSG00000149925/ENSG00000187097/ENSG00000114268/ENSG00000159322/ENSG00000170502/ENSG00000186951/ENSG00000181929/ENSG00000105220/ENSG00000141959/ENSG00000047410/ENSG00000171105…	36	ENSG00000171314/ENSG00000102900/ENSG00000100644/ENSG00000132182/ENSG00000111581/ENSG00000058804/ENSG00000113569/ENSG00000155561/ENSG00000079739/ENSG00000030066/ENSG00000095319/ENSG00000110713/ENSG00000004455/ENSG00000108559/ENSG00000074800/ENSG00000156515/ENSG00000213024/ENSG00000105953/ENSG00000124789/ENSG00000125450/ENSG00000085415/ENSG00000126883/ENSG00000108479/ENSG00000181192/ENSG00000141027…
BP	GO:1903578	regulation of ATP metabolic process	56/6018	85/14049	1.46485113619384e-05	0.000492343280135849	ENSG00000134057/ENSG00000147162/ENSG00000168610/ENSG00000168209/ENSG00000170312/ENSG00000171314/ENSG00000102900/ENSG00000100644/ENSG00000143799/ENSG00000089041/ENSG00000132182/ENSG00000111581/ENSG00000058804/ENSG00000113569/ENSG00000155561/ENSG00000030066/ENSG00000095319/ENSG00000154803/ENSG00000110713/ENSG00000108559/ENSG00000137288/ENSG00000074800/ENSG00000213024/ENSG00000100300/ENSG00000124789…	CCNB1/OGT/STAT3/DDIT4/CDK1/PGAM1/NUP93/HIF1A/PARP1/P2RX7/NUP210/NUP107/NDC1/NUP155/NUP205/NUP160/NUP188/FLCN/NUP98/NUP88/UQCC2/ENO1/NUP62/TSPO/NUP153/NUP85/ENTPD5/TMSB4X/SEH1L/NUP214/DNM1L/ATP7A/PFKFB4/ATP5IF1/NCOR1/PARK7/NUP37/NUP43/NUP35/PPARA/NUP58/TAZ/PRKAG1/PDE12/EIF6/TPR/PID1/RHOA/NUP54/ECD/INSR/PRKAA2/SLC25A33/NUP50/PRKAG2/SLC25A23	56	16	ENSG00000147162/ENSG00000168610/ENSG00000168209/ENSG00000089041/ENSG00000154803/ENSG00000100300/ENSG00000187097/ENSG00000205542/ENSG00000165240/ENSG00000114268/ENSG00000186951/ENSG00000181929/ENSG00000047410/ENSG00000171105/ENSG00000162409/ENSG00000125648	40	ENSG00000134057/ENSG00000170312/ENSG00000171314/ENSG00000102900/ENSG00000100644/ENSG00000143799/ENSG00000132182/ENSG00000111581/ENSG00000058804/ENSG00000113569/ENSG00000155561/ENSG00000030066/ENSG00000095319/ENSG00000110713/ENSG00000108559/ENSG00000137288/ENSG00000074800/ENSG00000213024/ENSG00000124789/ENSG00000125450/ENSG00000085415/ENSG00000126883/ENSG00000087470/ENSG00000130770/ENSG00000141027…
BP	GO:0006458	'de novo' protein folding	37/6018	51/14049	1.61688425535007e-05	0.000537195855182688	ENSG00000109971/ENSG00000135624/ENSG00000120438/ENSG00000146731/ENSG00000150753/ENSG00000163468/ENSG00000197930/ENSG00000166226/ENSG00000120694/ENSG00000204389/ENSG00000144381/ENSG00000115484/ENSG00000204388/ENSG00000170606/ENSG00000044574/ENSG00000156261/ENSG00000100380/ENSG00000107262/ENSG00000110958/ENSG00000149428/ENSG00000132002/ENSG00000115541/ENSG00000187097/ENSG00000136731/ENSG00000113013…	HSPA8/CCT7/TCP1/CCT6A/CCT5/CCT3/ERO1A/CCT2/HSPH1/HSPA1A/HSPD1/CCT4/HSPA1B/HSPA4/HSPA5/CCT8/ST13/BAG1/PTGES3/HYOU1/DNAJB1/HSPE1/ENTPD5/UGGT1/HSPA9/HSPA2/FYCO1/HSPA4L/CHCHD4/DNAJB12/SELENOF/DNAJC2/FKBP1A/CD74/TOR1B/CCT6B/MKKS	37	11	ENSG00000197930/ENSG00000100380/ENSG00000107262/ENSG00000187097/ENSG00000163820/ENSG00000148719/ENSG00000183291/ENSG00000019582/ENSG00000136816/ENSG00000132141/ENSG00000125863	26	ENSG00000109971/ENSG00000135624/ENSG00000120438/ENSG00000146731/ENSG00000150753/ENSG00000163468/ENSG00000166226/ENSG00000120694/ENSG00000204389/ENSG00000144381/ENSG00000115484/ENSG00000204388/ENSG00000170606/ENSG00000044574/ENSG00000156261/ENSG00000110958/ENSG00000149428/ENSG00000132002/ENSG00000115541/ENSG00000136731/ENSG00000113013/ENSG00000126803/ENSG00000164070/ENSG00000163528/ENSG00000105821…
BP	GO:0051784	negative regulation of nuclear division	37/6018	51/14049	1.61688425535007e-05	0.000537195855182688	ENSG00000134057/ENSG00000169679/ENSG00000117724/ENSG00000164109/ENSG00000166851/ENSG00000149311/ENSG00000164611/ENSG00000080986/ENSG00000112742/ENSG00000108946/ENSG00000071539/ENSG00000156970/ENSG00000154473/ENSG00000164754/ENSG00000128342/ENSG00000167513/ENSG00000112029/ENSG00000173273/ENSG00000002822/ENSG00000085224/ENSG00000126226/ENSG00000102030/ENSG00000095002/ENSG00000149554/ENSG00000126215…	CCNB1/BUB1/CENPF/MAD2L1/PLK1/ATM/PTTG1/NDC80/TTK/PRKAR1A/TRIP13/BUB1B/BUB3/RAD21/LIF/CDT1/FBXO5/TNKS/MAD1L1/ATRX/PCID2/NAA10/MSH2/CHEK1/XRCC3/MAD2L2/IK/MTBP/BMP4/CDK5RAP2/TPR/RAD1/ANAPC15/NME6/GEN1/DUSP1/PSMG2	37	7	ENSG00000149311/ENSG00000108946/ENSG00000128342/ENSG00000173273/ENSG00000085224/ENSG00000047410/ENSG00000172113	30	ENSG00000134057/ENSG00000169679/ENSG00000117724/ENSG00000164109/ENSG00000166851/ENSG00000164611/ENSG00000080986/ENSG00000112742/ENSG00000071539/ENSG00000156970/ENSG00000154473/ENSG00000164754/ENSG00000167513/ENSG00000112029/ENSG00000002822/ENSG00000126226/ENSG00000102030/ENSG00000095002/ENSG00000149554/ENSG00000126215/ENSG00000116670/ENSG00000113141/ENSG00000172167/ENSG00000125378/ENSG00000136861…
BP	GO:1901652	response to peptide	214/6018	403/14049	1.65776618887401e-05	0.000547631219307465	ENSG00000108821/ENSG00000125968/ENSG00000253729/ENSG00000148926/ENSG00000142192/ENSG00000198727/ENSG00000102265/ENSG00000171867/ENSG00000134243/ENSG00000113140/ENSG00000145386/ENSG00000067225/ENSG00000147162/ENSG00000117394/ENSG00000123384/ENSG00000090339/ENSG00000168610/ENSG00000127528/ENSG00000213625/ENSG00000155090/ENSG00000119729/ENSG00000170027/ENSG00000071553/ENSG00000084774/ENSG00000116584…	COL1A1/ID1/PRKDC/ADM/APP/MT-CYB/TIMP1/PRNP/SORT1/SPARC/CCNA2/PKM/OGT/SLC2A1/LRP1/ICAM1/STAT3/KLF2/LEPROT/KLF10/RHOQ/YWHAG/ATP6AP1/CAD/ARHGEF2/FYN/LMBRD1/CFLAR/CDC6/RAB8B/FBN1/MARS/SRSF6/RANGAP1/PARP1/AGTRAP/LPIN1/GNG12/PSEN1/CAT/CACYBP/SRSF5/ZFP36L1/NUCKS1/SHC1/TGFB1/ATP6V0E1/SOGA1/CASP4/EGR1/PRKAR1A/CYBA/JUND/KLF3/TIMELESS/OSBPL8/ATP6V0A1/AKR1B1/GSTP1/NCK1/PTGS2/FOXO3/PNPT1/CYC1/SMARCC1/KANK1/IR…	214	120	ENSG00000142192/ENSG00000198727/ENSG00000102265/ENSG00000171867/ENSG00000067225/ENSG00000147162/ENSG00000117394/ENSG00000123384/ENSG00000090339/ENSG00000168610/ENSG00000127528/ENSG00000213625/ENSG00000155090/ENSG00000119729/ENSG00000170027/ENSG00000071553/ENSG00000116584/ENSG00000168216/ENSG00000003402/ENSG00000166128/ENSG00000166147/ENSG00000124193/ENSG00000177674/ENSG00000134324/ENSG00000080815…	94	ENSG00000108821/ENSG00000125968/ENSG00000253729/ENSG00000148926/ENSG00000134243/ENSG00000113140/ENSG00000145386/ENSG00000084774/ENSG00000010810/ENSG00000094804/ENSG00000166986/ENSG00000100401/ENSG00000143799/ENSG00000172380/ENSG00000116161/ENSG00000069275/ENSG00000149639/ENSG00000111602/ENSG00000085662/ENSG00000084207/ENSG00000138035/ENSG00000179091/ENSG00000173473/ENSG00000107104/ENSG00000008405…
BP	GO:0010506	regulation of autophagy	161/6018	293/14049	1.66965557742949e-05	0.000548424937109083	ENSG00000197746/ENSG00000116260/ENSG00000111640/ENSG00000116209/ENSG00000156508/ENSG00000064601/ENSG00000163565/ENSG00000141458/ENSG00000189403/ENSG00000114867/ENSG00000097033/ENSG00000104765/ENSG00000100644/ENSG00000196730/ENSG00000123240/ENSG00000175792/ENSG00000149311/ENSG00000168502/ENSG00000198911/ENSG00000164305/ENSG00000145632/ENSG00000035664/ENSG00000078804/ENSG00000156171/ENSG00000113732…	PSAP/QSOX1/GAPDH/TMEM59/EEF1A1/CTSA/IFI16/NPC1/HMGB1/EIF4G1/SH3GLB1/BNIP3L/HIF1A/DAPK1/OPTN/RUVBL1/ATM/MTCL1/SREBF2/CASP3/PLK2/DAPK2/TP53INP2/DRAM2/ATP6V0E1/VDAC1/SOGA1/HMOX1/LARS/CAPNS1/KDR/ATP6V0A1/DRAM1/VPS35/TPCN1/GBA/TP53INP1/FLCN/TRIM8/EXOC1/ERN1/RUBCN/RRAGC/PAFAH1B2/WDR41/PTK2/SIRT2/PRKD1/HK2/EIF2AK4/MUL1/ATP6V1C1/USP10/MAPK8/EXOC7/LAMTOR3/SEC22B/KAT2A/NRBP2/ATP6V0D1/TMEM150A/ATP6V1B2/MAPK…	161	99	ENSG00000197746/ENSG00000116260/ENSG00000111640/ENSG00000116209/ENSG00000156508/ENSG00000064601/ENSG00000163565/ENSG00000141458/ENSG00000097033/ENSG00000104765/ENSG00000123240/ENSG00000149311/ENSG00000198911/ENSG00000035664/ENSG00000078804/ENSG00000156171/ENSG00000113732/ENSG00000100292/ENSG00000126247/ENSG00000128052/ENSG00000033627/ENSG00000136048/ENSG00000069329/ENSG00000186815/ENSG00000177628…	62	ENSG00000189403/ENSG00000114867/ENSG00000100644/ENSG00000196730/ENSG00000175792/ENSG00000168502/ENSG00000164305/ENSG00000145632/ENSG00000213585/ENSG00000149639/ENSG00000133706/ENSG00000145016/ENSG00000168092/ENSG00000169398/ENSG00000184304/ENSG00000128829/ENSG00000103194/ENSG00000107643/ENSG00000108773/ENSG00000104852/ENSG00000101210/ENSG00000198793/ENSG00000142208/ENSG00000186868/ENSG00000185344…
BP	GO:1902806	regulation of cell cycle G1/S phase transition	96/6018	162/14049	1.71622893765161e-05	0.000560537824212653	ENSG00000253729/ENSG00000058668/ENSG00000150991/ENSG00000134057/ENSG00000181163/ENSG00000126457/ENSG00000087586/ENSG00000170312/ENSG00000101447/ENSG00000146648/ENSG00000114867/ENSG00000094804/ENSG00000149311/ENSG00000105810/ENSG00000147883/ENSG00000022267/ENSG00000100911/ENSG00000123374/ENSG00000118193/ENSG00000158290/ENSG00000145632/ENSG00000151694/ENSG00000075218/ENSG00000106462/ENSG00000136235…	PRKDC/ATP2B4/UBC/CCNB1/NPM1/PRMT1/AURKA/CDK1/FAM83D/EGFR/EIF4G1/CDC6/ATM/CDK6/CDKN2B/FHL1/PSME2/CDK2/KIF14/CUL4B/PLK2/ADAM17/GTSE1/EZH2/GPNMB/PCNA/ID2/TFDP1/MUC1/PSME3/BAX/JADE1/TMEM14B/PIDD1/RBL2/TNKS1BP1/CDC45/SUSD2/CTDSP2/PRMT2/CCND1/PLK3/PLCB1/RFWD3/CTDSP1/E2F7/CNOT1/E2F4/AKT1/ANKRD17/TFDP2/ZNF655/CASP2/CDKN2C/CNOT6/KLF4/DCUN1D3/E2F1/PLAGL1/KANK2/CARM1/E2F8/CNOT3/CDC25C/SOX4/RPS27L/CENPJ/CNOT…	96	31	ENSG00000058668/ENSG00000150991/ENSG00000146648/ENSG00000149311/ENSG00000147883/ENSG00000158290/ENSG00000151694/ENSG00000136235/ENSG00000115738/ENSG00000185499/ENSG00000137210/ENSG00000103479/ENSG00000149115/ENSG00000175215/ENSG00000160310/ENSG00000173846/ENSG00000182621/ENSG00000144579/ENSG00000114126/ENSG00000197343/ENSG00000136826/ENSG00000188215/ENSG00000185088/ENSG00000215301/ENSG00000171862…	65	ENSG00000253729/ENSG00000134057/ENSG00000181163/ENSG00000126457/ENSG00000087586/ENSG00000170312/ENSG00000101447/ENSG00000114867/ENSG00000094804/ENSG00000105810/ENSG00000022267/ENSG00000100911/ENSG00000123374/ENSG00000118193/ENSG00000145632/ENSG00000075218/ENSG00000106462/ENSG00000132646/ENSG00000198176/ENSG00000131467/ENSG00000087088/ENSG00000077684/ENSG00000177595/ENSG00000093009/ENSG00000099994…
BP	GO:0072599	establishment of protein localization to endoplasmic reticulum	67/6018	106/14049	1.78687527874075e-05	0.000580332920584284	ENSG00000177954/ENSG00000147403/ENSG00000168028/ENSG00000174748/ENSG00000025796/ENSG00000149273/ENSG00000167526/ENSG00000145592/ENSG00000108298/ENSG00000164587/ENSG00000105193/ENSG00000198242/ENSG00000163682/ENSG00000197958/ENSG00000008952/ENSG00000129128/ENSG00000149428/ENSG00000147604/ENSG00000142534/ENSG00000137154/ENSG00000161016/ENSG00000197756/ENSG00000145425/ENSG00000122406/ENSG00000058262…	RPS27/RPL10/RPSA/RPL15/SEC63/RPS3/RPL13/RPL37/RPL19/RPS14/RPS16/RPL23A/RPL9/RPL12/SEC62/SPCS3/HYOU1/RPL7/RPS11/RPS6/RPL8/RPL37A/RPS3A/RPL5/SEC61A1/RPL27A/RPS12/RPL4/RPS4Y1/RPS2/RPS18/RPL34/SRP68/SSR3/RPS23/RPL35/RPL31/RPS13/SRP9/RPL14/RPS9/RPS17/RPS27L/RAB10/RPS26/RPS8/RPL22/RPS4X/RPL6/RPS25/RPL36A/RPS5/RPL29/RPL17/RPL24/RPS7/RPLP0/RPL27/RPL28/RPL36/RPL39/RPL41/SRP19/SEC61B/SRP72/RPS28/RPS20	67	39	ENSG00000177954/ENSG00000147403/ENSG00000174748/ENSG00000025796/ENSG00000167526/ENSG00000145592/ENSG00000108298/ENSG00000164587/ENSG00000198242/ENSG00000163682/ENSG00000197958/ENSG00000008952/ENSG00000129128/ENSG00000142534/ENSG00000137154/ENSG00000197756/ENSG00000145425/ENSG00000058262/ENSG00000166441/ENSG00000129824/ENSG00000231500/ENSG00000109475/ENSG00000186468/ENSG00000071082/ENSG00000110700…	28	ENSG00000168028/ENSG00000149273/ENSG00000105193/ENSG00000149428/ENSG00000147604/ENSG00000161016/ENSG00000122406/ENSG00000112306/ENSG00000174444/ENSG00000140988/ENSG00000167881/ENSG00000114850/ENSG00000136942/ENSG00000143742/ENSG00000188846/ENSG00000170889/ENSG00000182774/ENSG00000197728/ENSG00000089009/ENSG00000241343/ENSG00000083845/ENSG00000265681/ENSG00000114391/ENSG00000171863/ENSG00000131469…
BP	GO:0016925	protein sumoylation	59/6018	91/14049	1.82554900828784e-05	0.000589580939492292	ENSG00000131747/ENSG00000130726/ENSG00000089685/ENSG00000102900/ENSG00000100401/ENSG00000149503/ENSG00000142230/ENSG00000132182/ENSG00000134690/ENSG00000120738/ENSG00000178999/ENSG00000111581/ENSG00000058804/ENSG00000113569/ENSG00000155561/ENSG00000132646/ENSG00000030066/ENSG00000095319/ENSG00000061273/ENSG00000110713/ENSG00000108559/ENSG00000188612/ENSG00000078902/ENSG00000079387/ENSG00000090432…	TOP2A/TRIM28/BIRC5/NUP93/RANGAP1/INCENP/SAE1/NUP210/CDCA8/EGR1/AURKB/NUP107/NDC1/NUP155/NUP205/PCNA/NUP160/NUP188/HDAC7/NUP98/NUP88/SUMO2/TOLLIP/SENP1/MUL1/GNL3/MTA1/CBX4/NUP62/NUP153/NUP85/GNL3L/SEH1L/NUP214/UBA2/NFATC2IP/RELA/HMG20B/SENP5/PARK7/NUP37/TOP2B/NUP43/NUP35/NUP58/SUMO1/PIAS4/TPR/RNF4/SP3/TOP1/NUP54/CAPN3/IFIH1/PIAS1/SUMO3/NUP50/CTNNB1/PIAS3	59	10	ENSG00000120738/ENSG00000078902/ENSG00000090432/ENSG00000141582/ENSG00000173039/ENSG00000047410/ENSG00000172845/ENSG00000092529/ENSG00000115267/ENSG00000033800	49	ENSG00000131747/ENSG00000130726/ENSG00000089685/ENSG00000102900/ENSG00000100401/ENSG00000149503/ENSG00000142230/ENSG00000132182/ENSG00000134690/ENSG00000178999/ENSG00000111581/ENSG00000058804/ENSG00000113569/ENSG00000155561/ENSG00000132646/ENSG00000030066/ENSG00000095319/ENSG00000061273/ENSG00000110713/ENSG00000108559/ENSG00000188612/ENSG00000079387/ENSG00000163938/ENSG00000182979/ENSG00000213024…
BP	GO:0006757	ATP generation from ADP	60/6018	93/14049	1.94776416464361e-05	0.000625556924211373	ENSG00000111640/ENSG00000067225/ENSG00000147162/ENSG00000168610/ENSG00000168209/ENSG00000171314/ENSG00000109107/ENSG00000102144/ENSG00000102900/ENSG00000100644/ENSG00000156510/ENSG00000089041/ENSG00000132182/ENSG00000134333/ENSG00000111669/ENSG00000111581/ENSG00000111674/ENSG00000058804/ENSG00000113569/ENSG00000155561/ENSG00000079739/ENSG00000030066/ENSG00000095319/ENSG00000110713/ENSG00000108559…	GAPDH/PKM/OGT/STAT3/DDIT4/PGAM1/ALDOC/PGK1/NUP93/HIF1A/HKDC1/P2RX7/NUP210/LDHA/TPI1/NUP107/ENO2/NDC1/NUP155/NUP205/PGM1/NUP160/NUP188/NUP98/NUP88/HK2/ENO1/HK1/ALDOA/NUP62/OGDH/NUP153/NUP85/ENTPD5/SEH1L/NUP214/GALK1/DHTKD1/PFKFB4/ADPGK/NCOR1/NUP37/NUP43/NUP35/PPARA/NUP58/PRKAG1/GPI/PFKM/EIF6/PFKL/TPR/ENO3/NUP54/ECD/INSR/PRKAA2/NUP50/PRKAG2/AK9	60	25	ENSG00000111640/ENSG00000067225/ENSG00000147162/ENSG00000168610/ENSG00000168209/ENSG00000109107/ENSG00000102144/ENSG00000156510/ENSG00000089041/ENSG00000134333/ENSG00000111669/ENSG00000111674/ENSG00000159399/ENSG00000149925/ENSG00000187097/ENSG00000114268/ENSG00000159322/ENSG00000186951/ENSG00000181929/ENSG00000105220/ENSG00000141959/ENSG00000047410/ENSG00000171105/ENSG00000162409/ENSG00000155085	35	ENSG00000171314/ENSG00000102900/ENSG00000100644/ENSG00000132182/ENSG00000111581/ENSG00000058804/ENSG00000113569/ENSG00000155561/ENSG00000079739/ENSG00000030066/ENSG00000095319/ENSG00000110713/ENSG00000108559/ENSG00000074800/ENSG00000156515/ENSG00000213024/ENSG00000105953/ENSG00000124789/ENSG00000125450/ENSG00000085415/ENSG00000126883/ENSG00000108479/ENSG00000181192/ENSG00000141027/ENSG00000075188…
BP	GO:0033048	negative regulation of mitotic sister chromatid segregation	28/6018	36/14049	2.0663358461246e-05	0.000659971686543994	ENSG00000134057/ENSG00000169679/ENSG00000117724/ENSG00000164109/ENSG00000166851/ENSG00000149311/ENSG00000164611/ENSG00000080986/ENSG00000112742/ENSG00000071539/ENSG00000156970/ENSG00000154473/ENSG00000164754/ENSG00000167513/ENSG00000173273/ENSG00000002822/ENSG00000085224/ENSG00000126226/ENSG00000102030/ENSG00000126215/ENSG00000116670/ENSG00000113141/ENSG00000136861/ENSG00000047410/ENSG00000110200…	CCNB1/BUB1/CENPF/MAD2L1/PLK1/ATM/PTTG1/NDC80/TTK/TRIP13/BUB1B/BUB3/RAD21/CDT1/TNKS/MAD1L1/ATRX/PCID2/NAA10/XRCC3/MAD2L2/IK/CDK5RAP2/TPR/ANAPC15/GEN1/DUSP1/PSMG2	28	4	ENSG00000149311/ENSG00000173273/ENSG00000085224/ENSG00000047410	24	ENSG00000134057/ENSG00000169679/ENSG00000117724/ENSG00000164109/ENSG00000166851/ENSG00000164611/ENSG00000080986/ENSG00000112742/ENSG00000071539/ENSG00000156970/ENSG00000154473/ENSG00000164754/ENSG00000167513/ENSG00000002822/ENSG00000126226/ENSG00000102030/ENSG00000126215/ENSG00000116670/ENSG00000113141/ENSG00000136861/ENSG00000110200/ENSG00000178295/ENSG00000120129/ENSG00000128789
BP	GO:0009185	ribonucleoside diphosphate metabolic process	72/6018	116/14049	2.1989551638051e-05	0.000698470318788861	ENSG00000111640/ENSG00000067225/ENSG00000147162/ENSG00000168610/ENSG00000168209/ENSG00000171314/ENSG00000109107/ENSG00000102144/ENSG00000102900/ENSG00000100644/ENSG00000156510/ENSG00000147044/ENSG00000089041/ENSG00000197217/ENSG00000132182/ENSG00000134333/ENSG00000111669/ENSG00000111581/ENSG00000111674/ENSG00000058804/ENSG00000113569/ENSG00000155561/ENSG00000079739/ENSG00000075711/ENSG00000030066…	GAPDH/PKM/OGT/STAT3/DDIT4/PGAM1/ALDOC/PGK1/NUP93/HIF1A/HKDC1/CASK/P2RX7/ENTPD4/NUP210/LDHA/TPI1/NUP107/ENO2/NDC1/NUP155/NUP205/PGM1/DLG1/NUP160/NUP188/NUP98/AK2/SCRIB/NUP88/HK2/ENO1/AMPD3/CARD11/HK1/ALDOA/NUP62/MPP1/OGDH/NUP153/NUP85/ENTPD5/SEH1L/NUP214/GALK1/DHTKD1/PFKFB4/ADPGK/NCOR1/NUP37/NUP43/NUDT9/NUP35/PPARA/NUP58/PRKAG1/GPI/PFKM/EIF6/MPP3/PFKL/TPR/ENO3/NUP54/ECD/INSR/NUDT5/PRKAA2/NUP50/PRK…	72	30	ENSG00000111640/ENSG00000067225/ENSG00000147162/ENSG00000168610/ENSG00000168209/ENSG00000109107/ENSG00000102144/ENSG00000156510/ENSG00000147044/ENSG00000089041/ENSG00000134333/ENSG00000111669/ENSG00000111674/ENSG00000159399/ENSG00000133805/ENSG00000198286/ENSG00000149925/ENSG00000130830/ENSG00000187097/ENSG00000114268/ENSG00000159322/ENSG00000170502/ENSG00000186951/ENSG00000181929/ENSG00000105220…	42	ENSG00000171314/ENSG00000102900/ENSG00000100644/ENSG00000197217/ENSG00000132182/ENSG00000111581/ENSG00000058804/ENSG00000113569/ENSG00000155561/ENSG00000079739/ENSG00000075711/ENSG00000030066/ENSG00000095319/ENSG00000110713/ENSG00000004455/ENSG00000180900/ENSG00000108559/ENSG00000074800/ENSG00000156515/ENSG00000213024/ENSG00000105953/ENSG00000124789/ENSG00000125450/ENSG00000085415/ENSG00000126883…
BP	GO:0030970	retrograde protein transport, ER to cytosol	23/6018	28/14049	2.35979225358729e-05	0.000741410816195006	ENSG00000166598/ENSG00000135506/ENSG00000051108/ENSG00000134109/ENSG00000184787/ENSG00000068912/ENSG00000101294/ENSG00000198833/ENSG00000136986/ENSG00000185825/ENSG00000088298/ENSG00000131871/ENSG00000182446/ENSG00000134882/ENSG00000168936/ENSG00000071537/ENSG00000115307/ENSG00000180667/ENSG00000198168/ENSG00000144468/ENSG00000113194/ENSG00000162298/ENSG00000106803	HSP90B1/OS9/HERPUD1/EDEM1/UBE2G2/ERLEC1/HM13/UBE2J1/DERL1/BCAP31/EDEM2/SELENOS/NPLOC4/UBAC2/TMEM129/SEL1L/AUP1/YOD1/SVIP/RHBDD1/FAF2/SYVN1/SEC61B	23	17	ENSG00000166598/ENSG00000135506/ENSG00000051108/ENSG00000134109/ENSG00000068912/ENSG00000101294/ENSG00000136986/ENSG00000185825/ENSG00000088298/ENSG00000131871/ENSG00000134882/ENSG00000168936/ENSG00000071537/ENSG00000115307/ENSG00000144468/ENSG00000113194/ENSG00000162298	6	ENSG00000184787/ENSG00000198833/ENSG00000182446/ENSG00000180667/ENSG00000198168/ENSG00000106803
BP	GO:1903513	endoplasmic reticulum to cytosol transport	23/6018	28/14049	2.35979225358729e-05	0.000741410816195006	ENSG00000166598/ENSG00000135506/ENSG00000051108/ENSG00000134109/ENSG00000184787/ENSG00000068912/ENSG00000101294/ENSG00000198833/ENSG00000136986/ENSG00000185825/ENSG00000088298/ENSG00000131871/ENSG00000182446/ENSG00000134882/ENSG00000168936/ENSG00000071537/ENSG00000115307/ENSG00000180667/ENSG00000198168/ENSG00000144468/ENSG00000113194/ENSG00000162298/ENSG00000106803	HSP90B1/OS9/HERPUD1/EDEM1/UBE2G2/ERLEC1/HM13/UBE2J1/DERL1/BCAP31/EDEM2/SELENOS/NPLOC4/UBAC2/TMEM129/SEL1L/AUP1/YOD1/SVIP/RHBDD1/FAF2/SYVN1/SEC61B	23	17	ENSG00000166598/ENSG00000135506/ENSG00000051108/ENSG00000134109/ENSG00000068912/ENSG00000101294/ENSG00000136986/ENSG00000185825/ENSG00000088298/ENSG00000131871/ENSG00000134882/ENSG00000168936/ENSG00000071537/ENSG00000115307/ENSG00000144468/ENSG00000113194/ENSG00000162298	6	ENSG00000184787/ENSG00000198833/ENSG00000182446/ENSG00000180667/ENSG00000198168/ENSG00000106803
BP	GO:1904375	regulation of protein localization to cell periphery	56/6018	86/14049	2.45466336941338e-05	0.000767049131815068	ENSG00000161011/ENSG00000005884/ENSG00000116209/ENSG00000171867/ENSG00000123384/ENSG00000119729/ENSG00000146648/ENSG00000135926/ENSG00000141367/ENSG00000166900/ENSG00000079819/ENSG00000105329/ENSG00000186193/ENSG00000073921/ENSG00000075711/ENSG00000159023/ENSG00000185043/ENSG00000150093/ENSG00000137497/ENSG00000133216/ENSG00000123983/ENSG00000162878/ENSG00000170310/ENSG00000079950/ENSG00000175497…	SQSTM1/ITGA3/TMEM59/PRNP/LRP1/RHOQ/EGFR/TMBIM1/CLTC/STX3/EPB41L2/TGFB1/SAPCD2/PICALM/DLG1/EPB41/CIB1/ITGB1/NUMA1/EPHB2/ACSL3/PKDCC/STX8/STX7/DPP10/AKT1/LZTFL1/BCL2L1/SPTBN1/VAMP8/GPSM2/AP2M1/KIF5B/AKAP5/PPFIA1/DAB2/RER1/PTPN9/LYPD1/CSK/APPL1/LYPLA1/EPHA2/EZR/PPP2R5A/CDK5/PLS1/PID1/NUMB/VTI1B/PDPK1/STX4/ARHGEF16/PRKCI/STAC/ARF6	56	31	ENSG00000161011/ENSG00000005884/ENSG00000116209/ENSG00000171867/ENSG00000123384/ENSG00000119729/ENSG00000146648/ENSG00000135926/ENSG00000141367/ENSG00000166900/ENSG00000105329/ENSG00000073921/ENSG00000159023/ENSG00000185043/ENSG00000150093/ENSG00000123983/ENSG00000170310/ENSG00000079950/ENSG00000163818/ENSG00000171552/ENSG00000118640/ENSG00000153071/ENSG00000157916/ENSG00000169410/ENSG00000157500…	25	ENSG00000079819/ENSG00000186193/ENSG00000075711/ENSG00000137497/ENSG00000133216/ENSG00000162878/ENSG00000175497/ENSG00000142208/ENSG00000115306/ENSG00000121957/ENSG00000161203/ENSG00000170759/ENSG00000179841/ENSG00000131626/ENSG00000150551/ENSG00000103653/ENSG00000120992/ENSG00000092820/ENSG00000164885/ENSG00000120756/ENSG00000153823/ENSG00000130762/ENSG00000163558/ENSG00000144681/ENSG00000165527
BP	GO:0010256	endomembrane system organization	214/6018	405/14049	2.5149002167961e-05	0.000781647212542915	ENSG00000161011/ENSG00000104419/ENSG00000120885/ENSG00000138119/ENSG00000161249/ENSG00000134057/ENSG00000165029/ENSG00000185567/ENSG00000138760/ENSG00000178038/ENSG00000135636/ENSG00000086598/ENSG00000157456/ENSG00000170312/ENSG00000170348/ENSG00000173548/ENSG00000166851/ENSG00000102900/ENSG00000097033/ENSG00000115310/ENSG00000133318/ENSG00000123240/ENSG00000265190/ENSG00000175334/ENSG00000148180…	SQSTM1/NDRG1/CLU/MYOF/DMKN/CCNB1/ABCA1/AHNAK2/SCARB2/ALS2CL/DYSF/TMED2/CCNB2/CDK1/TMED10/SNX33/PLK1/NUP93/SH3GLB1/RTN4/RTN3/OPTN/ANXA8/BANF1/GSN/NOX1/P2RX7/LPIN1/SURF4/PDE4DIP/NUP210/SERPINE2/CUL7/PLSCR4/CIT/SYNGR2/TMED9/DYNC2H1/ANKLE2/NUP107/CHMP2B/NDC1/NUP155/NUP205/OSBPL8/TMEM127/GOLGB1/EHD2/VPS18/ANO6/MPP5/NUP160/NUP188/VPS11/SNX3/ATP8B2/MTSS1/STAM/PRMT5/LMAN1/KIFC3/NUP98/RAB7A/CHMP2A/TOR1AIP…	214	134	ENSG00000161011/ENSG00000104419/ENSG00000120885/ENSG00000138119/ENSG00000161249/ENSG00000185567/ENSG00000138760/ENSG00000178038/ENSG00000135636/ENSG00000086598/ENSG00000170348/ENSG00000173548/ENSG00000097033/ENSG00000115310/ENSG00000133318/ENSG00000123240/ENSG00000265190/ENSG00000148180/ENSG00000007952/ENSG00000089041/ENSG00000134324/ENSG00000148248/ENSG00000178104/ENSG00000135919/ENSG00000044090…	80	ENSG00000134057/ENSG00000165029/ENSG00000157456/ENSG00000170312/ENSG00000166851/ENSG00000102900/ENSG00000175334/ENSG00000132182/ENSG00000122966/ENSG00000176915/ENSG00000111581/ENSG00000083937/ENSG00000058804/ENSG00000113569/ENSG00000155561/ENSG00000072415/ENSG00000030066/ENSG00000095319/ENSG00000143515/ENSG00000100462/ENSG00000140859/ENSG00000110713/ENSG00000169905/ENSG00000184304/ENSG00000107862…
BP	GO:0002474	antigen processing and presentation of peptide antigen via MHC class I	57/6018	88/14049	2.62747422646447e-05	0.000812268903913963	ENSG00000166710/ENSG00000234745/ENSG00000204592/ENSG00000204525/ENSG00000127022/ENSG00000206503/ENSG00000175166/ENSG00000204642/ENSG00000168394/ENSG00000100911/ENSG00000231925/ENSG00000153029/ENSG00000051523/ENSG00000164308/ENSG00000068878/ENSG00000179218/ENSG00000167004/ENSG00000010704/ENSG00000131467/ENSG00000041357/ENSG00000138674/ENSG00000265808/ENSG00000185825/ENSG00000143106/ENSG00000100567…	B2M/HLA-B/HLA-E/HLA-C/CANX/HLA-A/PSMD2/HLA-F/TAP1/PSME2/TAPBP/MR1/CYBA/ERAP2/PSME4/CALR/PDIA3/HFE/PSME3/PSMA4/SEC31A/SEC22B/BCAP31/PSMA5/PSMA3/ERAP1/TAPBPL/ITGB5/PSMA7/PSMD1/PSMB3/PSMD11/TAP2/VAMP3/PSMB2/PSMC3/SEC13/PSMC4/VAMP8/PSMD14/PSMD6/PSMD3/PSMD13/PSMB6/PSMD10/PSMB8/PSME1/SEC23A/PSMB9/SNAP23/FCGR1A/IKBKB/PSMC5/PSMB5/CHUK/PSMB10/PSMD5	57	26	ENSG00000166710/ENSG00000234745/ENSG00000204592/ENSG00000204525/ENSG00000127022/ENSG00000206503/ENSG00000204642/ENSG00000168394/ENSG00000231925/ENSG00000153029/ENSG00000051523/ENSG00000164308/ENSG00000179218/ENSG00000167004/ENSG00000010704/ENSG00000138674/ENSG00000265808/ENSG00000185825/ENSG00000164307/ENSG00000139192/ENSG00000049245/ENSG00000118640/ENSG00000204264/ENSG00000150337/ENSG00000104365…	31	ENSG00000175166/ENSG00000100911/ENSG00000068878/ENSG00000131467/ENSG00000041357/ENSG00000143106/ENSG00000100567/ENSG00000082781/ENSG00000101182/ENSG00000173692/ENSG00000277791/ENSG00000108671/ENSG00000204267/ENSG00000126067/ENSG00000165916/ENSG00000157020/ENSG00000013275/ENSG00000115233/ENSG00000163636/ENSG00000108344/ENSG00000185627/ENSG00000142507/ENSG00000101843/ENSG00000092010/ENSG00000100934…
BP	GO:0006409	tRNA export from nucleus	26/6018	33/14049	2.74617910236307e-05	0.000839982084167244	ENSG00000132341/ENSG00000102900/ENSG00000132182/ENSG00000111581/ENSG00000058804/ENSG00000113569/ENSG00000155561/ENSG00000030066/ENSG00000095319/ENSG00000110713/ENSG00000108559/ENSG00000165271/ENSG00000213024/ENSG00000124789/ENSG00000125450/ENSG00000085415/ENSG00000138385/ENSG00000126883/ENSG00000184575/ENSG00000075188/ENSG00000120253/ENSG00000163002/ENSG00000139496/ENSG00000047410/ENSG00000138750…	RAN/NUP93/NUP210/NUP107/NDC1/NUP155/NUP205/NUP160/NUP188/NUP98/NUP88/NOL6/NUP62/NUP153/NUP85/SEH1L/SSB/NUP214/XPOT/NUP37/NUP43/NUP35/NUP58/TPR/NUP54/NUP50	26	2	ENSG00000184575/ENSG00000047410	24	ENSG00000132341/ENSG00000102900/ENSG00000132182/ENSG00000111581/ENSG00000058804/ENSG00000113569/ENSG00000155561/ENSG00000030066/ENSG00000095319/ENSG00000110713/ENSG00000108559/ENSG00000165271/ENSG00000213024/ENSG00000124789/ENSG00000125450/ENSG00000085415/ENSG00000138385/ENSG00000126883/ENSG00000075188/ENSG00000120253/ENSG00000163002/ENSG00000139496/ENSG00000138750/ENSG00000093000
BP	GO:0071431	tRNA-containing ribonucleoprotein complex export from nucleus	26/6018	33/14049	2.74617910236307e-05	0.000839982084167244	ENSG00000132341/ENSG00000102900/ENSG00000132182/ENSG00000111581/ENSG00000058804/ENSG00000113569/ENSG00000155561/ENSG00000030066/ENSG00000095319/ENSG00000110713/ENSG00000108559/ENSG00000165271/ENSG00000213024/ENSG00000124789/ENSG00000125450/ENSG00000085415/ENSG00000138385/ENSG00000126883/ENSG00000184575/ENSG00000075188/ENSG00000120253/ENSG00000163002/ENSG00000139496/ENSG00000047410/ENSG00000138750…	RAN/NUP93/NUP210/NUP107/NDC1/NUP155/NUP205/NUP160/NUP188/NUP98/NUP88/NOL6/NUP62/NUP153/NUP85/SEH1L/SSB/NUP214/XPOT/NUP37/NUP43/NUP35/NUP58/TPR/NUP54/NUP50	26	2	ENSG00000184575/ENSG00000047410	24	ENSG00000132341/ENSG00000102900/ENSG00000132182/ENSG00000111581/ENSG00000058804/ENSG00000113569/ENSG00000155561/ENSG00000030066/ENSG00000095319/ENSG00000110713/ENSG00000108559/ENSG00000165271/ENSG00000213024/ENSG00000124789/ENSG00000125450/ENSG00000085415/ENSG00000138385/ENSG00000126883/ENSG00000075188/ENSG00000120253/ENSG00000163002/ENSG00000139496/ENSG00000138750/ENSG00000093000
BP	GO:0033046	negative regulation of sister chromatid segregation	29/6018	38/14049	2.78459314976243e-05	0.000842813246009246	ENSG00000134057/ENSG00000169679/ENSG00000117724/ENSG00000164109/ENSG00000166851/ENSG00000135476/ENSG00000149311/ENSG00000164611/ENSG00000080986/ENSG00000112742/ENSG00000071539/ENSG00000156970/ENSG00000154473/ENSG00000164754/ENSG00000167513/ENSG00000173273/ENSG00000002822/ENSG00000085224/ENSG00000126226/ENSG00000102030/ENSG00000126215/ENSG00000116670/ENSG00000113141/ENSG00000136861/ENSG00000047410…	CCNB1/BUB1/CENPF/MAD2L1/PLK1/ESPL1/ATM/PTTG1/NDC80/TTK/TRIP13/BUB1B/BUB3/RAD21/CDT1/TNKS/MAD1L1/ATRX/PCID2/NAA10/XRCC3/MAD2L2/IK/CDK5RAP2/TPR/ANAPC15/GEN1/DUSP1/PSMG2	29	4	ENSG00000149311/ENSG00000173273/ENSG00000085224/ENSG00000047410	25	ENSG00000134057/ENSG00000169679/ENSG00000117724/ENSG00000164109/ENSG00000166851/ENSG00000135476/ENSG00000164611/ENSG00000080986/ENSG00000112742/ENSG00000071539/ENSG00000156970/ENSG00000154473/ENSG00000164754/ENSG00000167513/ENSG00000002822/ENSG00000126226/ENSG00000102030/ENSG00000126215/ENSG00000116670/ENSG00000113141/ENSG00000136861/ENSG00000110200/ENSG00000178295/ENSG00000120129/ENSG00000128789
BP	GO:0051985	negative regulation of chromosome segregation	29/6018	38/14049	2.78459314976243e-05	0.000842813246009246	ENSG00000134057/ENSG00000169679/ENSG00000117724/ENSG00000164109/ENSG00000166851/ENSG00000135476/ENSG00000149311/ENSG00000164611/ENSG00000080986/ENSG00000112742/ENSG00000071539/ENSG00000156970/ENSG00000154473/ENSG00000164754/ENSG00000167513/ENSG00000173273/ENSG00000002822/ENSG00000085224/ENSG00000126226/ENSG00000102030/ENSG00000126215/ENSG00000116670/ENSG00000113141/ENSG00000136861/ENSG00000047410…	CCNB1/BUB1/CENPF/MAD2L1/PLK1/ESPL1/ATM/PTTG1/NDC80/TTK/TRIP13/BUB1B/BUB3/RAD21/CDT1/TNKS/MAD1L1/ATRX/PCID2/NAA10/XRCC3/MAD2L2/IK/CDK5RAP2/TPR/ANAPC15/GEN1/DUSP1/PSMG2	29	4	ENSG00000149311/ENSG00000173273/ENSG00000085224/ENSG00000047410	25	ENSG00000134057/ENSG00000169679/ENSG00000117724/ENSG00000164109/ENSG00000166851/ENSG00000135476/ENSG00000164611/ENSG00000080986/ENSG00000112742/ENSG00000071539/ENSG00000156970/ENSG00000154473/ENSG00000164754/ENSG00000167513/ENSG00000002822/ENSG00000126226/ENSG00000102030/ENSG00000126215/ENSG00000116670/ENSG00000113141/ENSG00000136861/ENSG00000110200/ENSG00000178295/ENSG00000120129/ENSG00000128789
BP	GO:0043467	regulation of generation of precursor metabolites and energy	68/6018	109/14049	2.90372275016192e-05	0.000874292771806564	ENSG00000134057/ENSG00000147162/ENSG00000168610/ENSG00000168209/ENSG00000170312/ENSG00000171314/ENSG00000102900/ENSG00000100644/ENSG00000089041/ENSG00000126602/ENSG00000132182/ENSG00000111581/ENSG00000058804/ENSG00000113569/ENSG00000155561/ENSG00000173281/ENSG00000030066/ENSG00000095319/ENSG00000138035/ENSG00000185950/ENSG00000082701/ENSG00000110713/ENSG00000108559/ENSG00000137288/ENSG00000213024…	CCNB1/OGT/STAT3/DDIT4/CDK1/PGAM1/NUP93/HIF1A/P2RX7/TRAP1/NUP210/NUP107/NDC1/NUP155/NUP205/PPP1R3B/NUP160/NUP188/PNPT1/IRS2/GSK3B/NUP98/NUP88/UQCC2/NUP62/MTOR/SELENOS/NUP153/AKT1/NUP85/ENTPD5/SEH1L/PRDM16/NUP214/EPM2AIP1/ATP7A/PFKFB4/NCOR1/PASK/PARK7/PPP1CA/NUP37/PHLDA2/NUP43/NUP35/PPARA/PRELID1/NUP58/CISD1/PRKAG1/PDE12/EIF6/TPR/INPP5K/RHOA/IRS1/BNIP3/TRPV4/NUP54/ECD/INSR/ENPP1/PRKAA2/SLC25A33/NUP…	68	23	ENSG00000147162/ENSG00000168610/ENSG00000168209/ENSG00000089041/ENSG00000173281/ENSG00000185950/ENSG00000082701/ENSG00000131871/ENSG00000187097/ENSG00000178567/ENSG00000165240/ENSG00000114268/ENSG00000181649/ENSG00000186951/ENSG00000181929/ENSG00000047410/ENSG00000132376/ENSG00000176171/ENSG00000171105/ENSG00000197594/ENSG00000162409/ENSG00000139160/ENSG00000125648	45	ENSG00000134057/ENSG00000170312/ENSG00000171314/ENSG00000102900/ENSG00000100644/ENSG00000126602/ENSG00000132182/ENSG00000111581/ENSG00000058804/ENSG00000113569/ENSG00000155561/ENSG00000030066/ENSG00000095319/ENSG00000138035/ENSG00000110713/ENSG00000108559/ENSG00000137288/ENSG00000213024/ENSG00000198793/ENSG00000124789/ENSG00000142208/ENSG00000125450/ENSG00000085415/ENSG00000142611/ENSG00000126883…
BP	GO:0006096	glycolytic process	59/6018	92/14049	2.97378750245413e-05	0.00089074951045012	ENSG00000111640/ENSG00000067225/ENSG00000147162/ENSG00000168610/ENSG00000168209/ENSG00000171314/ENSG00000109107/ENSG00000102144/ENSG00000102900/ENSG00000100644/ENSG00000156510/ENSG00000089041/ENSG00000132182/ENSG00000134333/ENSG00000111669/ENSG00000111581/ENSG00000111674/ENSG00000058804/ENSG00000113569/ENSG00000155561/ENSG00000079739/ENSG00000030066/ENSG00000095319/ENSG00000110713/ENSG00000108559…	GAPDH/PKM/OGT/STAT3/DDIT4/PGAM1/ALDOC/PGK1/NUP93/HIF1A/HKDC1/P2RX7/NUP210/LDHA/TPI1/NUP107/ENO2/NDC1/NUP155/NUP205/PGM1/NUP160/NUP188/NUP98/NUP88/HK2/ENO1/HK1/ALDOA/NUP62/OGDH/NUP153/NUP85/ENTPD5/SEH1L/NUP214/GALK1/DHTKD1/PFKFB4/ADPGK/NCOR1/NUP37/NUP43/NUP35/PPARA/NUP58/PRKAG1/GPI/PFKM/EIF6/PFKL/TPR/ENO3/NUP54/ECD/INSR/PRKAA2/NUP50/PRKAG2	59	24	ENSG00000111640/ENSG00000067225/ENSG00000147162/ENSG00000168610/ENSG00000168209/ENSG00000109107/ENSG00000102144/ENSG00000156510/ENSG00000089041/ENSG00000134333/ENSG00000111669/ENSG00000111674/ENSG00000159399/ENSG00000149925/ENSG00000187097/ENSG00000114268/ENSG00000159322/ENSG00000186951/ENSG00000181929/ENSG00000105220/ENSG00000141959/ENSG00000047410/ENSG00000171105/ENSG00000162409	35	ENSG00000171314/ENSG00000102900/ENSG00000100644/ENSG00000132182/ENSG00000111581/ENSG00000058804/ENSG00000113569/ENSG00000155561/ENSG00000079739/ENSG00000030066/ENSG00000095319/ENSG00000110713/ENSG00000108559/ENSG00000074800/ENSG00000156515/ENSG00000213024/ENSG00000105953/ENSG00000124789/ENSG00000125450/ENSG00000085415/ENSG00000126883/ENSG00000108479/ENSG00000181192/ENSG00000141027/ENSG00000075188…
BP	GO:0016126	sterol biosynthetic process	46/6018	68/14049	3.05673558872011e-05	0.000910875692700563	ENSG00000099194/ENSG00000052802/ENSG00000159348/ENSG00000112972/ENSG00000160285/ENSG00000104549/ENSG00000116133/ENSG00000160752/ENSG00000186480/ENSG00000170271/ENSG00000172893/ENSG00000109929/ENSG00000132341/ENSG00000170522/ENSG00000169710/ENSG00000149809/ENSG00000198911/ENSG00000113161/ENSG00000147475/ENSG00000108424/ENSG00000133935/ENSG00000120837/ENSG00000079459/ENSG00000167508/ENSG00000075239…	SCD/MSMO1/CYB5R1/HMGCS1/LSS/SQLE/DHCR24/FDPS/INSIG1/FAXDC2/DHCR7/SC5D/RAN/ELOVL6/FASN/TM7SF2/SREBF2/HMGCR/ERLIN2/KPNB1/ERG28/NFYB/FDFT1/MVD/ACAT1/G6PD/LBR/IDI1/CNBP/MBTPS2/EBP/MBTPS1/MVK/CYP51A1/ACACA/INSIG2/NFYC/FGF1/PLPP6/CYB5R3/ACACB/NFYA/PRKAA2/HSD17B7/PRKAG2/PMVK	46	34	ENSG00000099194/ENSG00000052802/ENSG00000159348/ENSG00000112972/ENSG00000160285/ENSG00000104549/ENSG00000116133/ENSG00000160752/ENSG00000186480/ENSG00000170271/ENSG00000172893/ENSG00000109929/ENSG00000170522/ENSG00000149809/ENSG00000198911/ENSG00000113161/ENSG00000147475/ENSG00000133935/ENSG00000120837/ENSG00000079459/ENSG00000167508/ENSG00000160211/ENSG00000067064/ENSG00000012174/ENSG00000147155…	12	ENSG00000132341/ENSG00000169710/ENSG00000108424/ENSG00000075239/ENSG00000143815/ENSG00000169714/ENSG00000278540/ENSG00000066136/ENSG00000113578/ENSG00000100243/ENSG00000001167/ENSG00000106617
BP	GO:1904356	regulation of telomere maintenance via telomere lengthening	41/6018	59/14049	3.08726483863964e-05	0.000915255283701322	ENSG00000135624/ENSG00000122566/ENSG00000120438/ENSG00000146731/ENSG00000150753/ENSG00000163468/ENSG00000135486/ENSG00000166226/ENSG00000130826/ENSG00000149311/ENSG00000140451/ENSG00000115484/ENSG00000143799/ENSG00000178999/ENSG00000092199/ENSG00000156261/ENSG00000151414/ENSG00000153187/ENSG00000107854/ENSG00000079246/ENSG00000117650/ENSG00000135372/ENSG00000102882/ENSG00000130119/ENSG00000173273…	CCT7/HNRNPA2B1/TCP1/CCT6A/CCT5/CCT3/HNRNPA1/CCT2/DKC1/ATM/PIF1/CCT4/PARP1/AURKB/HNRNPC/CCT8/NEK7/HNRNPU/TNKS2/XRCC5/NEK2/NAT10/MAPK3/GNL3L/TNKS/MAP3K4/DCP2/TINF2/SRC/PKIB/SMG5/EXOSC10/SMG6/SLX4/ACD/ATR/RTEL1/CTNNB1/STN1/PNKP/PINX1	41	9	ENSG00000149311/ENSG00000107854/ENSG00000102882/ENSG00000173273/ENSG00000092330/ENSG00000135549/ENSG00000198952/ENSG00000070366/ENSG00000107960	32	ENSG00000135624/ENSG00000122566/ENSG00000120438/ENSG00000146731/ENSG00000150753/ENSG00000163468/ENSG00000135486/ENSG00000166226/ENSG00000130826/ENSG00000140451/ENSG00000115484/ENSG00000143799/ENSG00000178999/ENSG00000092199/ENSG00000156261/ENSG00000151414/ENSG00000153187/ENSG00000079246/ENSG00000117650/ENSG00000135372/ENSG00000130119/ENSG00000085511/ENSG00000172795/ENSG00000197122/ENSG00000171824…
BP	GO:0060148	positive regulation of posttranscriptional gene silencing	19/6018	22/14049	3.21508675815722e-05	0.000948286558617697	ENSG00000168610/ENSG00000146648/ENSG00000114867/ENSG00000105329/ENSG00000114416/ENSG00000124571/ENSG00000135829/ENSG00000128016/ENSG00000129474/ENSG00000102081/ENSG00000169032/ENSG00000123908/ENSG00000108654/ENSG00000142279/ENSG00000126934/ENSG00000134644/ENSG00000055917/ENSG00000131914/ENSG00000125378	STAT3/EGFR/EIF4G1/TGFB1/FXR1/XPO5/DHX9/ZFP36/AJUBA/FMR1/MAP2K1/AGO2/DDX5/WTIP/MAP2K2/PUM1/PUM2/LIN28A/BMP4	19	6	ENSG00000168610/ENSG00000146648/ENSG00000105329/ENSG00000128016/ENSG00000102081/ENSG00000108654	13	ENSG00000114867/ENSG00000114416/ENSG00000124571/ENSG00000135829/ENSG00000129474/ENSG00000169032/ENSG00000123908/ENSG00000142279/ENSG00000126934/ENSG00000134644/ENSG00000055917/ENSG00000131914/ENSG00000125378
BP	GO:0032210	regulation of telomere maintenance via telomerase	37/6018	52/14049	3.29384586190017e-05	0.000966584920185018	ENSG00000135624/ENSG00000120438/ENSG00000146731/ENSG00000150753/ENSG00000163468/ENSG00000135486/ENSG00000166226/ENSG00000130826/ENSG00000149311/ENSG00000140451/ENSG00000115484/ENSG00000178999/ENSG00000092199/ENSG00000156261/ENSG00000151414/ENSG00000153187/ENSG00000107854/ENSG00000079246/ENSG00000117650/ENSG00000135372/ENSG00000102882/ENSG00000130119/ENSG00000173273/ENSG00000085511/ENSG00000172795…	CCT7/TCP1/CCT6A/CCT5/CCT3/HNRNPA1/CCT2/DKC1/ATM/PIF1/CCT4/AURKB/HNRNPC/CCT8/NEK7/HNRNPU/TNKS2/XRCC5/NEK2/NAT10/MAPK3/GNL3L/TNKS/MAP3K4/DCP2/TINF2/SRC/PKIB/SMG5/EXOSC10/SMG6/ACD/ATR/CTNNB1/STN1/PNKP/PINX1	37	9	ENSG00000149311/ENSG00000107854/ENSG00000102882/ENSG00000173273/ENSG00000092330/ENSG00000135549/ENSG00000198952/ENSG00000070366/ENSG00000107960	28	ENSG00000135624/ENSG00000120438/ENSG00000146731/ENSG00000150753/ENSG00000163468/ENSG00000135486/ENSG00000166226/ENSG00000130826/ENSG00000140451/ENSG00000115484/ENSG00000178999/ENSG00000092199/ENSG00000156261/ENSG00000151414/ENSG00000153187/ENSG00000079246/ENSG00000117650/ENSG00000135372/ENSG00000130119/ENSG00000085511/ENSG00000172795/ENSG00000197122/ENSG00000171824/ENSG00000102977/ENSG00000175054…
BP	GO:0002479	antigen processing and presentation of exogenous peptide antigen via MHC class I, TAP-dependent	47/6018	70/14049	3.38309982756583e-05	0.000987762631472629	ENSG00000166710/ENSG00000234745/ENSG00000204592/ENSG00000204525/ENSG00000206503/ENSG00000175166/ENSG00000204642/ENSG00000168394/ENSG00000100911/ENSG00000231925/ENSG00000051523/ENSG00000068878/ENSG00000179218/ENSG00000167004/ENSG00000131467/ENSG00000041357/ENSG00000265808/ENSG00000143106/ENSG00000100567/ENSG00000082781/ENSG00000101182/ENSG00000173692/ENSG00000277791/ENSG00000108671/ENSG00000204267…	B2M/HLA-B/HLA-E/HLA-C/HLA-A/PSMD2/HLA-F/TAP1/PSME2/TAPBP/CYBA/PSME4/CALR/PDIA3/PSME3/PSMA4/SEC22B/PSMA5/PSMA3/ITGB5/PSMA7/PSMD1/PSMB3/PSMD11/TAP2/VAMP3/PSMB2/PSMC3/PSMC4/VAMP8/PSMD14/PSMD6/PSMD3/PSMD13/PSMB6/PSMD10/PSMB8/PSME1/PSMB9/SNAP23/FCGR1A/IKBKB/PSMC5/PSMB5/CHUK/PSMB10/PSMD5	47	18	ENSG00000166710/ENSG00000234745/ENSG00000204592/ENSG00000204525/ENSG00000206503/ENSG00000204642/ENSG00000168394/ENSG00000231925/ENSG00000051523/ENSG00000179218/ENSG00000167004/ENSG00000265808/ENSG00000049245/ENSG00000118640/ENSG00000204264/ENSG00000150337/ENSG00000104365/ENSG00000205220	29	ENSG00000175166/ENSG00000100911/ENSG00000068878/ENSG00000131467/ENSG00000041357/ENSG00000143106/ENSG00000100567/ENSG00000082781/ENSG00000101182/ENSG00000173692/ENSG00000277791/ENSG00000108671/ENSG00000204267/ENSG00000126067/ENSG00000165916/ENSG00000013275/ENSG00000115233/ENSG00000163636/ENSG00000108344/ENSG00000185627/ENSG00000142507/ENSG00000101843/ENSG00000092010/ENSG00000240065/ENSG00000092531…
BP	GO:2001251	negative regulation of chromosome organization	73/6018	119/14049	3.43521510624415e-05	0.000997938619557661	ENSG00000131747/ENSG00000134057/ENSG00000130816/ENSG00000169679/ENSG00000117724/ENSG00000137309/ENSG00000164109/ENSG00000135486/ENSG00000166851/ENSG00000135476/ENSG00000156802/ENSG00000119335/ENSG00000149311/ENSG00000140451/ENSG00000143799/ENSG00000164611/ENSG00000080986/ENSG00000188976/ENSG00000112742/ENSG00000071539/ENSG00000092199/ENSG00000156970/ENSG00000154473/ENSG00000008083/ENSG00000153187…	TOP2A/CCNB1/DNMT1/BUB1/CENPF/HMGA1/MAD2L1/HNRNPA1/PLK1/ESPL1/ATAD2/SET/ATM/PIF1/PARP1/PTTG1/NDC80/NOC2L/TTK/TRIP13/HNRNPC/BUB1B/BUB3/JARID2/HNRNPU/H2AFY/RAD21/TNKS2/XRCC5/BRCA1/CDT1/KDM3A/NAT10/MTF2/PHF1/GNL3L/DNMT3B/TNKS/MAD1L1/ATRX/PCID2/NAA10/XRCC3/MAD2L2/KDM4C/ATAD2B/DCP2/UBR5/TINF2/SRC/SIRT1/IK/TERF2IP/EXOSC10/TWIST1/CDK5RAP2/TPR/SMG6/TAF7/SLX4/BCOR/UBE2B/ANAPC15/CTBP1/PHF8/ACD/GEN1/SMARCB1/…	73	15	ENSG00000149311/ENSG00000107854/ENSG00000115548/ENSG00000112511/ENSG00000173273/ENSG00000085224/ENSG00000107077/ENSG00000092330/ENSG00000096717/ENSG00000166848/ENSG00000047410/ENSG00000070366/ENSG00000178913/ENSG00000119048/ENSG00000107960	58	ENSG00000131747/ENSG00000134057/ENSG00000130816/ENSG00000169679/ENSG00000117724/ENSG00000137309/ENSG00000164109/ENSG00000135486/ENSG00000166851/ENSG00000135476/ENSG00000156802/ENSG00000119335/ENSG00000140451/ENSG00000143799/ENSG00000164611/ENSG00000080986/ENSG00000188976/ENSG00000112742/ENSG00000071539/ENSG00000092199/ENSG00000156970/ENSG00000154473/ENSG00000008083/ENSG00000153187/ENSG00000113648…
BP	GO:0060968	regulation of gene silencing	74/6018	121/14049	3.53233488425486e-05	0.00102102139829387	ENSG00000130816/ENSG00000130726/ENSG00000168610/ENSG00000276043/ENSG00000132341/ENSG00000137309/ENSG00000146648/ENSG00000102900/ENSG00000114867/ENSG00000156802/ENSG00000123374/ENSG00000132182/ENSG00000105329/ENSG00000111581/ENSG00000114416/ENSG00000058804/ENSG00000113569/ENSG00000155561/ENSG00000124571/ENSG00000030066/ENSG00000095319/ENSG00000135829/ENSG00000099817/ENSG00000128016/ENSG00000129474…	DNMT1/TRIM28/STAT3/UHRF1/RAN/HMGA1/EGFR/NUP93/EIF4G1/ATAD2/CDK2/NUP210/TGFB1/NUP107/FXR1/NDC1/NUP155/NUP205/XPO5/NUP160/NUP188/DHX9/POLR2E/ZFP36/AJUBA/NUP98/ELAVL1/FMR1/CDC45/NUP88/HIST1H4I/MAP2K1/NUP62/ADAR/TNRC6A/NUP153/ZC3H12A/AGO2/NUP85/SEH1L/HIST1H4H/NUP214/DDX5/H3F3A/MIER1/WTIP/NCOR1/MAP2K2/POLR2H/NUP37/PUM1/PUM2/ATAD2B/NUP43/NUP35/AGO1/NUP58/SIRT1/LIN28A/POLR2K/BMP4/TPR/TERT/H3F3B/HIST1H3H…	74	14	ENSG00000168610/ENSG00000146648/ENSG00000105329/ENSG00000128016/ENSG00000102081/ENSG00000276180/ENSG00000163874/ENSG00000158406/ENSG00000108654/ENSG00000198160/ENSG00000096717/ENSG00000047410/ENSG00000278828/ENSG00000270276	60	ENSG00000130816/ENSG00000130726/ENSG00000276043/ENSG00000132341/ENSG00000137309/ENSG00000102900/ENSG00000114867/ENSG00000156802/ENSG00000123374/ENSG00000132182/ENSG00000111581/ENSG00000114416/ENSG00000058804/ENSG00000113569/ENSG00000155561/ENSG00000124571/ENSG00000030066/ENSG00000095319/ENSG00000135829/ENSG00000099817/ENSG00000129474/ENSG00000110713/ENSG00000066044/ENSG00000093009/ENSG00000108559…
BP	GO:0072525	pyridine-containing compound biosynthetic process	75/6018	123/14049	3.62606608319742e-05	0.00103521830113739	ENSG00000111640/ENSG00000166741/ENSG00000067225/ENSG00000147162/ENSG00000168610/ENSG00000168209/ENSG00000171314/ENSG00000109107/ENSG00000102144/ENSG00000102900/ENSG00000105835/ENSG00000100644/ENSG00000156510/ENSG00000089041/ENSG00000132182/ENSG00000134333/ENSG00000160209/ENSG00000111669/ENSG00000111581/ENSG00000111674/ENSG00000058804/ENSG00000113569/ENSG00000155561/ENSG00000079739/ENSG00000073756…	GAPDH/NNMT/PKM/OGT/STAT3/DDIT4/PGAM1/ALDOC/PGK1/NUP93/NAMPT/HIF1A/HKDC1/P2RX7/NUP210/LDHA/PDXK/TPI1/NUP107/ENO2/NDC1/NUP155/NUP205/PGM1/PTGS2/NMNAT2/NUP160/NUP188/NMRK1/QPRT/PSAT1/NUP98/NUP88/HK2/PTGIS/IDH2/ENO1/HK1/ALDOA/NADSYN1/NUP62/OGDH/NUP153/NUP85/ENTPD5/SEH1L/NUP214/GALK1/DHTKD1/PFKFB4/ADPGK/NCOR1/NUP37/NUP43/NUP35/PPARA/NUP58/NAXE/PRKAG1/GPI/PFKM/EIF6/PFKL/NAPRT/TPR/ENO3/NUP54/ECD/INSR/PR…	75	35	ENSG00000111640/ENSG00000166741/ENSG00000067225/ENSG00000147162/ENSG00000168610/ENSG00000168209/ENSG00000109107/ENSG00000102144/ENSG00000105835/ENSG00000156510/ENSG00000089041/ENSG00000134333/ENSG00000160209/ENSG00000111669/ENSG00000111674/ENSG00000073756/ENSG00000106733/ENSG00000103485/ENSG00000159399/ENSG00000124212/ENSG00000149925/ENSG00000172890/ENSG00000187097/ENSG00000114268/ENSG00000159322…	40	ENSG00000171314/ENSG00000102900/ENSG00000100644/ENSG00000132182/ENSG00000111581/ENSG00000058804/ENSG00000113569/ENSG00000155561/ENSG00000079739/ENSG00000157064/ENSG00000030066/ENSG00000095319/ENSG00000135069/ENSG00000110713/ENSG00000108559/ENSG00000182054/ENSG00000074800/ENSG00000156515/ENSG00000213024/ENSG00000105953/ENSG00000124789/ENSG00000125450/ENSG00000085415/ENSG00000126883/ENSG00000108479…
BP	GO:0060147	regulation of posttranscriptional gene silencing	63/6018	100/14049	3.65307963037585e-05	0.00103521830113739	ENSG00000168610/ENSG00000132341/ENSG00000146648/ENSG00000102900/ENSG00000114867/ENSG00000132182/ENSG00000105329/ENSG00000111581/ENSG00000114416/ENSG00000058804/ENSG00000113569/ENSG00000155561/ENSG00000124571/ENSG00000030066/ENSG00000095319/ENSG00000135829/ENSG00000099817/ENSG00000128016/ENSG00000129474/ENSG00000110713/ENSG00000066044/ENSG00000102081/ENSG00000108559/ENSG00000276180/ENSG00000169032…	STAT3/RAN/EGFR/NUP93/EIF4G1/NUP210/TGFB1/NUP107/FXR1/NDC1/NUP155/NUP205/XPO5/NUP160/NUP188/DHX9/POLR2E/ZFP36/AJUBA/NUP98/ELAVL1/FMR1/NUP88/HIST1H4I/MAP2K1/NUP62/ADAR/TNRC6A/NUP153/ZC3H12A/AGO2/NUP85/SEH1L/HIST1H4H/NUP214/DDX5/H3F3A/WTIP/NCOR1/MAP2K2/POLR2H/NUP37/PUM1/PUM2/NUP43/NUP35/AGO1/NUP58/LIN28A/POLR2K/BMP4/TPR/TERT/H3F3B/HIST1H3H/HIST2H4B/PPARG/NUP54/NCOR2/POLR2D/POLR2L/POLR2G/NUP50	63	12	ENSG00000168610/ENSG00000146648/ENSG00000105329/ENSG00000128016/ENSG00000102081/ENSG00000276180/ENSG00000163874/ENSG00000158406/ENSG00000108654/ENSG00000047410/ENSG00000278828/ENSG00000270276	51	ENSG00000132341/ENSG00000102900/ENSG00000114867/ENSG00000132182/ENSG00000111581/ENSG00000114416/ENSG00000058804/ENSG00000113569/ENSG00000155561/ENSG00000124571/ENSG00000030066/ENSG00000095319/ENSG00000135829/ENSG00000099817/ENSG00000129474/ENSG00000110713/ENSG00000066044/ENSG00000108559/ENSG00000169032/ENSG00000213024/ENSG00000160710/ENSG00000090905/ENSG00000124789/ENSG00000123908/ENSG00000125450…
BP	GO:0060966	regulation of gene silencing by RNA	63/6018	100/14049	3.65307963037585e-05	0.00103521830113739	ENSG00000168610/ENSG00000132341/ENSG00000146648/ENSG00000102900/ENSG00000114867/ENSG00000132182/ENSG00000105329/ENSG00000111581/ENSG00000114416/ENSG00000058804/ENSG00000113569/ENSG00000155561/ENSG00000124571/ENSG00000030066/ENSG00000095319/ENSG00000135829/ENSG00000099817/ENSG00000128016/ENSG00000129474/ENSG00000110713/ENSG00000066044/ENSG00000102081/ENSG00000108559/ENSG00000276180/ENSG00000169032…	STAT3/RAN/EGFR/NUP93/EIF4G1/NUP210/TGFB1/NUP107/FXR1/NDC1/NUP155/NUP205/XPO5/NUP160/NUP188/DHX9/POLR2E/ZFP36/AJUBA/NUP98/ELAVL1/FMR1/NUP88/HIST1H4I/MAP2K1/NUP62/ADAR/TNRC6A/NUP153/ZC3H12A/AGO2/NUP85/SEH1L/HIST1H4H/NUP214/DDX5/H3F3A/WTIP/NCOR1/MAP2K2/POLR2H/NUP37/PUM1/PUM2/NUP43/NUP35/AGO1/NUP58/LIN28A/POLR2K/BMP4/TPR/TERT/H3F3B/HIST1H3H/HIST2H4B/PPARG/NUP54/NCOR2/POLR2D/POLR2L/POLR2G/NUP50	63	12	ENSG00000168610/ENSG00000146648/ENSG00000105329/ENSG00000128016/ENSG00000102081/ENSG00000276180/ENSG00000163874/ENSG00000158406/ENSG00000108654/ENSG00000047410/ENSG00000278828/ENSG00000270276	51	ENSG00000132341/ENSG00000102900/ENSG00000114867/ENSG00000132182/ENSG00000111581/ENSG00000114416/ENSG00000058804/ENSG00000113569/ENSG00000155561/ENSG00000124571/ENSG00000030066/ENSG00000095319/ENSG00000135829/ENSG00000099817/ENSG00000129474/ENSG00000110713/ENSG00000066044/ENSG00000108559/ENSG00000169032/ENSG00000213024/ENSG00000160710/ENSG00000090905/ENSG00000124789/ENSG00000123908/ENSG00000125450…
BP	GO:2000134	negative regulation of G1/S transition of mitotic cell cycle	63/6018	100/14049	3.65307963037585e-05	0.00103521830113739	ENSG00000253729/ENSG00000150991/ENSG00000134057/ENSG00000181163/ENSG00000126457/ENSG00000087586/ENSG00000170312/ENSG00000149311/ENSG00000147883/ENSG00000022267/ENSG00000123374/ENSG00000145632/ENSG00000075218/ENSG00000106462/ENSG00000136235/ENSG00000132646/ENSG00000198176/ENSG00000185499/ENSG00000087088/ENSG00000077684/ENSG00000177595/ENSG00000103479/ENSG00000149115/ENSG00000175215/ENSG00000160310…	PRKDC/UBC/CCNB1/NPM1/PRMT1/AURKA/CDK1/ATM/CDKN2B/FHL1/CDK2/PLK2/GTSE1/EZH2/GPNMB/PCNA/TFDP1/MUC1/BAX/JADE1/PIDD1/RBL2/TNKS1BP1/CTDSP2/PRMT2/CCND1/PLK3/RFWD3/CTDSP1/E2F7/CNOT1/E2F4/TFDP2/ZNF655/CASP2/CNOT6/KLF4/DCUN1D3/E2F1/PLAGL1/KANK2/CARM1/E2F8/CNOT3/CDC25C/SOX4/RPS27L/CENPJ/CNOT9/ARID3A/DACT1/GADD45A/PCBP4/PTEN/RB1/NACC2/PML/SLFN11/ZNF385A/GIGYF2/CRADD/RBL1/TRIAP1	63	20	ENSG00000150991/ENSG00000149311/ENSG00000147883/ENSG00000136235/ENSG00000185499/ENSG00000103479/ENSG00000149115/ENSG00000175215/ENSG00000160310/ENSG00000173846/ENSG00000144579/ENSG00000114126/ENSG00000197343/ENSG00000136826/ENSG00000188215/ENSG00000185088/ENSG00000171862/ENSG00000140464/ENSG00000172716/ENSG00000169372	43	ENSG00000253729/ENSG00000134057/ENSG00000181163/ENSG00000126457/ENSG00000087586/ENSG00000170312/ENSG00000022267/ENSG00000123374/ENSG00000145632/ENSG00000075218/ENSG00000106462/ENSG00000132646/ENSG00000198176/ENSG00000087088/ENSG00000077684/ENSG00000177595/ENSG00000110092/ENSG00000168411/ENSG00000165891/ENSG00000125107/ENSG00000205250/ENSG00000106144/ENSG00000113300/ENSG00000101412/ENSG00000118495…
BP	GO:1903321	negative regulation of protein modification by small protein conjugation or removal	48/6018	72/14049	3.71734990094237e-05	0.00104829267206575	ENSG00000147162/ENSG00000164109/ENSG00000010810/ENSG00000204389/ENSG00000063244/ENSG00000101665/ENSG00000204388/ENSG00000080815/ENSG00000149273/ENSG00000185238/ENSG00000086061/ENSG00000187446/ENSG00000008405/ENSG00000167693/ENSG00000107937/ENSG00000122406/ENSG00000100300/ENSG00000198793/ENSG00000142208/ENSG00000130119/ENSG00000118503/ENSG00000105974/ENSG00000126583/ENSG00000173039/ENSG00000064961…	OGT/MAD2L1/FYN/HSPA1A/U2AF2/SMAD7/HSPA1B/PSEN1/RPS3/PRMT3/DNAJA1/CHP1/CRY1/NXN/GTPBP4/RPL5/TSPO/MTOR/AKT1/GNL3L/TNFAIP3/CAV1/PRKCG/RELA/HMG20B/MAD2L2/SOX4/PARK7/UBR5/N4BP1/USP4/RPS7/GLMN/CDK5/RNF4/DTX3L/UFL1/ARRB2/PER2/CAPN3/PLAA/SPOPL/CTNNB1/LIMK1/GCLC/TRIM21/PIAS3/PINX1	48	15	ENSG00000147162/ENSG00000080815/ENSG00000187446/ENSG00000100300/ENSG00000118503/ENSG00000105974/ENSG00000173039/ENSG00000102921/ENSG00000163840/ENSG00000014123/ENSG00000132326/ENSG00000092529/ENSG00000137055/ENSG00000106683/ENSG00000132109	33	ENSG00000164109/ENSG00000010810/ENSG00000204389/ENSG00000063244/ENSG00000101665/ENSG00000204388/ENSG00000149273/ENSG00000185238/ENSG00000086061/ENSG00000008405/ENSG00000167693/ENSG00000107937/ENSG00000122406/ENSG00000198793/ENSG00000142208/ENSG00000130119/ENSG00000126583/ENSG00000064961/ENSG00000116670/ENSG00000124766/ENSG00000116288/ENSG00000104517/ENSG00000114316/ENSG00000171863/ENSG00000174842…
BP	GO:0070482	response to oxygen levels	183/6018	342/14049	3.75451716743257e-05	0.00105363416237513	ENSG00000152952/ENSG00000104419/ENSG00000108821/ENSG00000148926/ENSG00000197635/ENSG00000112715/ENSG00000198727/ENSG00000150991/ENSG00000134013/ENSG00000185624/ENSG00000134057/ENSG00000116016/ENSG00000107159/ENSG00000166598/ENSG00000145386/ENSG00000167772/ENSG00000067225/ENSG00000139644/ENSG00000090339/ENSG00000134954/ENSG00000168209/ENSG00000197930/ENSG00000175166/ENSG00000163513/ENSG00000198886…	PLOD2/NDRG1/COL1A1/ADM/DPP4/VEGFA/MT-CYB/UBC/LOXL2/P4HB/CCNB1/EPAS1/CA9/HSP90B1/CCNA2/ANGPTL4/PKM/TMBIM6/ICAM1/ETS1/DDIT4/ERO1A/PSMD2/TGFBR2/MT-ND4/PLAT/ATP6AP1/MT-ATP6/PGK1/CFLAR/BNIP3L/HIF1A/PAM/ATM/THBS1/ATP1B1/PSME2/NOX1/PTK2B/ERCC2/AGTRAP/CASP3/CAT/ZFP36L1/TGFB1/LDHA/CST3/EGR1/AHCY/MMP14/CBL/HMOX1/CYBA/DDAH1/ADAM17/VEGFB/KCNMA1/PSME4/NOL3/ACTN4/SLC29A1/PTGS2/FOXO3/ALAD/HDAC2/PSME3/CAPN2/ADA/…	183	90	ENSG00000152952/ENSG00000104419/ENSG00000197635/ENSG00000112715/ENSG00000198727/ENSG00000150991/ENSG00000134013/ENSG00000185624/ENSG00000116016/ENSG00000107159/ENSG00000166598/ENSG00000167772/ENSG00000067225/ENSG00000139644/ENSG00000090339/ENSG00000168209/ENSG00000197930/ENSG00000163513/ENSG00000198886/ENSG00000104368/ENSG00000071553/ENSG00000198899/ENSG00000102144/ENSG00000003402/ENSG00000104765…	93	ENSG00000108821/ENSG00000148926/ENSG00000134057/ENSG00000145386/ENSG00000134954/ENSG00000175166/ENSG00000100644/ENSG00000137801/ENSG00000100911/ENSG00000104884/ENSG00000164305/ENSG00000101444/ENSG00000110395/ENSG00000153904/ENSG00000156113/ENSG00000068878/ENSG00000130402/ENSG00000112759/ENSG00000196591/ENSG00000131467/ENSG00000196839/ENSG00000129474/ENSG00000041357/ENSG00000113721/ENSG00000180914…
BP	GO:0051031	tRNA transport	27/6018	35/14049	3.79140541854989e-05	0.00105884612196314	ENSG00000132341/ENSG00000102900/ENSG00000132182/ENSG00000111581/ENSG00000058804/ENSG00000113569/ENSG00000155561/ENSG00000030066/ENSG00000095319/ENSG00000110713/ENSG00000108559/ENSG00000165271/ENSG00000213024/ENSG00000124789/ENSG00000125450/ENSG00000085415/ENSG00000138385/ENSG00000126883/ENSG00000184575/ENSG00000173726/ENSG00000075188/ENSG00000120253/ENSG00000163002/ENSG00000139496/ENSG00000047410…	RAN/NUP93/NUP210/NUP107/NDC1/NUP155/NUP205/NUP160/NUP188/NUP98/NUP88/NOL6/NUP62/NUP153/NUP85/SEH1L/SSB/NUP214/XPOT/TOMM20/NUP37/NUP43/NUP35/NUP58/TPR/NUP54/NUP50	27	3	ENSG00000184575/ENSG00000173726/ENSG00000047410	24	ENSG00000132341/ENSG00000102900/ENSG00000132182/ENSG00000111581/ENSG00000058804/ENSG00000113569/ENSG00000155561/ENSG00000030066/ENSG00000095319/ENSG00000110713/ENSG00000108559/ENSG00000165271/ENSG00000213024/ENSG00000124789/ENSG00000125450/ENSG00000085415/ENSG00000138385/ENSG00000126883/ENSG00000075188/ENSG00000120253/ENSG00000163002/ENSG00000139496/ENSG00000138750/ENSG00000093000
BP	GO:0033047	regulation of mitotic sister chromatid segregation	43/6018	63/14049	3.958823797358e-05	0.00110028655637147	ENSG00000134057/ENSG00000169679/ENSG00000117724/ENSG00000164109/ENSG00000175063/ENSG00000138778/ENSG00000166851/ENSG00000135476/ENSG00000094804/ENSG00000149311/ENSG00000126787/ENSG00000164611/ENSG00000080986/ENSG00000013810/ENSG00000112742/ENSG00000071539/ENSG00000156970/ENSG00000154473/ENSG00000137497/ENSG00000153187/ENSG00000113648/ENSG00000164754/ENSG00000167513/ENSG00000153107/ENSG00000133302…	CCNB1/BUB1/CENPF/MAD2L1/UBE2C/CENPE/PLK1/ESPL1/CDC6/ATM/DLGAP5/PTTG1/NDC80/TACC3/TTK/TRIP13/BUB1B/BUB3/NUMA1/HNRNPU/H2AFY/RAD21/CDT1/ANAPC1/SLF1/TNKS/MAD1L1/ATRX/SLF2/PCID2/NAA10/XRCC3/MAD2L2/IK/CDK5RAP2/TPR/RB1/ANAPC15/GEN1/DUSP1/CDC27/NEK6/PSMG2	43	6	ENSG00000149311/ENSG00000173273/ENSG00000085224/ENSG00000119906/ENSG00000047410/ENSG00000119408	37	ENSG00000134057/ENSG00000169679/ENSG00000117724/ENSG00000164109/ENSG00000175063/ENSG00000138778/ENSG00000166851/ENSG00000135476/ENSG00000094804/ENSG00000126787/ENSG00000164611/ENSG00000080986/ENSG00000013810/ENSG00000112742/ENSG00000071539/ENSG00000156970/ENSG00000154473/ENSG00000137497/ENSG00000153187/ENSG00000113648/ENSG00000164754/ENSG00000167513/ENSG00000153107/ENSG00000133302/ENSG00000002822…
BP	GO:1902807	negative regulation of cell cycle G1/S phase transition	65/6018	104/14049	3.97816733830077e-05	0.00110037250635008	ENSG00000253729/ENSG00000150991/ENSG00000134057/ENSG00000181163/ENSG00000126457/ENSG00000087586/ENSG00000170312/ENSG00000149311/ENSG00000147883/ENSG00000022267/ENSG00000123374/ENSG00000145632/ENSG00000075218/ENSG00000106462/ENSG00000136235/ENSG00000132646/ENSG00000198176/ENSG00000185499/ENSG00000087088/ENSG00000077684/ENSG00000177595/ENSG00000103479/ENSG00000149115/ENSG00000099994/ENSG00000175215…	PRKDC/UBC/CCNB1/NPM1/PRMT1/AURKA/CDK1/ATM/CDKN2B/FHL1/CDK2/PLK2/GTSE1/EZH2/GPNMB/PCNA/TFDP1/MUC1/BAX/JADE1/PIDD1/RBL2/TNKS1BP1/SUSD2/CTDSP2/PRMT2/CCND1/PLK3/RFWD3/CTDSP1/E2F7/CNOT1/E2F4/TFDP2/ZNF655/CASP2/CNOT6/KLF4/DCUN1D3/E2F1/PLAGL1/KANK2/CARM1/E2F8/CNOT3/CDC25C/SOX4/RPS27L/CENPJ/CNOT9/ARID3A/DACT1/GADD45A/PCBP4/PTEN/RB1/NACC2/PML/SLFN11/ZNF385A/GIGYF2/CRADD/RBL1/TRIAP1/MEN1	65	20	ENSG00000150991/ENSG00000149311/ENSG00000147883/ENSG00000136235/ENSG00000185499/ENSG00000103479/ENSG00000149115/ENSG00000175215/ENSG00000160310/ENSG00000173846/ENSG00000144579/ENSG00000114126/ENSG00000197343/ENSG00000136826/ENSG00000188215/ENSG00000185088/ENSG00000171862/ENSG00000140464/ENSG00000172716/ENSG00000169372	45	ENSG00000253729/ENSG00000134057/ENSG00000181163/ENSG00000126457/ENSG00000087586/ENSG00000170312/ENSG00000022267/ENSG00000123374/ENSG00000145632/ENSG00000075218/ENSG00000106462/ENSG00000132646/ENSG00000198176/ENSG00000087088/ENSG00000077684/ENSG00000177595/ENSG00000099994/ENSG00000110092/ENSG00000168411/ENSG00000165891/ENSG00000125107/ENSG00000205250/ENSG00000106144/ENSG00000113300/ENSG00000101412…
BP	GO:0032508	DNA duplex unwinding	49/6018	74/14049	4.05773774312648e-05	0.00111703723300068	ENSG00000131747/ENSG00000150991/ENSG00000137309/ENSG00000104738/ENSG00000166508/ENSG00000175792/ENSG00000140451/ENSG00000104884/ENSG00000101003/ENSG00000143799/ENSG00000073111/ENSG00000196419/ENSG00000158290/ENSG00000183207/ENSG00000160957/ENSG00000076003/ENSG00000135829/ENSG00000147536/ENSG00000100297/ENSG00000119318/ENSG00000079246/ENSG00000093009/ENSG00000147400/ENSG00000197299/ENSG00000138346…	TOP2A/UBC/HMGA1/MCM4/MCM7/RUVBL1/PIF1/ERCC2/GINS1/PARP1/MCM2/XRCC6/CUL4B/RUVBL2/RECQL4/MCM6/DHX9/GINS4/MCM5/RAD23B/XRCC5/CDC45/CETN2/BLM/DNA2/BRIP1/GINS2/G3BP1/DDX11/GTF2H1/TWNK/GTF2H3/ATRX/WRN/ASCC3/RECQL/CHD1L/DDX1/DDB2/DDX3X/CHD8/CHD1/RAD54B/PURA/IGHMBP2/MRE11/RTEL1/RBX1/HELB	49	7	ENSG00000150991/ENSG00000158290/ENSG00000147400/ENSG00000110768/ENSG00000085224/ENSG00000215301/ENSG00000185129	42	ENSG00000131747/ENSG00000137309/ENSG00000104738/ENSG00000166508/ENSG00000175792/ENSG00000140451/ENSG00000104884/ENSG00000101003/ENSG00000143799/ENSG00000073111/ENSG00000196419/ENSG00000183207/ENSG00000160957/ENSG00000076003/ENSG00000135829/ENSG00000147536/ENSG00000100297/ENSG00000119318/ENSG00000079246/ENSG00000093009/ENSG00000197299/ENSG00000138346/ENSG00000136492/ENSG00000131153/ENSG00000145907…
BP	GO:0032868	response to insulin	124/6018	221/14049	4.32219633464701e-05	0.00118419985832201	ENSG00000253729/ENSG00000148926/ENSG00000134243/ENSG00000067225/ENSG00000147162/ENSG00000117394/ENSG00000090339/ENSG00000119729/ENSG00000170027/ENSG00000071553/ENSG00000084774/ENSG00000168216/ENSG00000003402/ENSG00000166128/ENSG00000166986/ENSG00000124193/ENSG00000143799/ENSG00000134324/ENSG00000121691/ENSG00000100650/ENSG00000185650/ENSG00000069275/ENSG00000160691/ENSG00000113732/ENSG00000149639…	PRKDC/ADM/SORT1/PKM/OGT/SLC2A1/ICAM1/RHOQ/YWHAG/ATP6AP1/CAD/LMBRD1/CFLAR/RAB8B/MARS/SRSF6/PARP1/LPIN1/CAT/SRSF5/ZFP36L1/NUCKS1/SHC1/ATP6V0E1/SOGA1/EGR1/OSBPL8/ATP6V0A1/GSTP1/NCK1/SMARCC1/KANK1/IRS2/CRY1/TRIB3/HDAC5/BCAR1/RAB31/INPPL1/SIK2/DENND4C/ATP6V1C1/SOCS3/LYN/PPAT/ATP6V0D1/ATP6V1B2/ZNF106/SRSF4/ATP6V1H/PTPRA/MTOR/ATP6V1G1/SELENOS/FER/AKT1/TCIRG1/ATP6V0B/CPEB2/EIF4EBP1/ATP6V1E1/FOXO4/ATP6V0A…	124	78	ENSG00000067225/ENSG00000147162/ENSG00000117394/ENSG00000090339/ENSG00000119729/ENSG00000170027/ENSG00000071553/ENSG00000168216/ENSG00000003402/ENSG00000166128/ENSG00000124193/ENSG00000134324/ENSG00000121691/ENSG00000100650/ENSG00000185650/ENSG00000160691/ENSG00000113732/ENSG00000120738/ENSG00000091039/ENSG00000033627/ENSG00000158092/ENSG00000185950/ENSG00000101255/ENSG00000108840/ENSG00000050820…	46	ENSG00000253729/ENSG00000148926/ENSG00000134243/ENSG00000084774/ENSG00000166986/ENSG00000143799/ENSG00000069275/ENSG00000149639/ENSG00000084207/ENSG00000173473/ENSG00000107104/ENSG00000008405/ENSG00000165458/ENSG00000128059/ENSG00000103994/ENSG00000116350/ENSG00000198793/ENSG00000151422/ENSG00000142208/ENSG00000187840/ENSG00000185344/ENSG00000179295/ENSG00000103197/ENSG00000175567/ENSG00000006453…
BP	GO:0006091	generation of precursor metabolites and energy	233/6018	448/14049	4.46441617776749e-05	0.00121739575111669	ENSG00000198938/ENSG00000198712/ENSG00000198840/ENSG00000111640/ENSG00000198727/ENSG00000150991/ENSG00000134013/ENSG00000134057/ENSG00000138413/ENSG00000198888/ENSG00000171298/ENSG00000067225/ENSG00000147162/ENSG00000131459/ENSG00000072778/ENSG00000168610/ENSG00000198763/ENSG00000168209/ENSG00000114480/ENSG00000113552/ENSG00000170312/ENSG00000171314/ENSG00000198886/ENSG00000131069/ENSG00000109107…	MT-CO3/MT-CO2/MT-ND3/GAPDH/MT-CYB/UBC/LOXL2/CCNB1/IDH1/MT-ND1/GAA/PKM/OGT/GFPT2/ACADVL/STAT3/MT-ND2/DDIT4/GBE1/GNPDA1/CDK1/PGAM1/MT-ND4/ACSS2/ALDOC/UGP2/MT-ND4L/MT-ATP6/PGK1/NUP93/DHRS3/MT-CO1/HIF1A/HKDC1/IL6ST/PYGL/ACO1/CYCS/P2RX7/TRAP1/DEGS1/NUP210/CAT/C15orf48/LDHA/ATP5F1A/CYBA/TPI1/NUP107/ENO2/NDC1/NUP155/NUP205/PGM1/P4HA2/PPP1R3B/AKR1B1/HMGCL/CS/NUP160/NUP188/MYBBP1A/PNPT1/CYC1/IRS2/FH/MT-AT…	233	111	ENSG00000198938/ENSG00000198712/ENSG00000198840/ENSG00000111640/ENSG00000198727/ENSG00000150991/ENSG00000134013/ENSG00000138413/ENSG00000198888/ENSG00000171298/ENSG00000067225/ENSG00000147162/ENSG00000131459/ENSG00000072778/ENSG00000168610/ENSG00000198763/ENSG00000168209/ENSG00000114480/ENSG00000113552/ENSG00000198886/ENSG00000131069/ENSG00000109107/ENSG00000169764/ENSG00000212907/ENSG00000198899…	122	ENSG00000134057/ENSG00000170312/ENSG00000171314/ENSG00000102900/ENSG00000100644/ENSG00000172115/ENSG00000126602/ENSG00000132182/ENSG00000152234/ENSG00000111581/ENSG00000058804/ENSG00000113569/ENSG00000155561/ENSG00000079739/ENSG00000085662/ENSG00000062485/ENSG00000030066/ENSG00000095319/ENSG00000132382/ENSG00000138035/ENSG00000179091/ENSG00000091483/ENSG00000110713/ENSG00000075239/ENSG00000159199…
BP	GO:0009135	purine nucleoside diphosphate metabolic process	70/6018	114/14049	4.72444064247374e-05	0.00127626127823087	ENSG00000111640/ENSG00000067225/ENSG00000147162/ENSG00000168610/ENSG00000168209/ENSG00000171314/ENSG00000109107/ENSG00000102144/ENSG00000102900/ENSG00000100644/ENSG00000156510/ENSG00000147044/ENSG00000089041/ENSG00000132182/ENSG00000134333/ENSG00000111669/ENSG00000111581/ENSG00000111674/ENSG00000058804/ENSG00000113569/ENSG00000155561/ENSG00000079739/ENSG00000075711/ENSG00000030066/ENSG00000095319…	GAPDH/PKM/OGT/STAT3/DDIT4/PGAM1/ALDOC/PGK1/NUP93/HIF1A/HKDC1/CASK/P2RX7/NUP210/LDHA/TPI1/NUP107/ENO2/NDC1/NUP155/NUP205/PGM1/DLG1/NUP160/NUP188/NUP98/AK2/SCRIB/NUP88/HK2/ENO1/AMPD3/CARD11/HK1/ALDOA/NUP62/MPP1/OGDH/NUP153/NUP85/ENTPD5/SEH1L/NUP214/GALK1/DHTKD1/PFKFB4/ADPGK/NCOR1/NUP37/NUP43/NUDT9/NUP35/PPARA/NUP58/PRKAG1/GPI/PFKM/EIF6/MPP3/PFKL/TPR/ENO3/NUP54/ECD/INSR/PRKAA2/NUP50/PRKAG2/AK9/TJP2	70	30	ENSG00000111640/ENSG00000067225/ENSG00000147162/ENSG00000168610/ENSG00000168209/ENSG00000109107/ENSG00000102144/ENSG00000156510/ENSG00000147044/ENSG00000089041/ENSG00000134333/ENSG00000111669/ENSG00000111674/ENSG00000159399/ENSG00000133805/ENSG00000198286/ENSG00000149925/ENSG00000130830/ENSG00000187097/ENSG00000114268/ENSG00000159322/ENSG00000170502/ENSG00000186951/ENSG00000181929/ENSG00000105220…	40	ENSG00000171314/ENSG00000102900/ENSG00000100644/ENSG00000132182/ENSG00000111581/ENSG00000058804/ENSG00000113569/ENSG00000155561/ENSG00000079739/ENSG00000075711/ENSG00000030066/ENSG00000095319/ENSG00000110713/ENSG00000004455/ENSG00000180900/ENSG00000108559/ENSG00000074800/ENSG00000156515/ENSG00000213024/ENSG00000105953/ENSG00000124789/ENSG00000125450/ENSG00000085415/ENSG00000126883/ENSG00000108479…
BP	GO:0009179	purine ribonucleoside diphosphate metabolic process	70/6018	114/14049	4.72444064247374e-05	0.00127626127823087	ENSG00000111640/ENSG00000067225/ENSG00000147162/ENSG00000168610/ENSG00000168209/ENSG00000171314/ENSG00000109107/ENSG00000102144/ENSG00000102900/ENSG00000100644/ENSG00000156510/ENSG00000147044/ENSG00000089041/ENSG00000132182/ENSG00000134333/ENSG00000111669/ENSG00000111581/ENSG00000111674/ENSG00000058804/ENSG00000113569/ENSG00000155561/ENSG00000079739/ENSG00000075711/ENSG00000030066/ENSG00000095319…	GAPDH/PKM/OGT/STAT3/DDIT4/PGAM1/ALDOC/PGK1/NUP93/HIF1A/HKDC1/CASK/P2RX7/NUP210/LDHA/TPI1/NUP107/ENO2/NDC1/NUP155/NUP205/PGM1/DLG1/NUP160/NUP188/NUP98/AK2/SCRIB/NUP88/HK2/ENO1/AMPD3/CARD11/HK1/ALDOA/NUP62/MPP1/OGDH/NUP153/NUP85/ENTPD5/SEH1L/NUP214/GALK1/DHTKD1/PFKFB4/ADPGK/NCOR1/NUP37/NUP43/NUDT9/NUP35/PPARA/NUP58/PRKAG1/GPI/PFKM/EIF6/MPP3/PFKL/TPR/ENO3/NUP54/ECD/INSR/PRKAA2/NUP50/PRKAG2/AK9/TJP2	70	30	ENSG00000111640/ENSG00000067225/ENSG00000147162/ENSG00000168610/ENSG00000168209/ENSG00000109107/ENSG00000102144/ENSG00000156510/ENSG00000147044/ENSG00000089041/ENSG00000134333/ENSG00000111669/ENSG00000111674/ENSG00000159399/ENSG00000133805/ENSG00000198286/ENSG00000149925/ENSG00000130830/ENSG00000187097/ENSG00000114268/ENSG00000159322/ENSG00000170502/ENSG00000186951/ENSG00000181929/ENSG00000105220…	40	ENSG00000171314/ENSG00000102900/ENSG00000100644/ENSG00000132182/ENSG00000111581/ENSG00000058804/ENSG00000113569/ENSG00000155561/ENSG00000079739/ENSG00000075711/ENSG00000030066/ENSG00000095319/ENSG00000110713/ENSG00000004455/ENSG00000180900/ENSG00000108559/ENSG00000074800/ENSG00000156515/ENSG00000213024/ENSG00000105953/ENSG00000124789/ENSG00000125450/ENSG00000085415/ENSG00000126883/ENSG00000108479…
BP	GO:0032204	regulation of telomere maintenance	51/6018	78/14049	4.75020290028359e-05	0.00127725223100183	ENSG00000135624/ENSG00000122566/ENSG00000120438/ENSG00000146731/ENSG00000150753/ENSG00000138668/ENSG00000163468/ENSG00000135486/ENSG00000166226/ENSG00000130826/ENSG00000149311/ENSG00000140451/ENSG00000115484/ENSG00000143799/ENSG00000178999/ENSG00000092199/ENSG00000156261/ENSG00000151414/ENSG00000153187/ENSG00000107854/ENSG00000079246/ENSG00000005007/ENSG00000117650/ENSG00000163938/ENSG00000135372…	CCT7/HNRNPA2B1/TCP1/CCT6A/CCT5/HNRNPD/CCT3/HNRNPA1/CCT2/DKC1/ATM/PIF1/CCT4/PARP1/AURKB/HNRNPC/CCT8/NEK7/HNRNPU/TNKS2/XRCC5/UPF1/NEK2/GNL3/NAT10/MAPK3/GNL3L/TNKS/ATRX/USP7/SMG1/MAP3K4/DCP2/TINF2/SRC/NABP2/PKIB/SMG5/TERF2IP/EXOSC10/SMG6/SLX4/PML/ACD/ATR/MRE11/RTEL1/CTNNB1/STN1/PNKP/PINX1	51	12	ENSG00000149311/ENSG00000107854/ENSG00000102882/ENSG00000173273/ENSG00000085224/ENSG00000092330/ENSG00000135549/ENSG00000198952/ENSG00000166848/ENSG00000070366/ENSG00000140464/ENSG00000107960	39	ENSG00000135624/ENSG00000122566/ENSG00000120438/ENSG00000146731/ENSG00000150753/ENSG00000138668/ENSG00000163468/ENSG00000135486/ENSG00000166226/ENSG00000130826/ENSG00000140451/ENSG00000115484/ENSG00000143799/ENSG00000178999/ENSG00000092199/ENSG00000156261/ENSG00000151414/ENSG00000153187/ENSG00000079246/ENSG00000005007/ENSG00000117650/ENSG00000163938/ENSG00000135372/ENSG00000130119/ENSG00000187555…
BP	GO:0042866	pyruvate biosynthetic process	60/6018	95/14049	4.99038318970748e-05	0.0013356206120231	ENSG00000111640/ENSG00000067225/ENSG00000147162/ENSG00000168610/ENSG00000168209/ENSG00000171314/ENSG00000109107/ENSG00000102144/ENSG00000102900/ENSG00000100644/ENSG00000156510/ENSG00000089041/ENSG00000132182/ENSG00000134333/ENSG00000111669/ENSG00000111581/ENSG00000111674/ENSG00000058804/ENSG00000113569/ENSG00000155561/ENSG00000079739/ENSG00000030066/ENSG00000095319/ENSG00000110713/ENSG00000108559…	GAPDH/PKM/OGT/STAT3/DDIT4/PGAM1/ALDOC/PGK1/NUP93/HIF1A/HKDC1/P2RX7/NUP210/LDHA/TPI1/NUP107/ENO2/NDC1/NUP155/NUP205/PGM1/NUP160/NUP188/NUP98/NUP88/HK2/ENO1/HK1/ALDOA/NUP62/OGDH/NUP153/NUP85/ENTPD5/SEH1L/NUP214/GALK1/DHTKD1/PFKFB4/ADPGK/NCOR1/NUP37/NUP43/NUP35/PPARA/NUP58/PRKAG1/GPI/PFKM/EIF6/PFKL/TPR/ENO3/NUP54/ECD/INSR/PRKAA2/NUP50/HOGA1/PRKAG2	60	24	ENSG00000111640/ENSG00000067225/ENSG00000147162/ENSG00000168610/ENSG00000168209/ENSG00000109107/ENSG00000102144/ENSG00000156510/ENSG00000089041/ENSG00000134333/ENSG00000111669/ENSG00000111674/ENSG00000159399/ENSG00000149925/ENSG00000187097/ENSG00000114268/ENSG00000159322/ENSG00000186951/ENSG00000181929/ENSG00000105220/ENSG00000141959/ENSG00000047410/ENSG00000171105/ENSG00000162409	36	ENSG00000171314/ENSG00000102900/ENSG00000100644/ENSG00000132182/ENSG00000111581/ENSG00000058804/ENSG00000113569/ENSG00000155561/ENSG00000079739/ENSG00000030066/ENSG00000095319/ENSG00000110713/ENSG00000108559/ENSG00000074800/ENSG00000156515/ENSG00000213024/ENSG00000105953/ENSG00000124789/ENSG00000125450/ENSG00000085415/ENSG00000126883/ENSG00000108479/ENSG00000181192/ENSG00000141027/ENSG00000075188…
BP	GO:0019359	nicotinamide nucleotide biosynthetic process	73/6018	120/14049	5.11648996395804e-05	0.00135680864594685	ENSG00000111640/ENSG00000166741/ENSG00000067225/ENSG00000147162/ENSG00000168610/ENSG00000168209/ENSG00000171314/ENSG00000109107/ENSG00000102144/ENSG00000102900/ENSG00000105835/ENSG00000100644/ENSG00000156510/ENSG00000089041/ENSG00000132182/ENSG00000134333/ENSG00000111669/ENSG00000111581/ENSG00000111674/ENSG00000058804/ENSG00000113569/ENSG00000155561/ENSG00000079739/ENSG00000073756/ENSG00000157064…	GAPDH/NNMT/PKM/OGT/STAT3/DDIT4/PGAM1/ALDOC/PGK1/NUP93/NAMPT/HIF1A/HKDC1/P2RX7/NUP210/LDHA/TPI1/NUP107/ENO2/NDC1/NUP155/NUP205/PGM1/PTGS2/NMNAT2/NUP160/NUP188/NMRK1/QPRT/NUP98/NUP88/HK2/PTGIS/IDH2/ENO1/HK1/ALDOA/NADSYN1/NUP62/OGDH/NUP153/NUP85/ENTPD5/SEH1L/NUP214/GALK1/DHTKD1/PFKFB4/ADPGK/NCOR1/NUP37/NUP43/NUP35/PPARA/NUP58/NAXE/PRKAG1/GPI/PFKM/EIF6/PFKL/NAPRT/TPR/ENO3/NUP54/ECD/INSR/PRKAA2/NUDT12…	73	34	ENSG00000111640/ENSG00000166741/ENSG00000067225/ENSG00000147162/ENSG00000168610/ENSG00000168209/ENSG00000109107/ENSG00000102144/ENSG00000105835/ENSG00000156510/ENSG00000089041/ENSG00000134333/ENSG00000111669/ENSG00000111674/ENSG00000073756/ENSG00000106733/ENSG00000103485/ENSG00000159399/ENSG00000124212/ENSG00000149925/ENSG00000172890/ENSG00000187097/ENSG00000114268/ENSG00000159322/ENSG00000186951…	39	ENSG00000171314/ENSG00000102900/ENSG00000100644/ENSG00000132182/ENSG00000111581/ENSG00000058804/ENSG00000113569/ENSG00000155561/ENSG00000079739/ENSG00000157064/ENSG00000030066/ENSG00000095319/ENSG00000110713/ENSG00000108559/ENSG00000182054/ENSG00000074800/ENSG00000156515/ENSG00000213024/ENSG00000105953/ENSG00000124789/ENSG00000125450/ENSG00000085415/ENSG00000126883/ENSG00000108479/ENSG00000181192…
BP	GO:0019363	pyridine nucleotide biosynthetic process	73/6018	120/14049	5.11648996395804e-05	0.00135680864594685	ENSG00000111640/ENSG00000166741/ENSG00000067225/ENSG00000147162/ENSG00000168610/ENSG00000168209/ENSG00000171314/ENSG00000109107/ENSG00000102144/ENSG00000102900/ENSG00000105835/ENSG00000100644/ENSG00000156510/ENSG00000089041/ENSG00000132182/ENSG00000134333/ENSG00000111669/ENSG00000111581/ENSG00000111674/ENSG00000058804/ENSG00000113569/ENSG00000155561/ENSG00000079739/ENSG00000073756/ENSG00000157064…	GAPDH/NNMT/PKM/OGT/STAT3/DDIT4/PGAM1/ALDOC/PGK1/NUP93/NAMPT/HIF1A/HKDC1/P2RX7/NUP210/LDHA/TPI1/NUP107/ENO2/NDC1/NUP155/NUP205/PGM1/PTGS2/NMNAT2/NUP160/NUP188/NMRK1/QPRT/NUP98/NUP88/HK2/PTGIS/IDH2/ENO1/HK1/ALDOA/NADSYN1/NUP62/OGDH/NUP153/NUP85/ENTPD5/SEH1L/NUP214/GALK1/DHTKD1/PFKFB4/ADPGK/NCOR1/NUP37/NUP43/NUP35/PPARA/NUP58/NAXE/PRKAG1/GPI/PFKM/EIF6/PFKL/NAPRT/TPR/ENO3/NUP54/ECD/INSR/PRKAA2/NUDT12…	73	34	ENSG00000111640/ENSG00000166741/ENSG00000067225/ENSG00000147162/ENSG00000168610/ENSG00000168209/ENSG00000109107/ENSG00000102144/ENSG00000105835/ENSG00000156510/ENSG00000089041/ENSG00000134333/ENSG00000111669/ENSG00000111674/ENSG00000073756/ENSG00000106733/ENSG00000103485/ENSG00000159399/ENSG00000124212/ENSG00000149925/ENSG00000172890/ENSG00000187097/ENSG00000114268/ENSG00000159322/ENSG00000186951…	39	ENSG00000171314/ENSG00000102900/ENSG00000100644/ENSG00000132182/ENSG00000111581/ENSG00000058804/ENSG00000113569/ENSG00000155561/ENSG00000079739/ENSG00000157064/ENSG00000030066/ENSG00000095319/ENSG00000110713/ENSG00000108559/ENSG00000182054/ENSG00000074800/ENSG00000156515/ENSG00000213024/ENSG00000105953/ENSG00000124789/ENSG00000125450/ENSG00000085415/ENSG00000126883/ENSG00000108479/ENSG00000181192…
BP	GO:0031100	animal organ regeneration	46/6018	69/14049	5.37511570003276e-05	0.00141888328136481	ENSG00000109072/ENSG00000148926/ENSG00000198727/ENSG00000167601/ENSG00000145386/ENSG00000166741/ENSG00000067225/ENSG00000087586/ENSG00000170312/ENSG00000163513/ENSG00000084774/ENSG00000146648/ENSG00000163347/ENSG00000197081/ENSG00000134324/ENSG00000060656/ENSG00000100650/ENSG00000105329/ENSG00000100292/ENSG00000138772/ENSG00000106462/ENSG00000132646/ENSG00000138363/ENSG00000084207/ENSG00000010704…	VTN/ADM/MT-CYB/AXL/CCNA2/NNMT/PKM/AURKA/CDK1/TGFBR2/CAD/EGFR/CLDN1/IGF2R/LPIN1/PTPRU/SRSF5/TGFB1/HMOX1/ANXA3/EZH2/PCNA/ATIC/GSTP1/HFE/GAS6/PNPT1/RPS16/FLT3/PRMT5/TYMS/PPAT/CCND1/NOTCH1/SRSF1/C5AR1/UCP2/NR4A3/MED1/CSNK2A2/NFKBIA/PRPS2/BAK1/SULF2/PPARG/RAP1A	46	20	ENSG00000109072/ENSG00000198727/ENSG00000166741/ENSG00000067225/ENSG00000163513/ENSG00000146648/ENSG00000163347/ENSG00000197081/ENSG00000134324/ENSG00000060656/ENSG00000100650/ENSG00000105329/ENSG00000100292/ENSG00000138772/ENSG00000010704/ENSG00000183087/ENSG00000122025/ENSG00000197405/ENSG00000119508/ENSG00000196562	26	ENSG00000148926/ENSG00000167601/ENSG00000145386/ENSG00000087586/ENSG00000170312/ENSG00000084774/ENSG00000106462/ENSG00000132646/ENSG00000138363/ENSG00000084207/ENSG00000138035/ENSG00000105193/ENSG00000100462/ENSG00000176890/ENSG00000128059/ENSG00000110092/ENSG00000148400/ENSG00000136450/ENSG00000175567/ENSG00000125686/ENSG00000070770/ENSG00000100906/ENSG00000101911/ENSG00000030110/ENSG00000132170…
BP	GO:0034508	centromere complex assembly	36/6018	51/14049	5.54100805482993e-05	0.00144943744637881	ENSG00000181163/ENSG00000132780/ENSG00000123485/ENSG00000117724/ENSG00000138778/ENSG00000175792/ENSG00000115163/ENSG00000123219/ENSG00000153044/ENSG00000119969/ENSG00000166582/ENSG00000166451/ENSG00000138092/ENSG00000203760/ENSG00000102384/ENSG00000276180/ENSG00000137812/ENSG00000151725/ENSG00000169689/ENSG00000048649/ENSG00000159055/ENSG00000158406/ENSG00000129534/ENSG00000142856/ENSG00000102054…	NPM1/NASP/HJURP/CENPF/CENPE/RUVBL1/CENPA/CENPK/CENPH/HELLS/CENPV/CENPN/CENPO/CENPW/CENPI/HIST1H4I/KNL1/CENPU/CENPX/RSF1/MIS18A/HIST1H4H/MIS18BP1/ITGB3BP/RBBP7/CENPL/OIP5/CENPM/RNF4/RB1/MIS12/HIST2H4B/RBBP4/CENPQ/CENPP/SMARCA5	36	5	ENSG00000276180/ENSG00000048649/ENSG00000158406/ENSG00000270276/ENSG00000153147	31	ENSG00000181163/ENSG00000132780/ENSG00000123485/ENSG00000117724/ENSG00000138778/ENSG00000175792/ENSG00000115163/ENSG00000123219/ENSG00000153044/ENSG00000119969/ENSG00000166582/ENSG00000166451/ENSG00000138092/ENSG00000203760/ENSG00000102384/ENSG00000137812/ENSG00000151725/ENSG00000169689/ENSG00000159055/ENSG00000129534/ENSG00000142856/ENSG00000102054/ENSG00000120334/ENSG00000104147/ENSG00000100162…
BP	GO:0043486	histone exchange	36/6018	51/14049	5.54100805482993e-05	0.00144943744637881	ENSG00000187514/ENSG00000181163/ENSG00000132780/ENSG00000123485/ENSG00000175792/ENSG00000143401/ENSG00000115163/ENSG00000123219/ENSG00000153044/ENSG00000068878/ENSG00000136938/ENSG00000116254/ENSG00000166451/ENSG00000138092/ENSG00000203760/ENSG00000102384/ENSG00000276180/ENSG00000137812/ENSG00000151725/ENSG00000169689/ENSG00000048649/ENSG00000159055/ENSG00000158406/ENSG00000129534/ENSG00000142856…	PTMA/NPM1/NASP/HJURP/RUVBL1/ANP32E/CENPA/CENPK/CENPH/PSME4/ANP32B/CHD5/CENPN/CENPO/CENPW/CENPI/HIST1H4I/KNL1/CENPU/CENPX/RSF1/MIS18A/HIST1H4H/MIS18BP1/ITGB3BP/RBBP7/CENPL/OIP5/CENPM/HIST2H4B/RNF8/RBBP4/CENPQ/CENPP/VPS72/SMARCA5	36	5	ENSG00000276180/ENSG00000048649/ENSG00000158406/ENSG00000270276/ENSG00000153147	31	ENSG00000187514/ENSG00000181163/ENSG00000132780/ENSG00000123485/ENSG00000175792/ENSG00000143401/ENSG00000115163/ENSG00000123219/ENSG00000153044/ENSG00000068878/ENSG00000136938/ENSG00000116254/ENSG00000166451/ENSG00000138092/ENSG00000203760/ENSG00000102384/ENSG00000137812/ENSG00000151725/ENSG00000169689/ENSG00000159055/ENSG00000129534/ENSG00000142856/ENSG00000102054/ENSG00000120334/ENSG00000104147…
BP	GO:0045839	negative regulation of mitotic nuclear division	32/6018	44/14049	5.60864450524638e-05	0.00146052134616348	ENSG00000134057/ENSG00000169679/ENSG00000117724/ENSG00000164109/ENSG00000166851/ENSG00000149311/ENSG00000164611/ENSG00000080986/ENSG00000112742/ENSG00000071539/ENSG00000156970/ENSG00000154473/ENSG00000164754/ENSG00000167513/ENSG00000173273/ENSG00000002822/ENSG00000085224/ENSG00000126226/ENSG00000102030/ENSG00000149554/ENSG00000126215/ENSG00000116670/ENSG00000113141/ENSG00000172167/ENSG00000125378…	CCNB1/BUB1/CENPF/MAD2L1/PLK1/ATM/PTTG1/NDC80/TTK/TRIP13/BUB1B/BUB3/RAD21/CDT1/TNKS/MAD1L1/ATRX/PCID2/NAA10/CHEK1/XRCC3/MAD2L2/IK/MTBP/BMP4/CDK5RAP2/TPR/ANAPC15/NME6/GEN1/DUSP1/PSMG2	32	5	ENSG00000149311/ENSG00000173273/ENSG00000085224/ENSG00000047410/ENSG00000172113	27	ENSG00000134057/ENSG00000169679/ENSG00000117724/ENSG00000164109/ENSG00000166851/ENSG00000164611/ENSG00000080986/ENSG00000112742/ENSG00000071539/ENSG00000156970/ENSG00000154473/ENSG00000164754/ENSG00000167513/ENSG00000002822/ENSG00000126226/ENSG00000102030/ENSG00000149554/ENSG00000126215/ENSG00000116670/ENSG00000113141/ENSG00000172167/ENSG00000125378/ENSG00000136861/ENSG00000110200/ENSG00000178295…
BP	GO:0032392	DNA geometric change	54/6018	84/14049	5.79486187365113e-05	0.00150224647944292	ENSG00000131747/ENSG00000150991/ENSG00000122566/ENSG00000164104/ENSG00000189403/ENSG00000137309/ENSG00000104738/ENSG00000166508/ENSG00000175792/ENSG00000140451/ENSG00000104884/ENSG00000101003/ENSG00000143799/ENSG00000073111/ENSG00000196419/ENSG00000158290/ENSG00000183207/ENSG00000160957/ENSG00000076003/ENSG00000135829/ENSG00000085999/ENSG00000147536/ENSG00000100297/ENSG00000119318/ENSG00000079246…	TOP2A/UBC/HNRNPA2B1/HMGB2/HMGB1/HMGA1/MCM4/MCM7/RUVBL1/PIF1/ERCC2/GINS1/PARP1/MCM2/XRCC6/CUL4B/RUVBL2/RECQL4/MCM6/DHX9/RAD54L/GINS4/MCM5/RAD23B/XRCC5/CDC45/CETN2/BLM/DNA2/BRIP1/GINS2/G3BP1/DDX11/GTF2H1/TWNK/GTF2H3/HMGB3/ATRX/WRN/ASCC3/RECQL/CHD1L/DDX1/DDB2/DDX3X/CHD8/CHD1/RAD54B/PURA/IGHMBP2/MRE11/RTEL1/RBX1/HELB	54	7	ENSG00000150991/ENSG00000158290/ENSG00000147400/ENSG00000110768/ENSG00000085224/ENSG00000215301/ENSG00000185129	47	ENSG00000131747/ENSG00000122566/ENSG00000164104/ENSG00000189403/ENSG00000137309/ENSG00000104738/ENSG00000166508/ENSG00000175792/ENSG00000140451/ENSG00000104884/ENSG00000101003/ENSG00000143799/ENSG00000073111/ENSG00000196419/ENSG00000183207/ENSG00000160957/ENSG00000076003/ENSG00000135829/ENSG00000085999/ENSG00000147536/ENSG00000100297/ENSG00000119318/ENSG00000079246/ENSG00000093009/ENSG00000197299…
BP	GO:0090150	establishment of protein localization to membrane	157/6018	290/14049	5.97430144169041e-05	0.00154184984975055	ENSG00000103888/ENSG00000171867/ENSG00000137575/ENSG00000067167/ENSG00000141458/ENSG00000177954/ENSG00000170027/ENSG00000010810/ENSG00000146648/ENSG00000147403/ENSG00000080824/ENSG00000123240/ENSG00000166128/ENSG00000168028/ENSG00000143153/ENSG00000166900/ENSG00000168502/ENSG00000174748/ENSG00000025796/ENSG00000149273/ENSG00000170606/ENSG00000167526/ENSG00000145592/ENSG00000188706/ENSG00000108298…	CEMIP/PRNP/SDCBP/TRAM1/NPC1/RPS27/YWHAG/FYN/EGFR/RPL10/HSP90AA1/OPTN/RAB8B/RPSA/ATP1B1/STX3/MTCL1/RPL15/SEC63/RPS3/HSPA4/RPL13/RPL37/ZDHHC9/RPL19/TFDP1/VPS35/RPS14/BAX/CIB1/RFTN1/CHP1/ZDHHC24/RPS16/ACSL3/RPL23A/RPL9/NSF/SSR2/RAB31/RPL12/PKDCC/SCRIB/CD24/CHM/TRAM2/SEC62/HYOU1/MAPK8/RPL7/RPS11/YWHAZ/RPS6/CLIP1/YWHAE/GRIN3B/RPL8/RPL37A/ATG4B/RPS3A/RPL5/SEC61A1/RPL27A/TIMM13/RPS12/VAMP3/YWHAH/RPL4/RP…	157	92	ENSG00000103888/ENSG00000171867/ENSG00000137575/ENSG00000067167/ENSG00000141458/ENSG00000177954/ENSG00000170027/ENSG00000146648/ENSG00000147403/ENSG00000123240/ENSG00000166128/ENSG00000143153/ENSG00000166900/ENSG00000174748/ENSG00000025796/ENSG00000167526/ENSG00000145592/ENSG00000188706/ENSG00000108298/ENSG00000069329/ENSG00000164587/ENSG00000185043/ENSG00000131378/ENSG00000187446/ENSG00000174165…	65	ENSG00000010810/ENSG00000080824/ENSG00000168028/ENSG00000168502/ENSG00000149273/ENSG00000170606/ENSG00000198176/ENSG00000087088/ENSG00000105193/ENSG00000073969/ENSG00000162878/ENSG00000180900/ENSG00000272398/ENSG00000149428/ENSG00000107643/ENSG00000147604/ENSG00000108953/ENSG00000161016/ENSG00000168397/ENSG00000122406/ENSG00000099800/ENSG00000112306/ENSG00000128245/ENSG00000174444/ENSG00000140988…
BP	GO:0002181	cytoplasmic translation	55/6018	86/14049	6.13908255821254e-05	0.00157733494529008	ENSG00000114867/ENSG00000140534/ENSG00000174748/ENSG00000149273/ENSG00000106682/ENSG00000108298/ENSG00000158092/ENSG00000135829/ENSG00000103342/ENSG00000037241/ENSG00000102081/ENSG00000163682/ENSG00000060138/ENSG00000165819/ENSG00000147604/ENSG00000161016/ENSG00000145425/ENSG00000166441/ENSG00000063046/ENSG00000068438/ENSG00000198793/ENSG00000174444/ENSG00000113742/ENSG00000137449/ENSG00000187840…	EIF4G1/TICRR/RPL15/RPS3/EIF4H/RPL19/NCK1/DHX9/GSPT1/RPL26L1/FMR1/RPL9/YBX3/METTL3/RPL7/RPL8/RPS3A/RPL27A/EIF4B/FTSJ1/MTOR/RPL4/CPEB4/CPEB2/EIF4EBP1/MRTO4/RPL7L1/EIF3A/RPS23/ZC3H15/RPL31/DENR/DPH2/RPS26/RPL22/RPL6/DPH5/EIF2D/LIN28A/RPL22L1/RPL36A/EIF3M/RPL29/RPL17/RPL24/RPS7/RPLP0/RPL36/RPL39/RPL41/ZNF385A/DPH3/RPS28/RPS20/MRPL2	55	23	ENSG00000174748/ENSG00000108298/ENSG00000158092/ENSG00000102081/ENSG00000163682/ENSG00000060138/ENSG00000145425/ENSG00000166441/ENSG00000063046/ENSG00000113742/ENSG00000137449/ENSG00000186468/ENSG00000071082/ENSG00000116251/ENSG00000143486/ENSG00000162244/ENSG00000089157/ENSG00000130255/ENSG00000198918/ENSG00000229117/ENSG00000154813/ENSG00000233927/ENSG00000008988	32	ENSG00000114867/ENSG00000140534/ENSG00000149273/ENSG00000106682/ENSG00000135829/ENSG00000103342/ENSG00000037241/ENSG00000165819/ENSG00000147604/ENSG00000161016/ENSG00000068438/ENSG00000198793/ENSG00000174444/ENSG00000187840/ENSG00000053372/ENSG00000146223/ENSG00000107581/ENSG00000065548/ENSG00000139726/ENSG00000132768/ENSG00000197728/ENSG00000089009/ENSG00000117543/ENSG00000131914/ENSG00000163584…
BP	GO:0034620	cellular response to unfolded protein	85/6018	144/14049	6.20363595809812e-05	0.0015868681183082	ENSG00000109971/ENSG00000108691/ENSG00000166340/ENSG00000166598/ENSG00000139644/ENSG00000072778/ENSG00000128590/ENSG00000197930/ENSG00000120694/ENSG00000204389/ENSG00000123240/ENSG00000051108/ENSG00000134109/ENSG00000204388/ENSG00000044090/ENSG00000160691/ENSG00000087074/ENSG00000025796/ENSG00000164463/ENSG00000170606/ENSG00000044574/ENSG00000179218/ENSG00000143321/ENSG00000158092/ENSG00000159461…	HSPA8/CCL2/TPP1/HSP90B1/TMBIM6/ACADVL/DNAJB9/ERO1A/HSPH1/HSPA1A/OPTN/HERPUD1/EDEM1/HSPA1B/CUL7/SHC1/PPP1R15A/SEC63/CREBRF/HSPA4/HSPA5/CALR/HDGF/NCK1/AMFR/BAX/ERN1/KDELR3/EIF2S1/SEC62/HYOU1/CTH/DERL1/CTDSP2/ATF6/SEC31A/DNAJC3/ATP6V0D1/EDEM2/CCND1/DDX11/MBTPS2/KLHDC3/SEC61A1/SELENOS/WIPI1/DNAJB11/MBTPS1/EIF2AK3/VAPB/ARFGAP1/PDIA5/UGGT1/FICD/HSPA9/HSPA2/DZIP3/PTPN1/YOD1/HSPA4L/TM7SF3/PPP2R5B/CREB3/S…	85	56	ENSG00000166340/ENSG00000166598/ENSG00000139644/ENSG00000072778/ENSG00000128590/ENSG00000197930/ENSG00000123240/ENSG00000051108/ENSG00000134109/ENSG00000044090/ENSG00000160691/ENSG00000087074/ENSG00000025796/ENSG00000164463/ENSG00000179218/ENSG00000158092/ENSG00000159461/ENSG00000178607/ENSG00000100196/ENSG00000008952/ENSG00000116761/ENSG00000136986/ENSG00000175215/ENSG00000118217/ENSG00000138674…	29	ENSG00000109971/ENSG00000108691/ENSG00000120694/ENSG00000204389/ENSG00000204388/ENSG00000170606/ENSG00000044574/ENSG00000143321/ENSG00000087088/ENSG00000134001/ENSG00000149428/ENSG00000110092/ENSG00000013573/ENSG00000124702/ENSG00000090520/ENSG00000101199/ENSG00000136731/ENSG00000113013/ENSG00000126803/ENSG00000180667/ENSG00000164070/ENSG00000030110/ENSG00000138073/ENSG00000136848/ENSG00000065665…
BP	GO:0006165	nucleoside diphosphate phosphorylation	66/6018	107/14049	6.30256401752796e-05	0.00159308812315769	ENSG00000111640/ENSG00000162433/ENSG00000067225/ENSG00000147162/ENSG00000168610/ENSG00000168209/ENSG00000171314/ENSG00000109107/ENSG00000102144/ENSG00000102900/ENSG00000100644/ENSG00000156510/ENSG00000089041/ENSG00000132182/ENSG00000134333/ENSG00000111669/ENSG00000111581/ENSG00000111674/ENSG00000058804/ENSG00000113569/ENSG00000155561/ENSG00000079739/ENSG00000030066/ENSG00000095319/ENSG00000239672…	GAPDH/AK4/PKM/OGT/STAT3/DDIT4/PGAM1/ALDOC/PGK1/NUP93/HIF1A/HKDC1/P2RX7/NUP210/LDHA/TPI1/NUP107/ENO2/NDC1/NUP155/NUP205/PGM1/NUP160/NUP188/NME1/NUP98/NUP88/HK2/ENO1/HK1/ALDOA/NUP62/OGDH/NUP153/NUP85/ENTPD5/SEH1L/NUP214/GALK1/DHTKD1/PFKFB4/ADPGK/NCOR1/NUP37/NUP43/NUP35/CMPK1/PPARA/NUP58/PRKAG1/GPI/NME2/PFKM/EIF6/PFKL/TPR/ENO3/NME7/NME6/NUP54/ECD/INSR/PRKAA2/NUP50/PRKAG2/AK9	66	28	ENSG00000111640/ENSG00000162433/ENSG00000067225/ENSG00000147162/ENSG00000168610/ENSG00000168209/ENSG00000109107/ENSG00000102144/ENSG00000156510/ENSG00000089041/ENSG00000134333/ENSG00000111669/ENSG00000111674/ENSG00000159399/ENSG00000149925/ENSG00000187097/ENSG00000114268/ENSG00000159322/ENSG00000186951/ENSG00000181929/ENSG00000105220/ENSG00000141959/ENSG00000047410/ENSG00000143156/ENSG00000172113…	38	ENSG00000171314/ENSG00000102900/ENSG00000100644/ENSG00000132182/ENSG00000111581/ENSG00000058804/ENSG00000113569/ENSG00000155561/ENSG00000079739/ENSG00000030066/ENSG00000095319/ENSG00000239672/ENSG00000110713/ENSG00000108559/ENSG00000074800/ENSG00000156515/ENSG00000213024/ENSG00000105953/ENSG00000124789/ENSG00000125450/ENSG00000085415/ENSG00000126883/ENSG00000108479/ENSG00000181192/ENSG00000141027…
BP	GO:1903050	regulation of proteolysis involved in cellular protein catabolic process	111/6018	196/14049	6.30737727839986e-05	0.00159308812315769	ENSG00000120885/ENSG00000137575/ENSG00000096384/ENSG00000135506/ENSG00000147162/ENSG00000087586/ENSG00000166851/ENSG00000204389/ENSG00000169242/ENSG00000109861/ENSG00000100911/ENSG00000120899/ENSG00000051108/ENSG00000145632/ENSG00000101665/ENSG00000134109/ENSG00000204388/ENSG00000080815/ENSG00000168078/ENSG00000079482/ENSG00000010704/ENSG00000148218/ENSG00000184787/ENSG00000131467/ENSG00000177628…	CLU/SDCBP/HSP90AB1/OS9/OGT/AURKA/PLK1/HSPA1A/EFNA1/CTSC/PSME2/PTK2B/HERPUD1/PLK2/SMAD7/EDEM1/HSPA1B/PSEN1/PBK/OPHN1/HFE/ALAD/UBE2G2/PSME3/GBA/ERLEC1/SMARCC1/UBE2J1/TRIB3/GSK3B/FMR1/PTK2/SIRT2/RAD23B/SUMO2/FBXO22/SENP1/BCAP31/CCAR2/UBE2V2/EDEM2/PLK3/ARIH2/RPL5/NUDT15/AKT1/LONRF1/RNF14/UBE2K/HIPK2/RNF139/PSMC3/UBAC2/PDCL3/CAV1/UBQLN4/PSMC4/EPHA4/USP7/RNF144B/PRKCG/PSMD14/ATP5IF1/SCO1/OSBPL7/USP5/TR…	111	47	ENSG00000120885/ENSG00000137575/ENSG00000135506/ENSG00000147162/ENSG00000169242/ENSG00000120899/ENSG00000051108/ENSG00000134109/ENSG00000080815/ENSG00000010704/ENSG00000148218/ENSG00000177628/ENSG00000068912/ENSG00000101255/ENSG00000082701/ENSG00000102081/ENSG00000068903/ENSG00000185825/ENSG00000088298/ENSG00000173846/ENSG00000154359/ENSG00000013561/ENSG00000064393/ENSG00000170881/ENSG00000134882…	64	ENSG00000096384/ENSG00000087586/ENSG00000166851/ENSG00000204389/ENSG00000109861/ENSG00000100911/ENSG00000145632/ENSG00000101665/ENSG00000204388/ENSG00000168078/ENSG00000079482/ENSG00000184787/ENSG00000131467/ENSG00000173473/ENSG00000198833/ENSG00000169398/ENSG00000119318/ENSG00000188612/ENSG00000167196/ENSG00000079387/ENSG00000158941/ENSG00000169139/ENSG00000177479/ENSG00000122406/ENSG00000136159…
BP	GO:0032386	regulation of intracellular transport	189/6018	357/14049	6.34371197715469e-05	0.00159308812315769	ENSG00000162722/ENSG00000159348/ENSG00000103888/ENSG00000171867/ENSG00000096384/ENSG00000135506/ENSG00000186480/ENSG00000179348/ENSG00000170312/ENSG00000076382/ENSG00000213625/ENSG00000180447/ENSG00000065150/ENSG00000010810/ENSG00000097033/ENSG00000104765/ENSG00000114346/ENSG00000128340/ENSG00000175792/ENSG00000100401/ENSG00000142230/ENSG00000168502/ENSG00000198911/ENSG00000134109/ENSG00000080815…	TRIM58/CYB5R1/CEMIP/PRNP/HSP90AB1/OS9/INSIG1/GATA2/CDK1/SPAG5/LEPROT/GAS1/IPO5/FYN/SH3GLB1/BNIP3L/ECT2/RAC2/RUVBL1/RANGAP1/SAE1/MTCL1/SREBF2/EDEM1/PSEN1/TGFB1/LAMP1/HMOX1/GTSE1/IFI27/NUCB1/ANP32B/MSN/KIF20B/PCNT/EHD2/PTGS2/HUWE1/ITGAX/UBE2G2/GAS6/XPO5/DYNC1H1/NDRG4/VPS11/CIB1/RHOU/DHX9/SNX3/ERLEC1/NUMA1/UBE2J1/ARHGAP1/CHP1/IL4R/GSK3B/FAM20B/HHAT/TMEM173/FMR1/RAB29/BAG3/UBE2J2/STXBP1/KHDRBS1/JUP/P…	189	93	ENSG00000159348/ENSG00000103888/ENSG00000171867/ENSG00000135506/ENSG00000186480/ENSG00000213625/ENSG00000180447/ENSG00000097033/ENSG00000104765/ENSG00000128340/ENSG00000198911/ENSG00000134109/ENSG00000080815/ENSG00000105329/ENSG00000185896/ENSG00000100292/ENSG00000165949/ENSG00000104805/ENSG00000147065/ENSG00000024422/ENSG00000073756/ENSG00000140678/ENSG00000183087/ENSG00000103034/ENSG00000160695…	96	ENSG00000162722/ENSG00000096384/ENSG00000179348/ENSG00000170312/ENSG00000076382/ENSG00000065150/ENSG00000010810/ENSG00000114346/ENSG00000175792/ENSG00000100401/ENSG00000142230/ENSG00000168502/ENSG00000075218/ENSG00000136938/ENSG00000138182/ENSG00000160299/ENSG00000086758/ENSG00000184787/ENSG00000124571/ENSG00000197102/ENSG00000135829/ENSG00000137497/ENSG00000198833/ENSG00000116199/ENSG00000151929…
BP	GO:0072413	signal transduction involved in mitotic cell cycle checkpoint	42/6018	62/14049	6.39329604865221e-05	0.00159308812315769	ENSG00000253729/ENSG00000150991/ENSG00000134057/ENSG00000181163/ENSG00000126457/ENSG00000087586/ENSG00000170312/ENSG00000149311/ENSG00000123374/ENSG00000145632/ENSG00000075218/ENSG00000132646/ENSG00000198176/ENSG00000185499/ENSG00000087088/ENSG00000177595/ENSG00000103479/ENSG00000149115/ENSG00000173846/ENSG00000165891/ENSG00000125107/ENSG00000205250/ENSG00000114126/ENSG00000106144/ENSG00000113300…	PRKDC/UBC/CCNB1/NPM1/PRMT1/AURKA/CDK1/ATM/CDK2/PLK2/GTSE1/PCNA/TFDP1/MUC1/BAX/PIDD1/RBL2/TNKS1BP1/PLK3/E2F7/CNOT1/E2F4/TFDP2/CASP2/CNOT6/E2F1/PLAGL1/CARM1/E2F8/CNOT3/CDC25C/SOX4/CENPJ/CNOT9/ARID3A/GADD45A/PCBP4/PML/ZNF385A/RINT1/CRADD/TRIAP1	42	9	ENSG00000150991/ENSG00000149311/ENSG00000185499/ENSG00000103479/ENSG00000149115/ENSG00000173846/ENSG00000114126/ENSG00000140464/ENSG00000169372	33	ENSG00000253729/ENSG00000134057/ENSG00000181163/ENSG00000126457/ENSG00000087586/ENSG00000170312/ENSG00000123374/ENSG00000145632/ENSG00000075218/ENSG00000132646/ENSG00000198176/ENSG00000087088/ENSG00000177595/ENSG00000165891/ENSG00000125107/ENSG00000205250/ENSG00000106144/ENSG00000113300/ENSG00000101412/ENSG00000118495/ENSG00000142453/ENSG00000129173/ENSG00000088038/ENSG00000158402/ENSG00000124766…
BP	GO:1902402	signal transduction involved in mitotic DNA damage checkpoint	42/6018	62/14049	6.39329604865221e-05	0.00159308812315769	ENSG00000253729/ENSG00000150991/ENSG00000134057/ENSG00000181163/ENSG00000126457/ENSG00000087586/ENSG00000170312/ENSG00000149311/ENSG00000123374/ENSG00000145632/ENSG00000075218/ENSG00000132646/ENSG00000198176/ENSG00000185499/ENSG00000087088/ENSG00000177595/ENSG00000103479/ENSG00000149115/ENSG00000173846/ENSG00000165891/ENSG00000125107/ENSG00000205250/ENSG00000114126/ENSG00000106144/ENSG00000113300…	PRKDC/UBC/CCNB1/NPM1/PRMT1/AURKA/CDK1/ATM/CDK2/PLK2/GTSE1/PCNA/TFDP1/MUC1/BAX/PIDD1/RBL2/TNKS1BP1/PLK3/E2F7/CNOT1/E2F4/TFDP2/CASP2/CNOT6/E2F1/PLAGL1/CARM1/E2F8/CNOT3/CDC25C/SOX4/CENPJ/CNOT9/ARID3A/GADD45A/PCBP4/PML/ZNF385A/RINT1/CRADD/TRIAP1	42	9	ENSG00000150991/ENSG00000149311/ENSG00000185499/ENSG00000103479/ENSG00000149115/ENSG00000173846/ENSG00000114126/ENSG00000140464/ENSG00000169372	33	ENSG00000253729/ENSG00000134057/ENSG00000181163/ENSG00000126457/ENSG00000087586/ENSG00000170312/ENSG00000123374/ENSG00000145632/ENSG00000075218/ENSG00000132646/ENSG00000198176/ENSG00000087088/ENSG00000177595/ENSG00000165891/ENSG00000125107/ENSG00000205250/ENSG00000106144/ENSG00000113300/ENSG00000101412/ENSG00000118495/ENSG00000142453/ENSG00000129173/ENSG00000088038/ENSG00000158402/ENSG00000124766…
BP	GO:1902403	signal transduction involved in mitotic DNA integrity checkpoint	42/6018	62/14049	6.39329604865221e-05	0.00159308812315769	ENSG00000253729/ENSG00000150991/ENSG00000134057/ENSG00000181163/ENSG00000126457/ENSG00000087586/ENSG00000170312/ENSG00000149311/ENSG00000123374/ENSG00000145632/ENSG00000075218/ENSG00000132646/ENSG00000198176/ENSG00000185499/ENSG00000087088/ENSG00000177595/ENSG00000103479/ENSG00000149115/ENSG00000173846/ENSG00000165891/ENSG00000125107/ENSG00000205250/ENSG00000114126/ENSG00000106144/ENSG00000113300…	PRKDC/UBC/CCNB1/NPM1/PRMT1/AURKA/CDK1/ATM/CDK2/PLK2/GTSE1/PCNA/TFDP1/MUC1/BAX/PIDD1/RBL2/TNKS1BP1/PLK3/E2F7/CNOT1/E2F4/TFDP2/CASP2/CNOT6/E2F1/PLAGL1/CARM1/E2F8/CNOT3/CDC25C/SOX4/CENPJ/CNOT9/ARID3A/GADD45A/PCBP4/PML/ZNF385A/RINT1/CRADD/TRIAP1	42	9	ENSG00000150991/ENSG00000149311/ENSG00000185499/ENSG00000103479/ENSG00000149115/ENSG00000173846/ENSG00000114126/ENSG00000140464/ENSG00000169372	33	ENSG00000253729/ENSG00000134057/ENSG00000181163/ENSG00000126457/ENSG00000087586/ENSG00000170312/ENSG00000123374/ENSG00000145632/ENSG00000075218/ENSG00000132646/ENSG00000198176/ENSG00000087088/ENSG00000177595/ENSG00000165891/ENSG00000125107/ENSG00000205250/ENSG00000106144/ENSG00000113300/ENSG00000101412/ENSG00000118495/ENSG00000142453/ENSG00000129173/ENSG00000088038/ENSG00000158402/ENSG00000124766…
BP	GO:2000637	positive regulation of gene silencing by miRNA	18/6018	21/14049	6.53126807542325e-05	0.00162048329373484	ENSG00000168610/ENSG00000146648/ENSG00000114867/ENSG00000105329/ENSG00000114416/ENSG00000135829/ENSG00000128016/ENSG00000129474/ENSG00000102081/ENSG00000169032/ENSG00000123908/ENSG00000108654/ENSG00000142279/ENSG00000126934/ENSG00000134644/ENSG00000055917/ENSG00000131914/ENSG00000125378	STAT3/EGFR/EIF4G1/TGFB1/FXR1/DHX9/ZFP36/AJUBA/FMR1/MAP2K1/AGO2/DDX5/WTIP/MAP2K2/PUM1/PUM2/LIN28A/BMP4	18	6	ENSG00000168610/ENSG00000146648/ENSG00000105329/ENSG00000128016/ENSG00000102081/ENSG00000108654	12	ENSG00000114867/ENSG00000114416/ENSG00000135829/ENSG00000129474/ENSG00000169032/ENSG00000123908/ENSG00000142279/ENSG00000126934/ENSG00000134644/ENSG00000055917/ENSG00000131914/ENSG00000125378
BP	GO:0007099	centriole replication	23/6018	29/14049	6.76341123621014e-05	0.00166379916410769	ENSG00000181163/ENSG00000168014/ENSG00000123374/ENSG00000145632/ENSG00000075702/ENSG00000103995/ENSG00000130724/ENSG00000147400/ENSG00000123473/ENSG00000012048/ENSG00000239306/ENSG00000142731/ENSG00000108773/ENSG00000213024/ENSG00000119541/ENSG00000156876/ENSG00000108395/ENSG00000170037/ENSG00000114166/ENSG00000151849/ENSG00000112877/ENSG00000136861/ENSG00000101624	NPM1/C2CD3/CDK2/PLK2/WDR62/CEP152/CHMP2A/CETN2/STIL/BRCA1/RBM14/PLK4/KAT2A/NUP62/VPS4B/SASS6/TRIM37/CNTROB/KAT2B/CENPJ/CEP72/CDK5RAP2/CEP76	23	4	ENSG00000130724/ENSG00000147400/ENSG00000119541/ENSG00000114166	19	ENSG00000181163/ENSG00000168014/ENSG00000123374/ENSG00000145632/ENSG00000075702/ENSG00000103995/ENSG00000123473/ENSG00000012048/ENSG00000239306/ENSG00000142731/ENSG00000108773/ENSG00000213024/ENSG00000156876/ENSG00000108395/ENSG00000170037/ENSG00000151849/ENSG00000112877/ENSG00000136861/ENSG00000101624
BP	GO:0032069	regulation of nuclease activity	23/6018	29/14049	6.76341123621014e-05	0.00166379916410769	ENSG00000164104/ENSG00000181163/ENSG00000139644/ENSG00000189403/ENSG00000204389/ENSG00000164163/ENSG00000149273/ENSG00000044574/ENSG00000132646/ENSG00000160049/ENSG00000087088/ENSG00000178607/ENSG00000111335/ENSG00000013573/ENSG00000142208/ENSG00000124164/ENSG00000111331/ENSG00000135114/ENSG00000089127/ENSG00000196396/ENSG00000096717/ENSG00000030110/ENSG00000136848	HMGB2/NPM1/TMBIM6/HMGB1/HSPA1A/ABCE1/RPS3/HSPA5/PCNA/DFFA/BAX/ERN1/OAS2/DDX11/AKT1/VAPB/OAS3/OASL/OAS1/PTPN1/SIRT1/BAK1/DAB2IP	23	8	ENSG00000139644/ENSG00000178607/ENSG00000111335/ENSG00000124164/ENSG00000135114/ENSG00000089127/ENSG00000196396/ENSG00000096717	15	ENSG00000164104/ENSG00000181163/ENSG00000189403/ENSG00000204389/ENSG00000164163/ENSG00000149273/ENSG00000044574/ENSG00000132646/ENSG00000160049/ENSG00000087088/ENSG00000013573/ENSG00000142208/ENSG00000111331/ENSG00000030110/ENSG00000136848
BP	GO:0051304	chromosome separation	49/6018	75/14049	6.85690833532372e-05	0.00167625501582302	ENSG00000131747/ENSG00000010292/ENSG00000134057/ENSG00000169679/ENSG00000151503/ENSG00000117724/ENSG00000164109/ENSG00000175063/ENSG00000138778/ENSG00000166851/ENSG00000135476/ENSG00000094804/ENSG00000149311/ENSG00000126787/ENSG00000164611/ENSG00000080986/ENSG00000013810/ENSG00000112742/ENSG00000071539/ENSG00000156970/ENSG00000154473/ENSG00000137497/ENSG00000144535/ENSG00000164754/ENSG00000167513…	TOP2A/NCAPD2/CCNB1/BUB1/NCAPD3/CENPF/MAD2L1/UBE2C/CENPE/PLK1/ESPL1/CDC6/ATM/DLGAP5/PTTG1/NDC80/TACC3/TTK/TRIP13/BUB1B/BUB3/NUMA1/DIS3L2/RAD21/CDT1/EME1/ANAPC1/CENPX/EME2/PPP2R1A/MAD1L1/PCID2/XRCC3/MAD2L2/TOP2B/CSNK2A2/IK/CDK5RAP2/TPR/SLX4/RB1/ANAPC15/FANCM/GEN1/DUSP1/CDC27/NEK6/PSMG2/MLH1	49	5	ENSG00000149311/ENSG00000197774/ENSG00000105568/ENSG00000047410/ENSG00000119408	44	ENSG00000131747/ENSG00000010292/ENSG00000134057/ENSG00000169679/ENSG00000151503/ENSG00000117724/ENSG00000164109/ENSG00000175063/ENSG00000138778/ENSG00000166851/ENSG00000135476/ENSG00000094804/ENSG00000126787/ENSG00000164611/ENSG00000080986/ENSG00000013810/ENSG00000112742/ENSG00000071539/ENSG00000156970/ENSG00000154473/ENSG00000137497/ENSG00000144535/ENSG00000164754/ENSG00000167513/ENSG00000154920…
BP	GO:0046939	nucleotide phosphorylation	69/6018	113/14049	6.8720366502345e-05	0.00167625501582302	ENSG00000111640/ENSG00000162433/ENSG00000067225/ENSG00000147162/ENSG00000168610/ENSG00000168209/ENSG00000171314/ENSG00000109107/ENSG00000102144/ENSG00000102900/ENSG00000100644/ENSG00000156510/ENSG00000089041/ENSG00000132182/ENSG00000168393/ENSG00000134333/ENSG00000111669/ENSG00000111581/ENSG00000111674/ENSG00000058804/ENSG00000113569/ENSG00000155561/ENSG00000079739/ENSG00000030066/ENSG00000095319…	GAPDH/AK4/PKM/OGT/STAT3/DDIT4/PGAM1/ALDOC/PGK1/NUP93/HIF1A/HKDC1/P2RX7/NUP210/DTYMK/LDHA/TPI1/NUP107/ENO2/NDC1/NUP155/NUP205/PGM1/NUP160/NUP188/NME1/NUP98/AK2/NUP88/HK2/ENO1/HK1/ALDOA/NUP62/OGDH/NUP153/NUP85/ENTPD5/SEH1L/NUP214/GALK1/DHTKD1/PFKFB4/ADPGK/NCOR1/NUP37/NUP43/NUP35/CMPK1/PPARA/NUP58/PRKAG1/GPI/NME2/PFKM/EIF6/PFKL/TPR/ENO3/NME7/NME6/NUP54/ECD/INSR/PRKAA2/NUP50/PRKAG2/AK9/PNKP	69	28	ENSG00000111640/ENSG00000162433/ENSG00000067225/ENSG00000147162/ENSG00000168610/ENSG00000168209/ENSG00000109107/ENSG00000102144/ENSG00000156510/ENSG00000089041/ENSG00000134333/ENSG00000111669/ENSG00000111674/ENSG00000159399/ENSG00000149925/ENSG00000187097/ENSG00000114268/ENSG00000159322/ENSG00000186951/ENSG00000181929/ENSG00000105220/ENSG00000141959/ENSG00000047410/ENSG00000143156/ENSG00000172113…	41	ENSG00000171314/ENSG00000102900/ENSG00000100644/ENSG00000132182/ENSG00000168393/ENSG00000111581/ENSG00000058804/ENSG00000113569/ENSG00000155561/ENSG00000079739/ENSG00000030066/ENSG00000095319/ENSG00000239672/ENSG00000110713/ENSG00000004455/ENSG00000108559/ENSG00000074800/ENSG00000156515/ENSG00000213024/ENSG00000105953/ENSG00000124789/ENSG00000125450/ENSG00000085415/ENSG00000126883/ENSG00000108479…
BP	GO:0031577	spindle checkpoint	26/6018	34/14049	6.90378561440695e-05	0.00167692372423893	ENSG00000104419/ENSG00000134057/ENSG00000169679/ENSG00000117724/ENSG00000164109/ENSG00000166851/ENSG00000149311/ENSG00000040275/ENSG00000080986/ENSG00000112742/ENSG00000178999/ENSG00000071539/ENSG00000156970/ENSG00000154473/ENSG00000167513/ENSG00000002822/ENSG00000126226/ENSG00000126215/ENSG00000116670/ENSG00000113141/ENSG00000136861/ENSG00000047410/ENSG00000110200/ENSG00000178295/ENSG00000120129…	NDRG1/CCNB1/BUB1/CENPF/MAD2L1/PLK1/ATM/SPDL1/NDC80/TTK/AURKB/TRIP13/BUB1B/BUB3/CDT1/MAD1L1/PCID2/XRCC3/MAD2L2/IK/CDK5RAP2/TPR/ANAPC15/GEN1/DUSP1/PSMG2	26	3	ENSG00000104419/ENSG00000149311/ENSG00000047410	23	ENSG00000134057/ENSG00000169679/ENSG00000117724/ENSG00000164109/ENSG00000166851/ENSG00000040275/ENSG00000080986/ENSG00000112742/ENSG00000178999/ENSG00000071539/ENSG00000156970/ENSG00000154473/ENSG00000167513/ENSG00000002822/ENSG00000126226/ENSG00000126215/ENSG00000116670/ENSG00000113141/ENSG00000136861/ENSG00000110200/ENSG00000178295/ENSG00000120129/ENSG00000128789
BP	GO:1902653	secondary alcohol biosynthetic process	43/6018	64/14049	7.0794600422602e-05	0.00171239993741867	ENSG00000099194/ENSG00000052802/ENSG00000112972/ENSG00000160285/ENSG00000104549/ENSG00000116133/ENSG00000160752/ENSG00000186480/ENSG00000172893/ENSG00000109929/ENSG00000132341/ENSG00000170522/ENSG00000169710/ENSG00000149809/ENSG00000198911/ENSG00000113161/ENSG00000147475/ENSG00000108424/ENSG00000133935/ENSG00000120837/ENSG00000079459/ENSG00000167508/ENSG00000075239/ENSG00000160211/ENSG00000143815…	SCD/MSMO1/HMGCS1/LSS/SQLE/DHCR24/FDPS/INSIG1/DHCR7/SC5D/RAN/ELOVL6/FASN/TM7SF2/SREBF2/HMGCR/ERLIN2/KPNB1/ERG28/NFYB/FDFT1/MVD/ACAT1/G6PD/LBR/IDI1/CNBP/MBTPS2/EBP/MBTPS1/MVK/CYP51A1/ACACA/INSIG2/NFYC/FGF1/PLPP6/CYB5R3/ACACB/NFYA/PRKAA2/HSD17B7/PMVK	43	32	ENSG00000099194/ENSG00000052802/ENSG00000112972/ENSG00000160285/ENSG00000104549/ENSG00000116133/ENSG00000160752/ENSG00000186480/ENSG00000172893/ENSG00000109929/ENSG00000170522/ENSG00000149809/ENSG00000198911/ENSG00000113161/ENSG00000147475/ENSG00000133935/ENSG00000120837/ENSG00000079459/ENSG00000167508/ENSG00000160211/ENSG00000067064/ENSG00000012174/ENSG00000147155/ENSG00000140943/ENSG00000110921…	11	ENSG00000132341/ENSG00000169710/ENSG00000108424/ENSG00000075239/ENSG00000143815/ENSG00000169714/ENSG00000278540/ENSG00000066136/ENSG00000113578/ENSG00000100243/ENSG00000001167
BP	GO:0006090	pyruvate metabolic process	74/6018	123/14049	7.66950255484679e-05	0.00184739142789872	ENSG00000111640/ENSG00000067225/ENSG00000147162/ENSG00000168610/ENSG00000168209/ENSG00000171314/ENSG00000109107/ENSG00000102144/ENSG00000102900/ENSG00000100644/ENSG00000156510/ENSG00000089041/ENSG00000132182/ENSG00000141526/ENSG00000124767/ENSG00000134333/ENSG00000111669/ENSG00000111581/ENSG00000111674/ENSG00000058804/ENSG00000113569/ENSG00000155561/ENSG00000079739/ENSG00000030066/ENSG00000095319…	GAPDH/PKM/OGT/STAT3/DDIT4/PGAM1/ALDOC/PGK1/NUP93/HIF1A/HKDC1/P2RX7/NUP210/SLC16A3/GLO1/LDHA/TPI1/NUP107/ENO2/NDC1/NUP155/NUP205/PGM1/NUP160/NUP188/NUP98/ME2/NUP88/PDK1/HK2/PDHB/ENO1/HK1/ALDOA/NUP62/OGDH/NUP153/NUP85/ENTPD5/SEH1L/PDP1/NUP214/PDHA1/NR4A3/GALK1/DHTKD1/PFKFB4/ADPGK/LDHB/NCOR1/PDHX/NUP37/NUP43/NUP35/PPARA/PC/NUP58/PDK3/PRKAG1/GPI/PFKM/EIF6/PFKL/TPR/ENO3/SLC16A1/NUP54/ECD/INSR/PRKAA2/N…	74	32	ENSG00000111640/ENSG00000067225/ENSG00000147162/ENSG00000168610/ENSG00000168209/ENSG00000109107/ENSG00000102144/ENSG00000156510/ENSG00000089041/ENSG00000141526/ENSG00000134333/ENSG00000111669/ENSG00000111674/ENSG00000152256/ENSG00000159399/ENSG00000149925/ENSG00000187097/ENSG00000164951/ENSG00000119508/ENSG00000114268/ENSG00000159322/ENSG00000186951/ENSG00000173599/ENSG00000067992/ENSG00000181929…	42	ENSG00000171314/ENSG00000102900/ENSG00000100644/ENSG00000132182/ENSG00000124767/ENSG00000111581/ENSG00000058804/ENSG00000113569/ENSG00000155561/ENSG00000079739/ENSG00000030066/ENSG00000095319/ENSG00000110713/ENSG00000082212/ENSG00000108559/ENSG00000168291/ENSG00000074800/ENSG00000156515/ENSG00000213024/ENSG00000105953/ENSG00000124789/ENSG00000125450/ENSG00000085415/ENSG00000126883/ENSG00000131828…
BP	GO:0097711	ciliary basal body-plasma membrane docking	60/6018	96/14049	7.7792381672449e-05	0.00186604879024244	ENSG00000170312/ENSG00000196230/ENSG00000170027/ENSG00000168014/ENSG00000166851/ENSG00000080824/ENSG00000175216/ENSG00000127824/ENSG00000152240/ENSG00000160299/ENSG00000167552/ENSG00000188229/ENSG00000197102/ENSG00000131462/ENSG00000126001/ENSG00000103995/ENSG00000072864/ENSG00000119977/ENSG00000147400/ENSG00000117650/ENSG00000101367/ENSG00000204852/ENSG00000142731/ENSG00000108953/ENSG00000139350…	CDK1/TUBB/YWHAG/C2CD3/PLK1/HSP90AA1/CKAP5/TUBA4A/HAUS1/PCNT/TUBA1A/TUBB4B/DYNC1H1/TUBG1/CEP250/CEP152/NDE1/TCTN3/CETN2/NEK2/MAPRE1/TCTN1/PLK4/YWHAE/NEDD1/CLASP1/CEP192/HAUS8/CEP78/HAUS6/CEP131/PPP2R1A/TCTN2/CEP89/CEP57/CENPJ/RAB3IP/CNTRL/PCM1/B9D2/CEP72/CDK5RAP2/TMEM67/CEP290/CEP164/SCLT1/SDCCAG8/CSNK1E/CEP76/CEP70/AKAP9/CEP83/HAUS5/PRKACA/NINL/ALMS1/TUBB4A/ACTR1A/DYNLL1/HAUS7	60	16	ENSG00000170027/ENSG00000167552/ENSG00000119977/ENSG00000147400/ENSG00000204852/ENSG00000147874/ENSG00000105568/ENSG00000168778/ENSG00000121289/ENSG00000078674/ENSG00000123810/ENSG00000164953/ENSG00000198707/ENSG00000054282/ENSG00000127914/ENSG00000213397	44	ENSG00000170312/ENSG00000196230/ENSG00000168014/ENSG00000166851/ENSG00000080824/ENSG00000175216/ENSG00000127824/ENSG00000152240/ENSG00000160299/ENSG00000188229/ENSG00000197102/ENSG00000131462/ENSG00000126001/ENSG00000103995/ENSG00000072864/ENSG00000117650/ENSG00000101367/ENSG00000142731/ENSG00000108953/ENSG00000139350/ENSG00000074054/ENSG00000101639/ENSG00000131351/ENSG00000148019/ENSG00000141577…
BP	GO:0009132	nucleoside diphosphate metabolic process	79/6018	133/14049	8.26961246073985e-05	0.00197548056345195	ENSG00000111640/ENSG00000162433/ENSG00000067225/ENSG00000147162/ENSG00000168610/ENSG00000168209/ENSG00000171314/ENSG00000109107/ENSG00000102144/ENSG00000102900/ENSG00000100644/ENSG00000156510/ENSG00000147044/ENSG00000089041/ENSG00000197217/ENSG00000132182/ENSG00000168393/ENSG00000134333/ENSG00000111669/ENSG00000111581/ENSG00000111674/ENSG00000058804/ENSG00000113569/ENSG00000155561/ENSG00000079739…	GAPDH/AK4/PKM/OGT/STAT3/DDIT4/PGAM1/ALDOC/PGK1/NUP93/HIF1A/HKDC1/CASK/P2RX7/ENTPD4/NUP210/DTYMK/LDHA/TPI1/NUP107/ENO2/NDC1/NUP155/NUP205/PGM1/DLG1/NUP160/NUP188/NME1/NUP98/AK2/SCRIB/NUP88/HK2/ENO1/AMPD3/CARD11/HK1/ALDOA/NUP62/MPP1/OGDH/NUP153/NUP85/ENTPD5/SEH1L/NUP214/GALK1/DHTKD1/PFKFB4/ADPGK/NCOR1/NUP37/NUP43/NUDT9/NUP35/CMPK1/PPARA/NUP58/PRKAG1/GPI/NME2/PFKM/EIF6/MPP3/PFKL/TPR/ENO3/NME7/NME6/N…	79	33	ENSG00000111640/ENSG00000162433/ENSG00000067225/ENSG00000147162/ENSG00000168610/ENSG00000168209/ENSG00000109107/ENSG00000102144/ENSG00000156510/ENSG00000147044/ENSG00000089041/ENSG00000134333/ENSG00000111669/ENSG00000111674/ENSG00000159399/ENSG00000133805/ENSG00000198286/ENSG00000149925/ENSG00000130830/ENSG00000187097/ENSG00000114268/ENSG00000159322/ENSG00000170502/ENSG00000186951/ENSG00000181929…	46	ENSG00000171314/ENSG00000102900/ENSG00000100644/ENSG00000197217/ENSG00000132182/ENSG00000168393/ENSG00000111581/ENSG00000058804/ENSG00000113569/ENSG00000155561/ENSG00000079739/ENSG00000075711/ENSG00000030066/ENSG00000095319/ENSG00000239672/ENSG00000110713/ENSG00000004455/ENSG00000180900/ENSG00000108559/ENSG00000074800/ENSG00000156515/ENSG00000213024/ENSG00000105953/ENSG00000124789/ENSG00000125450…
BP	GO:0019882	antigen processing and presentation	111/6018	197/14049	8.4055555217953e-05	0.00199969203586414	ENSG00000166710/ENSG00000234745/ENSG00000204592/ENSG00000117984/ENSG00000204525/ENSG00000137807/ENSG00000127022/ENSG00000206503/ENSG00000135047/ENSG00000090339/ENSG00000174080/ENSG00000175166/ENSG00000204642/ENSG00000138778/ENSG00000168394/ENSG00000166128/ENSG00000142945/ENSG00000141367/ENSG00000137801/ENSG00000161800/ENSG00000100911/ENSG00000231925/ENSG00000138160/ENSG00000169213/ENSG00000090889…	B2M/HLA-B/HLA-E/CTSD/HLA-C/KIF23/CANX/HLA-A/CTSL/ICAM1/CTSF/PSMD2/HLA-F/CENPE/TAP1/RAB8B/KIF2C/CLTC/THBS1/RACGAP1/PSME2/TAPBP/KIF11/RAB3B/KIF4A/MR1/CYBA/ERAP2/PSME4/CALR/PDIA3/KIF22/HFE/KIF15/PSME3/DYNC1H1/RFTN1/HLA-DRB1/KIF3B/PSMA4/RAB7A/CAPZB/RELB/SEC31A/SEC22B/BCAP31/PSMA5/RAB5B/PSMA3/ERAP1/TAPBPL/ITGB5/PSMA7/KIF18A/ACTR1B/PSMD1/PSMB3/RAB6A/SPTBN2/PSMD11/TAP2/KIF2A/VAMP3/OSBPL1A/CTSH/PSMB2/PSM…	111	54	ENSG00000166710/ENSG00000234745/ENSG00000204592/ENSG00000117984/ENSG00000204525/ENSG00000127022/ENSG00000206503/ENSG00000135047/ENSG00000090339/ENSG00000174080/ENSG00000204642/ENSG00000168394/ENSG00000166128/ENSG00000141367/ENSG00000231925/ENSG00000153029/ENSG00000051523/ENSG00000164308/ENSG00000179218/ENSG00000167004/ENSG00000010704/ENSG00000131378/ENSG00000196126/ENSG00000101350/ENSG00000075785…	57	ENSG00000137807/ENSG00000175166/ENSG00000138778/ENSG00000142945/ENSG00000137801/ENSG00000161800/ENSG00000100911/ENSG00000138160/ENSG00000169213/ENSG00000090889/ENSG00000068878/ENSG00000079616/ENSG00000163808/ENSG00000131467/ENSG00000197102/ENSG00000041357/ENSG00000077549/ENSG00000143106/ENSG00000100567/ENSG00000082781/ENSG00000101182/ENSG00000121621/ENSG00000173692/ENSG00000277791/ENSG00000173898…
BP	GO:0007568	aging	134/6018	244/14049	8.52423666872639e-05	0.00201961525335685	ENSG00000112096/ENSG00000134871/ENSG00000253729/ENSG00000148926/ENSG00000142192/ENSG00000106366/ENSG00000196549/ENSG00000035862/ENSG00000102265/ENSG00000134013/ENSG00000171867/ENSG00000181163/ENSG00000149131/ENSG00000127022/ENSG00000123384/ENSG00000090339/ENSG00000168610/ENSG00000197930/ENSG00000137309/ENSG00000170312/ENSG00000163513/ENSG00000198886/ENSG00000198899/ENSG00000170345/ENSG00000198804…	SOD2/COL4A2/PRKDC/ADM/APP/SERPINE1/MME/TIMP2/TIMP1/LOXL2/PRNP/NPM1/SERPING1/CANX/LRP1/ICAM1/STAT3/ERO1A/HMGA1/CDK1/TGFBR2/MT-ND4/MT-ATP6/FOS/MT-CO1/CTSC/TPRA1/CLDN1/ATM/CDK6/H2AFX/GSN/ERCC2/FOXM1/HMGCR/PLK2/PSEN1/CAT/CACYBP/TGFB1/SEC63/AURKB/JUND/PICALM/CALR/ZMIZ1/ID2/NQO1/PTGS2/FOXO3/BCL6/KRT14/AMFR/RAD54L/PNPT1/PDCD4/AKT3/ADA/TYMS/GJB2/YPEL3/EIF2S1/PDGFRB/BCL2L12/MSH6/NDUFS6/IRAK1/CTNNA1/MAP2K1…	134	58	ENSG00000112096/ENSG00000142192/ENSG00000106366/ENSG00000196549/ENSG00000035862/ENSG00000102265/ENSG00000134013/ENSG00000171867/ENSG00000149131/ENSG00000127022/ENSG00000123384/ENSG00000090339/ENSG00000168610/ENSG00000197930/ENSG00000163513/ENSG00000198886/ENSG00000198899/ENSG00000170345/ENSG00000198804/ENSG00000163347/ENSG00000149311/ENSG00000148180/ENSG00000113161/ENSG00000080815/ENSG00000121691…	76	ENSG00000134871/ENSG00000253729/ENSG00000148926/ENSG00000181163/ENSG00000137309/ENSG00000170312/ENSG00000109861/ENSG00000163870/ENSG00000105810/ENSG00000188486/ENSG00000104884/ENSG00000111206/ENSG00000145632/ENSG00000116161/ENSG00000178999/ENSG00000108175/ENSG00000186847/ENSG00000085999/ENSG00000138035/ENSG00000117020/ENSG00000196839/ENSG00000176890/ENSG00000134001/ENSG00000113721/ENSG00000126453…
BP	GO:1904816	positive regulation of protein localization to chromosome, telomeric region	11/6018	11/14049	8.86346785604093e-05	0.00209141663982745	ENSG00000135624/ENSG00000120438/ENSG00000146731/ENSG00000150753/ENSG00000166226/ENSG00000130826/ENSG00000115484/ENSG00000156261/ENSG00000163938/ENSG00000141499/ENSG00000130119	CCT7/TCP1/CCT6A/CCT5/CCT2/DKC1/CCT4/CCT8/GNL3/WRAP53/GNL3L	11	0		11	ENSG00000135624/ENSG00000120438/ENSG00000146731/ENSG00000150753/ENSG00000166226/ENSG00000130826/ENSG00000115484/ENSG00000156261/ENSG00000163938/ENSG00000141499/ENSG00000130119
BP	GO:0000077	DNA damage checkpoint	90/6018	155/14049	8.93716310777013e-05	0.00210023333032598	ENSG00000253729/ENSG00000150991/ENSG00000134057/ENSG00000181163/ENSG00000126457/ENSG00000087586/ENSG00000170312/ENSG00000140525/ENSG00000166851/ENSG00000149311/ENSG00000104885/ENSG00000188486/ENSG00000123374/ENSG00000145632/ENSG00000075218/ENSG00000137337/ENSG00000101773/ENSG00000132646/ENSG00000198176/ENSG00000092853/ENSG00000185499/ENSG00000087088/ENSG00000008405/ENSG00000177595/ENSG00000103479…	PRKDC/UBC/CCNB1/NPM1/PRMT1/AURKA/CDK1/FANCI/PLK1/ATM/DOT1L/H2AFX/CDK2/PLK2/GTSE1/MDC1/RBBP8/PCNA/TFDP1/CLSPN/MUC1/BAX/CRY1/PIDD1/RBL2/TNKS1BP1/MAP3K20/BRCA1/BLM/EIF2AK4/EME1/MRNIP/CCAR2/BRIP1/CCND1/DONSON/PLK3/RFWD3/E2F7/CNOT1/E2F4/DTL/TFDP2/EME2/FOXO4/PTPN11/CASP2/CNOT6/WDR76/E2F1/PLAGL1/CARM1/ATRIP/THOC5/E2F8/TOPBP1/MSH2/CNOT3/TIPIN/MAP3K14/CHEK1/PEA15/CDC25C/DDX39B/RNASEH2B/RHNO1/SOX4/RPS27L/C…	90	16	ENSG00000150991/ENSG00000149311/ENSG00000185499/ENSG00000103479/ENSG00000149115/ENSG00000161010/ENSG00000173846/ENSG00000114126/ENSG00000197774/ENSG00000184481/ENSG00000162734/ENSG00000185088/ENSG00000114670/ENSG00000169018/ENSG00000140464/ENSG00000169372	74	ENSG00000253729/ENSG00000134057/ENSG00000181163/ENSG00000126457/ENSG00000087586/ENSG00000170312/ENSG00000140525/ENSG00000166851/ENSG00000104885/ENSG00000188486/ENSG00000123374/ENSG00000145632/ENSG00000075218/ENSG00000137337/ENSG00000101773/ENSG00000132646/ENSG00000198176/ENSG00000092853/ENSG00000087088/ENSG00000008405/ENSG00000177595/ENSG00000091436/ENSG00000012048/ENSG00000197299/ENSG00000128829…
BP	GO:0060337	type I interferon signaling pathway	46/6018	70/14049	9.19314612226101e-05	0.00214296684406415	ENSG00000234745/ENSG00000204592/ENSG00000204525/ENSG00000142089/ENSG00000096384/ENSG00000206503/ENSG00000114251/ENSG00000170581/ENSG00000204642/ENSG00000164163/ENSG00000185745/ENSG00000142166/ENSG00000120738/ENSG00000119922/ENSG00000165949/ENSG00000119917/ENSG00000162645/ENSG00000126709/ENSG00000125347/ENSG00000157601/ENSG00000180900/ENSG00000090432/ENSG00000184216/ENSG00000111335/ENSG00000160710…	HLA-B/HLA-E/HLA-C/IFITM3/HSP90AB1/HLA-A/WNT5A/STAT2/HLA-F/ABCE1/IFIT1/IFNAR1/EGR1/IFIT2/IFI27/IFIT3/GBP2/IFI6/IRF1/MX1/SCRIB/MUL1/IRAK1/OAS2/ADAR/MX2/UBE2K/PTPN11/RSAD2/OAS3/OASL/IFI35/SP100/RNASEL/CACTIN/OAS1/PTPN1/MAVS/FADD/PSMB8/LSM14A/ISG20/IFITM2/IRF2/JAK1/CDC37	46	32	ENSG00000234745/ENSG00000204592/ENSG00000204525/ENSG00000142089/ENSG00000206503/ENSG00000170581/ENSG00000204642/ENSG00000185745/ENSG00000142166/ENSG00000120738/ENSG00000119922/ENSG00000165949/ENSG00000119917/ENSG00000162645/ENSG00000126709/ENSG00000125347/ENSG00000157601/ENSG00000090432/ENSG00000111335/ENSG00000183486/ENSG00000134321/ENSG00000135114/ENSG00000068079/ENSG00000067066/ENSG00000135828…	14	ENSG00000096384/ENSG00000114251/ENSG00000164163/ENSG00000180900/ENSG00000184216/ENSG00000160710/ENSG00000078140/ENSG00000179295/ENSG00000111331/ENSG00000105298/ENSG00000168040/ENSG00000257103/ENSG00000168310/ENSG00000105401
BP	GO:0071357	cellular response to type I interferon	46/6018	70/14049	9.19314612226101e-05	0.00214296684406415	ENSG00000234745/ENSG00000204592/ENSG00000204525/ENSG00000142089/ENSG00000096384/ENSG00000206503/ENSG00000114251/ENSG00000170581/ENSG00000204642/ENSG00000164163/ENSG00000185745/ENSG00000142166/ENSG00000120738/ENSG00000119922/ENSG00000165949/ENSG00000119917/ENSG00000162645/ENSG00000126709/ENSG00000125347/ENSG00000157601/ENSG00000180900/ENSG00000090432/ENSG00000184216/ENSG00000111335/ENSG00000160710…	HLA-B/HLA-E/HLA-C/IFITM3/HSP90AB1/HLA-A/WNT5A/STAT2/HLA-F/ABCE1/IFIT1/IFNAR1/EGR1/IFIT2/IFI27/IFIT3/GBP2/IFI6/IRF1/MX1/SCRIB/MUL1/IRAK1/OAS2/ADAR/MX2/UBE2K/PTPN11/RSAD2/OAS3/OASL/IFI35/SP100/RNASEL/CACTIN/OAS1/PTPN1/MAVS/FADD/PSMB8/LSM14A/ISG20/IFITM2/IRF2/JAK1/CDC37	46	32	ENSG00000234745/ENSG00000204592/ENSG00000204525/ENSG00000142089/ENSG00000206503/ENSG00000170581/ENSG00000204642/ENSG00000185745/ENSG00000142166/ENSG00000120738/ENSG00000119922/ENSG00000165949/ENSG00000119917/ENSG00000162645/ENSG00000126709/ENSG00000125347/ENSG00000157601/ENSG00000090432/ENSG00000111335/ENSG00000183486/ENSG00000134321/ENSG00000135114/ENSG00000068079/ENSG00000067066/ENSG00000135828…	14	ENSG00000096384/ENSG00000114251/ENSG00000164163/ENSG00000180900/ENSG00000184216/ENSG00000160710/ENSG00000078140/ENSG00000179295/ENSG00000111331/ENSG00000105298/ENSG00000168040/ENSG00000257103/ENSG00000168310/ENSG00000105401
BP	GO:0031055	chromatin remodeling at centromere	31/6018	43/14049	9.64372482058419e-05	0.00223897081075491	ENSG00000181163/ENSG00000132780/ENSG00000123485/ENSG00000175792/ENSG00000115163/ENSG00000123219/ENSG00000153044/ENSG00000119969/ENSG00000166582/ENSG00000166451/ENSG00000138092/ENSG00000203760/ENSG00000102384/ENSG00000276180/ENSG00000137812/ENSG00000151725/ENSG00000169689/ENSG00000048649/ENSG00000159055/ENSG00000158406/ENSG00000129534/ENSG00000142856/ENSG00000102054/ENSG00000120334/ENSG00000104147…	NPM1/NASP/HJURP/RUVBL1/CENPA/CENPK/CENPH/HELLS/CENPV/CENPN/CENPO/CENPW/CENPI/HIST1H4I/KNL1/CENPU/CENPX/RSF1/MIS18A/HIST1H4H/MIS18BP1/ITGB3BP/RBBP7/CENPL/OIP5/CENPM/HIST2H4B/RBBP4/CENPQ/CENPP/SMARCA5	31	5	ENSG00000276180/ENSG00000048649/ENSG00000158406/ENSG00000270276/ENSG00000153147	26	ENSG00000181163/ENSG00000132780/ENSG00000123485/ENSG00000175792/ENSG00000115163/ENSG00000123219/ENSG00000153044/ENSG00000119969/ENSG00000166582/ENSG00000166451/ENSG00000138092/ENSG00000203760/ENSG00000102384/ENSG00000137812/ENSG00000151725/ENSG00000169689/ENSG00000159055/ENSG00000129534/ENSG00000142856/ENSG00000102054/ENSG00000120334/ENSG00000104147/ENSG00000100162/ENSG00000162521/ENSG00000031691…
[truncated: 575 more rows]
