# Supplementary material for: A Transcriptome Sequencing Study on Genome-Wide Gene Expression Differences of Lung Cancer Cells Modulated by Fucoidan
Source: Front Bioeng Biotechnol. 2022 Mar 1;10:844924. doi: 10.3389/fbioe.2022.844924 (PMC8923512; doi:10.3389/fbioe.2022.844924)
Supplement: Supplementary file 2 [file DataSheet8.ZIP › Figure 5-raw data/BvsA_KEGGenrich.xls]

KEGGID	Description	GeneRatio	BgRatio	pvalue	padj	geneID	geneName	keggID	Count	Up	Up_Gene_names	Down	Down_Gene_names
hsa04141	Protein processing in endoplasmic reticulum	104/2710	151/5773	2.88213275222916e-08	8.99225418695497e-06	ENSG00000109971/ENSG00000185624/ENSG00000096384/ENSG00000166598/ENSG00000067167/ENSG00000135506/ENSG00000127022/ENSG00000111885/ENSG00000177239/ENSG00000197930/ENSG00000120694/ENSG00000080824/ENSG00000051108/ENSG00000163902/ENSG00000134109/ENSG00000087074/ENSG00000025796/ENSG00000163527/ENSG00000044574/ENSG00000179218/ENSG00000167004/ENSG00000167671/ENSG00000184787/ENSG00000159461/ENSG00000087088…	HSPA8/P4HB/HSP90AB1/HSP90B1/TRAM1/OS9/CANX/MAN1A1/MAN1B1/ERO1A/HSPH1/HSP90AA1/HERPUD1/RPN1/EDEM1/PPP1R15A/SEC63/STT3B/HSPA5/CALR/PDIA3/UBXN6/UBE2G2/AMFR/BAX/CAPN2/FBXO2/TUSC3/ERLEC1/DNAJA1/ERN1/UBE2J1/PRKCSH/DNAJB2/LMAN1/BAG1/SSR2/EIF2S1/UBE2J2/RAD23B/SEC62/HYOU1/EIF2AK4/DERL1/MAPK8/ATF6/SEC31A/DNAJC3/BCAP31/EDEM2/STT3A/MBTPS2/SIL1/DDOST/DNAJB1/SEC61A1/TRAF2/SELENOS/SSR4/DNAJB11/LMAN2/NPLOC4/MAN1…	hsa:3312/hsa:5034/hsa:3326/hsa:7184/hsa:23471/hsa:10956/hsa:821/hsa:4121/hsa:11253/hsa:30001/hsa:10808/hsa:3320/hsa:9709/hsa:6184/hsa:9695/hsa:23645/hsa:11231/hsa:201595/hsa:3309/hsa:811/hsa:2923/hsa:80700/hsa:7327/hsa:267/hsa:581/hsa:824/hsa:26232/hsa:7991/hsa:27248/hsa:3301/hsa:2081/hsa:51465/hsa:5589/hsa:3300/hsa:3998/hsa:573/hsa:6746/hsa:1965/hsa:118424/hsa:5887/hsa:7095/hsa:10525/hsa:440275/…	104	63	ENSG00000185624/ENSG00000166598/ENSG00000067167/ENSG00000135506/ENSG00000127022/ENSG00000111885/ENSG00000177239/ENSG00000197930/ENSG00000051108/ENSG00000163902/ENSG00000134109/ENSG00000087074/ENSG00000025796/ENSG00000163527/ENSG00000179218/ENSG00000167004/ENSG00000167671/ENSG00000159461/ENSG00000162909/ENSG00000116661/ENSG00000104723/ENSG00000068912/ENSG00000178607/ENSG00000130175/ENSG00000135924…	41	ENSG00000109971/ENSG00000096384/ENSG00000120694/ENSG00000080824/ENSG00000044574/ENSG00000184787/ENSG00000087088/ENSG00000086061/ENSG00000198833/ENSG00000134001/ENSG00000160087/ENSG00000119318/ENSG00000149428/ENSG00000128829/ENSG00000107643/ENSG00000132002/ENSG00000127191/ENSG00000090520/ENSG00000182446/ENSG00000157020/ENSG00000160803/ENSG00000114850/ENSG00000136731/ENSG00000101310/ENSG00000126803…
hsa03040	Spliceosome	86/2710	123/5773	1.6141308028972e-07	2.51804405251964e-05	ENSG00000109971/ENSG00000099783/ENSG00000135486/ENSG00000170144/ENSG00000124193/ENSG00000063244/ENSG00000183684/ENSG00000174231/ENSG00000165119/ENSG00000189091/ENSG00000144028/ENSG00000100650/ENSG00000139343/ENSG00000113649/ENSG00000108883/ENSG00000092199/ENSG00000125835/ENSG00000119707/ENSG00000143977/ENSG00000131876/ENSG00000168883/ENSG00000153187/ENSG00000060688/ENSG00000130520/ENSG00000182004…	HSPA8/HNRNPM/HNRNPA1/HNRNPA3/SRSF6/U2AF2/ALYREF/PRPF8/HNRNPK/SF3B3/SNRNP200/SRSF5/SNRPF/TCERG1/EFTUD2/HNRNPC/SNRPB/RBM25/SNRPG/SNRPA1/USP39/HNRNPU/SNRNP40/LSM4/SNRPE/LSM6/SNRPD1/SRSF3/SRSF7/TRA2B/LSM7/MAGOH/LSM5/SF3B1/SNRPA/PRPF31/SART1/DHX15/SNRNP70/RBMX/SRSF4/SRSF2/PRPF38A/DHX38/EIF4A3/PPIL1/SRSF1/SNRPB2/TXNL4A/DDX46/PQBP1/THOC3/LSM3/SRSF9/SF3B2/SRSF10/DHX8/SF3A1/DDX5/PUF60/MAGOHB/PPIH/NCBP2/NC…	hsa:3312/hsa:4670/hsa:3178/hsa:220988/hsa:6431/hsa:11338/hsa:10189/hsa:10594/hsa:3190/hsa:23450/hsa:23020/hsa:6430/hsa:6636/hsa:10915/hsa:9343/hsa:3183/hsa:6628/hsa:58517/hsa:6637/hsa:6627/hsa:10713/hsa:3192/hsa:9410/hsa:25804/hsa:6635/hsa:11157/hsa:6632/hsa:6428/hsa:6432/hsa:6434/hsa:51690/hsa:4116/hsa:23658/hsa:23451/hsa:6626/hsa:26121/hsa:9092/hsa:1665/hsa:6625/hsa:27316/hsa:6429/hsa:6427/hsa:…	86	6	ENSG00000124193/ENSG00000100650/ENSG00000115524/ENSG00000108654/ENSG00000114503/ENSG00000265241	80	ENSG00000109971/ENSG00000099783/ENSG00000135486/ENSG00000170144/ENSG00000063244/ENSG00000183684/ENSG00000174231/ENSG00000165119/ENSG00000189091/ENSG00000144028/ENSG00000139343/ENSG00000113649/ENSG00000108883/ENSG00000092199/ENSG00000125835/ENSG00000119707/ENSG00000143977/ENSG00000131876/ENSG00000168883/ENSG00000153187/ENSG00000060688/ENSG00000130520/ENSG00000182004/ENSG00000164167/ENSG00000167088…
hsa04142	Lysosome	79/2710	118/5773	7.56186021642674e-06	0.000786433462508381	ENSG00000197746/ENSG00000164733/ENSG00000117984/ENSG00000135404/ENSG00000135677/ENSG00000166340/ENSG00000005893/ENSG00000107798/ENSG00000134243/ENSG00000171298/ENSG00000064601/ENSG00000196743/ENSG00000138760/ENSG00000135047/ENSG00000141458/ENSG00000256043/ENSG00000144455/ENSG00000174080/ENSG00000119899/ENSG00000049860/ENSG00000071553/ENSG00000109861/ENSG00000010404/ENSG00000141367/ENSG00000213614…	PSAP/CTSB/CTSD/CD63/GNS/TPP1/LAMP2/LIPA/SORT1/GAA/CTSA/GM2A/SCARB2/CTSL/NPC1/CTSO/SUMF1/CTSF/SLC17A5/HEXB/ATP6AP1/CTSC/IDS/CLTC/HEXA/IGF2R/CD164/GLB1/ENTPD4/M6PR/NPC2/AP4E1/LAMP1/GNPTG/HGSNAT/ATP6V0A1/GALNS/ASAH1/DNASE2/PLA2G15/MAN2B1/MANBA/FUCA1/CLN5/ATP6V0D1/CLTB/ATP6V1H/MCOLN1/ABCA2/GGA3/ARSB/CTSH/TCIRG1/ATP6V0B/ACP2/ATP6V0A2/SGSH/NAGLU/LAPTM4A/SMPD1/LGMN/GNPTAB/GGA2/AP3S1/IDUA/AP3D1/AP1B1/AP3…	hsa:5660/hsa:1508/hsa:1509/hsa:967/hsa:2799/hsa:1200/hsa:3920/hsa:3988/hsa:6272/hsa:2548/hsa:5476/hsa:2760/hsa:950/hsa:1514/hsa:4864/hsa:1519/hsa:285362/hsa:8722/hsa:26503/hsa:3074/hsa:537/hsa:1075/hsa:3423/hsa:1213/hsa:3073/hsa:3482/hsa:8763/hsa:2720/hsa:9583/hsa:4074/hsa:10577/hsa:23431/hsa:3916/hsa:84572/hsa:138050/hsa:535/hsa:2588/hsa:427/hsa:1777/hsa:23659/hsa:4125/hsa:4126/hsa:2517/hsa:1203…	79	67	ENSG00000197746/ENSG00000164733/ENSG00000117984/ENSG00000135404/ENSG00000135677/ENSG00000166340/ENSG00000005893/ENSG00000107798/ENSG00000171298/ENSG00000064601/ENSG00000196743/ENSG00000138760/ENSG00000135047/ENSG00000141458/ENSG00000256043/ENSG00000144455/ENSG00000174080/ENSG00000119899/ENSG00000049860/ENSG00000071553/ENSG00000010404/ENSG00000141367/ENSG00000213614/ENSG00000197081/ENSG00000135535…	12	ENSG00000134243/ENSG00000109861/ENSG00000197217/ENSG00000081014/ENSG00000175416/ENSG00000125447/ENSG00000113273/ENSG00000185344/ENSG00000177879/ENSG00000100280/ENSG00000104341/ENSG00000101160
hsa04110	Cell cycle	78/2710	120/5773	4.33791593151195e-05	0.00338357442657932	ENSG00000253729/ENSG00000117399/ENSG00000134057/ENSG00000145604/ENSG00000145386/ENSG00000169679/ENSG00000112118/ENSG00000157456/ENSG00000164109/ENSG00000170312/ENSG00000104738/ENSG00000166508/ENSG00000170027/ENSG00000166851/ENSG00000135476/ENSG00000094804/ENSG00000149311/ENSG00000105810/ENSG00000099860/ENSG00000147883/ENSG00000073111/ENSG00000164611/ENSG00000123374/ENSG00000105329/ENSG00000112742…	PRKDC/CDC20/CCNB1/SKP2/CCNA2/BUB1/MCM3/CCNB2/MAD2L1/CDK1/MCM4/MCM7/YWHAG/PLK1/ESPL1/CDC6/ATM/CDK6/GADD45B/CDKN2B/MCM2/PTTG1/CDK2/TGFB1/TTK/MCM6/SMC1A/BUB1B/PCNA/WEE1/ORC1/CDC7/TFDP1/ORC6/HDAC2/BUB3/RAD21/PKMYT1/RBL2/GSK3B/CDC25A/MCM5/CDC45/YWHAZ/YWHAE/CCND1/ANAPC1/STAG1/YWHAH/E2F4/TFDP2/E2F2/CDC25B/DBF4/CDKN2C/MAD1L1/STAG2/E2F1/CDC16/ORC2/CHEK1/MAD2L2/CDC25C/ANAPC7/E2F3/GADD45A/CREBBP/SMC3/CCND3/…	hsa:5591/hsa:991/hsa:891/hsa:6502/hsa:890/hsa:699/hsa:4172/hsa:9133/hsa:4085/hsa:983/hsa:4173/hsa:4176/hsa:7532/hsa:5347/hsa:9700/hsa:990/hsa:472/hsa:1021/hsa:4616/hsa:1030/hsa:4171/hsa:9232/hsa:1017/hsa:7040/hsa:7272/hsa:4175/hsa:8243/hsa:701/hsa:5111/hsa:7465/hsa:4998/hsa:8317/hsa:7027/hsa:23594/hsa:3066/hsa:9184/hsa:5885/hsa:9088/hsa:5934/hsa:2932/hsa:993/hsa:4174/hsa:8318/hsa:7534/hsa:7531/hs…	78	13	ENSG00000170027/ENSG00000149311/ENSG00000147883/ENSG00000105329/ENSG00000103479/ENSG00000082701/ENSG00000164924/ENSG00000118007/ENSG00000114126/ENSG00000101972/ENSG00000130177/ENSG00000113558/ENSG00000135336	65	ENSG00000253729/ENSG00000117399/ENSG00000134057/ENSG00000145604/ENSG00000145386/ENSG00000169679/ENSG00000112118/ENSG00000157456/ENSG00000164109/ENSG00000170312/ENSG00000104738/ENSG00000166508/ENSG00000166851/ENSG00000135476/ENSG00000094804/ENSG00000105810/ENSG00000099860/ENSG00000073111/ENSG00000164611/ENSG00000123374/ENSG00000112742/ENSG00000076003/ENSG00000072501/ENSG00000156970/ENSG00000132646…
hsa01521	EGFR tyrosine kinase inhibitor resistance	50/2710	74/5773	0.000252759811664127	0.0132224110225904	ENSG00000065361/ENSG00000112715/ENSG00000138685/ENSG00000167601/ENSG00000168610/ENSG00000146648/ENSG00000129946/ENSG00000160691/ENSG00000128052/ENSG00000118689/ENSG00000183087/ENSG00000087088/ENSG00000151247/ENSG00000170962/ENSG00000171608/ENSG00000082701/ENSG00000113721/ENSG00000137154/ENSG00000169032/ENSG00000102882/ENSG00000157168/ENSG00000198793/ENSG00000142208/ENSG00000187840/ENSG00000158458…	ERBB3/VEGFA/FGF2/AXL/STAT3/EGFR/SHC2/SHC1/KDR/FOXO3/GAS6/BAX/EIF4E/PDGFD/PIK3CD/GSK3B/PDGFRB/RPS6/MAP2K1/MAPK3/NRG1/MTOR/AKT1/EIF4EBP1/NRG2/BCL2L1/PRKCG/IL6R/RPS6KB2/FGFR3/RAF1/MAP2K2/EGF/SRC/PLCG2/HRAS/ARAF/BCL2L11/PTEN/GAB1/PLCG1/MET/PDGFA/KRAS/SHC3/PDGFB/SOS2/JAK1/TGFA/PIK3CB	hsa:2065/hsa:7422/hsa:2247/hsa:558/hsa:6774/hsa:1956/hsa:25759/hsa:6464/hsa:3791/hsa:2309/hsa:2621/hsa:581/hsa:1977/hsa:80310/hsa:5293/hsa:2932/hsa:5159/hsa:6194/hsa:5604/hsa:5595/hsa:3084/hsa:2475/hsa:207/hsa:1978/hsa:9542/hsa:598/hsa:5582/hsa:3570/hsa:6199/hsa:2261/hsa:5894/hsa:5605/hsa:1950/hsa:6714/hsa:5336/hsa:3265/hsa:369/hsa:10018/hsa:5728/hsa:2549/hsa:5335/hsa:4233/hsa:5154/hsa:3845/hsa:5…	50	27	ENSG00000112715/ENSG00000168610/ENSG00000146648/ENSG00000129946/ENSG00000160691/ENSG00000128052/ENSG00000118689/ENSG00000183087/ENSG00000170962/ENSG00000082701/ENSG00000137154/ENSG00000102882/ENSG00000158458/ENSG00000171552/ENSG00000160712/ENSG00000138798/ENSG00000197943/ENSG00000078061/ENSG00000153094/ENSG00000171862/ENSG00000109458/ENSG00000105976/ENSG00000197461/ENSG00000100311/ENSG00000100485…	23	ENSG00000065361/ENSG00000138685/ENSG00000167601/ENSG00000087088/ENSG00000151247/ENSG00000171608/ENSG00000113721/ENSG00000169032/ENSG00000157168/ENSG00000198793/ENSG00000142208/ENSG00000187840/ENSG00000126583/ENSG00000175634/ENSG00000068078/ENSG00000132155/ENSG00000126934/ENSG00000197122/ENSG00000174775/ENSG00000124181/ENSG00000133703/ENSG00000148082/ENSG00000051382
hsa03030	DNA replication	27/2710	35/5773	0.000254277135049815	0.0132224110225904	ENSG00000112118/ENSG00000177084/ENSG00000104738/ENSG00000166508/ENSG00000132383/ENSG00000073111/ENSG00000062822/ENSG00000076003/ENSG00000132646/ENSG00000163918/ENSG00000106628/ENSG00000101868/ENSG00000049541/ENSG00000100297/ENSG00000138346/ENSG00000168496/ENSG00000100479/ENSG00000133119/ENSG00000105486/ENSG00000111445/ENSG00000136104/ENSG00000014138/ENSG00000198056/ENSG00000148229/ENSG00000146143…	MCM3/POLE/MCM4/MCM7/RPA1/MCM2/POLD1/MCM6/PCNA/RFC4/POLD2/POLA1/RFC2/MCM5/DNA2/FEN1/POLE2/RFC3/LIG1/RFC5/RNASEH2B/POLA2/PRIM1/POLE3/PRIM2/RFC1/POLD4	hsa:4172/hsa:5426/hsa:4173/hsa:4176/hsa:6117/hsa:4171/hsa:5424/hsa:4175/hsa:5111/hsa:5984/hsa:5425/hsa:5422/hsa:5982/hsa:4174/hsa:1763/hsa:2237/hsa:5427/hsa:5983/hsa:3978/hsa:5985/hsa:79621/hsa:23649/hsa:5557/hsa:54107/hsa:5558/hsa:5981/hsa:57804	27	1	ENSG00000175482	26	ENSG00000112118/ENSG00000177084/ENSG00000104738/ENSG00000166508/ENSG00000132383/ENSG00000073111/ENSG00000062822/ENSG00000076003/ENSG00000132646/ENSG00000163918/ENSG00000106628/ENSG00000101868/ENSG00000049541/ENSG00000100297/ENSG00000138346/ENSG00000168496/ENSG00000100479/ENSG00000133119/ENSG00000105486/ENSG00000111445/ENSG00000136104/ENSG00000014138/ENSG00000198056/ENSG00000148229/ENSG00000146143…
hsa04210	Apoptosis	78/2710	127/5773	0.000645957201238201	0.0287912352551884	ENSG00000164733/ENSG00000117984/ENSG00000176619/ENSG00000123416/ENSG00000135047/ENSG00000256043/ENSG00000174080/ENSG00000067182/ENSG00000089685/ENSG00000003402/ENSG00000170345/ENSG00000075624/ENSG00000109861/ENSG00000120889/ENSG00000149311/ENSG00000099860/ENSG00000172115/ENSG00000127824/ENSG00000143799/ENSG00000113368/ENSG00000096433/ENSG00000164305/ENSG00000167552/ENSG00000160049/ENSG00000087088…	CTSB/CTSD/LMNB2/TUBA1B/CTSL/CTSO/CTSF/TNFRSF1A/BIRC5/CFLAR/FOS/ACTB/CTSC/TNFRSF10B/ATM/GADD45B/CYCS/TUBA4A/PARP1/LMNB1/ITPR3/CASP3/TUBA1A/DFFA/BAX/CAPN2/ERN1/PIDD1/PIK3CD/EIF2S1/PARP2/MAPK8/AIFM1/MAP2K1/MAPK3/TRADD/TRAF2/TUBA1C/AKT1/CTSH/PARP4/BCL2L1/EIF2AK3/CASP2/ITPR2/NFKB1/APAF1/RELA/RAF1/IL3RA/ACTG1/MAP2K2/RIPK1/CAPN1/PTPN13/NFKBIA/FADD/PARP3/MAP3K5/HRAS/BCL2L11/MCL1/GADD45A/BIRC3/BAK1/KRAS/D…	hsa:1508/hsa:1509/hsa:84823/hsa:10376/hsa:1514/hsa:1519/hsa:8722/hsa:7132/hsa:332/hsa:8837/hsa:2353/hsa:60/hsa:1075/hsa:8795/hsa:472/hsa:4616/hsa:54205/hsa:7277/hsa:142/hsa:4001/hsa:3710/hsa:836/hsa:7846/hsa:1676/hsa:581/hsa:824/hsa:2081/hsa:55367/hsa:5293/hsa:1965/hsa:10038/hsa:5599/hsa:9131/hsa:5604/hsa:5595/hsa:8717/hsa:7186/hsa:84790/hsa:207/hsa:1512/hsa:143/hsa:598/hsa:9451/hsa:835/hsa:3709/…	78	37	ENSG00000164733/ENSG00000117984/ENSG00000135047/ENSG00000256043/ENSG00000174080/ENSG00000067182/ENSG00000003402/ENSG00000170345/ENSG00000120889/ENSG00000149311/ENSG00000096433/ENSG00000167552/ENSG00000162909/ENSG00000178607/ENSG00000102882/ENSG00000102871/ENSG00000103811/ENSG00000102699/ENSG00000171552/ENSG00000172071/ENSG00000123104/ENSG00000173039/ENSG00000185291/ENSG00000184009/ENSG00000137275…	41	ENSG00000176619/ENSG00000123416/ENSG00000089685/ENSG00000075624/ENSG00000109861/ENSG00000099860/ENSG00000172115/ENSG00000127824/ENSG00000143799/ENSG00000113368/ENSG00000164305/ENSG00000160049/ENSG00000087088/ENSG00000177595/ENSG00000171608/ENSG00000134001/ENSG00000129484/ENSG00000107643/ENSG00000156709/ENSG00000169032/ENSG00000127191/ENSG00000167553/ENSG00000142208/ENSG00000106144/ENSG00000109320…
hsa05166	Human T-cell leukemia virus 1 infection	120/2710	208/5773	0.000995183107588443	0.0386047630872874	ENSG00000117399/ENSG00000160752/ENSG00000115594/ENSG00000005022/ENSG00000127022/ENSG00000117394/ENSG00000114251/ENSG00000090339/ENSG00000134954/ENSG00000101057/ENSG00000132341/ENSG00000157456/ENSG00000164109/ENSG00000177084/ENSG00000163513/ENSG00000067182/ENSG00000170345/ENSG00000149311/ENSG00000111321/ENSG00000147883/ENSG00000164611/ENSG00000062822/ENSG00000105329/ENSG00000213585/ENSG00000120738…	CDC20/FDPS/IL1R1/SLC25A5/CANX/SLC2A1/WNT5A/ICAM1/ETS1/MYBL2/RAN/CCNB2/MAD2L1/POLE/TGFBR2/TNFRSF1A/FOS/ATM/LTBR/CDKN2B/PTTG1/POLD1/TGFB1/VDAC1/EGR1/WNT2B/MSX1/RRAS/CALR/BUB1B/RANBP1/PCNA/NFYB/DLG1/BUB3/TP53INP1/BAX/TRRAP/ZFP36/POLD2/PIK3CD/GSK3B/FZD7/PDGFRB/VAC14/RELB/WNT5B/MAPK8/KAT2A/RANBP3/POLE2/XPO1/FZD2/NRP1/CCND1/STAT5A/ANAPC1/TSPO/TCF3/WNT10A/ELK4/FOSL1/ETS2/AKT1/STAT5B/TLN2/E2F2/BCL2L1/CDK…	hsa:991/hsa:2224/hsa:3554/hsa:292/hsa:821/hsa:6513/hsa:7474/hsa:3383/hsa:2113/hsa:4605/hsa:5901/hsa:9133/hsa:4085/hsa:5426/hsa:7048/hsa:7132/hsa:2353/hsa:472/hsa:4055/hsa:1030/hsa:9232/hsa:5424/hsa:7040/hsa:7416/hsa:1958/hsa:7482/hsa:4487/hsa:6237/hsa:811/hsa:701/hsa:5902/hsa:5111/hsa:4801/hsa:1739/hsa:9184/hsa:94241/hsa:581/hsa:8295/hsa:7538/hsa:5425/hsa:5293/hsa:2932/hsa:8324/hsa:5159/hsa:55697…	120	46	ENSG00000160752/ENSG00000115594/ENSG00000127022/ENSG00000117394/ENSG00000090339/ENSG00000163513/ENSG00000067182/ENSG00000170345/ENSG00000149311/ENSG00000111321/ENSG00000147883/ENSG00000105329/ENSG00000120738/ENSG00000134245/ENSG00000126458/ENSG00000179218/ENSG00000120837/ENSG00000164938/ENSG00000128016/ENSG00000082701/ENSG00000155760/ENSG00000103043/ENSG00000104856/ENSG00000099250/ENSG00000100300…	74	ENSG00000117399/ENSG00000005022/ENSG00000114251/ENSG00000134954/ENSG00000101057/ENSG00000132341/ENSG00000157456/ENSG00000164109/ENSG00000177084/ENSG00000164611/ENSG00000062822/ENSG00000213585/ENSG00000163132/ENSG00000156970/ENSG00000099901/ENSG00000132646/ENSG00000075711/ENSG00000154473/ENSG00000087088/ENSG00000196367/ENSG00000106628/ENSG00000171608/ENSG00000113721/ENSG00000111186/ENSG00000107643…
hsa04218	Cellular senescence	85/2710	142/5773	0.00119054167651019	0.0386047630872874	ENSG00000161011/ENSG00000106366/ENSG00000134057/ENSG00000145386/ENSG00000005022/ENSG00000134954/ENSG00000101057/ENSG00000157456/ENSG00000170312/ENSG00000163513/ENSG00000146674/ENSG00000149311/ENSG00000105810/ENSG00000099860/ENSG00000147883/ENSG00000096433/ENSG00000123374/ENSG00000111206/ENSG00000185650/ENSG00000105329/ENSG00000213585/ENSG00000126458/ENSG00000092439/ENSG00000118689/ENSG00000162909…	SQSTM1/SERPINE1/CCNB1/CCNA2/SLC25A5/ETS1/MYBL2/CCNB2/CDK1/TGFBR2/IGFBP3/ATM/CDK6/GADD45B/CDKN2B/ITPR3/CDK2/FOXM1/ZFP36L1/TGFB1/VDAC1/RRAS/TRPM7/FOXO3/CAPN2/RBL2/PIK3CD/CDC25A/ZFP36L2/HIPK3/CALM3/CCND1/MAP2K1/MAPK3/MTOR/E2F4/AKT1/EIF4EBP1/E2F2/HIPK2/TSC2/PPP1CC/MRAS/E2F1/ITPR2/NFKB1/RELA/RAF1/TRAF3IP2/CHEK1/MAP2K2/CAPN1/PPP1CA/MAP2K3/NFATC2/SLC25A6/MCU/GATA4/SIRT1/VDAC3/E2F3/HRAS/GADD45A/PTEN/MAPK…	hsa:8878/hsa:5054/hsa:891/hsa:890/hsa:292/hsa:2113/hsa:4605/hsa:9133/hsa:983/hsa:7048/hsa:3486/hsa:472/hsa:1021/hsa:4616/hsa:1030/hsa:3710/hsa:1017/hsa:2305/hsa:677/hsa:7040/hsa:7416/hsa:6237/hsa:54822/hsa:2309/hsa:824/hsa:5934/hsa:5293/hsa:993/hsa:678/hsa:10114/hsa:808/hsa:595/hsa:5604/hsa:5595/hsa:2475/hsa:1874/hsa:207/hsa:1978/hsa:1870/hsa:28996/hsa:7249/hsa:5501/hsa:22808/hsa:1869/hsa:3709/hs…	85	31	ENSG00000161011/ENSG00000106366/ENSG00000163513/ENSG00000149311/ENSG00000147883/ENSG00000096433/ENSG00000185650/ENSG00000105329/ENSG00000126458/ENSG00000092439/ENSG00000118689/ENSG00000162909/ENSG00000103479/ENSG00000152518/ENSG00000110422/ENSG00000160014/ENSG00000102882/ENSG00000064393/ENSG00000123104/ENSG00000173039/ENSG00000056972/ENSG00000014216/ENSG00000034152/ENSG00000101096/ENSG00000169100…	54	ENSG00000134057/ENSG00000145386/ENSG00000005022/ENSG00000134954/ENSG00000101057/ENSG00000157456/ENSG00000170312/ENSG00000146674/ENSG00000105810/ENSG00000099860/ENSG00000123374/ENSG00000111206/ENSG00000213585/ENSG00000171608/ENSG00000164045/ENSG00000110092/ENSG00000169032/ENSG00000198793/ENSG00000205250/ENSG00000142208/ENSG00000187840/ENSG00000007968/ENSG00000103197/ENSG00000186298/ENSG00000158186…
hsa05222	Small cell lung cancer	54/2710	85/5773	0.00142751110797701	0.0386047630872874	ENSG00000134871/ENSG00000187498/ENSG00000005884/ENSG00000172037/ENSG00000145604/ENSG00000135862/ENSG00000091136/ENSG00000053747/ENSG00000105810/ENSG00000099860/ENSG00000147883/ENSG00000115414/ENSG00000172115/ENSG00000123374/ENSG00000173207/ENSG00000164305/ENSG00000081052/ENSG00000112769/ENSG00000123975/ENSG00000073756/ENSG00000087088/ENSG00000150093/ENSG00000171608/ENSG00000169398/ENSG00000050555…	COL4A2/COL4A1/ITGA3/LAMB2/SKP2/LAMC1/LAMB1/LAMA3/CDK6/GADD45B/CDKN2B/FN1/CYCS/CDK2/CKS1B/CASP3/COL4A4/LAMA4/CKS2/PTGS2/BAX/ITGB1/PIK3CD/PTK2/LAMC3/LAMA1/CCND1/COL4A5/TRAF2/AKT1/E2F2/ITGA2/ITGA6/BCL2L1/E2F1/NFKB1/APAF1/RELA/COL4A6/RXRA/NFKBIA/DDB2/E2F3/GADD45A/PTEN/BIRC3/BAK1/LAMB3/RB1/IKBKB/COL4A3/CHUK/XIAP/PIK3CB	hsa:1284/hsa:1282/hsa:3675/hsa:3913/hsa:6502/hsa:3915/hsa:3912/hsa:3909/hsa:1021/hsa:4616/hsa:1030/hsa:2335/hsa:54205/hsa:1017/hsa:1163/hsa:836/hsa:1286/hsa:3910/hsa:1164/hsa:5743/hsa:581/hsa:3688/hsa:5293/hsa:5747/hsa:10319/hsa:284217/hsa:595/hsa:1287/hsa:7186/hsa:207/hsa:1870/hsa:3673/hsa:3655/hsa:598/hsa:1869/hsa:4790/hsa:317/hsa:5970/hsa:1288/hsa:6256/hsa:4792/hsa:1643/hsa:1871/hsa:1647/hsa:5…	54	16	ENSG00000005884/ENSG00000172037/ENSG00000091136/ENSG00000053747/ENSG00000147883/ENSG00000112769/ENSG00000073756/ENSG00000150093/ENSG00000164171/ENSG00000171552/ENSG00000173039/ENSG00000171862/ENSG00000023445/ENSG00000196878/ENSG00000104365/ENSG00000101966	38	ENSG00000134871/ENSG00000187498/ENSG00000145604/ENSG00000135862/ENSG00000105810/ENSG00000099860/ENSG00000115414/ENSG00000172115/ENSG00000123374/ENSG00000173207/ENSG00000164305/ENSG00000081052/ENSG00000123975/ENSG00000087088/ENSG00000171608/ENSG00000169398/ENSG00000050555/ENSG00000101680/ENSG00000110092/ENSG00000188153/ENSG00000127191/ENSG00000142208/ENSG00000007968/ENSG00000091409/ENSG00000101412…
hsa05205	Proteoglycans in cancer	102/2710	175/5773	0.0014632411494553	0.0386047630872874	ENSG00000109072/ENSG00000065361/ENSG00000135404/ENSG00000112715/ENSG00000115884/ENSG00000138685/ENSG00000114251/ENSG00000135047/ENSG00000168610/ENSG00000011422/ENSG00000161638/ENSG00000100234/ENSG00000146648/ENSG00000075624/ENSG00000100644/ENSG00000137801/ENSG00000115414/ENSG00000142798/ENSG00000096433/ENSG00000164305/ENSG00000105329/ENSG00000134245/ENSG00000110395/ENSG00000126458/ENSG00000128052…	VTN/ERBB3/CD63/VEGFA/SDC1/FGF2/WNT5A/CTSL/STAT3/PLAUR/ITGA5/TIMP3/EGFR/ACTB/HIF1A/THBS1/FN1/HSPG2/ITPR3/CASP3/TGFB1/WNT2B/CBL/RRAS/KDR/FLNC/MSN/HBEGF/ITGB1/PDCD4/ARHGEF1/PIK3CD/FLNB/PTK2/FZD7/VAV2/ANK2/WNT5B/RPS6/FZD2/CCND1/ITGB5/MAP2K1/MAPK3/EIF4B/MTOR/WNT10A/CAMK2D/AKT1/GPC1/ITGA2/PTPN11/PPP1CC/CAV1/MRAS/DDX5/ITPR2/PRKCG/RPS6KB2/WNT7B/RAF1/ACTG1/CD44/WNT4/MAP2K2/CAMK2A/PLCE1/DROSHA/PPP1CA/FGFR1…	hsa:7448/hsa:2065/hsa:967/hsa:7422/hsa:6382/hsa:2247/hsa:7474/hsa:1514/hsa:6774/hsa:5329/hsa:3678/hsa:7078/hsa:1956/hsa:60/hsa:3091/hsa:7057/hsa:2335/hsa:3339/hsa:3710/hsa:836/hsa:7040/hsa:7482/hsa:867/hsa:6237/hsa:3791/hsa:2318/hsa:4478/hsa:1839/hsa:3688/hsa:27250/hsa:9138/hsa:5293/hsa:2317/hsa:5747/hsa:8324/hsa:7410/hsa:287/hsa:81029/hsa:6194/hsa:2535/hsa:595/hsa:3693/hsa:5604/hsa:5595/hsa:1975…	102	44	ENSG00000109072/ENSG00000135404/ENSG00000112715/ENSG00000135047/ENSG00000168610/ENSG00000011422/ENSG00000161638/ENSG00000146648/ENSG00000096433/ENSG00000105329/ENSG00000134245/ENSG00000126458/ENSG00000128052/ENSG00000147065/ENSG00000150093/ENSG00000150593/ENSG00000155760/ENSG00000145362/ENSG00000137154/ENSG00000102882/ENSG00000063046/ENSG00000135925/ENSG00000145349/ENSG00000164171/ENSG00000105974…	58	ENSG00000065361/ENSG00000115884/ENSG00000138685/ENSG00000114251/ENSG00000100234/ENSG00000075624/ENSG00000100644/ENSG00000137801/ENSG00000115414/ENSG00000142798/ENSG00000164305/ENSG00000110395/ENSG00000128591/ENSG00000113070/ENSG00000076928/ENSG00000171608/ENSG00000136068/ENSG00000169398/ENSG00000160293/ENSG00000111186/ENSG00000180340/ENSG00000110092/ENSG00000082781/ENSG00000169032/ENSG00000198793…
hsa03013	RNA transport	92/2710	156/5773	0.00148479858028028	0.0386047630872874	ENSG00000156508/ENSG00000132341/ENSG00000173812/ENSG00000102900/ENSG00000114867/ENSG00000064703/ENSG00000106263/ENSG00000100401/ENSG00000183684/ENSG00000132182/ENSG00000013810/ENSG00000111581/ENSG00000114416/ENSG00000100941/ENSG00000058804/ENSG00000113569/ENSG00000155561/ENSG00000108424/ENSG00000179409/ENSG00000124571/ENSG00000030066/ENSG00000095319/ENSG00000151247/ENSG00000104131/ENSG00000100462…	EEF1A1/RAN/EIF1/NUP93/EIF4G1/DDX20/EIF3B/RANGAP1/ALYREF/NUP210/TACC3/NUP107/FXR1/PNN/NDC1/NUP155/NUP205/KPNB1/GEMIN4/XPO5/NUP160/NUP188/EIF4E/EIF3J/PRMT5/NUP98/FMR1/EIF2S1/NUP88/SUMO2/UPF1/EIF5B/MAGOH/EIF4A2/SRRM1/EIF3G/XPO1/GEMIN2/ELAC2/EEF1A2/EIF4B/NUP62/EIF4A3/CYFIP2/NUP153/EIF2B3/NUP85/EIF4EBP1/SEH1L/GEMIN5/THOC3/RGPD5/SEC13/EIF3A/EIF4G3/NUP214/POP7/EIF4EBP2/THOC5/PABPC1L/FXR2/MAGOHB/RPP40/XP…	hsa:1915/hsa:5901/hsa:10209/hsa:9688/hsa:1981/hsa:11218/hsa:8662/hsa:5905/hsa:10189/hsa:23225/hsa:10460/hsa:57122/hsa:8087/hsa:5411/hsa:55706/hsa:9631/hsa:23165/hsa:3837/hsa:50628/hsa:57510/hsa:23279/hsa:23511/hsa:1977/hsa:8669/hsa:10419/hsa:4928/hsa:2332/hsa:1965/hsa:4927/hsa:6613/hsa:5976/hsa:9669/hsa:4116/hsa:1974/hsa:10250/hsa:8666/hsa:7514/hsa:8487/hsa:60528/hsa:1917/hsa:1975/hsa:23636/hsa:9…	92	12	ENSG00000156508/ENSG00000173812/ENSG00000102081/ENSG00000156976/ENSG00000063046/ENSG00000148730/ENSG00000184575/ENSG00000114503/ENSG00000170473/ENSG00000047410/ENSG00000114784/ENSG00000265241	80	ENSG00000132341/ENSG00000102900/ENSG00000114867/ENSG00000064703/ENSG00000106263/ENSG00000100401/ENSG00000183684/ENSG00000132182/ENSG00000013810/ENSG00000111581/ENSG00000114416/ENSG00000100941/ENSG00000058804/ENSG00000113569/ENSG00000155561/ENSG00000108424/ENSG00000179409/ENSG00000124571/ENSG00000030066/ENSG00000095319/ENSG00000151247/ENSG00000104131/ENSG00000100462/ENSG00000110713/ENSG00000134001…
hsa05120	Epithelial cell signaling in Helicobacter pylori infection	39/2710	59/5773	0.00223911230813057	0.0537386953951338	ENSG00000071553/ENSG00000146648/ENSG00000164305/ENSG00000104067/ENSG00000113732/ENSG00000151694/ENSG00000033627/ENSG00000113070/ENSG00000158769/ENSG00000155097/ENSG00000107643/ENSG00000254087/ENSG00000159720/ENSG00000147416/ENSG00000047249/ENSG00000136888/ENSG00000110719/ENSG00000117410/ENSG00000131100/ENSG00000185344/ENSG00000179295/ENSG00000137845/ENSG00000109320/ENSG00000173039/ENSG00000100906…	ATP6AP1/EGFR/CASP3/TJP1/ATP6V0E1/ADAM17/ATP6V0A1/HBEGF/F11R/ATP6V1C1/MAPK8/LYN/ATP6V0D1/ATP6V1B2/ATP6V1H/ATP6V1G1/TCIRG1/ATP6V0B/ATP6V1E1/ATP6V0A2/PTPN11/ADAM10/NFKB1/RELA/NFKBIA/ATP6V1A/SRC/CSK/PLCG2/NOD1/PLCG1/MAPK12/MET/MAPK9/ATP6V1D/IKBKB/CHUK/RAC1/CXCL8	hsa:537/hsa:1956/hsa:836/hsa:7082/hsa:8992/hsa:6868/hsa:535/hsa:1839/hsa:50848/hsa:528/hsa:5599/hsa:4067/hsa:9114/hsa:526/hsa:51606/hsa:9550/hsa:10312/hsa:533/hsa:529/hsa:23545/hsa:5781/hsa:102/hsa:4790/hsa:5970/hsa:4792/hsa:523/hsa:6714/hsa:1445/hsa:5336/hsa:10392/hsa:5335/hsa:6300/hsa:4233/hsa:5601/hsa:51382/hsa:3551/hsa:1147/hsa:5879/hsa:3576	39	22	ENSG00000071553/ENSG00000146648/ENSG00000113732/ENSG00000151694/ENSG00000033627/ENSG00000158769/ENSG00000155097/ENSG00000254087/ENSG00000159720/ENSG00000147416/ENSG00000047249/ENSG00000136888/ENSG00000110719/ENSG00000117410/ENSG00000131100/ENSG00000173039/ENSG00000114573/ENSG00000197943/ENSG00000105976/ENSG00000100554/ENSG00000104365/ENSG00000169429	17	ENSG00000164305/ENSG00000104067/ENSG00000113070/ENSG00000107643/ENSG00000185344/ENSG00000179295/ENSG00000137845/ENSG00000109320/ENSG00000100906/ENSG00000197122/ENSG00000103653/ENSG00000106100/ENSG00000124181/ENSG00000188130/ENSG00000050748/ENSG00000213341/ENSG00000136238
hsa04145	Phagosome	65/2710	107/5773	0.00262154032933736	0.0584228987680898	ENSG00000125730/ENSG00000159403/ENSG00000133661/ENSG00000005893/ENSG00000123416/ENSG00000011028/ENSG00000127022/ENSG00000135047/ENSG00000161638/ENSG00000176014/ENSG00000071553/ENSG00000075624/ENSG00000137801/ENSG00000127824/ENSG00000003056/ENSG00000113732/ENSG00000185896/ENSG00000187240/ENSG00000051523/ENSG00000173391/ENSG00000179218/ENSG00000033627/ENSG00000167552/ENSG00000276600/ENSG00000188229…	C3/C1R/SFTPD/LAMP2/TUBA1B/MRC2/CANX/CTSL/ITGA5/TUBB6/ATP6AP1/ACTB/THBS1/TUBA4A/M6PR/ATP6V0E1/LAMP1/DYNC2H1/CYBA/OLR1/CALR/ATP6V0A1/TUBA1A/RAB7B/TUBB4B/DYNC1H1/ITGB1/RAB7A/THBS2/ATP6V1C1/SEC22B/RAB5B/ATP6V0D1/ITGB5/ATP6V1B2/SEC61A1/PLA2R1/TUBB2A/ATP6V1H/CORO1A/VAMP3/ATP6V1G1/STX7/TUBA1C/PIK3C3/TCIRG1/ATP6V0B/ATP6V1E1/ITGA2/ATP6V0A2/STX12/ACTG1/EEA1/TFRC/SCARB1/ATP6V1A/STX18/ATP6V1D/SEC61A2/FCGR1A/…	hsa:718/hsa:715/hsa:6441/hsa:3920/hsa:10376/hsa:9902/hsa:821/hsa:1514/hsa:3678/hsa:84617/hsa:537/hsa:60/hsa:7057/hsa:7277/hsa:4074/hsa:8992/hsa:3916/hsa:79659/hsa:1535/hsa:4973/hsa:811/hsa:535/hsa:7846/hsa:338382/hsa:10383/hsa:1778/hsa:3688/hsa:7879/hsa:7058/hsa:528/hsa:9554/hsa:5869/hsa:9114/hsa:3693/hsa:526/hsa:29927/hsa:22925/hsa:7280/hsa:51606/hsa:11151/hsa:9341/hsa:9550/hsa:8417/hsa:84790/hs…	65	47	ENSG00000125730/ENSG00000159403/ENSG00000133661/ENSG00000005893/ENSG00000011028/ENSG00000127022/ENSG00000135047/ENSG00000161638/ENSG00000071553/ENSG00000003056/ENSG00000113732/ENSG00000185896/ENSG00000187240/ENSG00000051523/ENSG00000179218/ENSG00000033627/ENSG00000167552/ENSG00000276600/ENSG00000150093/ENSG00000075785/ENSG00000186340/ENSG00000155097/ENSG00000265808/ENSG00000111540/ENSG00000159720…	18	ENSG00000123416/ENSG00000176014/ENSG00000075624/ENSG00000137801/ENSG00000127824/ENSG00000173391/ENSG00000188229/ENSG00000197102/ENSG00000082781/ENSG00000102879/ENSG00000167553/ENSG00000185344/ENSG00000168818/ENSG00000065665/ENSG00000108774/ENSG00000106803/ENSG00000136238/ENSG00000104833
hsa00600	Sphingolipid metabolism	29/2710	42/5773	0.00306496770132669	0.0637513281875951	ENSG00000163082/ENSG00000164023/ENSG00000170266/ENSG00000143753/ENSG00000162407/ENSG00000104763/ENSG00000119537/ENSG00000100422/ENSG00000141934/ENSG00000090661/ENSG00000172296/ENSG00000128242/ENSG00000143418/ENSG00000136699/ENSG00000090054/ENSG00000139624/ENSG00000177076/ENSG00000166311/ENSG00000078124/ENSG00000103056/ENSG00000172292/ENSG00000102393/ENSG00000118276/ENSG00000063176/ENSG00000166224…	SGPP2/SGMS2/GLB1/DEGS1/PLPP3/ASAH1/KDSR/CERK/PLPP2/CERS4/SPTLC3/GAL3ST1/CERS2/SMPD4/SPTLC1/CERS5/ACER2/SMPD1/ACER3/SMPD3/CERS6/GLA/B4GALT6/SPHK2/SGPL1/UGCG/NEU4/PLPP1/SPTLC2	hsa:130367/hsa:166929/hsa:2720/hsa:8560/hsa:8613/hsa:427/hsa:2531/hsa:64781/hsa:8612/hsa:79603/hsa:55304/hsa:9514/hsa:29956/hsa:55627/hsa:10558/hsa:91012/hsa:340485/hsa:6609/hsa:55331/hsa:55512/hsa:253782/hsa:2717/hsa:9331/hsa:56848/hsa:8879/hsa:7357/hsa:129807/hsa:8611/hsa:9517	29	25	ENSG00000163082/ENSG00000164023/ENSG00000170266/ENSG00000143753/ENSG00000162407/ENSG00000104763/ENSG00000119537/ENSG00000100422/ENSG00000141934/ENSG00000090661/ENSG00000172296/ENSG00000128242/ENSG00000143418/ENSG00000090054/ENSG00000139624/ENSG00000177076/ENSG00000166311/ENSG00000103056/ENSG00000172292/ENSG00000102393/ENSG00000166224/ENSG00000148154/ENSG00000204099/ENSG00000067113/ENSG00000100596	4	ENSG00000136699/ENSG00000078124/ENSG00000118276/ENSG00000063176
hsa03010	Ribosome	74/2710	127/5773	0.00629671467488148	0.122785936160189	ENSG00000177954/ENSG00000147403/ENSG00000168028/ENSG00000174748/ENSG00000149273/ENSG00000167526/ENSG00000145592/ENSG00000180992/ENSG00000114686/ENSG00000108298/ENSG00000164587/ENSG00000037241/ENSG00000105193/ENSG00000112110/ENSG00000198242/ENSG00000163682/ENSG00000197958/ENSG00000147604/ENSG00000142534/ENSG00000137154/ENSG00000161016/ENSG00000197756/ENSG00000145425/ENSG00000122406/ENSG00000166441…	RPS27/RPL10/RPSA/RPL15/RPS3/RPL13/RPL37/MRPL14/MRPL3/RPL19/RPS14/RPL26L1/RPS16/MRPL18/RPL23A/RPL9/RPL12/RPL7/RPS11/RPS6/RPL8/RPL37A/RPS3A/RPL5/RPL27A/RPS12/MRPL19/RPL4/RPS4Y1/RPS2/MRPL20/MRPL4/RPL34/MRPL16/RPS23/MRPL33/RPL35/MRPL28/RPL31/MRPS9/RPS13/RPL14/MRPL12/RPS27L/RPS26/RPS8/RPL22/RPS4X/RPL6/RPS25/RPL22L1/RPL36A/RPS5/MRPS12/MRPL22/RPL29/RPL17/RPL24/RPS7/RPLP0/RPL27/MRPL13/RPL28/RPL36/MRPS5/R…	hsa:6232/hsa:6134/hsa:3921/hsa:6138/hsa:6188/hsa:6137/hsa:6167/hsa:64928/hsa:11222/hsa:6143/hsa:6208/hsa:51121/hsa:6217/hsa:29074/hsa:6147/hsa:6133/hsa:6136/hsa:6129/hsa:6205/hsa:6194/hsa:6132/hsa:6168/hsa:6189/hsa:6125/hsa:6157/hsa:6206/hsa:9801/hsa:6124/hsa:6192/hsa:6187/hsa:55052/hsa:51073/hsa:6164/hsa:54948/hsa:6228/hsa:9553/hsa:11224/hsa:10573/hsa:6160/hsa:64965/hsa:6207/hsa:9045/hsa:6182/hs…	74	33	ENSG00000177954/ENSG00000147403/ENSG00000174748/ENSG00000167526/ENSG00000145592/ENSG00000108298/ENSG00000164587/ENSG00000198242/ENSG00000163682/ENSG00000197958/ENSG00000142534/ENSG00000137154/ENSG00000197756/ENSG00000145425/ENSG00000166441/ENSG00000129824/ENSG00000109475/ENSG00000186468/ENSG00000071082/ENSG00000110700/ENSG00000185088/ENSG00000142937/ENSG00000116251/ENSG00000198034/ENSG00000118181…	41	ENSG00000168028/ENSG00000149273/ENSG00000180992/ENSG00000114686/ENSG00000037241/ENSG00000105193/ENSG00000112110/ENSG00000147604/ENSG00000161016/ENSG00000122406/ENSG00000112306/ENSG00000115364/ENSG00000174444/ENSG00000140988/ENSG00000242485/ENSG00000105364/ENSG00000166902/ENSG00000243147/ENSG00000136942/ENSG00000086504/ENSG00000135972/ENSG00000188846/ENSG00000262814/ENSG00000197728/ENSG00000089009…
hsa04068	FoxO signaling pathway	70/2710	120/5773	0.00748060023374975	0.129663737384996	ENSG00000112096/ENSG00000134057/ENSG00000138764/ENSG00000145604/ENSG00000156804/ENSG00000126457/ENSG00000168610/ENSG00000157456/ENSG00000127528/ENSG00000163513/ENSG00000166851/ENSG00000146648/ENSG00000149311/ENSG00000099860/ENSG00000147883/ENSG00000123374/ENSG00000145632/ENSG00000121691/ENSG00000105329/ENSG00000139112/ENSG00000118689/ENSG00000113916/ENSG00000147364/ENSG00000185950/ENSG00000103479…	SOD2/CCNB1/CCNG2/SKP2/FBXO32/PRMT1/STAT3/CCNB2/KLF2/TGFBR2/PLK1/EGFR/ATM/GADD45B/CDKN2B/CDK2/PLK2/CAT/TGFB1/GABARAPL1/FOXO3/BCL6/FBXO25/IRS2/RBL2/PIK3CD/S1PR1/MAPK8/PLK4/CCND1/MAP2K1/MAPK3/PLK3/AKT1/SGK1/FOXO4/HOMER3/USP7/RAF1/SGK2/MAP2K2/GABARAPL2/EGF/SIRT1/PRKAG1/HRAS/ARAF/BCL2L11/GADD45A/G6PC3/CREBBP/PTEN/MAPK12/STK4/KRAS/MAPK9/CSNK1E/IKBKB/IRS1/PDPK1/BNIP3/FOXO1/STK11/CHUK/INSR/TGFBR1/SOS2/PR…	hsa:6648/hsa:891/hsa:901/hsa:6502/hsa:114907/hsa:3276/hsa:6774/hsa:9133/hsa:10365/hsa:7048/hsa:5347/hsa:1956/hsa:472/hsa:4616/hsa:1030/hsa:1017/hsa:10769/hsa:847/hsa:7040/hsa:23710/hsa:2309/hsa:604/hsa:26260/hsa:8660/hsa:5934/hsa:5293/hsa:1901/hsa:5599/hsa:10733/hsa:595/hsa:5604/hsa:5595/hsa:1263/hsa:207/hsa:6446/hsa:4303/hsa:9454/hsa:7874/hsa:5894/hsa:10110/hsa:5605/hsa:11345/hsa:1950/hsa:23411/…	70	36	ENSG00000112096/ENSG00000138764/ENSG00000156804/ENSG00000168610/ENSG00000127528/ENSG00000163513/ENSG00000146648/ENSG00000149311/ENSG00000147883/ENSG00000121691/ENSG00000105329/ENSG00000139112/ENSG00000118689/ENSG00000113916/ENSG00000147364/ENSG00000185950/ENSG00000103479/ENSG00000102882/ENSG00000173846/ENSG00000184481/ENSG00000051128/ENSG00000101049/ENSG00000034713/ENSG00000138798/ENSG00000096717…	34	ENSG00000134057/ENSG00000145604/ENSG00000126457/ENSG00000157456/ENSG00000166851/ENSG00000099860/ENSG00000123374/ENSG00000145632/ENSG00000171608/ENSG00000170989/ENSG00000107643/ENSG00000142731/ENSG00000110092/ENSG00000169032/ENSG00000142208/ENSG00000118515/ENSG00000187555/ENSG00000132155/ENSG00000126934/ENSG00000174775/ENSG00000116717/ENSG00000005339/ENSG00000188130/ENSG00000101109/ENSG00000133703…
hsa04140	Autophagy - animal	70/2710	120/5773	0.00748060023374975	0.129663737384996	ENSG00000164733/ENSG00000117984/ENSG00000005893/ENSG00000135047/ENSG00000168209/ENSG00000189403/ENSG00000003402/ENSG00000097033/ENSG00000100644/ENSG00000196730/ENSG00000035664/ENSG00000078804/ENSG00000185896/ENSG00000126458/ENSG00000089289/ENSG00000276600/ENSG00000139112/ENSG00000185950/ENSG00000178607/ENSG00000145016/ENSG00000116954/ENSG00000171608/ENSG00000075785/ENSG00000165861/ENSG00000134001…	CTSB/CTSD/LAMP2/CTSL/DDIT4/HMGB1/CFLAR/SH3GLB1/HIF1A/DAPK1/DAPK2/TP53INP2/LAMP1/RRAS/IGBP1/RAB7B/GABARAPL1/IRS2/ERN1/RUBCN/RRAGC/PIK3CD/RAB7A/ZFYVE1/EIF2S1/EIF2AK4/MAPK8/MAP2K1/MAPK3/ATG4B/MTOR/WIPI1/PIK3C3/AKT1/VMP1/BCL2L1/EIF2AK3/TSC2/VAMP8/MRAS/PPP2CB/ATG2A/RPS6KB2/RAF1/ATG7/MTMR14/MAP2K2/ULK1/DAPK3/GABARAPL2/RAB33B/HRAS/PTEN/RRAS2/KRAS/MAPK9/TSC1/RRAGA/IRS1/PDPK1/BNIP3/STK11/ATG13/PRKACA/SNAP…	hsa:1508/hsa:1509/hsa:3920/hsa:1514/hsa:54541/hsa:3146/hsa:8837/hsa:51100/hsa:3091/hsa:1612/hsa:23604/hsa:58476/hsa:3916/hsa:6237/hsa:3476/hsa:338382/hsa:23710/hsa:8660/hsa:2081/hsa:9711/hsa:64121/hsa:5293/hsa:7879/hsa:53349/hsa:1965/hsa:440275/hsa:5599/hsa:5604/hsa:5595/hsa:23192/hsa:2475/hsa:55062/hsa:5289/hsa:207/hsa:81671/hsa:598/hsa:9451/hsa:7249/hsa:8673/hsa:22808/hsa:5516/hsa:23130/hsa:619…	70	40	ENSG00000164733/ENSG00000117984/ENSG00000005893/ENSG00000135047/ENSG00000168209/ENSG00000003402/ENSG00000097033/ENSG00000035664/ENSG00000078804/ENSG00000185896/ENSG00000126458/ENSG00000089289/ENSG00000276600/ENSG00000139112/ENSG00000185950/ENSG00000178607/ENSG00000116954/ENSG00000075785/ENSG00000165861/ENSG00000102882/ENSG00000070540/ENSG00000078142/ENSG00000062716/ENSG00000171552/ENSG00000172071…	30	ENSG00000189403/ENSG00000100644/ENSG00000196730/ENSG00000145016/ENSG00000171608/ENSG00000134001/ENSG00000128829/ENSG00000107643/ENSG00000169032/ENSG00000168397/ENSG00000198793/ENSG00000142208/ENSG00000103197/ENSG00000158186/ENSG00000104695/ENSG00000175634/ENSG00000132155/ENSG00000126934/ENSG00000167657/ENSG00000174775/ENSG00000133818/ENSG00000133703/ENSG00000050748/ENSG00000169047/ENSG00000118046…
hsa04217	Necroptosis	76/2710	132/5773	0.00849695974890393	0.139529023245159	ENSG00000087086/ENSG00000167996/ENSG00000161011/ENSG00000083799/ENSG00000096384/ENSG00000164032/ENSG00000027697/ENSG00000005022/ENSG00000168610/ENSG00000180573/ENSG00000189403/ENSG00000170581/ENSG00000067182/ENSG00000166888/ENSG00000003402/ENSG00000080824/ENSG00000120889/ENSG00000100504/ENSG00000188486/ENSG00000143799/ENSG00000142166/ENSG00000213585/ENSG00000083937/ENSG00000247077/ENSG00000105968…	FTL/FTH1/SQSTM1/CYLD/HSP90AB1/H2AFZ/IFNGR1/SLC25A5/STAT3/HIST1H2AC/HMGB1/STAT2/TNFRSF1A/STAT6/CFLAR/HSP90AA1/TNFRSF10B/PYGL/H2AFX/PARP1/IFNAR1/VDAC1/CHMP2B/PGAM5/H2AFV/TRPM7/BAX/CAPN2/H2AFY/CHMP2A/PARP2/MAPK8/AIFM1/PLA2G4C/TRADD/RBCK1/STAT5A/TRAF2/CHMP1B/CAMK2D/STAT5B/VPS4B/TNFAIP3/PARP4/SHARPIN/CHMP5/CHMP3/DNM1L/JAK3/FAF1/USP21/SMPD1/RIPK1/CAMK2A/CAPN1/PPIA/FADD/PARP3/SLC25A6/VDAC3/IL1B/BIRC3/PY…	hsa:2512/hsa:2495/hsa:8878/hsa:1540/hsa:3326/hsa:3015/hsa:3459/hsa:292/hsa:6774/hsa:8334/hsa:3146/hsa:6773/hsa:7132/hsa:6778/hsa:8837/hsa:3320/hsa:8795/hsa:5836/hsa:3014/hsa:142/hsa:3454/hsa:7416/hsa:25978/hsa:192111/hsa:94239/hsa:54822/hsa:581/hsa:824/hsa:9555/hsa:27243/hsa:10038/hsa:5599/hsa:9131/hsa:8605/hsa:8717/hsa:10616/hsa:6776/hsa:7186/hsa:57132/hsa:817/hsa:6777/hsa:9525/hsa:7128/hsa:143/…	76	44	ENSG00000087086/ENSG00000167996/ENSG00000161011/ENSG00000083799/ENSG00000027697/ENSG00000168610/ENSG00000180573/ENSG00000170581/ENSG00000067182/ENSG00000166888/ENSG00000003402/ENSG00000120889/ENSG00000100504/ENSG00000142166/ENSG00000092439/ENSG00000162909/ENSG00000130724/ENSG00000105499/ENSG00000102871/ENSG00000125826/ENSG00000255112/ENSG00000145349/ENSG00000119541/ENSG00000118503/ENSG00000102699…	32	ENSG00000096384/ENSG00000164032/ENSG00000005022/ENSG00000189403/ENSG00000080824/ENSG00000188486/ENSG00000143799/ENSG00000213585/ENSG00000083937/ENSG00000247077/ENSG00000105968/ENSG00000087088/ENSG00000113648/ENSG00000129484/ENSG00000107643/ENSG00000156709/ENSG00000126561/ENSG00000127191/ENSG00000173757/ENSG00000087470/ENSG00000185104/ENSG00000143258/ENSG00000196262/ENSG00000168040/ENSG00000078668…
hsa04612	Antigen processing and presentation	21/2710	30/5773	0.00897062816332793	0.139941799347916	ENSG00000164733/ENSG00000109971/ENSG00000096384/ENSG00000127022/ENSG00000135047/ENSG00000080824/ENSG00000100911/ENSG00000170606/ENSG00000044574/ENSG00000179218/ENSG00000167004/ENSG00000120837/ENSG00000131467/ENSG00000134539/ENSG00000100600/ENSG00000066136/ENSG00000126803/ENSG00000092010/ENSG00000019582/ENSG00000001167/ENSG00000118260	CTSB/HSPA8/HSP90AB1/CANX/CTSL/HSP90AA1/PSME2/HSPA4/HSPA5/CALR/PDIA3/NFYB/PSME3/KLRD1/LGMN/NFYC/HSPA2/PSME1/CD74/NFYA/CREB1	hsa:1508/hsa:3312/hsa:3326/hsa:821/hsa:1514/hsa:3320/hsa:5721/hsa:3308/hsa:3309/hsa:811/hsa:2923/hsa:4801/hsa:10197/hsa:3824/hsa:5641/hsa:4802/hsa:3306/hsa:5720/hsa:972/hsa:4800/hsa:1385	21	9	ENSG00000164733/ENSG00000127022/ENSG00000135047/ENSG00000179218/ENSG00000167004/ENSG00000120837/ENSG00000134539/ENSG00000100600/ENSG00000019582	12	ENSG00000109971/ENSG00000096384/ENSG00000080824/ENSG00000100911/ENSG00000170606/ENSG00000044574/ENSG00000131467/ENSG00000066136/ENSG00000126803/ENSG00000092010/ENSG00000001167/ENSG00000118260
hsa04071	Sphingolipid signaling pathway	64/2710	110/5773	0.0110862132249938	0.16470945362848	ENSG00000117984/ENSG00000163082/ENSG00000067182/ENSG00000010810/ENSG00000101333/ENSG00000128340/ENSG00000164023/ENSG00000143753/ENSG00000104763/ENSG00000087088/ENSG00000171608/ENSG00000114353/ENSG00000170989/ENSG00000107643/ENSG00000213694/ENSG00000090661/ENSG00000172296/ENSG00000169032/ENSG00000102882/ENSG00000102871/ENSG00000182621/ENSG00000143418/ENSG00000127191/ENSG00000142208/ENSG00000167393…	CTSD/SGPP2/TNFRSF1A/FYN/PLCB4/RAC2/SGMS2/DEGS1/ASAH1/BAX/PIK3CD/GNAI2/S1PR1/MAPK8/S1PR3/CERS4/SPTLC3/MAP2K1/MAPK3/TRADD/PLCB1/CERS2/TRAF2/AKT1/PPP2R3B/PPP2R1A/SPTLC1/PRKCG/CERS5/PPP2CB/NFKB1/RELA/ACER2/RAF1/SMPD1/MAP2K2/GNA13/CERS6/PPP2R5B/MAP3K5/HRAS/PPP2R1B/PTEN/ADORA1/PLD1/MAPK12/PPP2R5A/SPHK2/KRAS/SGPL1/MAPK9/PPP2R5D/PPP2R5E/RHOA/PDPK1/GNAI3/RAC1/BID/PPP2R3A/NSMAF/S1PR2/PIK3CB/SPTLC2/S1PR5	hsa:1509/hsa:130367/hsa:7132/hsa:2534/hsa:5332/hsa:5880/hsa:166929/hsa:8560/hsa:427/hsa:581/hsa:5293/hsa:2771/hsa:1901/hsa:5599/hsa:1903/hsa:79603/hsa:55304/hsa:5604/hsa:5595/hsa:8717/hsa:23236/hsa:29956/hsa:7186/hsa:207/hsa:28227/hsa:5518/hsa:10558/hsa:5582/hsa:91012/hsa:5516/hsa:4790/hsa:5970/hsa:340485/hsa:5894/hsa:6609/hsa:5605/hsa:10672/hsa:253782/hsa:5526/hsa:4217/hsa:3265/hsa:5519/hsa:5728…	64	35	ENSG00000117984/ENSG00000163082/ENSG00000067182/ENSG00000128340/ENSG00000164023/ENSG00000143753/ENSG00000104763/ENSG00000114353/ENSG00000090661/ENSG00000172296/ENSG00000102882/ENSG00000102871/ENSG00000182621/ENSG00000143418/ENSG00000105568/ENSG00000090054/ENSG00000139624/ENSG00000173039/ENSG00000177076/ENSG00000166311/ENSG00000120063/ENSG00000172292/ENSG00000068971/ENSG00000197442/ENSG00000171862…	29	ENSG00000010810/ENSG00000101333/ENSG00000087088/ENSG00000171608/ENSG00000170989/ENSG00000107643/ENSG00000213694/ENSG00000169032/ENSG00000127191/ENSG00000142208/ENSG00000167393/ENSG00000126583/ENSG00000104695/ENSG00000109320/ENSG00000132155/ENSG00000126934/ENSG00000174775/ENSG00000137713/ENSG00000188130/ENSG00000063176/ENSG00000133703/ENSG00000050748/ENSG00000112640/ENSG00000154001/ENSG00000067560…
hsa05110	Vibrio cholerae infection	29/2710	45/5773	0.0133512959342586	0.183029562184101	ENSG00000197930/ENSG00000071553/ENSG00000075624/ENSG00000105438/ENSG00000104067/ENSG00000113732/ENSG00000033627/ENSG00000100196/ENSG00000155097/ENSG00000159720/ENSG00000147416/ENSG00000058262/ENSG00000047249/ENSG00000136888/ENSG00000110719/ENSG00000117410/ENSG00000131100/ENSG00000185344/ENSG00000184009/ENSG00000114573/ENSG00000162104/ENSG00000197943/ENSG00000124181/ENSG00000138031/ENSG00000100554…	ERO1A/ATP6AP1/ACTB/KDELR1/TJP1/ATP6V0E1/ATP6V0A1/KDELR3/ATP6V1C1/ATP6V0D1/ATP6V1B2/SEC61A1/ATP6V1H/ATP6V1G1/TCIRG1/ATP6V0B/ATP6V1E1/ATP6V0A2/ACTG1/ATP6V1A/ADCY9/PLCG2/PLCG1/ADCY3/ATP6V1D/SEC61A2/SEC61B/PRKACA/TJP2	hsa:30001/hsa:537/hsa:60/hsa:10945/hsa:7082/hsa:8992/hsa:535/hsa:11015/hsa:528/hsa:9114/hsa:526/hsa:29927/hsa:51606/hsa:9550/hsa:10312/hsa:533/hsa:529/hsa:23545/hsa:71/hsa:523/hsa:115/hsa:5336/hsa:5335/hsa:109/hsa:51382/hsa:55176/hsa:10952/hsa:5566/hsa:9414	29	19	ENSG00000197930/ENSG00000071553/ENSG00000105438/ENSG00000113732/ENSG00000033627/ENSG00000100196/ENSG00000155097/ENSG00000159720/ENSG00000147416/ENSG00000058262/ENSG00000047249/ENSG00000136888/ENSG00000110719/ENSG00000117410/ENSG00000131100/ENSG00000184009/ENSG00000114573/ENSG00000197943/ENSG00000100554	10	ENSG00000075624/ENSG00000104067/ENSG00000185344/ENSG00000162104/ENSG00000124181/ENSG00000138031/ENSG00000065665/ENSG00000106803/ENSG00000072062/ENSG00000119139
hsa00310	Lysine degradation	35/2710	56/5773	0.0134925638789562	0.183029562184101	ENSG00000152952/ENSG00000109685/ENSG00000104885/ENSG00000106462/ENSG00000072210/ENSG00000175309/ENSG00000075239/ENSG00000143149/ENSG00000183955/ENSG00000118058/ENSG00000133247/ENSG00000105953/ENSG00000165671/ENSG00000272333/ENSG00000055609/ENSG00000152455/ENSG00000181090/ENSG00000084754/ENSG00000110066/ENSG00000008311/ENSG00000061455/ENSG00000101945/ENSG00000105607/ENSG00000164904/ENSG00000137124…	PLOD2/NSD2/DOT1L/EZH2/ALDH3A2/PHYKPL/ACAT1/ALDH9A1/KMT5A/KMT2A/KMT5C/OGDH/NSD1/KMT2B/KMT2C/SUV39H2/EHMT1/HADHA/KMT5B/AASS/PRDM6/SUV39H1/GCDH/ALDH7A1/ALDH1B1/KMT2E/KMT2D/SETD3/COLGALT1/ALDH2/SETD1A/COLGALT2/PLOD1/NSD3/SETDB2	hsa:5352/hsa:7468/hsa:84444/hsa:2146/hsa:224/hsa:85007/hsa:38/hsa:223/hsa:387893/hsa:4297/hsa:84787/hsa:4967/hsa:64324/hsa:9757/hsa:58508/hsa:79723/hsa:79813/hsa:3030/hsa:51111/hsa:10157/hsa:93166/hsa:6839/hsa:2639/hsa:501/hsa:219/hsa:55904/hsa:8085/hsa:84193/hsa:79709/hsa:217/hsa:9739/hsa:23127/hsa:5351/hsa:54904/hsa:83852	35	13	ENSG00000152952/ENSG00000072210/ENSG00000175309/ENSG00000143149/ENSG00000055609/ENSG00000084754/ENSG00000110066/ENSG00000005483/ENSG00000130309/ENSG00000111275/ENSG00000198756/ENSG00000147548/ENSG00000136169	22	ENSG00000109685/ENSG00000104885/ENSG00000106462/ENSG00000075239/ENSG00000183955/ENSG00000118058/ENSG00000133247/ENSG00000105953/ENSG00000165671/ENSG00000272333/ENSG00000152455/ENSG00000181090/ENSG00000008311/ENSG00000061455/ENSG00000101945/ENSG00000105607/ENSG00000164904/ENSG00000137124/ENSG00000167548/ENSG00000183576/ENSG00000099381/ENSG00000083444
hsa04510	Focal adhesion	101/2710	183/5773	0.0140812496990294	0.183056246087382	ENSG00000134871/ENSG00000142156/ENSG00000187498/ENSG00000109072/ENSG00000108821/ENSG00000132470/ENSG00000005884/ENSG00000112715/ENSG00000172037/ENSG00000135862/ENSG00000072110/ENSG00000142173/ENSG00000161638/ENSG00000010810/ENSG00000146648/ENSG00000091136/ENSG00000075624/ENSG00000128340/ENSG00000053747/ENSG00000101335/ENSG00000137801/ENSG00000115414/ENSG00000081052/ENSG00000129946/ENSG00000160691…	COL4A2/COL6A1/COL4A1/VTN/COL1A1/ITGB4/ITGA3/VEGFA/LAMB2/LAMC1/ACTN1/COL6A2/ITGA5/FYN/EGFR/LAMB1/ACTB/RAC2/LAMA3/MYL9/THBS1/FN1/COL4A4/SHC2/SHC1/VEGFB/ZYX/KDR/FLNC/LAMA4/ACTN4/CAPN2/ITGB1/PDGFD/ITGB8/PIK3CD/FLNB/GSK3B/THBS2/BCAR1/PTK2/LAMC3/PDGFRB/VAV2/MAPK8/LAMA1/PAK4/MYL7/CCND1/ITGB5/MAP2K1/MAPK3/COL4A5/AKT1/TLN2/ITGA2/DIAPH1/ITGA6/PPP1CC/MYL12B/CAV1/PRKCG/COL9A2/RAF1/ACTG1/COL4A6/PPP1CA/TNC/MYL…	hsa:1284/hsa:1291/hsa:1282/hsa:7448/hsa:1277/hsa:3691/hsa:3675/hsa:7422/hsa:3913/hsa:3915/hsa:87/hsa:1292/hsa:3678/hsa:2534/hsa:1956/hsa:3912/hsa:60/hsa:5880/hsa:3909/hsa:10398/hsa:7057/hsa:2335/hsa:1286/hsa:25759/hsa:6464/hsa:7423/hsa:7791/hsa:3791/hsa:2318/hsa:3910/hsa:81/hsa:824/hsa:3688/hsa:80310/hsa:3696/hsa:5293/hsa:2317/hsa:2932/hsa:7058/hsa:9564/hsa:5747/hsa:10319/hsa:5159/hsa:7410/hsa:55…	101	46	ENSG00000142156/ENSG00000109072/ENSG00000132470/ENSG00000005884/ENSG00000112715/ENSG00000172037/ENSG00000142173/ENSG00000161638/ENSG00000146648/ENSG00000091136/ENSG00000128340/ENSG00000053747/ENSG00000129946/ENSG00000160691/ENSG00000173511/ENSG00000159840/ENSG00000128052/ENSG00000112769/ENSG00000162909/ENSG00000150093/ENSG00000170962/ENSG00000105855/ENSG00000082701/ENSG00000186340/ENSG00000050820…	55	ENSG00000134871/ENSG00000187498/ENSG00000108821/ENSG00000135862/ENSG00000072110/ENSG00000010810/ENSG00000075624/ENSG00000101335/ENSG00000137801/ENSG00000115414/ENSG00000081052/ENSG00000128591/ENSG00000130402/ENSG00000171608/ENSG00000136068/ENSG00000169398/ENSG00000050555/ENSG00000113721/ENSG00000160293/ENSG00000107643/ENSG00000101680/ENSG00000130669/ENSG00000106631/ENSG00000110092/ENSG00000082781…
hsa05214	Glioma	40/2710	66/5773	0.0172807299868456	0.193154299918221	ENSG00000146648/ENSG00000105810/ENSG00000099860/ENSG00000129946/ENSG00000160691/ENSG00000087088/ENSG00000171608/ENSG00000113721/ENSG00000160014/ENSG00000110092/ENSG00000169032/ENSG00000102882/ENSG00000198793/ENSG00000145349/ENSG00000142208/ENSG00000007968/ENSG00000101412/ENSG00000126583/ENSG00000132155/ENSG00000126934/ENSG00000070808/ENSG00000138798/ENSG00000134574/ENSG00000197943/ENSG00000112242…	EGFR/CDK6/GADD45B/SHC2/SHC1/BAX/PIK3CD/PDGFRB/CALM3/CCND1/MAP2K1/MAPK3/MTOR/CAMK2D/AKT1/E2F2/E2F1/PRKCG/RAF1/MAP2K2/CAMK2A/EGF/DDB2/PLCG2/E2F3/HRAS/ARAF/GADD45A/PTEN/PLCG1/PDGFA/BAK1/KRAS/SHC3/RB1/CAMK2B/PDGFB/SOS2/TGFA/PIK3CB	hsa:1956/hsa:1021/hsa:4616/hsa:25759/hsa:6464/hsa:581/hsa:5293/hsa:5159/hsa:808/hsa:595/hsa:5604/hsa:5595/hsa:2475/hsa:817/hsa:207/hsa:1870/hsa:1869/hsa:5582/hsa:5894/hsa:5605/hsa:815/hsa:1950/hsa:1643/hsa:5336/hsa:1871/hsa:3265/hsa:369/hsa:1647/hsa:5728/hsa:5335/hsa:5154/hsa:578/hsa:3845/hsa:53358/hsa:5925/hsa:816/hsa:5155/hsa:6655/hsa:7039/hsa:5291	40	15	ENSG00000146648/ENSG00000129946/ENSG00000160691/ENSG00000160014/ENSG00000102882/ENSG00000145349/ENSG00000070808/ENSG00000138798/ENSG00000197943/ENSG00000078061/ENSG00000171862/ENSG00000197461/ENSG00000100311/ENSG00000100485/ENSG00000163235	25	ENSG00000105810/ENSG00000099860/ENSG00000087088/ENSG00000171608/ENSG00000113721/ENSG00000110092/ENSG00000169032/ENSG00000198793/ENSG00000142208/ENSG00000007968/ENSG00000101412/ENSG00000126583/ENSG00000132155/ENSG00000126934/ENSG00000134574/ENSG00000112242/ENSG00000174775/ENSG00000116717/ENSG00000124181/ENSG00000030110/ENSG00000133703/ENSG00000148082/ENSG00000139687/ENSG00000058404/ENSG00000051382
hsa03410	Base excision repair	22/2710	33/5773	0.0175178975139189	0.193154299918221	ENSG00000189403/ENSG00000177084/ENSG00000143799/ENSG00000062822/ENSG00000132646/ENSG00000109674/ENSG00000106628/ENSG00000129484/ENSG00000168496/ENSG00000100479/ENSG00000105486/ENSG00000102699/ENSG00000065057/ENSG00000041880/ENSG00000103152/ENSG00000139372/ENSG00000076248/ENSG00000100823/ENSG00000132781/ENSG00000166169/ENSG00000148229/ENSG00000175482	HMGB1/POLE/PARP1/POLD1/PCNA/NEIL3/POLD2/PARP2/FEN1/POLE2/LIG1/PARP4/NTHL1/PARP3/MPG/TDG/UNG/APEX1/MUTYH/POLL/POLE3/POLD4	hsa:3146/hsa:5426/hsa:142/hsa:5424/hsa:5111/hsa:55247/hsa:5425/hsa:10038/hsa:2237/hsa:5427/hsa:3978/hsa:143/hsa:4913/hsa:10039/hsa:4350/hsa:6996/hsa:7374/hsa:328/hsa:4595/hsa:27343/hsa:54107/hsa:57804	22	5	ENSG00000102699/ENSG00000041880/ENSG00000103152/ENSG00000166169/ENSG00000175482	17	ENSG00000189403/ENSG00000177084/ENSG00000143799/ENSG00000062822/ENSG00000132646/ENSG00000109674/ENSG00000106628/ENSG00000129484/ENSG00000168496/ENSG00000100479/ENSG00000105486/ENSG00000065057/ENSG00000139372/ENSG00000076248/ENSG00000100823/ENSG00000132781/ENSG00000148229
hsa05165	Human papillomavirus infection	155/2710	292/5773	0.0180690629986899	0.193154299918221	ENSG00000134871/ENSG00000142156/ENSG00000187498/ENSG00000109072/ENSG00000108821/ENSG00000132470/ENSG00000005884/ENSG00000112715/ENSG00000172037/ENSG00000135862/ENSG00000145386/ENSG00000067225/ENSG00000142173/ENSG00000114251/ENSG00000170581/ENSG00000161638/ENSG00000067182/ENSG00000071553/ENSG00000146648/ENSG00000091136/ENSG00000053747/ENSG00000149311/ENSG00000105810/ENSG00000137801/ENSG00000127481…	COL4A2/COL6A1/COL4A1/VTN/COL1A1/ITGB4/ITGA3/VEGFA/LAMB2/LAMC1/CCNA2/PKM/COL6A2/WNT5A/STAT2/ITGA5/TNFRSF1A/ATP6AP1/EGFR/LAMB1/LAMA3/ATM/CDK6/THBS1/UBR4/FN1/CDK2/CASP3/COL4A4/PSEN1/IFNAR1/ATP6V0E1/WNT2B/LAMA4/ATP6V0A1/DLG1/PTGS2/HDAC2/MPP5/BAX/ITGB1/TUBG1/IRF1/HDAC7/ITGB8/RBL2/NOTCH2/PIK3CD/GSK3B/HDAC5/PATJ/MX1/THBS2/PTK2/LAMC3/FZD7/PDGFRB/WNT5B/ATP6V1C1/LAMA1/BCAP31/FZD2/ATP6V0D1/CCND1/ITGB5/MAP2K…	hsa:1284/hsa:1291/hsa:1282/hsa:7448/hsa:1277/hsa:3691/hsa:3675/hsa:7422/hsa:3913/hsa:3915/hsa:890/hsa:5315/hsa:1292/hsa:7474/hsa:6773/hsa:3678/hsa:7132/hsa:537/hsa:1956/hsa:3912/hsa:3909/hsa:472/hsa:1021/hsa:7057/hsa:23352/hsa:2335/hsa:1017/hsa:836/hsa:1286/hsa:5663/hsa:3454/hsa:8992/hsa:7482/hsa:3910/hsa:535/hsa:1739/hsa:5743/hsa:3066/hsa:64398/hsa:581/hsa:3688/hsa:7283/hsa:3659/hsa:51564/hsa:36…	155	74	ENSG00000142156/ENSG00000109072/ENSG00000132470/ENSG00000005884/ENSG00000112715/ENSG00000172037/ENSG00000067225/ENSG00000142173/ENSG00000170581/ENSG00000161638/ENSG00000067182/ENSG00000071553/ENSG00000146648/ENSG00000091136/ENSG00000053747/ENSG00000149311/ENSG00000080815/ENSG00000142166/ENSG00000113732/ENSG00000134245/ENSG00000112769/ENSG00000033627/ENSG00000073756/ENSG00000150093/ENSG00000125347…	81	ENSG00000134871/ENSG00000187498/ENSG00000108821/ENSG00000135862/ENSG00000145386/ENSG00000114251/ENSG00000105810/ENSG00000137801/ENSG00000127481/ENSG00000115414/ENSG00000123374/ENSG00000164305/ENSG00000081052/ENSG00000075711/ENSG00000196591/ENSG00000072415/ENSG00000087088/ENSG00000131462/ENSG00000061273/ENSG00000134250/ENSG00000171608/ENSG00000169398/ENSG00000050555/ENSG00000113721/ENSG00000111186…
hsa04151	PI3K-Akt signaling pathway	151/2710	284/5773	0.0181599474582959	0.193154299918221	ENSG00000134871/ENSG00000142156/ENSG00000187498/ENSG00000145623/ENSG00000109072/ENSG00000108821/ENSG00000065361/ENSG00000132470/ENSG00000005884/ENSG00000112715/ENSG00000172037/ENSG00000096384/ENSG00000138685/ENSG00000135862/ENSG00000166598/ENSG00000142173/ENSG00000168209/ENSG00000161638/ENSG00000170027/ENSG00000146648/ENSG00000091136/ENSG00000169242/ENSG00000080824/ENSG00000053747/ENSG00000105810…	COL4A2/COL6A1/COL4A1/OSMR/VTN/COL1A1/ERBB3/ITGB4/ITGA3/VEGFA/LAMB2/HSP90AB1/FGF2/LAMC1/HSP90B1/COL6A2/DDIT4/ITGA5/YWHAG/EGFR/LAMB1/EFNA1/HSP90AA1/LAMA3/CDK6/THBS1/FN1/CDK2/COL4A4/GNG12/IFNAR1/VEGFB/KDR/LAMA4/PKN1/FOXO3/ITGB1/EIF4E/CSF1/PDGFD/PKN3/ITGB8/IL4R/FLT3/RBL2/PIK3CD/GSK3B/THBS2/PTK2/LAMC3/PDGFRB/BRCA1/LAMA1/YWHAZ/RPS6/YWHAE/CCND1/ITGB5/MAP2K1/MAPK3/COL4A5/EIF4B/MTOR/YWHAH/AKT1/PHLPP1/EIF4…	hsa:1284/hsa:1291/hsa:1282/hsa:9180/hsa:7448/hsa:1277/hsa:2065/hsa:3691/hsa:3675/hsa:7422/hsa:3913/hsa:3326/hsa:2247/hsa:3915/hsa:7184/hsa:1292/hsa:54541/hsa:3678/hsa:7532/hsa:1956/hsa:3912/hsa:1942/hsa:3320/hsa:3909/hsa:1021/hsa:7057/hsa:2335/hsa:1017/hsa:1286/hsa:55970/hsa:3454/hsa:7423/hsa:3791/hsa:3910/hsa:5585/hsa:2309/hsa:3688/hsa:1977/hsa:1435/hsa:80310/hsa:29941/hsa:3696/hsa:3566/hsa:2322…	151	79	ENSG00000142156/ENSG00000145623/ENSG00000109072/ENSG00000132470/ENSG00000005884/ENSG00000112715/ENSG00000172037/ENSG00000166598/ENSG00000142173/ENSG00000168209/ENSG00000161638/ENSG00000170027/ENSG00000146648/ENSG00000091136/ENSG00000169242/ENSG00000053747/ENSG00000142166/ENSG00000173511/ENSG00000128052/ENSG00000112769/ENSG00000123143/ENSG00000118689/ENSG00000150093/ENSG00000184371/ENSG00000170962…	72	ENSG00000134871/ENSG00000187498/ENSG00000108821/ENSG00000065361/ENSG00000096384/ENSG00000138685/ENSG00000135862/ENSG00000080824/ENSG00000105810/ENSG00000137801/ENSG00000115414/ENSG00000123374/ENSG00000081052/ENSG00000172380/ENSG00000151247/ENSG00000160447/ENSG00000171608/ENSG00000169398/ENSG00000050555/ENSG00000113721/ENSG00000012048/ENSG00000101680/ENSG00000108953/ENSG00000110092/ENSG00000082781…
hsa04512	ECM-receptor interaction	42/2710	70/5773	0.0186719016103449	0.193154299918221	ENSG00000134871/ENSG00000142156/ENSG00000187498/ENSG00000109072/ENSG00000108821/ENSG00000132470/ENSG00000005884/ENSG00000115884/ENSG00000172037/ENSG00000135862/ENSG00000188157/ENSG00000142173/ENSG00000161638/ENSG00000091136/ENSG00000196776/ENSG00000053747/ENSG00000137801/ENSG00000115414/ENSG00000142798/ENSG00000081052/ENSG00000072571/ENSG00000112769/ENSG00000150093/ENSG00000105855/ENSG00000186340…	COL4A2/COL6A1/COL4A1/VTN/COL1A1/ITGB4/ITGA3/SDC1/LAMB2/LAMC1/AGRN/COL6A2/ITGA5/LAMB1/CD47/LAMA3/THBS1/FN1/HSPG2/COL4A4/HMMR/LAMA4/ITGB1/ITGB8/THBS2/LAMC3/LAMA1/ITGB5/COL4A5/ITGA2/ITGA6/COL9A2/CD44/COL4A6/TNC/SDC4/LAMB3/THBS3/COL4A3/VWF/DAG1/ITGA11	hsa:1284/hsa:1291/hsa:1282/hsa:7448/hsa:1277/hsa:3691/hsa:3675/hsa:6382/hsa:3913/hsa:3915/hsa:375790/hsa:1292/hsa:3678/hsa:3912/hsa:961/hsa:3909/hsa:7057/hsa:2335/hsa:3339/hsa:1286/hsa:3161/hsa:3910/hsa:3688/hsa:3696/hsa:7058/hsa:10319/hsa:284217/hsa:3693/hsa:1287/hsa:3673/hsa:3655/hsa:1298/hsa:960/hsa:1288/hsa:3371/hsa:6385/hsa:3914/hsa:7059/hsa:1285/hsa:7450/hsa:1605/hsa:22801	42	23	ENSG00000142156/ENSG00000109072/ENSG00000132470/ENSG00000005884/ENSG00000172037/ENSG00000188157/ENSG00000142173/ENSG00000161638/ENSG00000091136/ENSG00000196776/ENSG00000053747/ENSG00000112769/ENSG00000150093/ENSG00000105855/ENSG00000186340/ENSG00000164171/ENSG00000049089/ENSG00000026508/ENSG00000124145/ENSG00000196878/ENSG00000169231/ENSG00000110799/ENSG00000173402	19	ENSG00000134871/ENSG00000187498/ENSG00000108821/ENSG00000115884/ENSG00000135862/ENSG00000137801/ENSG00000115414/ENSG00000142798/ENSG00000081052/ENSG00000072571/ENSG00000050555/ENSG00000101680/ENSG00000082781/ENSG00000188153/ENSG00000091409/ENSG00000197565/ENSG00000041982/ENSG00000169031/ENSG00000137809
hsa04066	HIF-1 signaling pathway	52/2710	89/5773	0.0187599772169852	0.193154299918221	ENSG00000112715/ENSG00000111640/ENSG00000106366/ENSG00000102265/ENSG00000027697/ENSG00000117394/ENSG00000168610/ENSG00000102144/ENSG00000146648/ENSG00000100644/ENSG00000156510/ENSG00000111321/ENSG00000134333/ENSG00000100292/ENSG00000111674/ENSG00000151247/ENSG00000099875/ENSG00000171608/ENSG00000079277/ENSG00000152256/ENSG00000159399/ENSG00000168291/ENSG00000074800/ENSG00000137154/ENSG00000169032…	VEGFA/GAPDH/SERPINE1/TIMP1/IFNGR1/SLC2A1/STAT3/PGK1/EGFR/HIF1A/HKDC1/LTBR/LDHA/HMOX1/ENO2/EIF4E/MKNK2/PIK3CD/MKNK1/PDK1/HK2/PDHB/ENO1/RPS6/MAP2K1/MAPK3/HK1/MTOR/CAMK2D/AKT1/EIF4EBP1/PDHA1/PRKCG/IL6R/NFKB1/EGLN3/RPS6KB2/RELA/MAP2K2/CAMK2A/ELOC/TFRC/EGF/PLCG2/CREBBP/PLCG1/PFKL/ENO3/CAMK2B/INSR/PIK3CB/RBX1	hsa:7422/hsa:2597/hsa:5054/hsa:7076/hsa:3459/hsa:6513/hsa:6774/hsa:5230/hsa:1956/hsa:3091/hsa:80201/hsa:4055/hsa:3939/hsa:3162/hsa:2026/hsa:1977/hsa:2872/hsa:5293/hsa:8569/hsa:5163/hsa:3099/hsa:5162/hsa:2023/hsa:6194/hsa:5604/hsa:5595/hsa:3098/hsa:2475/hsa:817/hsa:207/hsa:1978/hsa:5160/hsa:5582/hsa:3570/hsa:4790/hsa:112399/hsa:6199/hsa:5970/hsa:5605/hsa:815/hsa:6921/hsa:7037/hsa:1950/hsa:5336/hsa…	52	30	ENSG00000112715/ENSG00000111640/ENSG00000106366/ENSG00000102265/ENSG00000027697/ENSG00000117394/ENSG00000168610/ENSG00000102144/ENSG00000146648/ENSG00000156510/ENSG00000111321/ENSG00000134333/ENSG00000100292/ENSG00000111674/ENSG00000099875/ENSG00000079277/ENSG00000152256/ENSG00000159399/ENSG00000137154/ENSG00000102882/ENSG00000145349/ENSG00000160712/ENSG00000129521/ENSG00000173039/ENSG00000070808…	22	ENSG00000100644/ENSG00000151247/ENSG00000171608/ENSG00000168291/ENSG00000074800/ENSG00000169032/ENSG00000156515/ENSG00000198793/ENSG00000142208/ENSG00000187840/ENSG00000131828/ENSG00000126583/ENSG00000109320/ENSG00000175634/ENSG00000126934/ENSG00000154582/ENSG00000005339/ENSG00000124181/ENSG00000108515/ENSG00000058404/ENSG00000051382/ENSG00000100387
hsa04920	Adipocytokine signaling pathway	35/2710	57/5773	0.0194092264268761	0.193154299918221	ENSG00000117394/ENSG00000168610/ENSG00000067182/ENSG00000006831/ENSG00000185950/ENSG00000123983/ENSG00000107643/ENSG00000184557/ENSG00000102871/ENSG00000127191/ENSG00000028137/ENSG00000198793/ENSG00000142208/ENSG00000179295/ENSG00000109320/ENSG00000173039/ENSG00000116678/ENSG00000186350/ENSG00000100906/ENSG00000186951/ENSG00000181929/ENSG00000141349/ENSG00000146232/ENSG00000159346/ENSG00000197142…	SLC2A1/STAT3/TNFRSF1A/ADIPOR2/IRS2/ACSL3/MAPK8/SOCS3/TRADD/TRAF2/TNFRSF1B/MTOR/AKT1/PTPN11/NFKB1/RELA/LEPR/RXRA/NFKBIA/PPARA/PRKAG1/G6PC3/NFKBIE/ADIPOR1/ACSL5/MAPK9/ACACB/IKBKB/CPT1A/IRS1/STK11/CHUK/ACSL1/PRKAA2/PRKAG2	hsa:6513/hsa:6774/hsa:7132/hsa:79602/hsa:8660/hsa:2181/hsa:5599/hsa:9021/hsa:8717/hsa:7186/hsa:7133/hsa:2475/hsa:207/hsa:5781/hsa:4790/hsa:5970/hsa:3953/hsa:6256/hsa:4792/hsa:5465/hsa:5571/hsa:92579/hsa:4794/hsa:51094/hsa:51703/hsa:5601/hsa:32/hsa:3551/hsa:1374/hsa:3667/hsa:6794/hsa:1147/hsa:2180/hsa:5563/hsa:51422	35	21	ENSG00000117394/ENSG00000168610/ENSG00000067182/ENSG00000006831/ENSG00000185950/ENSG00000123983/ENSG00000184557/ENSG00000102871/ENSG00000173039/ENSG00000116678/ENSG00000186951/ENSG00000181929/ENSG00000141349/ENSG00000146232/ENSG00000159346/ENSG00000197142/ENSG00000076555/ENSG00000104365/ENSG00000110090/ENSG00000151726/ENSG00000162409	14	ENSG00000107643/ENSG00000127191/ENSG00000028137/ENSG00000198793/ENSG00000142208/ENSG00000179295/ENSG00000109320/ENSG00000186350/ENSG00000100906/ENSG00000050748/ENSG00000169047/ENSG00000118046/ENSG00000213341/ENSG00000106617
hsa05164	Influenza A	69/2710	122/5773	0.0198106974275099	0.193154299918221	ENSG00000182481/ENSG00000109971/ENSG00000108691/ENSG00000160752/ENSG00000027697/ENSG00000090339/ENSG00000170581/ENSG00000067182/ENSG00000075624/ENSG00000120889/ENSG00000172115/ENSG00000142166/ENSG00000213585/ENSG00000116679/ENSG00000105323/ENSG00000171608/ENSG00000082701/ENSG00000110713/ENSG00000157601/ENSG00000134001/ENSG00000128829/ENSG00000107643/ENSG00000184557/ENSG00000102580/ENSG00000082898…	KPNA2/HSPA8/CCL2/FDPS/IFNGR1/ICAM1/STAT2/TNFRSF1A/ACTB/TNFRSF10B/CYCS/IFNAR1/VDAC1/IVNS1ABP/HNRNPUL1/PIK3CD/GSK3B/NUP98/MX1/EIF2S1/EIF2AK4/MAPK8/SOCS3/DNAJC3/XPO1/AGFG1/FURIN/MAP2K1/MAPK3/OAS2/DNAJB1/ADAR/AKT1/IKBKE/EIF2AK3/DDX58/RSAD2/OAS3/NFKB1/RELA/RAF1/ACTG1/MAP2K2/HSPA2/TRIM25/IRAK4/RNASEL/OAS1/MAP2K3/NFKBIA/MAVS/SLC25A6/PABPN1/IL1B/CREBBP/MAPK12/NXT1/CASP1/MAPK9/PML/IKBKB/NLRP3/EIF2AK1/IFIH…	hsa:3838/hsa:3312/hsa:6347/hsa:2224/hsa:3459/hsa:3383/hsa:6773/hsa:7132/hsa:60/hsa:8795/hsa:54205/hsa:3454/hsa:7416/hsa:10625/hsa:11100/hsa:5293/hsa:2932/hsa:4928/hsa:4599/hsa:1965/hsa:440275/hsa:5599/hsa:9021/hsa:5611/hsa:7514/hsa:3267/hsa:5045/hsa:5604/hsa:5595/hsa:4939/hsa:3337/hsa:103/hsa:207/hsa:9641/hsa:9451/hsa:23586/hsa:91543/hsa:4940/hsa:4790/hsa:5970/hsa:5894/hsa:71/hsa:5605/hsa:3306/hs…	69	33	ENSG00000160752/ENSG00000027697/ENSG00000090339/ENSG00000170581/ENSG00000067182/ENSG00000120889/ENSG00000142166/ENSG00000082701/ENSG00000157601/ENSG00000184557/ENSG00000102580/ENSG00000140564/ENSG00000102882/ENSG00000111335/ENSG00000263528/ENSG00000172071/ENSG00000107201/ENSG00000134321/ENSG00000173039/ENSG00000184009/ENSG00000121060/ENSG00000198001/ENSG00000135828/ENSG00000089127/ENSG00000034152…	36	ENSG00000182481/ENSG00000109971/ENSG00000108691/ENSG00000075624/ENSG00000172115/ENSG00000213585/ENSG00000116679/ENSG00000105323/ENSG00000171608/ENSG00000110713/ENSG00000134001/ENSG00000128829/ENSG00000107643/ENSG00000082898/ENSG00000173744/ENSG00000169032/ENSG00000132002/ENSG00000160710/ENSG00000142208/ENSG00000111331/ENSG00000109320/ENSG00000132155/ENSG00000126934/ENSG00000126803/ENSG00000100906…
hsa05223	Non-small cell lung cancer	37/2710	61/5773	0.0212313559105773	0.200732819518185	ENSG00000168610/ENSG00000146648/ENSG00000105810/ENSG00000099860/ENSG00000143924/ENSG00000118689/ENSG00000087088/ENSG00000171608/ENSG00000110092/ENSG00000169032/ENSG00000102882/ENSG00000126561/ENSG00000142208/ENSG00000173757/ENSG00000007968/ENSG00000101412/ENSG00000126583/ENSG00000105639/ENSG00000132155/ENSG00000126934/ENSG00000186350/ENSG00000138798/ENSG00000134574/ENSG00000197943/ENSG00000112242…	STAT3/EGFR/CDK6/GADD45B/EML4/FOXO3/BAX/PIK3CD/CCND1/MAP2K1/MAPK3/STAT5A/AKT1/STAT5B/E2F2/E2F1/PRKCG/JAK3/RAF1/MAP2K2/RXRA/EGF/DDB2/PLCG2/E2F3/HRAS/ARAF/GADD45A/PLCG1/BAK1/STK4/KRAS/RB1/PDPK1/SOS2/TGFA/PIK3CB	hsa:6774/hsa:1956/hsa:1021/hsa:4616/hsa:27436/hsa:2309/hsa:581/hsa:5293/hsa:595/hsa:5604/hsa:5595/hsa:6776/hsa:207/hsa:6777/hsa:1870/hsa:1869/hsa:5582/hsa:3718/hsa:5894/hsa:5605/hsa:6256/hsa:1950/hsa:1643/hsa:5336/hsa:1871/hsa:3265/hsa:369/hsa:1647/hsa:5335/hsa:578/hsa:6789/hsa:3845/hsa:5925/hsa:5170/hsa:6655/hsa:7039/hsa:5291	37	11	ENSG00000168610/ENSG00000146648/ENSG00000118689/ENSG00000102882/ENSG00000105639/ENSG00000138798/ENSG00000197943/ENSG00000078061/ENSG00000140992/ENSG00000100485/ENSG00000163235	26	ENSG00000105810/ENSG00000099860/ENSG00000143924/ENSG00000087088/ENSG00000171608/ENSG00000110092/ENSG00000169032/ENSG00000126561/ENSG00000142208/ENSG00000173757/ENSG00000007968/ENSG00000101412/ENSG00000126583/ENSG00000132155/ENSG00000126934/ENSG00000186350/ENSG00000134574/ENSG00000112242/ENSG00000174775/ENSG00000116717/ENSG00000124181/ENSG00000030110/ENSG00000101109/ENSG00000133703/ENSG00000139687…
hsa04910	Insulin signaling pathway	66/2710	117/5773	0.0239566406730311	0.213323503545965	ENSG00000119729/ENSG00000156510/ENSG00000169710/ENSG00000100504/ENSG00000142949/ENSG00000129946/ENSG00000160691/ENSG00000110395/ENSG00000108946/ENSG00000132589/ENSG00000125733/ENSG00000173281/ENSG00000151247/ENSG00000185950/ENSG00000099875/ENSG00000171608/ENSG00000082701/ENSG00000165458/ENSG00000079277/ENSG00000159399/ENSG00000107643/ENSG00000182473/ENSG00000184557/ENSG00000160014/ENSG00000137154…	RHOQ/HKDC1/FASN/PYGL/PTPRF/SHC2/SHC1/CBL/PRKAR1A/FLOT2/TRIP10/PPP1R3B/EIF4E/IRS2/MKNK2/PIK3CD/GSK3B/INPPL1/MKNK1/HK2/MAPK8/EXOC7/SOCS3/CALM3/RPS6/MAP2K1/MAPK3/PPP1R3C/HK1/MTOR/AKT1/PHKB/EIF4EBP1/TSC2/PPP1CC/RPS6KB2/RAF1/MAP2K2/SOCS1/PTPN1/PPP1CA/PRKAG1/HRAS/ARAF/G6PC3/PYGM/KRAS/SHC3/SOCS4/MAPK9/ACACB/TSC1/INPP5K/IKBKB/IRS1/PDPK1/FOXO1/GYS1/INSR/PRKACA/SOS2/PRKAA2/PRKCI/PRKAG2/PIK3CB/RPTOR	hsa:23433/hsa:80201/hsa:2194/hsa:5836/hsa:5792/hsa:25759/hsa:6464/hsa:867/hsa:5573/hsa:2319/hsa:9322/hsa:79660/hsa:1977/hsa:8660/hsa:2872/hsa:5293/hsa:2932/hsa:3636/hsa:8569/hsa:3099/hsa:5599/hsa:23265/hsa:9021/hsa:808/hsa:6194/hsa:5604/hsa:5595/hsa:5507/hsa:3098/hsa:2475/hsa:207/hsa:5257/hsa:1978/hsa:7249/hsa:5501/hsa:6199/hsa:5894/hsa:5605/hsa:8651/hsa:5770/hsa:5499/hsa:5571/hsa:3265/hsa:369/hs…	66	35	ENSG00000119729/ENSG00000156510/ENSG00000100504/ENSG00000129946/ENSG00000160691/ENSG00000108946/ENSG00000132589/ENSG00000173281/ENSG00000185950/ENSG00000099875/ENSG00000082701/ENSG00000079277/ENSG00000159399/ENSG00000182473/ENSG00000184557/ENSG00000160014/ENSG00000137154/ENSG00000102882/ENSG00000119938/ENSG00000102893/ENSG00000185338/ENSG00000196396/ENSG00000181929/ENSG00000078061/ENSG00000141349…	31	ENSG00000169710/ENSG00000142949/ENSG00000110395/ENSG00000125733/ENSG00000151247/ENSG00000171608/ENSG00000165458/ENSG00000107643/ENSG00000169032/ENSG00000156515/ENSG00000198793/ENSG00000142208/ENSG00000187840/ENSG00000103197/ENSG00000186298/ENSG00000175634/ENSG00000132155/ENSG00000126934/ENSG00000172531/ENSG00000174775/ENSG00000133703/ENSG00000148082/ENSG00000180008/ENSG00000050748/ENSG00000169047…
hsa05231	Choline metabolism in cancer	52/2710	90/5773	0.0245049973775333	0.213323503545965	ENSG00000146648/ENSG00000170345/ENSG00000197375/ENSG00000100644/ENSG00000128340/ENSG00000162407/ENSG00000161217/ENSG00000143398/ENSG00000065357/ENSG00000170962/ENSG00000171608/ENSG00000141934/ENSG00000113721/ENSG00000077044/ENSG00000107643/ENSG00000105499/ENSG00000106299/ENSG00000197208/ENSG00000169032/ENSG00000102882/ENSG00000137968/ENSG00000198793/ENSG00000142208/ENSG00000187840/ENSG00000103197…	EGFR/FOS/SLC22A5/HIF1A/RAC2/PLPP3/PCYT1A/PIP5K1A/DGKA/PDGFD/PIK3CD/PLPP2/PDGFRB/DGKD/MAPK8/PLA2G4C/WASL/SLC22A4/MAP2K1/MAPK3/SLC44A5/MTOR/AKT1/EIF4EBP1/TSC2/WASF2/PRKCG/RPS6KB2/RAF1/DGKE/MAP2K2/DGKZ/SLC44A2/EGF/LYPLA1/HRAS/PLCG1/PLD1/PDGFA/KRAS/MAPK9/TSC1/SLC44A3/PDGFB/PDPK1/RAC1/CHPT1/PLPP1/SOS2/CHKA/PLA2G4A/PIK3CB	hsa:1956/hsa:2353/hsa:6584/hsa:3091/hsa:5880/hsa:8613/hsa:5130/hsa:8394/hsa:1606/hsa:80310/hsa:5293/hsa:8612/hsa:5159/hsa:8527/hsa:5599/hsa:8605/hsa:8976/hsa:6583/hsa:5604/hsa:5595/hsa:204962/hsa:2475/hsa:207/hsa:1978/hsa:7249/hsa:10163/hsa:5582/hsa:6199/hsa:5894/hsa:8526/hsa:5605/hsa:8525/hsa:57153/hsa:1950/hsa:10434/hsa:3265/hsa:5335/hsa:5337/hsa:5154/hsa:3845/hsa:5601/hsa:7248/hsa:126969/hsa:5…	52	26	ENSG00000146648/ENSG00000170345/ENSG00000197375/ENSG00000128340/ENSG00000162407/ENSG00000161217/ENSG00000170962/ENSG00000141934/ENSG00000105499/ENSG00000106299/ENSG00000197208/ENSG00000102882/ENSG00000137968/ENSG00000158195/ENSG00000129353/ENSG00000138798/ENSG00000075651/ENSG00000197461/ENSG00000165699/ENSG00000143036/ENSG00000100311/ENSG00000140992/ENSG00000111666/ENSG00000067113/ENSG00000100485…	26	ENSG00000100644/ENSG00000143398/ENSG00000065357/ENSG00000171608/ENSG00000113721/ENSG00000077044/ENSG00000107643/ENSG00000169032/ENSG00000198793/ENSG00000142208/ENSG00000187840/ENSG00000103197/ENSG00000126583/ENSG00000175634/ENSG00000132155/ENSG00000153933/ENSG00000126934/ENSG00000149091/ENSG00000120992/ENSG00000174775/ENSG00000124181/ENSG00000133703/ENSG00000050748/ENSG00000136238/ENSG00000110721…
hsa04810	Regulation of actin cytoskeleton	102/2710	188/5773	0.0246142504091498	0.213323503545965	ENSG00000132470/ENSG00000005884/ENSG00000138685/ENSG00000133026/ENSG00000072110/ENSG00000161638/ENSG00000146648/ENSG00000183856/ENSG00000075624/ENSG00000100345/ENSG00000128340/ENSG00000101335/ENSG00000148180/ENSG00000115414/ENSG00000172757/ENSG00000172380/ENSG00000126458/ENSG00000145703/ENSG00000147065/ENSG00000154380/ENSG00000139734/ENSG00000130402/ENSG00000108518/ENSG00000140678/ENSG00000143398…	ITGB4/ITGA3/FGF2/MYH10/ACTN1/ITGA5/EGFR/IQGAP3/ACTB/MYH9/RAC2/MYL9/GSN/FN1/CFL1/GNG12/RRAS/IQGAP2/MSN/ENAH/DIAPH3/ACTN4/PFN1/ITGAX/PIP5K1A/ITGB1/PDGFD/CFL2/ITGB8/ARHGEF1/PIK3CD/BCAR1/PTK2/PDGFRB/SSH1/VAV2/PAK4/WASL/MYL7/ITGB5/MAP2K1/SSH3/MAPK3/ARPC5/CYFIP2/TMSB4X/PFN2/ITGA2/DIAPH1/ITGA6/FGFR4/PPP1CC/MYL12B/WASF2/CHRM3/MRAS/ITGAE/ARPC3/FGFR3/RAF1/PIP4K2A/ACTG1/MAP2K2/SSH2/ARPC5L/GNA13/PPP1CA/FGFR1…	hsa:3691/hsa:3675/hsa:2247/hsa:4628/hsa:87/hsa:3678/hsa:1956/hsa:128239/hsa:60/hsa:4627/hsa:5880/hsa:10398/hsa:2934/hsa:2335/hsa:1072/hsa:55970/hsa:6237/hsa:10788/hsa:4478/hsa:55740/hsa:81624/hsa:81/hsa:5216/hsa:3687/hsa:8394/hsa:3688/hsa:80310/hsa:1073/hsa:3696/hsa:9138/hsa:5293/hsa:9564/hsa:5747/hsa:5159/hsa:54434/hsa:7410/hsa:10298/hsa:8976/hsa:58498/hsa:3693/hsa:5604/hsa:54961/hsa:5595/hsa:10…	102	40	ENSG00000132470/ENSG00000005884/ENSG00000161638/ENSG00000146648/ENSG00000128340/ENSG00000148180/ENSG00000126458/ENSG00000147065/ENSG00000140678/ENSG00000150093/ENSG00000170962/ENSG00000105855/ENSG00000050820/ENSG00000106299/ENSG00000172830/ENSG00000102882/ENSG00000205542/ENSG00000070087/ENSG00000164171/ENSG00000158195/ENSG00000133019/ENSG00000111229/ENSG00000184009/ENSG00000120063/ENSG00000077782…	62	ENSG00000138685/ENSG00000133026/ENSG00000072110/ENSG00000183856/ENSG00000075624/ENSG00000100345/ENSG00000101335/ENSG00000115414/ENSG00000172757/ENSG00000172380/ENSG00000145703/ENSG00000154380/ENSG00000139734/ENSG00000130402/ENSG00000108518/ENSG00000143398/ENSG00000165410/ENSG00000076928/ENSG00000171608/ENSG00000169398/ENSG00000113721/ENSG00000084112/ENSG00000160293/ENSG00000130669/ENSG00000106631…
hsa00520	Amino sugar and nucleotide sugar metabolism	28/2710	45/5773	0.0278636977989235	0.234958749007139	ENSG00000159348/ENSG00000117143/ENSG00000131459/ENSG00000113552/ENSG00000169764/ENSG00000049860/ENSG00000156510/ENSG00000213614/ENSG00000197355/ENSG00000079739/ENSG00000100522/ENSG00000157353/ENSG00000159399/ENSG00000095380/ENSG00000162066/ENSG00000156515/ENSG00000124357/ENSG00000254685/ENSG00000108479/ENSG00000117308/ENSG00000111726/ENSG00000215883/ENSG00000112699/ENSG00000100243/ENSG00000159921…	CYB5R1/UAP1/GFPT2/GNPDA1/UGP2/HEXB/HKDC1/HEXA/UAP1L1/PGM1/GNPNAT1/FUK/HK2/NANS/AMDHD2/HK1/NAGK/FPGT/GALK1/GALE/CMAS/CYB5RL/GMDS/CYB5R3/GNE/GFPT1/UGDH/MPI	hsa:51706/hsa:6675/hsa:9945/hsa:10007/hsa:7360/hsa:3074/hsa:80201/hsa:3073/hsa:91373/hsa:5236/hsa:64841/hsa:197258/hsa:3099/hsa:54187/hsa:51005/hsa:3098/hsa:55577/hsa:8790/hsa:2584/hsa:2582/hsa:55907/hsa:606495/hsa:2762/hsa:1727/hsa:10020/hsa:2673/hsa:7358/hsa:4351	28	19	ENSG00000159348/ENSG00000131459/ENSG00000113552/ENSG00000169764/ENSG00000049860/ENSG00000156510/ENSG00000213614/ENSG00000197355/ENSG00000157353/ENSG00000159399/ENSG00000162066/ENSG00000124357/ENSG00000254685/ENSG00000117308/ENSG00000111726/ENSG00000215883/ENSG00000198380/ENSG00000109814/ENSG00000178802	9	ENSG00000117143/ENSG00000079739/ENSG00000100522/ENSG00000095380/ENSG00000156515/ENSG00000108479/ENSG00000112699/ENSG00000100243/ENSG00000159921
hsa03015	mRNA surveillance pathway	47/2710	81/5773	0.0287351805337416	0.235930955961247	ENSG00000183684/ENSG00000071626/ENSG00000101654/ENSG00000100941/ENSG00000103342/ENSG00000071894/ENSG00000005007/ENSG00000167005/ENSG00000162385/ENSG00000153944/ENSG00000133226/ENSG00000141543/ENSG00000101811/ENSG00000165934/ENSG00000167393/ENSG00000111880/ENSG00000119203/ENSG00000186298/ENSG00000105568/ENSG00000104695/ENSG00000101104/ENSG00000111196/ENSG00000157106/ENSG00000114503/ENSG00000136937…	ALYREF/DAZAP1/RNMT/PNN/GSPT1/CPSF1/UPF1/NUDT21/MAGOH/MSI2/SRRM1/EIF4A3/CSTF2/CPSF2/PPP2R3B/RNGTT/CPSF3/PPP1CC/PPP2R1A/PPP2CB/PABPC1L/MAGOHB/SMG1/NCBP2/NCBP1/PABPC1/PPP1CA/PYM1/UPF3B/CPSF6/PPP2R5B/SMG5/PAPOLA/PABPN1/PPP2R1B/CASC3/NXT1/PPP2R5A/SMG6/PPP2R5D/WDR82/CLP1/PPP2R5E/PPP2R3A/RBM8A/PCF11/RNPS1	hsa:10189/hsa:26528/hsa:8731/hsa:5411/hsa:2935/hsa:29894/hsa:5976/hsa:11051/hsa:4116/hsa:124540/hsa:10250/hsa:9775/hsa:1478/hsa:53981/hsa:28227/hsa:8732/hsa:51692/hsa:5501/hsa:5518/hsa:5516/hsa:80336/hsa:55110/hsa:23049/hsa:22916/hsa:4686/hsa:26986/hsa:5499/hsa:84305/hsa:65109/hsa:11052/hsa:5526/hsa:23381/hsa:10914/hsa:8106/hsa:5519/hsa:22794/hsa:29107/hsa:5525/hsa:23293/hsa:5528/hsa:80335/hsa:10…	47	12	ENSG00000101654/ENSG00000153944/ENSG00000105568/ENSG00000114503/ENSG00000170473/ENSG00000068971/ENSG00000198952/ENSG00000066027/ENSG00000070366/ENSG00000073711/ENSG00000265241/ENSG00000165494	35	ENSG00000183684/ENSG00000071626/ENSG00000100941/ENSG00000103342/ENSG00000071894/ENSG00000005007/ENSG00000167005/ENSG00000162385/ENSG00000133226/ENSG00000141543/ENSG00000101811/ENSG00000165934/ENSG00000167393/ENSG00000111880/ENSG00000119203/ENSG00000186298/ENSG00000104695/ENSG00000101104/ENSG00000111196/ENSG00000157106/ENSG00000136937/ENSG00000070756/ENSG00000172531/ENSG00000125351/ENSG00000111605…
hsa04150	mTOR signaling pathway	74/2710	134/5773	0.0318351275802117	0.244305701429733	ENSG00000103257/ENSG00000145604/ENSG00000114251/ENSG00000168209/ENSG00000067182/ENSG00000168003/ENSG00000134324/ENSG00000134245/ENSG00000154803/ENSG00000151247/ENSG00000116954/ENSG00000171608/ENSG00000082701/ENSG00000217128/ENSG00000155760/ENSG00000119487/ENSG00000111186/ENSG00000155097/ENSG00000109270/ENSG00000137154/ENSG00000180340/ENSG00000130779/ENSG00000169032/ENSG00000147416/ENSG00000102882…	SLC7A5/SKP2/WNT5A/DDIT4/TNFRSF1A/SLC3A2/LPIN1/WNT2B/FLCN/EIF4E/RRAGC/PIK3CD/GSK3B/FNIP1/FZD7/MAPKAP1/WNT5B/ATP6V1C1/LAMTOR3/RPS6/FZD2/CLIP1/MAP2K1/ATP6V1B2/MAPK3/ATP6V1H/EIF4B/MTOR/WNT10A/ATP6V1G1/AKT1/EIF4EBP1/SEH1L/SGK1/ATP6V1E1/SEC13/TSC2/TELO2/LAMTOR4/PRKCG/RPS6KB2/WNT7B/RAF1/WNT4/TTI1/MAP2K2/ULK1/ATP6V1A/LAMTOR5/DVL1/LRP6/HRAS/PTEN/WNT9A/WNT7A/KRAS/ATP6V1D/TSC1/FZD4/RRAGA/IKBKB/RHOA/IRS1/PDP…	hsa:8140/hsa:6502/hsa:7474/hsa:54541/hsa:7132/hsa:6520/hsa:23175/hsa:7482/hsa:201163/hsa:1977/hsa:64121/hsa:5293/hsa:2932/hsa:96459/hsa:8324/hsa:79109/hsa:81029/hsa:528/hsa:8649/hsa:6194/hsa:2535/hsa:6249/hsa:5604/hsa:526/hsa:5595/hsa:51606/hsa:1975/hsa:2475/hsa:80326/hsa:9550/hsa:207/hsa:1978/hsa:81929/hsa:6446/hsa:529/hsa:6396/hsa:7249/hsa:9894/hsa:389541/hsa:5582/hsa:6199/hsa:7477/hsa:5894/hsa…	74	38	ENSG00000168209/ENSG00000067182/ENSG00000134324/ENSG00000134245/ENSG00000154803/ENSG00000116954/ENSG00000082701/ENSG00000217128/ENSG00000155760/ENSG00000155097/ENSG00000109270/ENSG00000137154/ENSG00000130779/ENSG00000147416/ENSG00000102882/ENSG00000047249/ENSG00000063046/ENSG00000135925/ENSG00000136888/ENSG00000131100/ENSG00000188186/ENSG00000177169/ENSG00000114573/ENSG00000134248/ENSG00000171862…	36	ENSG00000103257/ENSG00000145604/ENSG00000114251/ENSG00000168003/ENSG00000151247/ENSG00000171608/ENSG00000119487/ENSG00000111186/ENSG00000180340/ENSG00000169032/ENSG00000198793/ENSG00000142208/ENSG00000187840/ENSG00000085415/ENSG00000118515/ENSG00000157020/ENSG00000103197/ENSG00000100726/ENSG00000126583/ENSG00000175634/ENSG00000188064/ENSG00000132155/ENSG00000162552/ENSG00000101407/ENSG00000126934…
hsa00900	Terpenoid backbone biosynthesis	14/2710	20/5773	0.0319599531417862	0.244305701429733	ENSG00000112972/ENSG00000160752/ENSG00000116005/ENSG00000113161/ENSG00000167508/ENSG00000075239/ENSG00000168522/ENSG00000067064/ENSG00000148459/ENSG00000110921/ENSG00000116237/ENSG00000117682/ENSG00000163344/ENSG00000084073	HMGCS1/FDPS/PCYOX1/HMGCR/MVD/ACAT1/FNTA/IDI1/PDSS1/MVK/ICMT/DHDDS/PMVK/ZMPSTE24	hsa:3157/hsa:2224/hsa:51449/hsa:3156/hsa:4597/hsa:38/hsa:2339/hsa:3422/hsa:23590/hsa:4598/hsa:23463/hsa:79947/hsa:10654/hsa:10269	14	11	ENSG00000112972/ENSG00000160752/ENSG00000116005/ENSG00000113161/ENSG00000167508/ENSG00000168522/ENSG00000067064/ENSG00000110921/ENSG00000117682/ENSG00000163344/ENSG00000084073	3	ENSG00000075239/ENSG00000148459/ENSG00000116237
hsa00240	Pyrimidine metabolism	55/2710	97/5773	0.0330024357327725	0.244305701429733	ENSG00000167325/ENSG00000171793/ENSG00000177084/ENSG00000167900/ENSG00000084774/ENSG00000197217/ENSG00000168393/ENSG00000062822/ENSG00000068654/ENSG00000166548/ENSG00000138035/ENSG00000239672/ENSG00000099817/ENSG00000113356/ENSG00000125630/ENSG00000076685/ENSG00000106628/ENSG00000143179/ENSG00000101868/ENSG00000176890/ENSG00000171848/ENSG00000135318/ENSG00000128951/ENSG00000100479/ENSG00000058600…	RRM1/CTPS1/POLE/TK1/CAD/ENTPD4/DTYMK/POLD1/POLR1A/TK2/PNPT1/NME1/POLR2E/POLR3G/POLR1B/NT5C2/POLD2/UCK2/POLA1/TYMS/RRM2/NT5E/DUT/POLE2/POLR3E/POLR1E/POLR3K/RRM2B/ENTPD5/DCTPP1/POLR2A/DCK/NT5C3B/POLR2H/POLA2/CMPK1/ENTPD6/POLR2K/TWISTNB/NME2/CANT1/PRIM1/CDA/NME7/NME6/UCKL1/POLE3/ENPP1/PRIM2/POLR2D/POLR2L/POLR2G/ENPP3/AK9/POLD4	hsa:6240/hsa:1503/hsa:5426/hsa:7083/hsa:790/hsa:9583/hsa:1841/hsa:5424/hsa:25885/hsa:7084/hsa:87178/hsa:4830/hsa:5434/hsa:10622/hsa:84172/hsa:22978/hsa:5425/hsa:7371/hsa:5422/hsa:7298/hsa:6241/hsa:4907/hsa:1854/hsa:5427/hsa:55718/hsa:64425/hsa:51728/hsa:50484/hsa:957/hsa:79077/hsa:5430/hsa:1633/hsa:115024/hsa:5437/hsa:23649/hsa:51727/hsa:955/hsa:5440/hsa:221830/hsa:4831/hsa:124583/hsa:5557/hsa:97…	55	12	ENSG00000166548/ENSG00000135318/ENSG00000048392/ENSG00000187097/ENSG00000197586/ENSG00000171302/ENSG00000143156/ENSG00000172113/ENSG00000197594/ENSG00000154269/ENSG00000155085/ENSG00000175482	43	ENSG00000167325/ENSG00000171793/ENSG00000177084/ENSG00000167900/ENSG00000084774/ENSG00000197217/ENSG00000168393/ENSG00000062822/ENSG00000068654/ENSG00000138035/ENSG00000239672/ENSG00000099817/ENSG00000113356/ENSG00000125630/ENSG00000076685/ENSG00000106628/ENSG00000143179/ENSG00000101868/ENSG00000176890/ENSG00000171848/ENSG00000128951/ENSG00000100479/ENSG00000058600/ENSG00000137054/ENSG00000161980…
hsa05219	Bladder cancer	25/2710	40/5773	0.0343291922596334	0.244305701429733	ENSG00000112715/ENSG00000146648/ENSG00000196730/ENSG00000137801/ENSG00000035664/ENSG00000113070/ENSG00000039068/ENSG00000110092/ENSG00000169032/ENSG00000102882/ENSG00000007968/ENSG00000101412/ENSG00000068078/ENSG00000132155/ENSG00000126934/ENSG00000167657/ENSG00000196611/ENSG00000138798/ENSG00000197122/ENSG00000112242/ENSG00000174775/ENSG00000078061/ENSG00000133703/ENSG00000139687/ENSG00000169429	VEGFA/EGFR/DAPK1/THBS1/DAPK2/HBEGF/CDH1/CCND1/MAP2K1/MAPK3/E2F2/E2F1/FGFR3/RAF1/MAP2K2/DAPK3/MMP1/EGF/SRC/E2F3/HRAS/ARAF/KRAS/RB1/CXCL8	hsa:7422/hsa:1956/hsa:1612/hsa:7057/hsa:23604/hsa:1839/hsa:999/hsa:595/hsa:5604/hsa:5595/hsa:1870/hsa:1869/hsa:2261/hsa:5894/hsa:5605/hsa:1613/hsa:4312/hsa:1950/hsa:6714/hsa:1871/hsa:3265/hsa:369/hsa:3845/hsa:5925/hsa:3576	25	8	ENSG00000112715/ENSG00000146648/ENSG00000035664/ENSG00000102882/ENSG00000196611/ENSG00000138798/ENSG00000078061/ENSG00000169429	17	ENSG00000196730/ENSG00000137801/ENSG00000113070/ENSG00000039068/ENSG00000110092/ENSG00000169032/ENSG00000007968/ENSG00000101412/ENSG00000068078/ENSG00000132155/ENSG00000126934/ENSG00000167657/ENSG00000197122/ENSG00000112242/ENSG00000174775/ENSG00000133703/ENSG00000139687
hsa03008	Ribosome biogenesis in eukaryotes	43/2710	74/5773	0.034453368150347	0.244305701429733	ENSG00000132341/ENSG00000070814/ENSG00000130826/ENSG00000105202/ENSG00000112159/ENSG00000101361/ENSG00000106344/ENSG00000183751/ENSG00000055044/ENSG00000136718/ENSG00000107937/ENSG00000165733/ENSG00000163938/ENSG00000082898/ENSG00000135372/ENSG00000145912/ENSG00000165271/ENSG00000134697/ENSG00000145375/ENSG00000130119/ENSG00000141101/ENSG00000119285/ENSG00000172336/ENSG00000065183/ENSG00000124787…	RAN/TCOF1/DKC1/FBL/MDN1/NOP56/RBM28/TBL3/NOP58/IMP4/GTPBP4/BMS1/GNL3/XPO1/NAT10/NHP2/NOL6/GNL2/SPATA5/GNL3L/NOB1/HEATR1/POP7/WDR3/RPP40/DROSHA/GAR1/CSNK2A2/EMG1/WDR75/WDR36/UTP15/EIF6/NXT1/UTP6/EFL1/REXO2/SNU13/RRP7A/RIOK1/POP1/PWP2/UTP14A	hsa:5901/hsa:6949/hsa:1736/hsa:2091/hsa:23195/hsa:10528/hsa:55131/hsa:10607/hsa:51602/hsa:92856/hsa:23560/hsa:9790/hsa:26354/hsa:7514/hsa:55226/hsa:55651/hsa:65083/hsa:29889/hsa:166378/hsa:54552/hsa:28987/hsa:55127/hsa:10248/hsa:10885/hsa:10799/hsa:29102/hsa:54433/hsa:1459/hsa:10436/hsa:84128/hsa:134430/hsa:84135/hsa:3692/hsa:29107/hsa:55813/hsa:79631/hsa:25996/hsa:4809/hsa:27341/hsa:83732/hsa:10…	43	2	ENSG00000140598/ENSG00000241945	41	ENSG00000132341/ENSG00000070814/ENSG00000130826/ENSG00000105202/ENSG00000112159/ENSG00000101361/ENSG00000106344/ENSG00000183751/ENSG00000055044/ENSG00000136718/ENSG00000107937/ENSG00000165733/ENSG00000163938/ENSG00000082898/ENSG00000135372/ENSG00000145912/ENSG00000165271/ENSG00000134697/ENSG00000145375/ENSG00000130119/ENSG00000141101/ENSG00000119285/ENSG00000172336/ENSG00000065183/ENSG00000124787…
hsa05220	Chronic myeloid leukemia	43/2710	74/5773	0.034453368150347	0.244305701429733	ENSG00000159216/ENSG00000163513/ENSG00000105810/ENSG00000099860/ENSG00000129946/ENSG00000160691/ENSG00000105329/ENSG00000110395/ENSG00000186716/ENSG00000196591/ENSG00000087088/ENSG00000171608/ENSG00000110092/ENSG00000169032/ENSG00000102882/ENSG00000126561/ENSG00000142208/ENSG00000173757/ENSG00000007968/ENSG00000179295/ENSG00000171552/ENSG00000101412/ENSG00000109320/ENSG00000173039/ENSG00000132155…	RUNX1/TGFBR2/CDK6/GADD45B/SHC2/SHC1/TGFB1/CBL/BCR/HDAC2/BAX/PIK3CD/CCND1/MAP2K1/MAPK3/STAT5A/AKT1/STAT5B/E2F2/PTPN11/BCL2L1/E2F1/NFKB1/RELA/RAF1/MAP2K2/NFKBIA/DDB2/E2F3/HRAS/ARAF/GADD45A/BAK1/KRAS/SHC3/RB1/IKBKB/CTBP1/CHUK/TGFBR1/SOS2/HDAC1/PIK3CB	hsa:861/hsa:7048/hsa:1021/hsa:4616/hsa:25759/hsa:6464/hsa:7040/hsa:867/hsa:613/hsa:3066/hsa:581/hsa:5293/hsa:595/hsa:5604/hsa:5595/hsa:6776/hsa:207/hsa:6777/hsa:1870/hsa:5781/hsa:598/hsa:1869/hsa:4790/hsa:5970/hsa:5894/hsa:5605/hsa:4792/hsa:1643/hsa:1871/hsa:3265/hsa:369/hsa:1647/hsa:578/hsa:3845/hsa:53358/hsa:5925/hsa:3551/hsa:1487/hsa:1147/hsa:7046/hsa:6655/hsa:3065/hsa:5291	43	12	ENSG00000159216/ENSG00000163513/ENSG00000129946/ENSG00000160691/ENSG00000105329/ENSG00000186716/ENSG00000102882/ENSG00000171552/ENSG00000173039/ENSG00000078061/ENSG00000104365/ENSG00000100485	31	ENSG00000105810/ENSG00000099860/ENSG00000110395/ENSG00000196591/ENSG00000087088/ENSG00000171608/ENSG00000110092/ENSG00000169032/ENSG00000126561/ENSG00000142208/ENSG00000173757/ENSG00000007968/ENSG00000179295/ENSG00000101412/ENSG00000109320/ENSG00000132155/ENSG00000126934/ENSG00000100906/ENSG00000134574/ENSG00000112242/ENSG00000174775/ENSG00000116717/ENSG00000030110/ENSG00000133703/ENSG00000148082…
hsa03430	Mismatch repair	15/2710	22/5773	0.0366419763748781	0.252573264172224	ENSG00000132383/ENSG00000062822/ENSG00000132646/ENSG00000163918/ENSG00000106628/ENSG00000049541/ENSG00000116062/ENSG00000133119/ENSG00000105486/ENSG00000174371/ENSG00000095002/ENSG00000111445/ENSG00000076242/ENSG00000035928/ENSG00000175482	RPA1/POLD1/PCNA/RFC4/POLD2/RFC2/MSH6/RFC3/LIG1/EXO1/MSH2/RFC5/MLH1/RFC1/POLD4	hsa:6117/hsa:5424/hsa:5111/hsa:5984/hsa:5425/hsa:5982/hsa:2956/hsa:5983/hsa:3978/hsa:9156/hsa:4436/hsa:5985/hsa:4292/hsa:5981/hsa:57804	15	1	ENSG00000175482	14	ENSG00000132383/ENSG00000062822/ENSG00000132646/ENSG00000163918/ENSG00000106628/ENSG00000049541/ENSG00000116062/ENSG00000133119/ENSG00000105486/ENSG00000174371/ENSG00000095002/ENSG00000111445/ENSG00000076242/ENSG00000035928
hsa05230	Central carbon metabolism in cancer	35/2710	59/5773	0.0372383658715458	0.252573264172224	ENSG00000103257/ENSG00000138413/ENSG00000067225/ENSG00000117394/ENSG00000171314/ENSG00000146648/ENSG00000100644/ENSG00000156510/ENSG00000141526/ENSG00000134333/ENSG00000122025/ENSG00000171608/ENSG00000160211/ENSG00000113721/ENSG00000152256/ENSG00000159399/ENSG00000168291/ENSG00000169032/ENSG00000102882/ENSG00000156515/ENSG00000198793/ENSG00000142208/ENSG00000131828/ENSG00000068078/ENSG00000132155…	SLC7A5/IDH1/PKM/SLC2A1/PGAM1/EGFR/HIF1A/HKDC1/SLC16A3/LDHA/FLT3/PIK3CD/G6PD/PDGFRB/PDK1/HK2/PDHB/MAP2K1/MAPK3/HK1/MTOR/AKT1/PDHA1/FGFR3/RAF1/GLS/MAP2K2/FGFR1/HRAS/PTEN/MET/PFKM/PFKL/KRAS/PIK3CB	hsa:8140/hsa:3417/hsa:5315/hsa:6513/hsa:5223/hsa:1956/hsa:3091/hsa:80201/hsa:9123/hsa:3939/hsa:2322/hsa:5293/hsa:2539/hsa:5159/hsa:5163/hsa:3099/hsa:5162/hsa:5604/hsa:5595/hsa:3098/hsa:2475/hsa:207/hsa:5160/hsa:2261/hsa:5894/hsa:2744/hsa:5605/hsa:2260/hsa:3265/hsa:5728/hsa:4233/hsa:5213/hsa:5211/hsa:3845/hsa:5291	35	16	ENSG00000138413/ENSG00000067225/ENSG00000117394/ENSG00000146648/ENSG00000156510/ENSG00000141526/ENSG00000134333/ENSG00000122025/ENSG00000160211/ENSG00000152256/ENSG00000159399/ENSG00000102882/ENSG00000077782/ENSG00000171862/ENSG00000105976/ENSG00000141959	19	ENSG00000103257/ENSG00000171314/ENSG00000100644/ENSG00000171608/ENSG00000113721/ENSG00000168291/ENSG00000169032/ENSG00000156515/ENSG00000198793/ENSG00000142208/ENSG00000131828/ENSG00000068078/ENSG00000132155/ENSG00000115419/ENSG00000126934/ENSG00000174775/ENSG00000152556/ENSG00000133703/ENSG00000051382
hsa05100	Bacterial invasion of epithelial cells	40/2710	69/5773	0.0423032923911538	0.280821855873191	ENSG00000161638/ENSG00000075624/ENSG00000141367/ENSG00000115414/ENSG00000129946/ENSG00000160691/ENSG00000110395/ENSG00000071205/ENSG00000150093/ENSG00000171608/ENSG00000039068/ENSG00000050820/ENSG00000169398/ENSG00000106299/ENSG00000044115/ENSG00000175416/ENSG00000162704/ENSG00000138758/ENSG00000105974/ENSG00000158195/ENSG00000111229/ENSG00000184009/ENSG00000116670/ENSG00000136950/ENSG00000198087…	ITGA5/ACTB/CLTC/FN1/SHC2/SHC1/CBL/ARHGAP10/ITGB1/PIK3CD/CDH1/BCAR1/PTK2/WASL/CTNNA1/CLTB/ARPC5/SEPT11/CAV1/WASF2/ARPC3/ACTG1/MAD2L2/ARPC5L/CD2AP/CTTN/ARPC2/SRC/ELMO3/GAB1/MET/SEPT6/SEPT8/SHC3/RHOA/CLTA/RAC1/ARPC1A/CTNNB1/PIK3CB	hsa:3678/hsa:60/hsa:1213/hsa:2335/hsa:25759/hsa:6464/hsa:867/hsa:79658/hsa:3688/hsa:5293/hsa:999/hsa:9564/hsa:5747/hsa:8976/hsa:1495/hsa:1212/hsa:10092/hsa:55752/hsa:857/hsa:10163/hsa:10094/hsa:71/hsa:10459/hsa:81873/hsa:23607/hsa:2017/hsa:10109/hsa:6714/hsa:79767/hsa:2549/hsa:4233/hsa:23157/hsa:23176/hsa:53358/hsa:387/hsa:1211/hsa:5879/hsa:10552/hsa:1499/hsa:5291	40	17	ENSG00000161638/ENSG00000141367/ENSG00000129946/ENSG00000160691/ENSG00000150093/ENSG00000050820/ENSG00000106299/ENSG00000105974/ENSG00000158195/ENSG00000111229/ENSG00000184009/ENSG00000085733/ENSG00000102890/ENSG00000109458/ENSG00000105976/ENSG00000122705/ENSG00000241685	23	ENSG00000075624/ENSG00000115414/ENSG00000110395/ENSG00000071205/ENSG00000171608/ENSG00000039068/ENSG00000169398/ENSG00000044115/ENSG00000175416/ENSG00000162704/ENSG00000138758/ENSG00000116670/ENSG00000136950/ENSG00000198087/ENSG00000163466/ENSG00000197122/ENSG00000125354/ENSG00000164402/ENSG00000148082/ENSG00000067560/ENSG00000136238/ENSG00000168036/ENSG00000051382
hsa00512	Mucin type O-glycan biosynthesis	17/2710	26/5773	0.0451291495806937	0.293339472274509	ENSG00000008513/ENSG00000176928/ENSG00000143641/ENSG00000182870/ENSG00000109586/ENSG00000164574/ENSG00000171155/ENSG00000119514/ENSG00000178234/ENSG00000106392/ENSG00000139629/ENSG00000158470/ENSG00000157350/ENSG00000070526/ENSG00000115339/ENSG00000141429/ENSG00000187210	ST3GAL1/GCNT4/GALNT2/GALNT9/GALNT7/GALNT10/C1GALT1C1/GALNT12/GALNT11/C1GALT1/GALNT6/B4GALT5/ST3GAL2/ST6GALNAC1/GALNT3/GALNT1/GCNT1	hsa:6482/hsa:51301/hsa:2590/hsa:50614/hsa:51809/hsa:55568/hsa:29071/hsa:79695/hsa:63917/hsa:56913/hsa:11226/hsa:9334/hsa:6483/hsa:55808/hsa:2591/hsa:2589/hsa:2650	17	15	ENSG00000008513/ENSG00000143641/ENSG00000182870/ENSG00000109586/ENSG00000171155/ENSG00000119514/ENSG00000178234/ENSG00000106392/ENSG00000139629/ENSG00000158470/ENSG00000157350/ENSG00000070526/ENSG00000115339/ENSG00000141429/ENSG00000187210	2	ENSG00000176928/ENSG00000164574
hsa04932	Non-alcoholic fatty liver disease (NAFLD)	75/2710	138/5773	0.0468022420784418	0.294849829352639	ENSG00000198938/ENSG00000198712/ENSG00000198727/ENSG00000067182/ENSG00000198804/ENSG00000172115/ENSG00000164305/ENSG00000105329/ENSG00000006831/ENSG00000087088/ENSG00000179091/ENSG00000185950/ENSG00000178607/ENSG00000171608/ENSG00000082701/ENSG00000134001/ENSG00000135940/ENSG00000107643/ENSG00000145494/ENSG00000184557/ENSG00000168653/ENSG00000127191/ENSG00000142208/ENSG00000151366/ENSG00000143252…	MT-CO3/MT-CO2/MT-CYB/TNFRSF1A/MT-CO1/CYCS/CASP3/TGFB1/ADIPOR2/BAX/CYC1/IRS2/ERN1/PIK3CD/GSK3B/EIF2S1/COX5B/MAPK8/NDUFS6/SOCS3/NDUFS5/TRAF2/AKT1/NDUFC2/SDHC/EIF2AK3/SDHB/COX7C/IL6R/NFKB1/MLXIP/RELA/LEPR/NDUFA4L2/COX4I1/SDHA/RXRA/PPARA/MAP3K5/NDUFA1/NDUFB9/NDUFA12/UQCRC1/PRKAG1/BCL2L11/IL1B/ADIPOR1/NDUFS1/COX7A2L/MAPK9/UQCRFS1/IKBKB/COX5A/IRS1/NDUFA3/NDUFV1/NDUFB6/DDIT3/UQCRH/INSR/NDUFS8/CASP7/NDUF…	hsa:4514/hsa:4513/hsa:4519/hsa:7132/hsa:4512/hsa:54205/hsa:836/hsa:7040/hsa:79602/hsa:581/hsa:1537/hsa:8660/hsa:2081/hsa:5293/hsa:2932/hsa:1965/hsa:1329/hsa:5599/hsa:4726/hsa:9021/hsa:4725/hsa:7186/hsa:207/hsa:4718/hsa:6391/hsa:9451/hsa:6390/hsa:1350/hsa:3570/hsa:4790/hsa:22877/hsa:5970/hsa:3953/hsa:56901/hsa:1327/hsa:6389/hsa:6256/hsa:5465/hsa:4217/hsa:4694/hsa:4715/hsa:55967/hsa:7384/hsa:5571/h…	75	38	ENSG00000198938/ENSG00000198712/ENSG00000198727/ENSG00000067182/ENSG00000198804/ENSG00000105329/ENSG00000006831/ENSG00000185950/ENSG00000178607/ENSG00000082701/ENSG00000135940/ENSG00000184557/ENSG00000151366/ENSG00000143252/ENSG00000172071/ENSG00000127184/ENSG00000160712/ENSG00000173039/ENSG00000116678/ENSG00000185633/ENSG00000131143/ENSG00000186951/ENSG00000197442/ENSG00000125356/ENSG00000181929…	37	ENSG00000172115/ENSG00000164305/ENSG00000087088/ENSG00000179091/ENSG00000171608/ENSG00000134001/ENSG00000107643/ENSG00000145494/ENSG00000168653/ENSG00000127191/ENSG00000142208/ENSG00000117118/ENSG00000109320/ENSG00000175727/ENSG00000073578/ENSG00000186350/ENSG00000147684/ENSG00000184752/ENSG00000010256/ENSG00000125538/ENSG00000023228/ENSG00000050748/ENSG00000169021/ENSG00000178741/ENSG00000169047…
hsa03050	Proteasome	24/2710	39/5773	0.0472515752167691	0.294849829352639	ENSG00000175166/ENSG00000100911/ENSG00000068878/ENSG00000131467/ENSG00000041357/ENSG00000143106/ENSG00000100567/ENSG00000101182/ENSG00000173692/ENSG00000108671/ENSG00000126067/ENSG00000165916/ENSG00000127922/ENSG00000013275/ENSG00000115233/ENSG00000163636/ENSG00000108344/ENSG00000185627/ENSG00000142507/ENSG00000092010/ENSG00000130706/ENSG00000087191/ENSG00000100804/ENSG00000205220	PSMD2/PSME2/PSME4/PSME3/PSMA4/PSMA5/PSMA3/PSMA7/PSMD1/PSMD11/PSMB2/PSMC3/SEM1/PSMC4/PSMD14/PSMD6/PSMD3/PSMD13/PSMB6/PSME1/ADRM1/PSMC5/PSMB5/PSMB10	hsa:5708/hsa:5721/hsa:23198/hsa:10197/hsa:5685/hsa:5686/hsa:5684/hsa:5688/hsa:5707/hsa:5717/hsa:5690/hsa:5702/hsa:7979/hsa:5704/hsa:10213/hsa:9861/hsa:5709/hsa:5719/hsa:5694/hsa:5720/hsa:11047/hsa:5705/hsa:5693/hsa:5699	24	1	ENSG00000205220	23	ENSG00000175166/ENSG00000100911/ENSG00000068878/ENSG00000131467/ENSG00000041357/ENSG00000143106/ENSG00000100567/ENSG00000101182/ENSG00000173692/ENSG00000108671/ENSG00000126067/ENSG00000165916/ENSG00000127922/ENSG00000013275/ENSG00000115233/ENSG00000163636/ENSG00000108344/ENSG00000185627/ENSG00000142507/ENSG00000092010/ENSG00000130706/ENSG00000087191/ENSG00000100804
hsa04931	Insulin resistance	53/2710	95/5773	0.0507698646423472	0.310592113106124	ENSG00000147162/ENSG00000117394/ENSG00000131459/ENSG00000168610/ENSG00000067182/ENSG00000100504/ENSG00000142949/ENSG00000198408/ENSG00000173281/ENSG00000185950/ENSG00000171608/ENSG00000101255/ENSG00000082701/ENSG00000107643/ENSG00000184557/ENSG00000119938/ENSG00000198793/ENSG00000142208/ENSG00000179295/ENSG00000186298/ENSG00000131408/ENSG00000109320/ENSG00000175727/ENSG00000175634/ENSG00000173039…	OGT/SLC2A1/GFPT2/STAT3/TNFRSF1A/PYGL/PTPRF/OGA/PPP1R3B/IRS2/PIK3CD/TRIB3/GSK3B/MAPK8/SOCS3/PPP1R3C/MTOR/AKT1/PTPN11/PPP1CC/NR1H2/NFKB1/MLXIP/RPS6KB2/RELA/PPARGC1B/PTPN1/PPP1CA/NFKBIA/PPARA/CREB3/PRKAG1/G6PC3/PTEN/PYGM/SLC27A5/MAPK9/ACACB/IKBKB/CPT1A/IRS1/PDPK1/SLC27A1/FOXO1/GYS1/GFPT1/INSR/RPS6KA2/CREB3L2/PRKAA2/PRKAG2/CREB1/PIK3CB	hsa:8473/hsa:6513/hsa:9945/hsa:6774/hsa:7132/hsa:5836/hsa:5792/hsa:10724/hsa:79660/hsa:8660/hsa:5293/hsa:57761/hsa:2932/hsa:5599/hsa:9021/hsa:5507/hsa:2475/hsa:207/hsa:5781/hsa:5501/hsa:7376/hsa:4790/hsa:22877/hsa:6199/hsa:5970/hsa:133522/hsa:5770/hsa:5499/hsa:4792/hsa:5465/hsa:10488/hsa:5571/hsa:92579/hsa:5728/hsa:5837/hsa:10998/hsa:5601/hsa:32/hsa:3551/hsa:1374/hsa:3667/hsa:5170/hsa:376497/hsa:…	53	33	ENSG00000147162/ENSG00000117394/ENSG00000131459/ENSG00000168610/ENSG00000067182/ENSG00000100504/ENSG00000198408/ENSG00000173281/ENSG00000185950/ENSG00000101255/ENSG00000082701/ENSG00000184557/ENSG00000119938/ENSG00000131408/ENSG00000173039/ENSG00000155846/ENSG00000196396/ENSG00000186951/ENSG00000107175/ENSG00000181929/ENSG00000141349/ENSG00000171862/ENSG00000068976/ENSG00000076555/ENSG00000104365…	20	ENSG00000142949/ENSG00000171608/ENSG00000107643/ENSG00000198793/ENSG00000142208/ENSG00000179295/ENSG00000186298/ENSG00000109320/ENSG00000175727/ENSG00000175634/ENSG00000172531/ENSG00000100906/ENSG00000083807/ENSG00000050748/ENSG00000169047/ENSG00000150907/ENSG00000182158/ENSG00000106617/ENSG00000118260/ENSG00000051382
hsa05130	Pathogenic Escherichia coli infection	29/2710	49/5773	0.057036001645271	0.342216009871626	ENSG00000123416/ENSG00000115053/ENSG00000176014/ENSG00000116584/ENSG00000010810/ENSG00000075624/ENSG00000163347/ENSG00000127824/ENSG00000167552/ENSG00000158092/ENSG00000188229/ENSG00000150093/ENSG00000039068/ENSG00000106299/ENSG00000164924/ENSG00000162704/ENSG00000137267/ENSG00000167553/ENSG00000111229/ENSG00000184009/ENSG00000136950/ENSG00000085733/ENSG00000163466/ENSG00000092820/ENSG00000134308…	TUBA1B/NCL/TUBB6/ARHGEF2/FYN/ACTB/CLDN1/TUBA4A/TUBA1A/NCK1/TUBB4B/ITGB1/CDH1/WASL/YWHAZ/ARPC5/TUBB2A/TUBA1C/ARPC3/ACTG1/ARPC5L/CTTN/ARPC2/EZR/YWHAQ/RHOA/TUBB4A/ARPC1A/CTNNB1	hsa:10376/hsa:4691/hsa:84617/hsa:9181/hsa:2534/hsa:60/hsa:9076/hsa:7277/hsa:7846/hsa:4690/hsa:10383/hsa:3688/hsa:999/hsa:8976/hsa:7534/hsa:10092/hsa:7280/hsa:84790/hsa:10094/hsa:71/hsa:81873/hsa:2017/hsa:10109/hsa:7430/hsa:10971/hsa:387/hsa:10382/hsa:10552/hsa:1499	29	12	ENSG00000116584/ENSG00000163347/ENSG00000167552/ENSG00000158092/ENSG00000150093/ENSG00000106299/ENSG00000164924/ENSG00000137267/ENSG00000111229/ENSG00000184009/ENSG00000085733/ENSG00000241685	17	ENSG00000123416/ENSG00000115053/ENSG00000176014/ENSG00000010810/ENSG00000075624/ENSG00000127824/ENSG00000188229/ENSG00000039068/ENSG00000162704/ENSG00000167553/ENSG00000136950/ENSG00000163466/ENSG00000092820/ENSG00000134308/ENSG00000067560/ENSG00000104833/ENSG00000168036
hsa05218	Melanoma	34/2710	59/5773	0.0641152373581959	0.363016966311015	ENSG00000138685/ENSG00000146648/ENSG00000105810/ENSG00000099860/ENSG00000087088/ENSG00000170962/ENSG00000171608/ENSG00000039068/ENSG00000113721/ENSG00000110092/ENSG00000169032/ENSG00000102882/ENSG00000142208/ENSG00000007968/ENSG00000101412/ENSG00000132155/ENSG00000126934/ENSG00000077782/ENSG00000113578/ENSG00000138798/ENSG00000134574/ENSG00000112242/ENSG00000174775/ENSG00000078061/ENSG00000116717…	FGF2/EGFR/CDK6/GADD45B/BAX/PDGFD/PIK3CD/CDH1/PDGFRB/CCND1/MAP2K1/MAPK3/AKT1/E2F2/E2F1/RAF1/MAP2K2/FGFR1/FGF1/EGF/DDB2/E2F3/HRAS/ARAF/GADD45A/PTEN/MET/PDGFA/BAK1/KRAS/RB1/FGF5/PDGFB/PIK3CB	hsa:2247/hsa:1956/hsa:1021/hsa:4616/hsa:581/hsa:80310/hsa:5293/hsa:999/hsa:5159/hsa:595/hsa:5604/hsa:5595/hsa:207/hsa:1870/hsa:1869/hsa:5894/hsa:5605/hsa:2260/hsa:2246/hsa:1950/hsa:1643/hsa:1871/hsa:3265/hsa:369/hsa:1647/hsa:5728/hsa:4233/hsa:5154/hsa:578/hsa:3845/hsa:5925/hsa:2250/hsa:5155/hsa:5291	34	10	ENSG00000146648/ENSG00000170962/ENSG00000102882/ENSG00000077782/ENSG00000138798/ENSG00000078061/ENSG00000171862/ENSG00000105976/ENSG00000197461/ENSG00000100311	24	ENSG00000138685/ENSG00000105810/ENSG00000099860/ENSG00000087088/ENSG00000171608/ENSG00000039068/ENSG00000113721/ENSG00000110092/ENSG00000169032/ENSG00000142208/ENSG00000007968/ENSG00000101412/ENSG00000132155/ENSG00000126934/ENSG00000113578/ENSG00000134574/ENSG00000112242/ENSG00000174775/ENSG00000116717/ENSG00000030110/ENSG00000133703/ENSG00000139687/ENSG00000138675/ENSG00000051382
hsa04216	Ferroptosis	23/2710	38/5773	0.0642214744755855	0.363016966311015	ENSG00000087086/ENSG00000167996/ENSG00000138821/ENSG00000171867/ENSG00000104635/ENSG00000130066/ENSG00000168003/ENSG00000140941/ENSG00000266412/ENSG00000100292/ENSG00000123983/ENSG00000115107/ENSG00000197548/ENSG00000072274/ENSG00000141504/ENSG00000078668/ENSG00000151012/ENSG00000197142/ENSG00000111684/ENSG00000151726/ENSG00000110911/ENSG00000197111/ENSG00000001084	FTL/FTH1/SLC39A8/PRNP/SLC39A14/SAT1/SLC3A2/MAP1LC3B/NCOA4/HMOX1/ACSL3/STEAP3/ATG7/TFRC/SAT2/VDAC3/SLC7A11/ACSL5/LPCAT3/ACSL1/SLC11A2/PCBP2/GCLC	hsa:2512/hsa:2495/hsa:64116/hsa:5621/hsa:23516/hsa:6303/hsa:6520/hsa:81631/hsa:8031/hsa:3162/hsa:2181/hsa:55240/hsa:10533/hsa:7037/hsa:112483/hsa:7419/hsa:23657/hsa:51703/hsa:10162/hsa:2180/hsa:4891/hsa:5094/hsa:2729	23	20	ENSG00000087086/ENSG00000167996/ENSG00000138821/ENSG00000171867/ENSG00000104635/ENSG00000130066/ENSG00000140941/ENSG00000266412/ENSG00000100292/ENSG00000123983/ENSG00000115107/ENSG00000197548/ENSG00000072274/ENSG00000141504/ENSG00000151012/ENSG00000197142/ENSG00000111684/ENSG00000151726/ENSG00000110911/ENSG00000197111	3	ENSG00000168003/ENSG00000078668/ENSG00000001084
hsa00052	Galactose metabolism	16/2710	25/5773	0.0651568913891566	0.363016966311015	ENSG00000086062/ENSG00000171298/ENSG00000169764/ENSG00000156510/ENSG00000170266/ENSG00000079739/ENSG00000085662/ENSG00000117411/ENSG00000159399/ENSG00000156515/ENSG00000108479/ENSG00000117308/ENSG00000141349/ENSG00000102393/ENSG00000152556/ENSG00000141959	B4GALT1/GAA/UGP2/HKDC1/GLB1/PGM1/AKR1B1/B4GALT2/HK2/HK1/GALK1/GALE/G6PC3/GLA/PFKM/PFKL	hsa:2683/hsa:2548/hsa:7360/hsa:80201/hsa:2720/hsa:5236/hsa:231/hsa:8704/hsa:3099/hsa:3098/hsa:2584/hsa:2582/hsa:92579/hsa:2717/hsa:5213/hsa:5211	16	10	ENSG00000086062/ENSG00000171298/ENSG00000169764/ENSG00000156510/ENSG00000170266/ENSG00000159399/ENSG00000117308/ENSG00000141349/ENSG00000102393/ENSG00000141959	6	ENSG00000079739/ENSG00000085662/ENSG00000117411/ENSG00000156515/ENSG00000108479/ENSG00000152556
hsa00500	Starch and sucrose metabolism	16/2710	25/5773	0.0651568913891566	0.363016966311015	ENSG00000171298/ENSG00000114480/ENSG00000169764/ENSG00000156510/ENSG00000100504/ENSG00000240038/ENSG00000079739/ENSG00000159399/ENSG00000156515/ENSG00000056998/ENSG00000141349/ENSG00000068976/ENSG00000104812/ENSG00000197594/ENSG00000154269/ENSG00000118094	GAA/GBE1/UGP2/HKDC1/PYGL/AMY2B/PGM1/HK2/HK1/GYG2/G6PC3/PYGM/GYS1/ENPP1/ENPP3/TREH	hsa:2548/hsa:2632/hsa:7360/hsa:80201/hsa:5836/hsa:280/hsa:5236/hsa:3099/hsa:3098/hsa:8908/hsa:92579/hsa:5837/hsa:2997/hsa:5167/hsa:5169/hsa:11181	16	12	ENSG00000171298/ENSG00000114480/ENSG00000169764/ENSG00000156510/ENSG00000100504/ENSG00000240038/ENSG00000159399/ENSG00000141349/ENSG00000068976/ENSG00000104812/ENSG00000197594/ENSG00000154269	4	ENSG00000079739/ENSG00000156515/ENSG00000056998/ENSG00000118094
hsa03420	Nucleotide excision repair	25/2710	42/5773	0.0688697804205123	0.371781367139422	ENSG00000177084/ENSG00000132383/ENSG00000104884/ENSG00000158290/ENSG00000062822/ENSG00000132646/ENSG00000163918/ENSG00000106628/ENSG00000049541/ENSG00000119318/ENSG00000147400/ENSG00000100479/ENSG00000133119/ENSG00000110768/ENSG00000105486/ENSG00000111358/ENSG00000020426/ENSG00000111445/ENSG00000134574/ENSG00000049167/ENSG00000183474/ENSG00000148229/ENSG00000035928/ENSG00000100387/ENSG00000175482	POLE/RPA1/ERCC2/CUL4B/POLD1/PCNA/RFC4/POLD2/RFC2/RAD23B/CETN2/POLE2/RFC3/GTF2H1/LIG1/GTF2H3/MNAT1/RFC5/DDB2/ERCC8/GTF2H2C/POLE3/RFC1/RBX1/POLD4	hsa:5426/hsa:6117/hsa:2068/hsa:8450/hsa:5424/hsa:5111/hsa:5984/hsa:5425/hsa:5982/hsa:5887/hsa:1069/hsa:5427/hsa:5983/hsa:2965/hsa:3978/hsa:2967/hsa:4331/hsa:5985/hsa:1643/hsa:1161/hsa:730394/hsa:54107/hsa:5981/hsa:9978/hsa:57804	25	4	ENSG00000158290/ENSG00000147400/ENSG00000110768/ENSG00000175482	21	ENSG00000177084/ENSG00000132383/ENSG00000104884/ENSG00000062822/ENSG00000132646/ENSG00000163918/ENSG00000106628/ENSG00000049541/ENSG00000119318/ENSG00000100479/ENSG00000133119/ENSG00000105486/ENSG00000111358/ENSG00000020426/ENSG00000111445/ENSG00000134574/ENSG00000049167/ENSG00000183474/ENSG00000148229/ENSG00000035928/ENSG00000100387
hsa00760	Nicotinate and nicotinamide metabolism	17/2710	27/5773	0.0695388093550448	0.371781367139422	ENSG00000166741/ENSG00000105835/ENSG00000109743/ENSG00000157064/ENSG00000106733/ENSG00000103485/ENSG00000076685/ENSG00000135318/ENSG00000172890/ENSG00000141698/ENSG00000138356/ENSG00000197594/ENSG00000112992/ENSG00000154269/ENSG00000112874/ENSG00000173614/ENSG00000004468	NNMT/NAMPT/BST1/NMNAT2/NMRK1/QPRT/NT5C2/NT5E/NADSYN1/NT5C3B/AOX1/ENPP1/NNT/ENPP3/NUDT12/NMNAT1/CD38	hsa:4837/hsa:10135/hsa:683/hsa:23057/hsa:54981/hsa:23475/hsa:22978/hsa:4907/hsa:55191/hsa:115024/hsa:316/hsa:5167/hsa:23530/hsa:5169/hsa:83594/hsa:64802/hsa:952	17	12	ENSG00000166741/ENSG00000105835/ENSG00000109743/ENSG00000106733/ENSG00000103485/ENSG00000135318/ENSG00000172890/ENSG00000197594/ENSG00000154269/ENSG00000112874/ENSG00000173614/ENSG00000004468	5	ENSG00000157064/ENSG00000076685/ENSG00000141698/ENSG00000138356/ENSG00000112992
hsa05212	Pancreatic cancer	41/2710	73/5773	0.0707818074971197	0.371781367139422	ENSG00000112715/ENSG00000168610/ENSG00000163513/ENSG00000146648/ENSG00000128340/ENSG00000105810/ENSG00000099860/ENSG00000105329/ENSG00000087088/ENSG00000171608/ENSG00000107643/ENSG00000110092/ENSG00000169032/ENSG00000102882/ENSG00000198793/ENSG00000142208/ENSG00000007968/ENSG00000171552/ENSG00000139618/ENSG00000101412/ENSG00000109320/ENSG00000175634/ENSG00000173039/ENSG00000132155/ENSG00000138798…	VEGFA/STAT3/TGFBR2/EGFR/RAC2/CDK6/GADD45B/TGFB1/BAX/PIK3CD/MAPK8/CCND1/MAP2K1/MAPK3/MTOR/AKT1/E2F2/BCL2L1/BRCA2/E2F1/NFKB1/RPS6KB2/RELA/RAF1/EGF/DDB2/E2F3/ARAF/GADD45A/PLD1/BAK1/KRAS/MAPK9/RB1/IKBKB/CHUK/RAC1/TGFBR1/JAK1/TGFA/PIK3CB	hsa:7422/hsa:6774/hsa:7048/hsa:1956/hsa:5880/hsa:1021/hsa:4616/hsa:7040/hsa:581/hsa:5293/hsa:5599/hsa:595/hsa:5604/hsa:5595/hsa:2475/hsa:207/hsa:1870/hsa:598/hsa:675/hsa:1869/hsa:4790/hsa:6199/hsa:5970/hsa:5894/hsa:1950/hsa:1643/hsa:1871/hsa:369/hsa:1647/hsa:5337/hsa:578/hsa:3845/hsa:5601/hsa:5925/hsa:3551/hsa:1147/hsa:5879/hsa:7046/hsa:3716/hsa:7039/hsa:5291	41	15	ENSG00000112715/ENSG00000168610/ENSG00000163513/ENSG00000146648/ENSG00000128340/ENSG00000105329/ENSG00000102882/ENSG00000171552/ENSG00000173039/ENSG00000138798/ENSG00000078061/ENSG00000075651/ENSG00000104365/ENSG00000162434/ENSG00000163235	26	ENSG00000105810/ENSG00000099860/ENSG00000087088/ENSG00000171608/ENSG00000107643/ENSG00000110092/ENSG00000169032/ENSG00000198793/ENSG00000142208/ENSG00000007968/ENSG00000139618/ENSG00000101412/ENSG00000109320/ENSG00000175634/ENSG00000132155/ENSG00000134574/ENSG00000112242/ENSG00000116717/ENSG00000030110/ENSG00000133703/ENSG00000050748/ENSG00000139687/ENSG00000213341/ENSG00000136238/ENSG00000106799…
hsa04211	Longevity regulating pathway	42/2710	75/5773	0.0714964167575812	0.371781367139422	ENSG00000112096/ENSG00000121691/ENSG00000006831/ENSG00000118689/ENSG00000087088/ENSG00000151247/ENSG00000185950/ENSG00000171608/ENSG00000198793/ENSG00000142208/ENSG00000187840/ENSG00000103197/ENSG00000109320/ENSG00000175634/ENSG00000173039/ENSG00000181090/ENSG00000177169/ENSG00000149212/ENSG00000157500/ENSG00000162104/ENSG00000096717/ENSG00000107175/ENSG00000181929/ENSG00000174775/ENSG00000159346…	SOD2/CAT/ADIPOR2/FOXO3/BAX/EIF4E/IRS2/PIK3CD/MTOR/AKT1/EIF4EBP1/TSC2/NFKB1/RPS6KB2/RELA/EHMT1/ULK1/SESN3/APPL1/ADCY9/SIRT1/CREB3/PRKAG1/HRAS/ADIPOR1/KRAS/ADCY3/TSC1/CAMK4/IRS1/FOXO1/PPARG/STK11/INSR/ATG13/CREB3L2/PRKACA/PRKAA2/PRKAG2/CREB1/PIK3CB/RPTOR	hsa:6648/hsa:847/hsa:79602/hsa:2309/hsa:581/hsa:1977/hsa:8660/hsa:5293/hsa:2475/hsa:207/hsa:1978/hsa:7249/hsa:4790/hsa:6199/hsa:5970/hsa:79813/hsa:8408/hsa:143686/hsa:26060/hsa:115/hsa:23411/hsa:10488/hsa:5571/hsa:3265/hsa:51094/hsa:3845/hsa:109/hsa:7248/hsa:814/hsa:3667/hsa:2308/hsa:5468/hsa:6794/hsa:3643/hsa:9776/hsa:64764/hsa:5566/hsa:5563/hsa:51422/hsa:1385/hsa:5291/hsa:57521	42	17	ENSG00000112096/ENSG00000121691/ENSG00000006831/ENSG00000118689/ENSG00000185950/ENSG00000173039/ENSG00000177169/ENSG00000149212/ENSG00000157500/ENSG00000096717/ENSG00000107175/ENSG00000181929/ENSG00000159346/ENSG00000165699/ENSG00000171105/ENSG00000175224/ENSG00000162409	25	ENSG00000087088/ENSG00000151247/ENSG00000171608/ENSG00000198793/ENSG00000142208/ENSG00000187840/ENSG00000103197/ENSG00000109320/ENSG00000175634/ENSG00000181090/ENSG00000162104/ENSG00000174775/ENSG00000133703/ENSG00000138031/ENSG00000152495/ENSG00000169047/ENSG00000150907/ENSG00000132170/ENSG00000118046/ENSG00000182158/ENSG00000072062/ENSG00000106617/ENSG00000118260/ENSG00000051382/ENSG00000141564
hsa00100	Steroid biosynthesis	12/2710	18/5773	0.0742936901791472	0.37999395632613	ENSG00000019186/ENSG00000052802/ENSG00000104549/ENSG00000107798/ENSG00000116133/ENSG00000172893/ENSG00000109929/ENSG00000149809/ENSG00000079459/ENSG00000147155/ENSG00000001630/ENSG00000132196	CYP24A1/MSMO1/SQLE/LIPA/DHCR24/DHCR7/SC5D/TM7SF2/FDFT1/EBP/CYP51A1/HSD17B7	hsa:1591/hsa:6307/hsa:6713/hsa:3988/hsa:1718/hsa:1717/hsa:6309/hsa:7108/hsa:2222/hsa:10682/hsa:1595/hsa:51478	12	11	ENSG00000052802/ENSG00000104549/ENSG00000107798/ENSG00000116133/ENSG00000172893/ENSG00000109929/ENSG00000149809/ENSG00000079459/ENSG00000147155/ENSG00000001630/ENSG00000132196	1	ENSG00000019186
hsa00561	Glycerolipid metabolism	29/2710	50/5773	0.0762679296394396	0.380120002449932	ENSG00000172197/ENSG00000134324/ENSG00000162407/ENSG00000085662/ENSG00000147535/ENSG00000072210/ENSG00000065357/ENSG00000204310/ENSG00000141934/ENSG00000077044/ENSG00000155189/ENSG00000143149/ENSG00000203805/ENSG00000169692/ENSG00000117448/ENSG00000143797/ENSG00000132793/ENSG00000153933/ENSG00000160216/ENSG00000149091/ENSG00000158669/ENSG00000164904/ENSG00000102393/ENSG00000137124/ENSG00000101577…	MBOAT1/LPIN1/PLPP3/AKR1B1/PLPP5/ALDH3A2/DGKA/AGPAT1/PLPP2/DGKD/AGPAT5/ALDH9A1/PLPP4/AGPAT2/AKR1A1/MBOAT2/LPIN3/DGKE/AGPAT3/DGKZ/GPAT4/ALDH7A1/GLA/ALDH1B1/LPIN2/ALDH2/TKFC/PLPP1/GK	hsa:154141/hsa:23175/hsa:8613/hsa:231/hsa:84513/hsa:224/hsa:1606/hsa:10554/hsa:8612/hsa:8527/hsa:55326/hsa:223/hsa:196051/hsa:10555/hsa:10327/hsa:129642/hsa:64900/hsa:8526/hsa:56894/hsa:8525/hsa:137964/hsa:501/hsa:2717/hsa:219/hsa:9663/hsa:217/hsa:26007/hsa:8611/hsa:2710	29	17	ENSG00000134324/ENSG00000162407/ENSG00000147535/ENSG00000072210/ENSG00000204310/ENSG00000141934/ENSG00000143149/ENSG00000169692/ENSG00000117448/ENSG00000132793/ENSG00000160216/ENSG00000158669/ENSG00000102393/ENSG00000101577/ENSG00000111275/ENSG00000149476/ENSG00000067113	12	ENSG00000172197/ENSG00000085662/ENSG00000065357/ENSG00000077044/ENSG00000155189/ENSG00000203805/ENSG00000143797/ENSG00000153933/ENSG00000149091/ENSG00000164904/ENSG00000137124/ENSG00000198814
hsa05168	Herpes simplex infection	74/2710	139/5773	0.0780363977761127	0.380120002449932	ENSG00000125730/ENSG00000108691/ENSG00000145604/ENSG00000027697/ENSG00000170312/ENSG00000170581/ENSG00000067182/ENSG00000108561/ENSG00000170345/ENSG00000205581/ENSG00000124193/ENSG00000172115/ENSG00000183684/ENSG00000185745/ENSG00000165119/ENSG00000123374/ENSG00000164305/ENSG00000142166/ENSG00000100650/ENSG00000096063/ENSG00000112081/ENSG00000134001/ENSG00000085514/ENSG00000128829/ENSG00000115875…	C3/CCL2/SKP2/IFNGR1/CDK1/STAT2/TNFRSF1A/C1QBP/FOS/HMGN1/SRSF6/CYCS/ALYREF/IFIT1/HNRNPK/CDK2/CASP3/IFNAR1/SRSF5/SRPK1/SRSF3/EIF2S1/PILRA/EIF2AK4/SRSF7/MAPK8/SOCS3/NECTIN2/OAS2/PER3/SRSF4/SRSF2/TRAF2/SRSF1/IKBKE/POLR2A/PTPN11/EIF2AK3/SRSF9/DDX58/PPP1CC/TNFSF14/USP7/TAF5/OAS3/NFKB1/RELA/HCFC1/SP100/RNASEL/OAS1/PPP1CA/CSNK2A2/NFKBIA/MAVS/FADD/IL1B/CREBBP/TAF6/CDC34/MAPK9/PML/IKBKB/SKP1/TAF9B/EIF2AK1/…	hsa:718/hsa:6347/hsa:6502/hsa:3459/hsa:983/hsa:6773/hsa:7132/hsa:708/hsa:2353/hsa:3150/hsa:6431/hsa:54205/hsa:10189/hsa:3434/hsa:3190/hsa:1017/hsa:836/hsa:3454/hsa:6430/hsa:6732/hsa:6428/hsa:1965/hsa:29992/hsa:440275/hsa:6432/hsa:5599/hsa:9021/hsa:5819/hsa:4939/hsa:8863/hsa:6429/hsa:6427/hsa:7186/hsa:6426/hsa:9641/hsa:5430/hsa:5781/hsa:9451/hsa:8683/hsa:23586/hsa:5501/hsa:8740/hsa:7874/hsa:6877/h…	74	31	ENSG00000125730/ENSG00000027697/ENSG00000170581/ENSG00000067182/ENSG00000170345/ENSG00000124193/ENSG00000185745/ENSG00000142166/ENSG00000100650/ENSG00000085514/ENSG00000184557/ENSG00000130202/ENSG00000111335/ENSG00000049246/ENSG00000263528/ENSG00000172071/ENSG00000107201/ENSG00000125735/ENSG00000173039/ENSG00000067066/ENSG00000135828/ENSG00000089127/ENSG00000088888/ENSG00000140464/ENSG00000104365…	43	ENSG00000108691/ENSG00000145604/ENSG00000170312/ENSG00000108561/ENSG00000205581/ENSG00000172115/ENSG00000183684/ENSG00000165119/ENSG00000123374/ENSG00000164305/ENSG00000096063/ENSG00000112081/ENSG00000134001/ENSG00000128829/ENSG00000115875/ENSG00000107643/ENSG00000116350/ENSG00000161547/ENSG00000127191/ENSG00000136450/ENSG00000181222/ENSG00000179295/ENSG00000111786/ENSG00000186298/ENSG00000187555…
hsa00010	Glycolysis / Gluconeogenesis	31/2710	54/5773	0.0791916671770692	0.380120002449932	ENSG00000111640/ENSG00000006534/ENSG00000067225/ENSG00000171314/ENSG00000131069/ENSG00000109107/ENSG00000102144/ENSG00000156510/ENSG00000134333/ENSG00000111669/ENSG00000111674/ENSG00000079739/ENSG00000072210/ENSG00000159399/ENSG00000168291/ENSG00000074800/ENSG00000143149/ENSG00000156515/ENSG00000117448/ENSG00000131828/ENSG00000159322/ENSG00000111716/ENSG00000141349/ENSG00000164904/ENSG00000152556…	GAPDH/ALDH3B1/PKM/PGAM1/ACSS2/ALDOC/PGK1/HKDC1/LDHA/TPI1/ENO2/PGM1/ALDH3A2/HK2/PDHB/ENO1/ALDH9A1/HK1/AKR1A1/PDHA1/ADPGK/LDHB/G6PC3/ALDH7A1/PFKM/ALDH1B1/PFKL/ADH6/ALDH1A3/ENO3/ALDH2	hsa:2597/hsa:221/hsa:5315/hsa:5223/hsa:55902/hsa:230/hsa:5230/hsa:80201/hsa:3939/hsa:7167/hsa:2026/hsa:5236/hsa:224/hsa:3099/hsa:5162/hsa:2023/hsa:223/hsa:3098/hsa:10327/hsa:5160/hsa:83440/hsa:3945/hsa:92579/hsa:501/hsa:5213/hsa:219/hsa:5211/hsa:130/hsa:220/hsa:2027/hsa:217	31	18	ENSG00000111640/ENSG00000006534/ENSG00000067225/ENSG00000131069/ENSG00000109107/ENSG00000102144/ENSG00000156510/ENSG00000134333/ENSG00000111669/ENSG00000111674/ENSG00000072210/ENSG00000159399/ENSG00000143149/ENSG00000117448/ENSG00000159322/ENSG00000141349/ENSG00000141959/ENSG00000111275	13	ENSG00000171314/ENSG00000079739/ENSG00000168291/ENSG00000074800/ENSG00000156515/ENSG00000131828/ENSG00000111716/ENSG00000164904/ENSG00000152556/ENSG00000137124/ENSG00000172955/ENSG00000184254/ENSG00000108515
hsa03460	Fanconi anemia pathway	31/2710	54/5773	0.0791916671770692	0.380120002449932	ENSG00000140525/ENSG00000132383/ENSG00000187741/ENSG00000144554/ENSG00000012048/ENSG00000197299/ENSG00000101751/ENSG00000077152/ENSG00000154920/ENSG00000108384/ENSG00000170734/ENSG00000136492/ENSG00000221829/ENSG00000169689/ENSG00000197774/ENSG00000100726/ENSG00000139618/ENSG00000178966/ENSG00000164053/ENSG00000177302/ENSG00000175643/ENSG00000181544/ENSG00000185504/ENSG00000009413/ENSG00000188827…	FANCI/RPA1/FANCA/FANCD2/BRCA1/BLM/POLI/UBE2T/EME1/RAD51C/POLH/BRIP1/FANCG/CENPX/EME2/TELO2/BRCA2/RMI1/ATRIP/TOP3A/RMI2/FANCB/FAAP100/REV3L/SLX4/FANCE/FANCM/ATR/WDR48/MLH1/POLN	hsa:55215/hsa:6117/hsa:2175/hsa:2177/hsa:672/hsa:641/hsa:11201/hsa:29089/hsa:146956/hsa:5889/hsa:5429/hsa:83990/hsa:2189/hsa:201254/hsa:197342/hsa:9894/hsa:675/hsa:80010/hsa:84126/hsa:7156/hsa:116028/hsa:2187/hsa:80233/hsa:5980/hsa:84464/hsa:2178/hsa:57697/hsa:545/hsa:57599/hsa:4292/hsa:353497	31	4	ENSG00000101751/ENSG00000197774/ENSG00000114742/ENSG00000130997	27	ENSG00000140525/ENSG00000132383/ENSG00000187741/ENSG00000144554/ENSG00000012048/ENSG00000197299/ENSG00000077152/ENSG00000154920/ENSG00000108384/ENSG00000170734/ENSG00000136492/ENSG00000221829/ENSG00000169689/ENSG00000100726/ENSG00000139618/ENSG00000178966/ENSG00000164053/ENSG00000177302/ENSG00000175643/ENSG00000181544/ENSG00000185504/ENSG00000009413/ENSG00000188827/ENSG00000112039/ENSG00000187790…
hsa04621	NOD-like receptor signaling pathway	73/2710	138/5773	0.0914342041349415	0.432131649379312	ENSG00000164733/ENSG00000265972/ENSG00000108691/ENSG00000096384/ENSG00000163565/ENSG00000170581/ENSG00000117226/ENSG00000105835/ENSG00000080824/ENSG00000101333/ENSG00000096433/ENSG00000089041/ENSG00000142166/ENSG00000213585/ENSG00000196954/ENSG00000051523/ENSG00000005100/ENSG00000163297/ENSG00000162645/ENSG00000092439/ENSG00000139112/ENSG00000151414/ENSG00000184584/ENSG00000110218/ENSG00000107643…	CTSB/TXNIP/CCL2/HSP90AB1/IFI16/STAT2/GBP3/NAMPT/HSP90AA1/PLCB4/ITPR3/P2RX7/IFNAR1/VDAC1/CASP4/CYBA/DHX33/ANTXR2/GBP2/TRPM7/GABARAPL1/NEK7/TMEM173/PANX1/MAPK8/MAPK3/OAS2/PLCB1/RBCK1/TRAF2/IKBKE/TNFAIP3/BCL2L1/SHARPIN/ANTXR1/NLRP1/ERBIN/MFN2/ITPR2/OAS3/NFKB1/DNM1L/RELA/TANK/RIPK1/IRAK4/RNASEL/OAS1/GABARAPL2/SUGT1/NFKBIA/MAVS/FADD/MCU/VDAC3/NOD1/IL1B/MAPK12/BIRC3/CASP1/MAPK9/CARD8/IKBKB/RHOA/NLRP3/T…	hsa:1508/hsa:10628/hsa:6347/hsa:3326/hsa:3428/hsa:6773/hsa:2635/hsa:10135/hsa:3320/hsa:5332/hsa:3710/hsa:5027/hsa:3454/hsa:7416/hsa:837/hsa:1535/hsa:56919/hsa:118429/hsa:2634/hsa:54822/hsa:23710/hsa:140609/hsa:340061/hsa:24145/hsa:5599/hsa:5595/hsa:4939/hsa:23236/hsa:10616/hsa:7186/hsa:9641/hsa:7128/hsa:598/hsa:81858/hsa:84168/hsa:22861/hsa:55914/hsa:9927/hsa:3709/hsa:4940/hsa:4790/hsa:10059/hsa:…	73	43	ENSG00000164733/ENSG00000265972/ENSG00000163565/ENSG00000170581/ENSG00000117226/ENSG00000105835/ENSG00000096433/ENSG00000089041/ENSG00000142166/ENSG00000196954/ENSG00000051523/ENSG00000163297/ENSG00000162645/ENSG00000092439/ENSG00000139112/ENSG00000184584/ENSG00000110218/ENSG00000102882/ENSG00000111335/ENSG00000182621/ENSG00000125826/ENSG00000263528/ENSG00000118503/ENSG00000171552/ENSG00000179526…	30	ENSG00000108691/ENSG00000096384/ENSG00000080824/ENSG00000101333/ENSG00000213585/ENSG00000005100/ENSG00000151414/ENSG00000107643/ENSG00000127191/ENSG00000091592/ENSG00000112851/ENSG00000116688/ENSG00000111331/ENSG00000109320/ENSG00000087470/ENSG00000165416/ENSG00000100906/ENSG00000168040/ENSG00000156026/ENSG00000078668/ENSG00000106100/ENSG00000125538/ENSG00000188130/ENSG00000050748/ENSG00000067560…
hsa01200	Carbon metabolism	56/2710	104/5773	0.0927975016295318	0.432131649379312	ENSG00000147224/ENSG00000111640/ENSG00000138413/ENSG00000067225/ENSG00000171314/ENSG00000131069/ENSG00000109107/ENSG00000102144/ENSG00000125166/ENSG00000049239/ENSG00000156510/ENSG00000122729/ENSG00000121691/ENSG00000111669/ENSG00000111674/ENSG00000062485/ENSG00000135069/ENSG00000114054/ENSG00000091483/ENSG00000075239/ENSG00000082212/ENSG00000160211/ENSG00000159399/ENSG00000168291/ENSG00000182054…	PRPS1/GAPDH/IDH1/PKM/PGAM1/ACSS2/ALDOC/PGK1/GOT2/H6PD/HKDC1/ACO1/CAT/TPI1/ENO2/CS/PSAT1/PCCB/FH/ACAT1/ME2/G6PD/HK2/PDHB/IDH2/ENO1/HK1/PHGDH/OGDH/PGP/MTHFR/SDHC/PGLS/SDHB/ACADS/IDH3A/PDHA1/ADPGK/MDH2/HADHA/RPE/SUCLA2/GOT1/SDHA/PC/TALDO1/PRPS2/MUT/GPT2/PFKM/PFKL/ENO3/ACADM/TKFC/PCCA/CPS1	hsa:5631/hsa:2597/hsa:3417/hsa:5315/hsa:5223/hsa:55902/hsa:230/hsa:5230/hsa:2806/hsa:9563/hsa:80201/hsa:48/hsa:847/hsa:7167/hsa:2026/hsa:1431/hsa:29968/hsa:5096/hsa:2271/hsa:38/hsa:4200/hsa:2539/hsa:3099/hsa:5162/hsa:3418/hsa:2023/hsa:3098/hsa:26227/hsa:4967/hsa:283871/hsa:4524/hsa:6391/hsa:25796/hsa:6390/hsa:35/hsa:3419/hsa:5160/hsa:83440/hsa:4191/hsa:3030/hsa:6120/hsa:8803/hsa:2805/hsa:6389/hsa…	56	25	ENSG00000111640/ENSG00000138413/ENSG00000067225/ENSG00000131069/ENSG00000109107/ENSG00000102144/ENSG00000049239/ENSG00000156510/ENSG00000122729/ENSG00000121691/ENSG00000111669/ENSG00000111674/ENSG00000160211/ENSG00000159399/ENSG00000177000/ENSG00000143252/ENSG00000130313/ENSG00000122971/ENSG00000159322/ENSG00000084754/ENSG00000173599/ENSG00000146085/ENSG00000141959/ENSG00000149476/ENSG00000021826	31	ENSG00000147224/ENSG00000171314/ENSG00000125166/ENSG00000062485/ENSG00000135069/ENSG00000114054/ENSG00000091483/ENSG00000075239/ENSG00000082212/ENSG00000168291/ENSG00000182054/ENSG00000074800/ENSG00000156515/ENSG00000092621/ENSG00000105953/ENSG00000184207/ENSG00000117118/ENSG00000166411/ENSG00000131828/ENSG00000146701/ENSG00000197713/ENSG00000136143/ENSG00000120053/ENSG00000073578/ENSG00000177156…
hsa04392	Hippo signaling pathway - multiple species	16/2710	26/5773	0.0972012782826969	0.445982335650021	ENSG00000139926/ENSG00000187079/ENSG00000129474/ENSG00000197905/ENSG00000173542/ENSG00000018408/ENSG00000142279/ENSG00000114978/ENSG00000007866/ENSG00000169435/ENSG00000213923/ENSG00000104375/ENSG00000196159/ENSG00000137693/ENSG00000151748/ENSG00000074219	FRMD6/TEAD1/AJUBA/TEAD4/MOB1B/WWTR1/WTIP/MOB1A/TEAD3/RASSF6/CSNK1E/STK3/FAT4/YAP1/SAV1/TEAD2	hsa:122786/hsa:7003/hsa:84962/hsa:7004/hsa:92597/hsa:25937/hsa:126374/hsa:55233/hsa:7005/hsa:166824/hsa:1454/hsa:6788/hsa:79633/hsa:10413/hsa:60485/hsa:8463	16	5	ENSG00000018408/ENSG00000169435/ENSG00000196159/ENSG00000137693/ENSG00000151748	11	ENSG00000139926/ENSG00000187079/ENSG00000129474/ENSG00000197905/ENSG00000173542/ENSG00000142279/ENSG00000114978/ENSG00000007866/ENSG00000213923/ENSG00000104375/ENSG00000074219
hsa04215	Apoptosis - multiple species	18/2710	30/5773	0.105078317207755	0.448004412759053	ENSG00000067182/ENSG00000089685/ENSG00000172115/ENSG00000164305/ENSG00000087088/ENSG00000107643/ENSG00000171552/ENSG00000120868/ENSG00000168040/ENSG00000115760/ENSG00000153094/ENSG00000023445/ENSG00000030110/ENSG00000050748/ENSG00000176720/ENSG00000165806/ENSG00000015475/ENSG00000101966	TNFRSF1A/BIRC5/CYCS/CASP3/BAX/MAPK8/BCL2L1/APAF1/FADD/BIRC6/BCL2L11/BIRC3/BAK1/MAPK9/BOK/CASP7/BID/XIAP	hsa:7132/hsa:332/hsa:54205/hsa:836/hsa:581/hsa:5599/hsa:598/hsa:317/hsa:8772/hsa:57448/hsa:10018/hsa:330/hsa:578/hsa:5601/hsa:666/hsa:840/hsa:637/hsa:331	18	6	ENSG00000067182/ENSG00000171552/ENSG00000153094/ENSG00000023445/ENSG00000015475/ENSG00000101966	12	ENSG00000089685/ENSG00000172115/ENSG00000164305/ENSG00000087088/ENSG00000107643/ENSG00000120868/ENSG00000168040/ENSG00000115760/ENSG00000030110/ENSG00000050748/ENSG00000176720/ENSG00000165806
hsa04137	Mitophagy - animal	35/2710	63/5773	0.10566723837142	0.448004412759053	ENSG00000161011/ENSG00000104765/ENSG00000100644/ENSG00000123240/ENSG00000188554/ENSG00000126458/ENSG00000247077/ENSG00000276600/ENSG00000139112/ENSG00000118689/ENSG00000099968/ENSG00000075785/ENSG00000164442/ENSG00000107643/ENSG00000068323/ENSG00000106052/ENSG00000171552/ENSG00000172071/ENSG00000214253/ENSG00000136436/ENSG00000158186/ENSG00000101412/ENSG00000116688/ENSG00000173039/ENSG00000104946…	SQSTM1/BNIP3L/HIF1A/OPTN/NBR1/RRAS/PGAM5/RAB7B/GABARAPL1/FOXO3/BCL2L13/RAB7A/CITED2/MAPK8/TFE3/TAX1BP1/BCL2L1/EIF2AK3/FIS1/CALCOCO2/MRAS/E2F1/MFN2/RELA/TBC1D17/ULK1/GABARAPL2/CSNK2A2/SRC/HRAS/RRAS2/KRAS/MAPK9/BNIP3/TOMM7	hsa:8878/hsa:665/hsa:3091/hsa:10133/hsa:4077/hsa:6237/hsa:192111/hsa:338382/hsa:23710/hsa:2309/hsa:23786/hsa:7879/hsa:10370/hsa:5599/hsa:7030/hsa:8887/hsa:598/hsa:9451/hsa:51024/hsa:10241/hsa:22808/hsa:1869/hsa:9927/hsa:5970/hsa:79735/hsa:8408/hsa:11345/hsa:1459/hsa:6714/hsa:3265/hsa:22800/hsa:3845/hsa:5601/hsa:664/hsa:54543	35	22	ENSG00000161011/ENSG00000104765/ENSG00000123240/ENSG00000188554/ENSG00000126458/ENSG00000276600/ENSG00000139112/ENSG00000118689/ENSG00000099968/ENSG00000075785/ENSG00000164442/ENSG00000068323/ENSG00000171552/ENSG00000172071/ENSG00000214253/ENSG00000136436/ENSG00000173039/ENSG00000104946/ENSG00000177169/ENSG00000034713/ENSG00000176171/ENSG00000196683	13	ENSG00000100644/ENSG00000247077/ENSG00000107643/ENSG00000106052/ENSG00000158186/ENSG00000101412/ENSG00000116688/ENSG00000070770/ENSG00000197122/ENSG00000174775/ENSG00000133818/ENSG00000133703/ENSG00000050748
hsa04115	p53 signaling pathway	39/2710	71/5773	0.108097076360521	0.448004412759053	ENSG00000106366/ENSG00000134057/ENSG00000138764/ENSG00000157456/ENSG00000170312/ENSG00000112378/ENSG00000146674/ENSG00000120889/ENSG00000149311/ENSG00000105810/ENSG00000099860/ENSG00000137801/ENSG00000172115/ENSG00000085117/ENSG00000123374/ENSG00000164305/ENSG00000164054/ENSG00000075218/ENSG00000087088/ENSG00000170836/ENSG00000177595/ENSG00000171848/ENSG00000110092/ENSG00000048392/ENSG00000171552…	SERPINE1/CCNB1/CCNG2/CCNB2/CDK1/PERP/IGFBP3/TNFRSF10B/ATM/CDK6/GADD45B/THBS1/CYCS/CD82/CDK2/CASP3/SHISA5/GTSE1/BAX/PPM1D/PIDD1/RRM2/CCND1/RRM2B/BCL2L1/TSC2/STEAP3/APAF1/CCNG1/CHEK1/SESN3/DDB2/ZMAT3/GADD45A/PTEN/CCND3/SIVA1/ATR/BID	hsa:5054/hsa:891/hsa:901/hsa:9133/hsa:983/hsa:64065/hsa:3486/hsa:8795/hsa:472/hsa:1021/hsa:4616/hsa:7057/hsa:54205/hsa:3732/hsa:1017/hsa:836/hsa:51246/hsa:51512/hsa:581/hsa:8493/hsa:55367/hsa:6241/hsa:595/hsa:50484/hsa:598/hsa:7249/hsa:55240/hsa:317/hsa:900/hsa:1111/hsa:143686/hsa:1643/hsa:64393/hsa:1647/hsa:5728/hsa:896/hsa:10572/hsa:545/hsa:637	39	14	ENSG00000106366/ENSG00000138764/ENSG00000112378/ENSG00000120889/ENSG00000149311/ENSG00000085117/ENSG00000164054/ENSG00000048392/ENSG00000171552/ENSG00000115107/ENSG00000113328/ENSG00000149212/ENSG00000171862/ENSG00000015475	25	ENSG00000134057/ENSG00000157456/ENSG00000170312/ENSG00000146674/ENSG00000105810/ENSG00000099860/ENSG00000137801/ENSG00000172115/ENSG00000123374/ENSG00000164305/ENSG00000075218/ENSG00000087088/ENSG00000170836/ENSG00000177595/ENSG00000171848/ENSG00000110092/ENSG00000103197/ENSG00000120868/ENSG00000149554/ENSG00000134574/ENSG00000172667/ENSG00000116717/ENSG00000112576/ENSG00000184990/ENSG00000175054
hsa00190	Oxidative phosphorylation	65/2710	123/5773	0.108574107024724	0.448004412759053	ENSG00000198938/ENSG00000198712/ENSG00000198840/ENSG00000198727/ENSG00000198888/ENSG00000198763/ENSG00000198886/ENSG00000071553/ENSG00000212907/ENSG00000198899/ENSG00000198804/ENSG00000113732/ENSG00000152234/ENSG00000033627/ENSG00000179091/ENSG00000228253/ENSG00000159199/ENSG00000135940/ENSG00000155097/ENSG00000145494/ENSG00000159720/ENSG00000147416/ENSG00000168653/ENSG00000110955/ENSG00000047249…	MT-CO3/MT-CO2/MT-ND3/MT-CYB/MT-ND1/MT-ND2/MT-ND4/ATP6AP1/MT-ND4L/MT-ATP6/MT-CO1/ATP6V0E1/ATP5F1A/ATP6V0A1/CYC1/MT-ATP8/ATP5MC1/COX5B/ATP6V1C1/NDUFS6/ATP6V0D1/ATP6V1B2/NDUFS5/ATP5F1B/ATP6V1H/ATP6V1G1/TCIRG1/NDUFC2/ATP6V0B/SDHC/ATP6V1E1/ATP6V0A2/SDHB/COX7C/ATP5MC2/NDUFA4L2/COX4I1/SDHA/ATP6V1A/NDUFA1/NDUFB9/NDUFA12/UQCRC1/NDUFS1/COX7A2L/ATP6V1D/UQCRFS1/ATP5MF/MT-ND6/COX5A/NDUFA3/NDUFV1/NDUFB6/UQCRH/…	hsa:4514/hsa:4513/hsa:4537/hsa:4519/hsa:4535/hsa:4536/hsa:4538/hsa:537/hsa:4539/hsa:4508/hsa:4512/hsa:8992/hsa:498/hsa:535/hsa:1537/hsa:4509/hsa:516/hsa:1329/hsa:528/hsa:4726/hsa:9114/hsa:526/hsa:4725/hsa:506/hsa:51606/hsa:9550/hsa:10312/hsa:4718/hsa:533/hsa:6391/hsa:529/hsa:23545/hsa:6390/hsa:1350/hsa:517/hsa:56901/hsa:1327/hsa:6389/hsa:523/hsa:4694/hsa:4715/hsa:55967/hsa:7384/hsa:4719/hsa:9167/…	65	39	ENSG00000198938/ENSG00000198712/ENSG00000198840/ENSG00000198727/ENSG00000198888/ENSG00000198763/ENSG00000198886/ENSG00000071553/ENSG00000212907/ENSG00000198899/ENSG00000198804/ENSG00000113732/ENSG00000033627/ENSG00000228253/ENSG00000135940/ENSG00000155097/ENSG00000159720/ENSG00000147416/ENSG00000047249/ENSG00000136888/ENSG00000110719/ENSG00000151366/ENSG00000117410/ENSG00000143252/ENSG00000131100…	26	ENSG00000152234/ENSG00000179091/ENSG00000159199/ENSG00000145494/ENSG00000168653/ENSG00000110955/ENSG00000185344/ENSG00000117118/ENSG00000073578/ENSG00000147684/ENSG00000184752/ENSG00000010256/ENSG00000023228/ENSG00000169021/ENSG00000241468/ENSG00000178741/ENSG00000170906/ENSG00000167792/ENSG00000165264/ENSG00000173660/ENSG00000110717/ENSG00000115286/ENSG00000112695/ENSG00000166260/ENSG00000138777…
hsa04064	NF-kappa B signaling pathway	41/2710	75/5773	0.108941892127445	0.448004412759053	ENSG00000115594/ENSG00000090339/ENSG00000067182/ENSG00000003402/ENSG00000149311/ENSG00000099860/ENSG00000111321/ENSG00000143799/ENSG00000073756/ENSG00000177595/ENSG00000172175/ENSG00000104856/ENSG00000254087/ENSG00000184216/ENSG00000198286/ENSG00000102524/ENSG00000102871/ENSG00000127191/ENSG00000118503/ENSG00000171552/ENSG00000107201/ENSG00000125735/ENSG00000109320/ENSG00000082805/ENSG00000173039…	IL1R1/ICAM1/TNFRSF1A/CFLAR/ATM/GADD45B/LTBR/PARP1/PTGS2/PIDD1/MALT1/RELB/LYN/IRAK1/CARD11/TNFSF13B/TRADD/TRAF2/TNFAIP3/BCL2L1/DDX58/TNFSF14/NFKB1/ERC1/RELA/RIPK1/TRIM25/IRAK4/CSNK2A2/NFKBIA/PLCG2/IL1B/PLCG1/BIRC3/PIAS4/IKBKB/TNFRSF11A/TAB3/CHUK/CXCL8/XIAP	hsa:3554/hsa:3383/hsa:7132/hsa:8837/hsa:472/hsa:4616/hsa:4055/hsa:142/hsa:5743/hsa:55367/hsa:10892/hsa:5971/hsa:4067/hsa:3654/hsa:84433/hsa:10673/hsa:8717/hsa:7186/hsa:7128/hsa:598/hsa:23586/hsa:8740/hsa:4790/hsa:23085/hsa:5970/hsa:8737/hsa:7706/hsa:51135/hsa:1459/hsa:4792/hsa:5336/hsa:3553/hsa:5335/hsa:330/hsa:51588/hsa:3551/hsa:8792/hsa:257397/hsa:1147/hsa:3576/hsa:331	41	27	ENSG00000115594/ENSG00000090339/ENSG00000067182/ENSG00000003402/ENSG00000149311/ENSG00000111321/ENSG00000073756/ENSG00000104856/ENSG00000254087/ENSG00000198286/ENSG00000102524/ENSG00000102871/ENSG00000118503/ENSG00000171552/ENSG00000107201/ENSG00000125735/ENSG00000173039/ENSG00000137275/ENSG00000121060/ENSG00000198001/ENSG00000197943/ENSG00000023445/ENSG00000104365/ENSG00000141655/ENSG00000157625…	14	ENSG00000099860/ENSG00000143799/ENSG00000177595/ENSG00000172175/ENSG00000184216/ENSG00000127191/ENSG00000109320/ENSG00000082805/ENSG00000070770/ENSG00000100906/ENSG00000125538/ENSG00000124181/ENSG00000105229/ENSG00000213341
hsa04659	Th17 cell differentiation	41/2710	75/5773	0.108941892127445	0.448004412759053	ENSG00000096384/ENSG00000115594/ENSG00000027697/ENSG00000159216/ENSG00000168610/ENSG00000163513/ENSG00000166888/ENSG00000170345/ENSG00000100644/ENSG00000080824/ENSG00000134352/ENSG00000105329/ENSG00000143365/ENSG00000077238/ENSG00000103522/ENSG00000107643/ENSG00000102882/ENSG00000126561/ENSG00000198793/ENSG00000173757/ENSG00000196083/ENSG00000160712/ENSG00000109320/ENSG00000173039/ENSG00000105639…	HSP90AB1/IL1R1/IFNGR1/RUNX1/STAT3/TGFBR2/STAT6/FOS/HIF1A/HSP90AA1/IL6ST/TGFB1/RORC/IL4R/IL21R/MAPK8/MAPK3/STAT5A/MTOR/STAT5B/IL1RAP/IL6R/NFKB1/RELA/JAK3/AHR/RXRA/NFATC2/NFKBIA/NFKBIE/IL23A/IL1B/PLCG1/MAPK12/MAPK9/NFATC1/IKBKB/CHUK/TGFBR1/JAK1/PPP3CC	hsa:3326/hsa:3554/hsa:3459/hsa:861/hsa:6774/hsa:7048/hsa:6778/hsa:2353/hsa:3091/hsa:3320/hsa:3572/hsa:7040/hsa:6097/hsa:3566/hsa:50615/hsa:5599/hsa:5595/hsa:6776/hsa:2475/hsa:6777/hsa:3556/hsa:3570/hsa:4790/hsa:5970/hsa:3718/hsa:196/hsa:6256/hsa:4773/hsa:4792/hsa:4794/hsa:51561/hsa:3553/hsa:5335/hsa:6300/hsa:5601/hsa:4772/hsa:3551/hsa:1147/hsa:7046/hsa:3716/hsa:5533	41	24	ENSG00000115594/ENSG00000027697/ENSG00000159216/ENSG00000168610/ENSG00000163513/ENSG00000166888/ENSG00000170345/ENSG00000134352/ENSG00000105329/ENSG00000143365/ENSG00000077238/ENSG00000103522/ENSG00000102882/ENSG00000196083/ENSG00000160712/ENSG00000173039/ENSG00000105639/ENSG00000101096/ENSG00000146232/ENSG00000110944/ENSG00000131196/ENSG00000104365/ENSG00000162434/ENSG00000120910	17	ENSG00000096384/ENSG00000100644/ENSG00000080824/ENSG00000107643/ENSG00000126561/ENSG00000198793/ENSG00000173757/ENSG00000109320/ENSG00000106546/ENSG00000186350/ENSG00000100906/ENSG00000125538/ENSG00000124181/ENSG00000188130/ENSG00000050748/ENSG00000213341/ENSG00000106799
hsa04012	ErbB signaling pathway	43/2710	79/5773	0.10958307867396	0.448004412759053	ENSG00000065361/ENSG00000146648/ENSG00000129946/ENSG00000160691/ENSG00000110395/ENSG00000113070/ENSG00000158092/ENSG00000171608/ENSG00000082701/ENSG00000169398/ENSG00000107643/ENSG00000130669/ENSG00000169032/ENSG00000102882/ENSG00000126561/ENSG00000157168/ENSG00000198793/ENSG00000145349/ENSG00000142208/ENSG00000173757/ENSG00000187840/ENSG00000158458/ENSG00000126583/ENSG00000143322/ENSG00000175634…	ERBB3/EGFR/SHC2/SHC1/CBL/HBEGF/NCK1/PIK3CD/GSK3B/PTK2/MAPK8/PAK4/MAP2K1/MAPK3/STAT5A/NRG1/MTOR/CAMK2D/AKT1/STAT5B/EIF4EBP1/NRG2/PRKCG/ABL2/RPS6KB2/RAF1/MAP2K2/CAMK2A/EGF/SRC/BTC/PLCG2/HRAS/ARAF/GAB1/PLCG1/KRAS/SHC3/MAPK9/CAMK2B/SOS2/TGFA/PIK3CB	hsa:2065/hsa:1956/hsa:25759/hsa:6464/hsa:867/hsa:1839/hsa:4690/hsa:5293/hsa:2932/hsa:5747/hsa:5599/hsa:10298/hsa:5604/hsa:5595/hsa:6776/hsa:3084/hsa:2475/hsa:817/hsa:207/hsa:6777/hsa:1978/hsa:9542/hsa:5582/hsa:27/hsa:6199/hsa:5894/hsa:5605/hsa:815/hsa:1950/hsa:6714/hsa:685/hsa:5336/hsa:3265/hsa:369/hsa:2549/hsa:5335/hsa:3845/hsa:53358/hsa:5601/hsa:816/hsa:6655/hsa:7039/hsa:5291	43	16	ENSG00000146648/ENSG00000129946/ENSG00000160691/ENSG00000158092/ENSG00000082701/ENSG00000102882/ENSG00000145349/ENSG00000158458/ENSG00000070808/ENSG00000138798/ENSG00000174808/ENSG00000197943/ENSG00000078061/ENSG00000109458/ENSG00000100485/ENSG00000163235	27	ENSG00000065361/ENSG00000110395/ENSG00000113070/ENSG00000171608/ENSG00000169398/ENSG00000107643/ENSG00000130669/ENSG00000169032/ENSG00000126561/ENSG00000157168/ENSG00000198793/ENSG00000142208/ENSG00000173757/ENSG00000187840/ENSG00000126583/ENSG00000143322/ENSG00000175634/ENSG00000132155/ENSG00000126934/ENSG00000197122/ENSG00000174775/ENSG00000124181/ENSG00000133703/ENSG00000148082/ENSG00000050748…
hsa00531	Glycosaminoglycan degradation	11/2710	17/5773	0.110001229151168	0.448004412759053	ENSG00000135677/ENSG00000049860/ENSG00000010404/ENSG00000213614/ENSG00000170266/ENSG00000165102/ENSG00000141012/ENSG00000113273/ENSG00000181523/ENSG00000108784/ENSG00000127415	GNS/HEXB/IDS/HEXA/GLB1/HGSNAT/GALNS/ARSB/SGSH/NAGLU/IDUA	hsa:2799/hsa:3074/hsa:3423/hsa:3073/hsa:2720/hsa:138050/hsa:2588/hsa:411/hsa:6448/hsa:4669/hsa:3425	11	10	ENSG00000135677/ENSG00000049860/ENSG00000010404/ENSG00000213614/ENSG00000170266/ENSG00000165102/ENSG00000141012/ENSG00000181523/ENSG00000108784/ENSG00000127415	1	ENSG00000113273
hsa04380	Osteoclast differentiation	52/2710	97/5773	0.110565191610407	0.448004412759053	ENSG00000161011/ENSG00000115641/ENSG00000083799/ENSG00000115594/ENSG00000027697/ENSG00000170581/ENSG00000163513/ENSG00000067182/ENSG00000010810/ENSG00000170345/ENSG00000007952/ENSG00000142166/ENSG00000105329/ENSG00000051523/ENSG00000130522/ENSG00000184371/ENSG00000171608/ENSG00000104856/ENSG00000107643/ENSG00000184557/ENSG00000169032/ENSG00000102882/ENSG00000075426/ENSG00000127191/ENSG00000175592…	SQSTM1/FHL2/CYLD/IL1R1/IFNGR1/STAT2/TGFBR2/TNFRSF1A/FYN/FOS/NOX1/IFNAR1/TGFB1/CYBA/JUND/CSF1/PIK3CD/RELB/MAPK8/SOCS3/MAP2K1/MAPK3/FOSL2/TRAF2/FOSL1/AKT1/SIRPA/NFKB1/RELA/JUNB/SOCS1/NFATC2/NFKBIA/PLCG2/IL1B/MAPK12/MAPK9/FCGR1A/NFATC1/FOSB/IKBKB/TNFRSF11B/TNFRSF11A/CAMK4/PPARG/CHUK/RAC1/TGFBR1/JAK1/PPP3CC/CREB1/PIK3CB	hsa:8878/hsa:2274/hsa:1540/hsa:3554/hsa:3459/hsa:6773/hsa:7048/hsa:7132/hsa:2534/hsa:2353/hsa:27035/hsa:3454/hsa:7040/hsa:1535/hsa:3727/hsa:1435/hsa:5293/hsa:5971/hsa:5599/hsa:9021/hsa:5604/hsa:5595/hsa:2355/hsa:7186/hsa:8061/hsa:207/hsa:140885/hsa:4790/hsa:5970/hsa:3726/hsa:8651/hsa:4773/hsa:4792/hsa:5336/hsa:3553/hsa:6300/hsa:5601/hsa:2209/hsa:4772/hsa:2354/hsa:3551/hsa:4982/hsa:8792/hsa:814/hs…	52	31	ENSG00000161011/ENSG00000083799/ENSG00000115594/ENSG00000027697/ENSG00000170581/ENSG00000163513/ENSG00000067182/ENSG00000170345/ENSG00000007952/ENSG00000142166/ENSG00000105329/ENSG00000051523/ENSG00000130522/ENSG00000184371/ENSG00000104856/ENSG00000184557/ENSG00000102882/ENSG00000175592/ENSG00000198053/ENSG00000173039/ENSG00000171223/ENSG00000185338/ENSG00000101096/ENSG00000197943/ENSG00000150337…	21	ENSG00000115641/ENSG00000010810/ENSG00000171608/ENSG00000107643/ENSG00000169032/ENSG00000075426/ENSG00000127191/ENSG00000142208/ENSG00000109320/ENSG00000100906/ENSG00000125538/ENSG00000188130/ENSG00000050748/ENSG00000164761/ENSG00000152495/ENSG00000132170/ENSG00000213341/ENSG00000136238/ENSG00000106799/ENSG00000118260/ENSG00000051382
hsa05169	Epstein-Barr virus infection	78/2710	150/5773	0.120137793996331	0.474777157165212	ENSG00000145604/ENSG00000145386/ENSG00000090339/ENSG00000168610/ENSG00000175166/ENSG00000170581/ENSG00000105810/ENSG00000099860/ENSG00000172115/ENSG00000123374/ENSG00000164305/ENSG00000142166/ENSG00000179218/ENSG00000167004/ENSG00000196591/ENSG00000087088/ENSG00000171608/ENSG00000104856/ENSG00000107643/ENSG00000254087/ENSG00000184216/ENSG00000110092/ENSG00000111335/ENSG00000102871/ENSG00000173692…	SKP2/CCNA2/ICAM1/STAT3/PSMD2/STAT2/CDK6/GADD45B/CYCS/CDK2/CASP3/IFNAR1/CALR/PDIA3/HDAC2/BAX/PIK3CD/RELB/MAPK8/LYN/IRAK1/CCND1/OAS2/TRADD/PSMD1/TRAF2/PSMD11/AKT1/IKBKE/TNFAIP3/E2F2/PSMC3/SEM1/DDX58/VIM/PSMC4/USP7/E2F1/OAS3/PSMD14/NFKB1/APAF1/RELA/JAK3/CD44/RIPK1/PSMD6/IRAK4/OAS1/PSMD3/MAP2K3/NFKBIA/MAVS/FADD/CIR1/DDB2/PLCG2/PSMD13/E2F3/BCL2L11/GADD45A/NFKBIE/MAPK12/BAK1/CCND3/ADRM1/MAPK9/RB1/IKBKB…	hsa:6502/hsa:890/hsa:3383/hsa:6774/hsa:5708/hsa:6773/hsa:1021/hsa:4616/hsa:54205/hsa:1017/hsa:836/hsa:3454/hsa:811/hsa:2923/hsa:3066/hsa:581/hsa:5293/hsa:5971/hsa:5599/hsa:4067/hsa:3654/hsa:595/hsa:4939/hsa:8717/hsa:5707/hsa:7186/hsa:5717/hsa:207/hsa:9641/hsa:7128/hsa:1870/hsa:5702/hsa:7979/hsa:23586/hsa:7431/hsa:5704/hsa:7874/hsa:1869/hsa:4940/hsa:10213/hsa:4790/hsa:317/hsa:5970/hsa:3718/hsa:960…	78	29	ENSG00000090339/ENSG00000168610/ENSG00000170581/ENSG00000142166/ENSG00000179218/ENSG00000167004/ENSG00000104856/ENSG00000254087/ENSG00000111335/ENSG00000102871/ENSG00000263528/ENSG00000118503/ENSG00000107201/ENSG00000026025/ENSG00000173039/ENSG00000105639/ENSG00000026508/ENSG00000137275/ENSG00000198001/ENSG00000089127/ENSG00000034152/ENSG00000088888/ENSG00000138433/ENSG00000197943/ENSG00000153094…	49	ENSG00000145604/ENSG00000145386/ENSG00000175166/ENSG00000105810/ENSG00000099860/ENSG00000172115/ENSG00000123374/ENSG00000164305/ENSG00000196591/ENSG00000087088/ENSG00000171608/ENSG00000107643/ENSG00000184216/ENSG00000110092/ENSG00000173692/ENSG00000127191/ENSG00000108671/ENSG00000142208/ENSG00000007968/ENSG00000165916/ENSG00000127922/ENSG00000013275/ENSG00000187555/ENSG00000101412/ENSG00000111331…
hsa00330	Arginine and proline metabolism	24/2710	42/5773	0.120216010948884	0.474777157165212	ENSG00000122884/ENSG00000125166/ENSG00000172508/ENSG00000130066/ENSG00000115758/ENSG00000123505/ENSG00000102172/ENSG00000072682/ENSG00000072210/ENSG00000149380/ENSG00000116649/ENSG00000183010/ENSG00000143149/ENSG00000130005/ENSG00000133313/ENSG00000120053/ENSG00000141504/ENSG00000059573/ENSG00000065154/ENSG00000164904/ENSG00000137124/ENSG00000111275/ENSG00000081181/ENSG00000241935	P4HA1/GOT2/CARNS1/SAT1/ODC1/AMD1/SMS/P4HA2/ALDH3A2/P4HA3/SRM/PYCR1/ALDH9A1/GAMT/CNDP2/GOT1/SAT2/ALDH18A1/OAT/ALDH7A1/ALDH1B1/ALDH2/ARG2/HOGA1	hsa:5033/hsa:2806/hsa:57571/hsa:6303/hsa:4953/hsa:262/hsa:6611/hsa:8974/hsa:224/hsa:283208/hsa:6723/hsa:5831/hsa:223/hsa:2593/hsa:55748/hsa:2805/hsa:112483/hsa:5832/hsa:4942/hsa:501/hsa:219/hsa:217/hsa:384/hsa:112817	24	9	ENSG00000122884/ENSG00000172508/ENSG00000130066/ENSG00000072682/ENSG00000072210/ENSG00000143149/ENSG00000141504/ENSG00000065154/ENSG00000111275	15	ENSG00000125166/ENSG00000115758/ENSG00000123505/ENSG00000102172/ENSG00000149380/ENSG00000116649/ENSG00000183010/ENSG00000130005/ENSG00000133313/ENSG00000120053/ENSG00000059573/ENSG00000164904/ENSG00000137124/ENSG00000081181/ENSG00000241935
hsa04213	Longevity regulating pathway - multiple species	28/2710	50/5773	0.125843827000856	0.49079092530334	ENSG00000112096/ENSG00000109971/ENSG00000121691/ENSG00000118689/ENSG00000196591/ENSG00000185950/ENSG00000171608/ENSG00000162129/ENSG00000198793/ENSG00000142208/ENSG00000148730/ENSG00000175634/ENSG00000126803/ENSG00000162104/ENSG00000096717/ENSG00000181929/ENSG00000174775/ENSG00000133703/ENSG00000138031/ENSG00000169047/ENSG00000150907/ENSG00000171105/ENSG00000072062/ENSG00000162409/ENSG00000106617…	SOD2/HSPA8/CAT/FOXO3/HDAC2/IRS2/PIK3CD/CLPB/MTOR/AKT1/EIF4EBP2/RPS6KB2/HSPA2/ADCY9/SIRT1/PRKAG1/HRAS/KRAS/ADCY3/IRS1/FOXO1/INSR/PRKACA/PRKAA2/PRKAG2/HDAC1/PIK3CB/RPTOR	hsa:6648/hsa:3312/hsa:847/hsa:2309/hsa:3066/hsa:8660/hsa:5293/hsa:81570/hsa:2475/hsa:207/hsa:1979/hsa:6199/hsa:3306/hsa:115/hsa:23411/hsa:5571/hsa:3265/hsa:3845/hsa:109/hsa:3667/hsa:2308/hsa:3643/hsa:5566/hsa:5563/hsa:51422/hsa:3065/hsa:5291/hsa:57521	28	9	ENSG00000112096/ENSG00000121691/ENSG00000118689/ENSG00000185950/ENSG00000148730/ENSG00000096717/ENSG00000181929/ENSG00000171105/ENSG00000162409	19	ENSG00000109971/ENSG00000196591/ENSG00000171608/ENSG00000162129/ENSG00000198793/ENSG00000142208/ENSG00000175634/ENSG00000126803/ENSG00000162104/ENSG00000174775/ENSG00000133703/ENSG00000138031/ENSG00000169047/ENSG00000150907/ENSG00000072062/ENSG00000106617/ENSG00000116478/ENSG00000051382/ENSG00000141564
hsa05160	Hepatitis C	57/2710	108/5773	0.129450685719942	0.49506593858173	ENSG00000130164/ENSG00000106404/ENSG00000110651/ENSG00000168610/ENSG00000170581/ENSG00000067182/ENSG00000146648/ENSG00000163347/ENSG00000185745/ENSG00000142166/ENSG00000013297/ENSG00000131467/ENSG00000125347/ENSG00000171608/ENSG00000082701/ENSG00000134001/ENSG00000128829/ENSG00000107643/ENSG00000184557/ENSG00000102882/ENSG00000111335/ENSG00000102871/ENSG00000127191/ENSG00000142208/ENSG00000263528…	LDLR/CLDN15/CD81/STAT3/STAT2/TNFRSF1A/EGFR/CLDN1/IFIT1/IFNAR1/CLDN11/PSME3/IRF1/PIK3CD/GSK3B/EIF2S1/EIF2AK4/MAPK8/SOCS3/MAPK3/OAS2/TRADD/TRAF2/AKT1/IKBKE/EIF2AK3/DDX58/PPP2R1A/OAS3/PPP2CB/NFKB1/RELA/RAF1/RIPK1/RNASEL/OAS1/SCARB1/RXRA/NFKBIA/MAVS/PPARA/EGF/HRAS/ARAF/PPP2R1B/MAPK12/KRAS/MAPK9/IKBKB/PDPK1/EIF2AK1/CHUK/PIAS1/SOS2/JAK1/CXCL8/PIK3CB	hsa:3949/hsa:24146/hsa:975/hsa:6774/hsa:6773/hsa:7132/hsa:1956/hsa:9076/hsa:3434/hsa:3454/hsa:5010/hsa:10197/hsa:3659/hsa:5293/hsa:2932/hsa:1965/hsa:440275/hsa:5599/hsa:9021/hsa:5595/hsa:4939/hsa:8717/hsa:7186/hsa:207/hsa:9641/hsa:9451/hsa:23586/hsa:5518/hsa:4940/hsa:5516/hsa:4790/hsa:5970/hsa:5894/hsa:8737/hsa:6041/hsa:4938/hsa:949/hsa:6256/hsa:4792/hsa:57506/hsa:5465/hsa:1950/hsa:3265/hsa:369/h…	57	35	ENSG00000130164/ENSG00000106404/ENSG00000110651/ENSG00000168610/ENSG00000170581/ENSG00000067182/ENSG00000146648/ENSG00000163347/ENSG00000185745/ENSG00000142166/ENSG00000125347/ENSG00000082701/ENSG00000184557/ENSG00000102882/ENSG00000111335/ENSG00000102871/ENSG00000263528/ENSG00000172071/ENSG00000107201/ENSG00000105568/ENSG00000173039/ENSG00000137275/ENSG00000135828/ENSG00000089127/ENSG00000073060…	22	ENSG00000013297/ENSG00000131467/ENSG00000171608/ENSG00000134001/ENSG00000128829/ENSG00000107643/ENSG00000127191/ENSG00000142208/ENSG00000111331/ENSG00000104695/ENSG00000109320/ENSG00000132155/ENSG00000186350/ENSG00000100906/ENSG00000174775/ENSG00000137713/ENSG00000188130/ENSG00000133703/ENSG00000050748/ENSG00000086232/ENSG00000213341/ENSG00000051382
hsa04919	Thyroid hormone signaling pathway	55/2710	104/5773	0.130113483858019	0.49506593858173	ENSG00000117394/ENSG00000147100/ENSG00000075624/ENSG00000100644/ENSG00000101333/ENSG00000143153/ENSG00000196591/ENSG00000134250/ENSG00000171608/ENSG00000082701/ENSG00000163399/ENSG00000108773/ENSG00000110092/ENSG00000169032/ENSG00000102882/ENSG00000182621/ENSG00000148400/ENSG00000198793/ENSG00000142208/ENSG00000103197/ENSG00000126583/ENSG00000159200/ENSG00000132155/ENSG00000184009/ENSG00000162552…	SLC2A1/SLC16A2/ACTB/HIF1A/PLCB4/ATP1B1/HDAC2/NOTCH2/PIK3CD/GSK3B/ATP1A1/KAT2A/CCND1/MAP2K1/MAPK3/PLCB1/NOTCH1/MTOR/AKT1/TSC2/PRKCG/RCAN1/RAF1/ACTG1/WNT4/NCOR1/MAP2K2/PLCE1/MED27/MED1/KAT2B/MED14/RXRA/MED13L/SRC/GATA4/PLCG2/HRAS/CREBBP/PLCG1/BMP4/KRAS/DIO2/ATP1B3/HDAC3/PDPK1/FOXO1/PRKACA/NCOA3/CTNNB1/RCAN2/HDAC1/PIK3CB/MED30/ATP2A2	hsa:6513/hsa:6567/hsa:60/hsa:3091/hsa:5332/hsa:481/hsa:3066/hsa:4853/hsa:5293/hsa:2932/hsa:476/hsa:2648/hsa:595/hsa:5604/hsa:5595/hsa:23236/hsa:4851/hsa:2475/hsa:207/hsa:7249/hsa:5582/hsa:1827/hsa:5894/hsa:71/hsa:54361/hsa:9611/hsa:5605/hsa:51196/hsa:9442/hsa:5469/hsa:8850/hsa:9282/hsa:6256/hsa:23389/hsa:6714/hsa:2626/hsa:5336/hsa:3265/hsa:1387/hsa:5335/hsa:652/hsa:3845/hsa:1734/hsa:483/hsa:8841/…	55	13	ENSG00000117394/ENSG00000147100/ENSG00000143153/ENSG00000082701/ENSG00000163399/ENSG00000102882/ENSG00000182621/ENSG00000159200/ENSG00000184009/ENSG00000114166/ENSG00000197943/ENSG00000140992/ENSG00000124151	42	ENSG00000075624/ENSG00000100644/ENSG00000101333/ENSG00000196591/ENSG00000134250/ENSG00000171608/ENSG00000108773/ENSG00000110092/ENSG00000169032/ENSG00000148400/ENSG00000198793/ENSG00000142208/ENSG00000103197/ENSG00000126583/ENSG00000132155/ENSG00000162552/ENSG00000141027/ENSG00000126934/ENSG00000138193/ENSG00000160563/ENSG00000125686/ENSG00000180182/ENSG00000186350/ENSG00000123066/ENSG00000197122…
hsa05215	Prostate cancer	47/2710	88/5773	0.132006825183019	0.496218427193999	ENSG00000096384/ENSG00000166598/ENSG00000104368/ENSG00000146648/ENSG00000080824/ENSG00000123374/ENSG00000084207/ENSG00000170962/ENSG00000244405/ENSG00000171608/ENSG00000082701/ENSG00000113721/ENSG00000110092/ENSG00000169032/ENSG00000102882/ENSG00000198793/ENSG00000142208/ENSG00000167034/ENSG00000007968/ENSG00000101412/ENSG00000109320/ENSG00000173039/ENSG00000132155/ENSG00000126934/ENSG00000077782…	HSP90AB1/HSP90B1/PLAT/EGFR/HSP90AA1/CDK2/GSTP1/PDGFD/ETV5/PIK3CD/GSK3B/PDGFRB/CCND1/MAP2K1/MAPK3/MTOR/AKT1/NKX3-1/E2F2/E2F1/NFKB1/RELA/RAF1/MAP2K2/FGFR1/NFKBIA/EGF/CREB3/E2F3/HRAS/ARAF/CREBBP/PTEN/PDGFA/KRAS/RB1/IKBKB/PDGFB/PDPK1/FOXO1/CHUK/CREB3L2/SOS2/CTNNB1/TGFA/CREB1/PIK3CB	hsa:3326/hsa:7184/hsa:5327/hsa:1956/hsa:3320/hsa:1017/hsa:2950/hsa:80310/hsa:2119/hsa:5293/hsa:2932/hsa:5159/hsa:595/hsa:5604/hsa:5595/hsa:2475/hsa:207/hsa:4824/hsa:1870/hsa:1869/hsa:4790/hsa:5970/hsa:5894/hsa:5605/hsa:2260/hsa:4792/hsa:1950/hsa:10488/hsa:1871/hsa:3265/hsa:369/hsa:1387/hsa:5728/hsa:5154/hsa:3845/hsa:5925/hsa:3551/hsa:5155/hsa:5170/hsa:2308/hsa:1147/hsa:64764/hsa:6655/hsa:1499/hsa…	47	19	ENSG00000166598/ENSG00000104368/ENSG00000146648/ENSG00000170962/ENSG00000244405/ENSG00000082701/ENSG00000102882/ENSG00000173039/ENSG00000077782/ENSG00000138798/ENSG00000107175/ENSG00000078061/ENSG00000171862/ENSG00000197461/ENSG00000104365/ENSG00000100311/ENSG00000140992/ENSG00000100485/ENSG00000163235	28	ENSG00000096384/ENSG00000080824/ENSG00000123374/ENSG00000084207/ENSG00000171608/ENSG00000113721/ENSG00000110092/ENSG00000169032/ENSG00000198793/ENSG00000142208/ENSG00000167034/ENSG00000007968/ENSG00000101412/ENSG00000109320/ENSG00000132155/ENSG00000126934/ENSG00000100906/ENSG00000112242/ENSG00000174775/ENSG00000005339/ENSG00000133703/ENSG00000139687/ENSG00000150907/ENSG00000213341/ENSG00000182158…
hsa05161	Hepatitis B	65/2710	125/5773	0.145775707615381	0.537047394556402	ENSG00000145386/ENSG00000168610/ENSG00000170581/ENSG00000071553/ENSG00000166888/ENSG00000089685/ENSG00000170345/ENSG00000105810/ENSG00000172115/ENSG00000142798/ENSG00000120899/ENSG00000123374/ENSG00000164305/ENSG00000142166/ENSG00000105329/ENSG00000132646/ENSG00000087088/ENSG00000171608/ENSG00000107643/ENSG00000164924/ENSG00000110092/ENSG00000169032/ENSG00000102882/ENSG00000126561/ENSG00000142208…	CCNA2/STAT3/STAT2/ATP6AP1/STAT6/BIRC5/FOS/CDK6/CYCS/HSPG2/PTK2B/CDK2/CASP3/IFNAR1/TGFB1/PCNA/BAX/PIK3CD/MAPK8/YWHAZ/CCND1/MAP2K1/MAPK3/STAT5A/AKT1/STAT5B/IKBKE/E2F2/DDX58/E2F1/PRKCG/NFKB1/APAF1/RELA/RAF1/MAP2K2/NFATC2/NFKBIA/MAVS/FADD/SRC/LAMTOR5/DDB2/VDAC3/DDX3X/CREB3/E2F3/HRAS/CREBBP/PTEN/KRAS/YWHAQ/MAP3K1/MAPK9/RB1/NFATC1/IKBKB/CHUK/IFIH1/CREB3L2/TGFBR1/JAK1/CREB1/CXCL8/PIK3CB	hsa:890/hsa:6774/hsa:6773/hsa:537/hsa:6778/hsa:332/hsa:2353/hsa:1021/hsa:54205/hsa:3339/hsa:2185/hsa:1017/hsa:836/hsa:3454/hsa:7040/hsa:5111/hsa:581/hsa:5293/hsa:5599/hsa:7534/hsa:595/hsa:5604/hsa:5595/hsa:6776/hsa:207/hsa:6777/hsa:9641/hsa:1870/hsa:23586/hsa:1869/hsa:5582/hsa:4790/hsa:317/hsa:5970/hsa:5894/hsa:5605/hsa:4773/hsa:4792/hsa:57506/hsa:8772/hsa:6714/hsa:10542/hsa:1643/hsa:7419/hsa:165…	65	24	ENSG00000168610/ENSG00000170581/ENSG00000071553/ENSG00000166888/ENSG00000170345/ENSG00000120899/ENSG00000142166/ENSG00000105329/ENSG00000164924/ENSG00000102882/ENSG00000263528/ENSG00000107201/ENSG00000173039/ENSG00000101096/ENSG00000088888/ENSG00000134248/ENSG00000215301/ENSG00000107175/ENSG00000171862/ENSG00000131196/ENSG00000104365/ENSG00000115267/ENSG00000162434/ENSG00000169429	41	ENSG00000145386/ENSG00000089685/ENSG00000105810/ENSG00000172115/ENSG00000142798/ENSG00000123374/ENSG00000164305/ENSG00000132646/ENSG00000087088/ENSG00000171608/ENSG00000107643/ENSG00000110092/ENSG00000169032/ENSG00000126561/ENSG00000142208/ENSG00000173757/ENSG00000007968/ENSG00000101412/ENSG00000126583/ENSG00000109320/ENSG00000120868/ENSG00000132155/ENSG00000126934/ENSG00000100906/ENSG00000168040…
hsa00620	Pyruvate metabolism	19/2710	33/5773	0.146310988901584	0.537047394556402	ENSG00000067225/ENSG00000131069/ENSG00000124767/ENSG00000134333/ENSG00000072210/ENSG00000091483/ENSG00000075239/ENSG00000082212/ENSG00000168291/ENSG00000143149/ENSG00000131828/ENSG00000111716/ENSG00000146701/ENSG00000173599/ENSG00000170634/ENSG00000164904/ENSG00000137124/ENSG00000076555/ENSG00000111275	PKM/ACSS2/GLO1/LDHA/ALDH3A2/FH/ACAT1/ME2/PDHB/ALDH9A1/PDHA1/LDHB/MDH2/PC/ACYP2/ALDH7A1/ALDH1B1/ACACB/ALDH2	hsa:5315/hsa:55902/hsa:2739/hsa:3939/hsa:224/hsa:2271/hsa:38/hsa:4200/hsa:5162/hsa:223/hsa:5160/hsa:3945/hsa:4191/hsa:5091/hsa:98/hsa:501/hsa:219/hsa:32/hsa:217	19	9	ENSG00000067225/ENSG00000131069/ENSG00000134333/ENSG00000072210/ENSG00000143149/ENSG00000173599/ENSG00000170634/ENSG00000076555/ENSG00000111275	10	ENSG00000124767/ENSG00000091483/ENSG00000075239/ENSG00000082212/ENSG00000168291/ENSG00000131828/ENSG00000111716/ENSG00000146701/ENSG00000164904/ENSG00000137124
hsa04933	AGE-RAGE signaling pathway in diabetic complications	48/2710	91/5773	0.155655218727688	0.548566260737148	ENSG00000134871/ENSG00000187498/ENSG00000108821/ENSG00000112715/ENSG00000108691/ENSG00000106366/ENSG00000090339/ENSG00000168610/ENSG00000163513/ENSG00000101333/ENSG00000115414/ENSG00000007952/ENSG00000164305/ENSG00000081052/ENSG00000105329/ENSG00000120738/ENSG00000173511/ENSG00000087088/ENSG00000171608/ENSG00000107643/ENSG00000110092/ENSG00000102882/ENSG00000117525/ENSG00000182621/ENSG00000188153…	COL4A2/COL4A1/COL1A1/VEGFA/CCL2/SERPINE1/ICAM1/STAT3/TGFBR2/PLCB4/FN1/NOX1/CASP3/COL4A4/TGFB1/EGR1/VEGFB/BAX/PIK3CD/MAPK8/CCND1/MAPK3/F3/PLCB1/COL4A5/STAT5A/AKT1/STAT5B/DIAPH1/NFKB1/RELA/PLCE1/COL4A6/PLCG2/HRAS/IL1B/PLCG1/MAPK12/KRAS/MAPK9/NFATC1/FOXO1/COL4A3/RAC1/TGFBR1/VEGFC/CXCL8/PIK3CB	hsa:1284/hsa:1282/hsa:1277/hsa:7422/hsa:6347/hsa:5054/hsa:3383/hsa:6774/hsa:7048/hsa:5332/hsa:2335/hsa:27035/hsa:836/hsa:1286/hsa:7040/hsa:1958/hsa:7423/hsa:581/hsa:5293/hsa:5599/hsa:595/hsa:5595/hsa:2152/hsa:23236/hsa:1287/hsa:6776/hsa:207/hsa:6777/hsa:1729/hsa:4790/hsa:5970/hsa:51196/hsa:1288/hsa:5336/hsa:3265/hsa:3553/hsa:5335/hsa:6300/hsa:3845/hsa:5601/hsa:4772/hsa:2308/hsa:1285/hsa:5879/hsa:…	48	16	ENSG00000112715/ENSG00000106366/ENSG00000090339/ENSG00000168610/ENSG00000163513/ENSG00000007952/ENSG00000105329/ENSG00000120738/ENSG00000173511/ENSG00000102882/ENSG00000182621/ENSG00000173039/ENSG00000197943/ENSG00000131196/ENSG00000150630/ENSG00000169429	32	ENSG00000134871/ENSG00000187498/ENSG00000108821/ENSG00000108691/ENSG00000101333/ENSG00000115414/ENSG00000164305/ENSG00000081052/ENSG00000087088/ENSG00000171608/ENSG00000107643/ENSG00000110092/ENSG00000117525/ENSG00000188153/ENSG00000126561/ENSG00000142208/ENSG00000173757/ENSG00000131504/ENSG00000109320/ENSG00000138193/ENSG00000197565/ENSG00000174775/ENSG00000125538/ENSG00000124181/ENSG00000188130…
hsa04330	Notch signaling pathway	25/2710	45/5773	0.15570831470626	0.548566260737148	ENSG00000162736/ENSG00000080815/ENSG00000117362/ENSG00000151694/ENSG00000138613/ENSG00000196591/ENSG00000134250/ENSG00000110042/ENSG00000108773/ENSG00000148400/ENSG00000106003/ENSG00000114166/ENSG00000138433/ENSG00000198719/ENSG00000107404/ENSG00000005339/ENSG00000184384/ENSG00000184916/ENSG00000163840/ENSG00000133961/ENSG00000159692/ENSG00000196498/ENSG00000105245/ENSG00000101384/ENSG00000116478	NCSTN/PSEN1/APH1A/ADAM17/APH1B/HDAC2/NOTCH2/DTX4/KAT2A/NOTCH1/LFNG/KAT2B/CIR1/DLL1/DVL1/CREBBP/MAML2/JAG2/DTX3L/NUMB/CTBP1/NCOR2/NUMBL/JAG1/HDAC1	hsa:23385/hsa:5663/hsa:51107/hsa:6868/hsa:83464/hsa:3066/hsa:4853/hsa:23220/hsa:2648/hsa:4851/hsa:3955/hsa:8850/hsa:9541/hsa:28514/hsa:1855/hsa:1387/hsa:84441/hsa:3714/hsa:151636/hsa:8650/hsa:1487/hsa:9612/hsa:9253/hsa:182/hsa:3065	25	12	ENSG00000162736/ENSG00000080815/ENSG00000117362/ENSG00000151694/ENSG00000138613/ENSG00000110042/ENSG00000114166/ENSG00000138433/ENSG00000163840/ENSG00000133961/ENSG00000105245/ENSG00000101384	13	ENSG00000196591/ENSG00000134250/ENSG00000108773/ENSG00000148400/ENSG00000106003/ENSG00000198719/ENSG00000107404/ENSG00000005339/ENSG00000184384/ENSG00000184916/ENSG00000159692/ENSG00000196498/ENSG00000116478
hsa00230	Purine metabolism	77/2710	150/5773	0.156516312227481	0.548566260737148	ENSG00000147224/ENSG00000162433/ENSG00000067225/ENSG00000167325/ENSG00000177084/ENSG00000128050/ENSG00000178921/ENSG00000197217/ENSG00000062822/ENSG00000068654/ENSG00000079739/ENSG00000138363/ENSG00000165704/ENSG00000138035/ENSG00000239672/ENSG00000099817/ENSG00000113356/ENSG00000125630/ENSG00000196839/ENSG00000076685/ENSG00000106628/ENSG00000101868/ENSG00000171848/ENSG00000004455/ENSG00000135318…	PRPS1/AK4/PKM/RRM1/POLE/PAICS/PFAS/ENTPD4/POLD1/POLR1A/PGM1/ATIC/HPRT1/PNPT1/NME1/POLR2E/POLR3G/POLR1B/ADA/NT5C2/POLD2/POLA1/RRM2/AK2/NT5E/IMPDH1/PPAT/POLE2/AMPD3/POLR3E/POLR1E/POLR3K/RRM2B/ENTPD5/IMPDH2/POLR2A/DCK/NT5C3B/ENPP4/GMPS/ADK/POLR2H/AMPD2/PDE1C/NUDT9/POLA2/PDE6D/PDE10A/ENTPD6/ADCY9/PRPS2/POLR2K/TWISTNB/NME2/CANT1/ADCY3/PRIM1/PDE7B/PDE6B/NME7/ADSS/NME6/GUCY1A2/POLE3/ENPP1/PAPSS1/PRIM2/P…	hsa:5631/hsa:205/hsa:5315/hsa:6240/hsa:5426/hsa:10606/hsa:5198/hsa:9583/hsa:5424/hsa:25885/hsa:5236/hsa:471/hsa:3251/hsa:87178/hsa:4830/hsa:5434/hsa:10622/hsa:84172/hsa:100/hsa:22978/hsa:5425/hsa:5422/hsa:6241/hsa:204/hsa:4907/hsa:3614/hsa:5471/hsa:5427/hsa:272/hsa:55718/hsa:64425/hsa:51728/hsa:50484/hsa:957/hsa:3615/hsa:5430/hsa:1633/hsa:115024/hsa:22875/hsa:8833/hsa:132/hsa:5437/hsa:271/hsa:513…	77	22	ENSG00000162433/ENSG00000067225/ENSG00000135318/ENSG00000133805/ENSG00000048392/ENSG00000187097/ENSG00000001561/ENSG00000170502/ENSG00000112541/ENSG00000197586/ENSG00000171302/ENSG00000171408/ENSG00000133256/ENSG00000143156/ENSG00000172113/ENSG00000152402/ENSG00000197594/ENSG00000113231/ENSG00000154269/ENSG00000155085/ENSG00000159899/ENSG00000175482	55	ENSG00000147224/ENSG00000167325/ENSG00000177084/ENSG00000128050/ENSG00000178921/ENSG00000197217/ENSG00000062822/ENSG00000068654/ENSG00000079739/ENSG00000138363/ENSG00000165704/ENSG00000138035/ENSG00000239672/ENSG00000099817/ENSG00000113356/ENSG00000125630/ENSG00000196839/ENSG00000076685/ENSG00000106628/ENSG00000101868/ENSG00000171848/ENSG00000004455/ENSG00000106348/ENSG00000128059/ENSG00000100479…
hsa05167	Kaposi sarcoma-associated herpesvirus infection	76/2710	148/5773	0.157376879763966	0.548566260737148	ENSG00000125730/ENSG00000112715/ENSG00000138685/ENSG00000027697/ENSG00000090339/ENSG00000168610/ENSG00000170581/ENSG00000067182/ENSG00000170345/ENSG00000100644/ENSG00000105810/ENSG00000134352/ENSG00000172115/ENSG00000096433/ENSG00000164305/ENSG00000172380/ENSG00000142166/ENSG00000073756/ENSG00000139112/ENSG00000087088/ENSG00000128016/ENSG00000171608/ENSG00000082701/ENSG00000107643/ENSG00000254087…	C3/VEGFA/FGF2/IFNGR1/ICAM1/STAT3/STAT2/TNFRSF1A/FOS/HIF1A/CDK6/IL6ST/CYCS/ITPR3/CASP3/GNG12/IFNAR1/PTGS2/GABARAPL1/BAX/ZFP36/PIK3CD/GSK3B/MAPK8/LYN/CALM3/CCND1/MAP2K1/MAPK3/TRADD/TRAF2/MTOR/PIK3C3/AKT1/IKBKE/E2F2/E2F1/ITPR2/RCAN1/NFKB1/RELA/RAF1/GNB2/GNB4/MAP2K2/GNB1/GABARAPL2/NFATC2/NFKBIA/FADD/SRC/PLCG2/E2F3/HRAS/CREBBP/PLCG1/MAPK12/BAK1/KRAS/MAPK9/RB1/NFATC1/IKBKB/PDGFB/CHUK/PREX1/RAC1/JAK1/BI…	hsa:718/hsa:7422/hsa:2247/hsa:3459/hsa:3383/hsa:6774/hsa:6773/hsa:7132/hsa:2353/hsa:3091/hsa:1021/hsa:3572/hsa:54205/hsa:3710/hsa:836/hsa:55970/hsa:3454/hsa:5743/hsa:23710/hsa:581/hsa:7538/hsa:5293/hsa:2932/hsa:5599/hsa:4067/hsa:808/hsa:595/hsa:5604/hsa:5595/hsa:8717/hsa:7186/hsa:2475/hsa:5289/hsa:207/hsa:9641/hsa:1870/hsa:1869/hsa:3709/hsa:1827/hsa:4790/hsa:5970/hsa:5894/hsa:2783/hsa:59345/hsa:5…	76	35	ENSG00000125730/ENSG00000112715/ENSG00000027697/ENSG00000090339/ENSG00000168610/ENSG00000170581/ENSG00000067182/ENSG00000170345/ENSG00000134352/ENSG00000096433/ENSG00000142166/ENSG00000073756/ENSG00000139112/ENSG00000128016/ENSG00000082701/ENSG00000254087/ENSG00000160014/ENSG00000102882/ENSG00000102871/ENSG00000078142/ENSG00000263528/ENSG00000123104/ENSG00000159200/ENSG00000173039/ENSG00000172354…	41	ENSG00000138685/ENSG00000100644/ENSG00000105810/ENSG00000172115/ENSG00000164305/ENSG00000172380/ENSG00000087088/ENSG00000171608/ENSG00000107643/ENSG00000110092/ENSG00000169032/ENSG00000127191/ENSG00000198793/ENSG00000142208/ENSG00000007968/ENSG00000101412/ENSG00000109320/ENSG00000132155/ENSG00000114450/ENSG00000126934/ENSG00000078369/ENSG00000100906/ENSG00000168040/ENSG00000197122/ENSG00000112242…
hsa05225	Hepatocellular carcinoma	75/2710	146/5773	0.158240267520331	0.548566260737148	ENSG00000114251/ENSG00000163513/ENSG00000146648/ENSG00000127616/ENSG00000075624/ENSG00000105810/ENSG00000099860/ENSG00000143198/ENSG00000129946/ENSG00000160691/ENSG00000105329/ENSG00000134245/ENSG00000100292/ENSG00000205683/ENSG00000084207/ENSG00000181019/ENSG00000087088/ENSG00000130024/ENSG00000148834/ENSG00000173473/ENSG00000171608/ENSG00000082701/ENSG00000080503/ENSG00000155760/ENSG00000111186…	WNT5A/TGFBR2/EGFR/SMARCA4/ACTB/CDK6/GADD45B/MGST3/SHC2/SHC1/TGFB1/WNT2B/HMOX1/DPF3/GSTP1/NQO1/BAX/PHF10/GSTO1/SMARCC1/PIK3CD/GSK3B/SMARCA2/FZD7/WNT5B/ARID1A/FZD2/CCND1/MAP2K1/MAPK3/ACTL6A/SMARCD1/MTOR/WNT10A/AKT1/E2F2/BCL2L1/ARID2/E2F1/PRKCG/RPS6KB2/WNT7B/RAF1/ACTG1/WNT4/MAP2K2/DDB2/SMARCD3/PLCG2/DVL1/LRP6/E2F3/HRAS/ARAF/GADD45A/PTEN/GAB1/PLCG1/MET/BAK1/WNT9A/WNT7A/KRAS/SHC3/GSTM4/RB1/FZD4/TERT/T…	hsa:7474/hsa:7048/hsa:1956/hsa:6597/hsa:60/hsa:1021/hsa:4616/hsa:4259/hsa:25759/hsa:6464/hsa:7040/hsa:7482/hsa:3162/hsa:8110/hsa:2950/hsa:1728/hsa:581/hsa:55274/hsa:9446/hsa:6599/hsa:5293/hsa:2932/hsa:6595/hsa:8324/hsa:81029/hsa:8289/hsa:2535/hsa:595/hsa:5604/hsa:5595/hsa:86/hsa:6602/hsa:2475/hsa:80326/hsa:207/hsa:1870/hsa:598/hsa:196528/hsa:1869/hsa:5582/hsa:6199/hsa:7477/hsa:5894/hsa:71/hsa:543…	75	30	ENSG00000163513/ENSG00000146648/ENSG00000143198/ENSG00000129946/ENSG00000160691/ENSG00000105329/ENSG00000134245/ENSG00000100292/ENSG00000181019/ENSG00000130024/ENSG00000148834/ENSG00000082701/ENSG00000080503/ENSG00000155760/ENSG00000102882/ENSG00000135925/ENSG00000171552/ENSG00000189079/ENSG00000184009/ENSG00000082014/ENSG00000197943/ENSG00000078061/ENSG00000171862/ENSG00000109458/ENSG00000105976…	45	ENSG00000114251/ENSG00000127616/ENSG00000075624/ENSG00000105810/ENSG00000099860/ENSG00000205683/ENSG00000084207/ENSG00000087088/ENSG00000173473/ENSG00000171608/ENSG00000111186/ENSG00000117713/ENSG00000180340/ENSG00000110092/ENSG00000169032/ENSG00000136518/ENSG00000066117/ENSG00000198793/ENSG00000142208/ENSG00000007968/ENSG00000101412/ENSG00000126583/ENSG00000175634/ENSG00000188064/ENSG00000132155…
hsa05203	Viral carcinogenesis	88/2710	173/5773	0.165312991713727	0.566787400161349	ENSG00000125730/ENSG00000117399/ENSG00000145604/ENSG00000145386/ENSG00000072110/ENSG00000067225/ENSG00000168610/ENSG00000170312/ENSG00000170027/ENSG00000105810/ENSG00000134352/ENSG00000111321/ENSG00000147883/ENSG00000127481/ENSG00000148180/ENSG00000165119/ENSG00000123374/ENSG00000164305/ENSG00000197903/ENSG00000158373/ENSG00000099901/ENSG00000130402/ENSG00000075711/ENSG00000196591/ENSG00000087088…	C3/CDC20/SKP2/CCNA2/ACTN1/PKM/STAT3/CDK1/YWHAG/CDK6/IL6ST/LTBR/CDKN2B/UBR4/GSN/HNRNPK/CDK2/CASP3/HIST1H2BK/HIST1H2BD/RANBP1/ACTN4/DLG1/HDAC2/BAX/HIST1H2BC/HDAC7/RBL2/PIK3CD/HDAC5/HIST2H2BE/VAC14/SND1/LYN/KAT2A/HIST1H4I/YWHAZ/ATP6V0D1/YWHAE/CCND1/MAPK3/TRADD/STAT5A/TRAF2/GTF2H1/YWHAH/STAT5B/GTF2H3/HIST1H4H/HDAC9/MAD1L1/USP7/GTF2A2/NFKB1/RELA/JAK3/SP100/CHEK1/KAT2B/NFKBIA/SRC/VDAC3/DDX3X/CREB3/HIST…	hsa:718/hsa:991/hsa:6502/hsa:890/hsa:87/hsa:5315/hsa:6774/hsa:983/hsa:7532/hsa:1021/hsa:3572/hsa:4055/hsa:1030/hsa:23352/hsa:2934/hsa:3190/hsa:1017/hsa:836/hsa:85236/hsa:3017/hsa:5902/hsa:81/hsa:1739/hsa:3066/hsa:581/hsa:8347/hsa:51564/hsa:5934/hsa:5293/hsa:10014/hsa:8349/hsa:55697/hsa:27044/hsa:4067/hsa:2648/hsa:8294/hsa:7534/hsa:9114/hsa:7531/hsa:595/hsa:5595/hsa:8717/hsa:6776/hsa:7186/hsa:2965…	88	36	ENSG00000125730/ENSG00000067225/ENSG00000168610/ENSG00000170027/ENSG00000134352/ENSG00000111321/ENSG00000147883/ENSG00000148180/ENSG00000197903/ENSG00000158373/ENSG00000180596/ENSG00000103479/ENSG00000108840/ENSG00000184678/ENSG00000103043/ENSG00000254087/ENSG00000276180/ENSG00000164924/ENSG00000159720/ENSG00000102882/ENSG00000102871/ENSG00000110768/ENSG00000158406/ENSG00000048052/ENSG00000173039…	52	ENSG00000117399/ENSG00000145604/ENSG00000145386/ENSG00000072110/ENSG00000170312/ENSG00000105810/ENSG00000127481/ENSG00000165119/ENSG00000123374/ENSG00000164305/ENSG00000099901/ENSG00000130402/ENSG00000075711/ENSG00000196591/ENSG00000087088/ENSG00000061273/ENSG00000171608/ENSG00000197157/ENSG00000108773/ENSG00000108953/ENSG00000110092/ENSG00000126561/ENSG00000127191/ENSG00000128245/ENSG00000173757…
hsa04072	Phospholipase D signaling pathway	62/2710	120/5773	0.169651308571507	0.575339220372937	ENSG00000010810/ENSG00000146648/ENSG00000101333/ENSG00000120899/ENSG00000129946/ENSG00000160691/ENSG00000162407/ENSG00000126458/ENSG00000143398/ENSG00000065357/ENSG00000170962/ENSG00000204310/ENSG00000171608/ENSG00000141934/ENSG00000113721/ENSG00000077044/ENSG00000105499/ENSG00000155189/ENSG00000169032/ENSG00000102882/ENSG00000182621/ENSG00000198793/ENSG00000008256/ENSG00000169692/ENSG00000142208…	FYN/EGFR/PLCB4/PTK2B/SHC2/SHC1/PLPP3/RRAS/PIP5K1A/DGKA/PDGFD/AGPAT1/PIK3CD/PLPP2/PDGFRB/DGKD/PLA2G4C/AGPAT5/MAP2K1/MAPK3/PLCB1/MTOR/CYTH3/AGPAT2/AKT1/PTPN11/TSC2/MRAS/RAF1/DGKE/AGPAT3/MAP2K2/DGKZ/GNA13/EGF/F2R/ADCY9/PLCG2/HRAS/GAB1/PLCG1/PLD1/PDGFA/RRAS2/SPHK2/KRAS/RAPGEF4/SHC3/ADCY3/TSC1/RAPGEF3/RHOA/PDGFB/LPAR2/INSR/PLPP1/LPAR1/SOS2/PLA2G4A/CXCL8/PIK3CB/ARF6	hsa:2534/hsa:1956/hsa:5332/hsa:2185/hsa:25759/hsa:6464/hsa:8613/hsa:6237/hsa:8394/hsa:1606/hsa:80310/hsa:10554/hsa:5293/hsa:8612/hsa:5159/hsa:8527/hsa:8605/hsa:55326/hsa:5604/hsa:5595/hsa:23236/hsa:2475/hsa:9265/hsa:10555/hsa:207/hsa:5781/hsa:7249/hsa:22808/hsa:5894/hsa:8526/hsa:56894/hsa:5605/hsa:8525/hsa:10672/hsa:1950/hsa:2149/hsa:115/hsa:5336/hsa:3265/hsa:2549/hsa:5335/hsa:5337/hsa:5154/hsa:2…	62	32	ENSG00000146648/ENSG00000120899/ENSG00000129946/ENSG00000160691/ENSG00000162407/ENSG00000126458/ENSG00000170962/ENSG00000204310/ENSG00000141934/ENSG00000105499/ENSG00000102882/ENSG00000182621/ENSG00000169692/ENSG00000160216/ENSG00000120063/ENSG00000138798/ENSG00000181104/ENSG00000197943/ENSG00000109458/ENSG00000075651/ENSG00000197461/ENSG00000091428/ENSG00000165699/ENSG00000079337/ENSG00000100311…	30	ENSG00000010810/ENSG00000101333/ENSG00000143398/ENSG00000065357/ENSG00000171608/ENSG00000113721/ENSG00000077044/ENSG00000155189/ENSG00000169032/ENSG00000198793/ENSG00000008256/ENSG00000142208/ENSG00000179295/ENSG00000103197/ENSG00000158186/ENSG00000132155/ENSG00000153933/ENSG00000126934/ENSG00000149091/ENSG00000162104/ENSG00000174775/ENSG00000124181/ENSG00000133818/ENSG00000063176/ENSG00000133703…
hsa00514	Other types of O-glycan biosynthesis	13/2710	22/5773	0.176213882009418	0.587365479286344	ENSG00000086062/ENSG00000147162/ENSG00000172986/ENSG00000186866/ENSG00000117411/ENSG00000144057/ENSG00000126091/ENSG00000009830/ENSG00000101346/ENSG00000106003/ENSG00000130714/ENSG00000130309/ENSG00000198756	B4GALT1/OGT/GXYLT2/POFUT2/B4GALT2/ST6GAL2/ST3GAL3/POMT2/POFUT1/LFNG/POMT1/COLGALT1/COLGALT2	hsa:2683/hsa:8473/hsa:727936/hsa:23275/hsa:8704/hsa:84620/hsa:6487/hsa:29954/hsa:23509/hsa:3955/hsa:10585/hsa:79709/hsa:23127	13	9	ENSG00000086062/ENSG00000147162/ENSG00000172986/ENSG00000186866/ENSG00000009830/ENSG00000101346/ENSG00000130714/ENSG00000130309/ENSG00000198756	4	ENSG00000117411/ENSG00000144057/ENSG00000126091/ENSG00000106003
hsa04668	TNF signaling pathway	51/2710	98/5773	0.179285329197685	0.587365479286344	ENSG00000108691/ENSG00000090339/ENSG00000067182/ENSG00000003402/ENSG00000170345/ENSG00000164305/ENSG00000157227/ENSG00000247077/ENSG00000073756/ENSG00000184371/ENSG00000125347/ENSG00000171608/ENSG00000128342/ENSG00000107643/ENSG00000184557/ENSG00000169032/ENSG00000102882/ENSG00000102871/ENSG00000127191/ENSG00000115009/ENSG00000028137/ENSG00000142208/ENSG00000118503/ENSG00000107968/ENSG00000109320…	CCL2/ICAM1/TNFRSF1A/CFLAR/FOS/CASP3/MMP14/PGAM5/PTGS2/CSF1/IRF1/PIK3CD/LIF/MAPK8/SOCS3/MAP2K1/MAPK3/TRADD/TRAF2/CCL20/TNFRSF1B/AKT1/TNFAIP3/MAP3K8/NFKB1/DNM1L/RELA/JUNB/RIPK1/RPS6KA4/MAP2K3/NFKBIA/FADD/MAP3K5/CREB3/IL1B/MAPK12/BIRC3/DAB2IP/MAPK9/IKBKB/TAB3/CHUK/CASP7/CREB3L2/VEGFC/JAG1/IL18R1/CREB1/IL15/PIK3CB	hsa:6347/hsa:3383/hsa:7132/hsa:8837/hsa:2353/hsa:836/hsa:4323/hsa:192111/hsa:5743/hsa:1435/hsa:3659/hsa:5293/hsa:3976/hsa:5599/hsa:9021/hsa:5604/hsa:5595/hsa:8717/hsa:7186/hsa:6364/hsa:7133/hsa:207/hsa:7128/hsa:1326/hsa:4790/hsa:10059/hsa:5970/hsa:3726/hsa:8737/hsa:8986/hsa:5606/hsa:4792/hsa:8772/hsa:4217/hsa:10488/hsa:3553/hsa:6300/hsa:330/hsa:153090/hsa:5601/hsa:3551/hsa:257397/hsa:1147/hsa:840…	51	27	ENSG00000090339/ENSG00000067182/ENSG00000003402/ENSG00000170345/ENSG00000157227/ENSG00000073756/ENSG00000184371/ENSG00000125347/ENSG00000128342/ENSG00000184557/ENSG00000102882/ENSG00000102871/ENSG00000115009/ENSG00000118503/ENSG00000107968/ENSG00000173039/ENSG00000171223/ENSG00000137275/ENSG00000034152/ENSG00000197442/ENSG00000107175/ENSG00000023445/ENSG00000104365/ENSG00000157625/ENSG00000150630…	24	ENSG00000108691/ENSG00000164305/ENSG00000247077/ENSG00000171608/ENSG00000107643/ENSG00000169032/ENSG00000127191/ENSG00000028137/ENSG00000142208/ENSG00000109320/ENSG00000087470/ENSG00000162302/ENSG00000100906/ENSG00000168040/ENSG00000125538/ENSG00000188130/ENSG00000136848/ENSG00000050748/ENSG00000213341/ENSG00000165806/ENSG00000182158/ENSG00000118260/ENSG00000164136/ENSG00000051382
hsa05020	Prion diseases	14/2710	24/5773	0.179939820674257	0.587365479286344	ENSG00000168439/ENSG00000171867/ENSG00000135862/ENSG00000010810/ENSG00000120738/ENSG00000044574/ENSG00000087088/ENSG00000169032/ENSG00000102882/ENSG00000148400/ENSG00000126934/ENSG00000125538/ENSG00000072062/ENSG00000154654	STIP1/PRNP/LAMC1/FYN/EGR1/HSPA5/BAX/MAP2K1/MAPK3/NOTCH1/MAP2K2/IL1B/PRKACA/NCAM2	hsa:10963/hsa:5621/hsa:3915/hsa:2534/hsa:1958/hsa:3309/hsa:581/hsa:5604/hsa:5595/hsa:4851/hsa:5605/hsa:3553/hsa:5566/hsa:4685	14	4	ENSG00000171867/ENSG00000120738/ENSG00000102882/ENSG00000154654	10	ENSG00000168439/ENSG00000135862/ENSG00000010810/ENSG00000044574/ENSG00000087088/ENSG00000169032/ENSG00000148400/ENSG00000126934/ENSG00000125538/ENSG00000072062
hsa00564	Glycerophospholipid metabolism	44/2710	84/5773	0.185070216270275	0.587365479286344	ENSG00000105223/ENSG00000172197/ENSG00000088766/ENSG00000153395/ENSG00000134324/ENSG00000162407/ENSG00000161217/ENSG00000147535/ENSG00000103066/ENSG00000065357/ENSG00000204310/ENSG00000103502/ENSG00000141934/ENSG00000077044/ENSG00000101290/ENSG00000105499/ENSG00000155189/ENSG00000032444/ENSG00000203805/ENSG00000169692/ENSG00000188257/ENSG00000123739/ENSG00000143797/ENSG00000132793/ENSG00000153933…	PLD3/MBOAT1/CRLS1/LPCAT1/LPIN1/PLPP3/PCYT1A/PLPP5/PLA2G15/DGKA/AGPAT1/CDIPT/PLPP2/DGKD/CDS2/PLA2G4C/AGPAT5/PNPLA6/PLPP4/AGPAT2/PLA2G2A/PLA2G12A/MBOAT2/LPIN3/DGKE/SELENOI/GPD2/AGPAT3/DGKZ/PISD/GPAT4/TAZ/LYPLA1/PLD1/PCYT2/ETNK1/LPIN2/LCAT/LPCAT3/CHPT1/PLPP1/PTDSS1/CHKA/PLA2G4A	hsa:23646/hsa:154141/hsa:54675/hsa:79888/hsa:23175/hsa:8613/hsa:5130/hsa:84513/hsa:23659/hsa:1606/hsa:10554/hsa:10423/hsa:8612/hsa:8527/hsa:8760/hsa:8605/hsa:55326/hsa:10908/hsa:196051/hsa:10555/hsa:5320/hsa:81579/hsa:129642/hsa:64900/hsa:8526/hsa:85465/hsa:2820/hsa:56894/hsa:8525/hsa:23761/hsa:137964/hsa:6901/hsa:10434/hsa:5337/hsa:5833/hsa:55500/hsa:9663/hsa:3931/hsa:10162/hsa:56994/hsa:8611/hs…	44	27	ENSG00000105223/ENSG00000088766/ENSG00000153395/ENSG00000134324/ENSG00000162407/ENSG00000161217/ENSG00000147535/ENSG00000103066/ENSG00000204310/ENSG00000103502/ENSG00000141934/ENSG00000101290/ENSG00000105499/ENSG00000169692/ENSG00000188257/ENSG00000123739/ENSG00000132793/ENSG00000160216/ENSG00000158669/ENSG00000075651/ENSG00000185813/ENSG00000139163/ENSG00000101577/ENSG00000111684/ENSG00000111666…	17	ENSG00000172197/ENSG00000065357/ENSG00000077044/ENSG00000155189/ENSG00000032444/ENSG00000203805/ENSG00000143797/ENSG00000153933/ENSG00000138018/ENSG00000115159/ENSG00000149091/ENSG00000241878/ENSG00000102125/ENSG00000120992/ENSG00000213398/ENSG00000156471/ENSG00000110721
hsa03018	RNA degradation	38/2710	72/5773	0.189471796660612	0.587365479286344	ENSG00000144381/ENSG00000111674/ENSG00000138035/ENSG00000130520/ENSG00000164167/ENSG00000130332/ENSG00000074800/ENSG00000106355/ENSG00000130713/ENSG00000125107/ENSG00000133639/ENSG00000075914/ENSG00000123737/ENSG00000170860/ENSG00000113300/ENSG00000198677/ENSG00000101104/ENSG00000113013/ENSG00000070756/ENSG00000172795/ENSG00000144580/ENSG00000166938/ENSG00000141232/ENSG00000171824/ENSG00000077348…	HSPD1/ENO2/PNPT1/LSM4/LSM6/LSM7/ENO1/LSM5/EXOSC2/CNOT1/BTG1/EXOSC7/EXOSC9/LSM3/CNOT6/TTC37/PABPC1L/HSPA9/PABPC1/DCP2/CNOT9/DIS3L/TOB1/EXOSC10/EXOSC5/WDR61/PFKM/PFKL/ENO3/EXOSC1/EXOSC8/DIS3/PAN2/EDC3/DCPS/TOB2/LSM8/DCP1A	hsa:3329/hsa:2026/hsa:87178/hsa:25804/hsa:11157/hsa:51690/hsa:2023/hsa:23658/hsa:23404/hsa:23019/hsa:694/hsa:23016/hsa:5393/hsa:27258/hsa:57472/hsa:9652/hsa:80336/hsa:3313/hsa:26986/hsa:167227/hsa:9125/hsa:115752/hsa:10140/hsa:5394/hsa:56915/hsa:80349/hsa:5213/hsa:5211/hsa:2027/hsa:51013/hsa:11340/hsa:22894/hsa:9924/hsa:80153/hsa:28960/hsa:10766/hsa:51691/hsa:55802	38	8	ENSG00000111674/ENSG00000133639/ENSG00000198677/ENSG00000141232/ENSG00000141959/ENSG00000083520/ENSG00000135473/ENSG00000183864	30	ENSG00000144381/ENSG00000138035/ENSG00000130520/ENSG00000164167/ENSG00000130332/ENSG00000074800/ENSG00000106355/ENSG00000130713/ENSG00000125107/ENSG00000075914/ENSG00000123737/ENSG00000170860/ENSG00000113300/ENSG00000101104/ENSG00000113013/ENSG00000070756/ENSG00000172795/ENSG00000144580/ENSG00000166938/ENSG00000171824/ENSG00000077348/ENSG00000140395/ENSG00000152556/ENSG00000108515/ENSG00000171311…
hsa04520	Adherens junction	37/2710	70/5773	0.190124447294551	0.587365479286344	ENSG00000072110/ENSG00000149177/ENSG00000130396/ENSG00000163513/ENSG00000010810/ENSG00000146648/ENSG00000075624/ENSG00000128340/ENSG00000142949/ENSG00000104067/ENSG00000130402/ENSG00000039068/ENSG00000136153/ENSG00000106299/ENSG00000044115/ENSG00000130202/ENSG00000102882/ENSG00000006607/ENSG00000151422/ENSG00000158195/ENSG00000148498/ENSG00000184009/ENSG00000173482/ENSG00000196396/ENSG00000077782…	ACTN1/PTPRJ/AFDN/TGFBR2/FYN/EGFR/ACTB/RAC2/PTPRF/TJP1/ACTN4/CDH1/LMO7/WASL/CTNNA1/NECTIN2/MAPK3/FARP2/FER/WASF2/PARD3/ACTG1/PTPRM/PTPN1/FGFR1/CSNK2A2/SRC/NECTIN3/CREBBP/BAIAP2/MET/NECTIN4/RHOA/INSR/RAC1/TGFBR1/CTNNB1	hsa:87/hsa:5795/hsa:4301/hsa:7048/hsa:2534/hsa:1956/hsa:60/hsa:5880/hsa:5792/hsa:7082/hsa:81/hsa:999/hsa:4008/hsa:8976/hsa:1495/hsa:5819/hsa:5595/hsa:9855/hsa:2241/hsa:10163/hsa:56288/hsa:71/hsa:5797/hsa:5770/hsa:2260/hsa:1459/hsa:6714/hsa:25945/hsa:1387/hsa:10458/hsa:4233/hsa:81607/hsa:387/hsa:3643/hsa:5879/hsa:7046/hsa:1499	37	14	ENSG00000130396/ENSG00000163513/ENSG00000146648/ENSG00000128340/ENSG00000106299/ENSG00000130202/ENSG00000102882/ENSG00000158195/ENSG00000184009/ENSG00000196396/ENSG00000077782/ENSG00000177707/ENSG00000105976/ENSG00000171105	23	ENSG00000072110/ENSG00000149177/ENSG00000010810/ENSG00000075624/ENSG00000142949/ENSG00000104067/ENSG00000130402/ENSG00000039068/ENSG00000136153/ENSG00000044115/ENSG00000006607/ENSG00000151422/ENSG00000148498/ENSG00000173482/ENSG00000070770/ENSG00000197122/ENSG00000005339/ENSG00000175866/ENSG00000143217/ENSG00000067560/ENSG00000136238/ENSG00000106799/ENSG00000168036
hsa04130	SNARE interactions in vesicular transport	19/2710	34/5773	0.190643370811854	0.587365479286344	ENSG00000166900/ENSG00000265808/ENSG00000170310/ENSG00000049245/ENSG00000079950/ENSG00000118640/ENSG00000220205/ENSG00000104915/ENSG00000139190/ENSG00000168818/ENSG00000135823/ENSG00000177951/ENSG00000092531/ENSG00000099365/ENSG00000100568/ENSG00000103496/ENSG00000099940/ENSG00000106636/ENSG00000124333	STX3/SEC22B/STX8/VAMP3/STX7/VAMP8/VAMP2/STX10/VAMP1/STX18/STX6/BET1L/SNAP23/STX1B/VTI1B/STX4/SNAP29/YKT6/VAMP7	hsa:6809/hsa:9554/hsa:9482/hsa:9341/hsa:8417/hsa:8673/hsa:6844/hsa:8677/hsa:6843/hsa:53407/hsa:10228/hsa:51272/hsa:8773/hsa:112755/hsa:10490/hsa:6810/hsa:9342/hsa:10652/hsa:6845	19	14	ENSG00000166900/ENSG00000265808/ENSG00000170310/ENSG00000049245/ENSG00000079950/ENSG00000118640/ENSG00000220205/ENSG00000139190/ENSG00000177951/ENSG00000099365/ENSG00000100568/ENSG00000103496/ENSG00000099940/ENSG00000124333	5	ENSG00000104915/ENSG00000168818/ENSG00000135823/ENSG00000092531/ENSG00000106636
hsa04917	Prolactin signaling pathway	32/2710	60/5773	0.192857417669896	0.587365479286344	ENSG00000168610/ENSG00000170345/ENSG00000129946/ENSG00000160691/ENSG00000118689/ENSG00000125347/ENSG00000171608/ENSG00000082701/ENSG00000107643/ENSG00000184557/ENSG00000110092/ENSG00000169032/ENSG00000102882/ENSG00000126561/ENSG00000142208/ENSG00000173757/ENSG00000109320/ENSG00000173039/ENSG00000132155/ENSG00000126934/ENSG00000148795/ENSG00000185338/ENSG00000197122/ENSG00000174775/ENSG00000188130…	STAT3/FOS/SHC2/SHC1/FOXO3/IRF1/PIK3CD/GSK3B/MAPK8/SOCS3/CCND1/MAP2K1/MAPK3/STAT5A/AKT1/STAT5B/NFKB1/RELA/RAF1/MAP2K2/CYP17A1/SOCS1/SRC/HRAS/MAPK12/KRAS/SHC3/SOCS4/MAPK9/TNFRSF11A/SOS2/PIK3CB	hsa:6774/hsa:2353/hsa:25759/hsa:6464/hsa:2309/hsa:3659/hsa:5293/hsa:2932/hsa:5599/hsa:9021/hsa:595/hsa:5604/hsa:5595/hsa:6776/hsa:207/hsa:6777/hsa:4790/hsa:5970/hsa:5894/hsa:5605/hsa:1586/hsa:8651/hsa:6714/hsa:3265/hsa:6300/hsa:3845/hsa:53358/hsa:122809/hsa:5601/hsa:8792/hsa:6655/hsa:5291	32	14	ENSG00000168610/ENSG00000170345/ENSG00000129946/ENSG00000160691/ENSG00000118689/ENSG00000125347/ENSG00000082701/ENSG00000184557/ENSG00000102882/ENSG00000173039/ENSG00000148795/ENSG00000185338/ENSG00000141655/ENSG00000100485	18	ENSG00000171608/ENSG00000107643/ENSG00000110092/ENSG00000169032/ENSG00000126561/ENSG00000142208/ENSG00000173757/ENSG00000109320/ENSG00000132155/ENSG00000126934/ENSG00000197122/ENSG00000174775/ENSG00000188130/ENSG00000133703/ENSG00000148082/ENSG00000180008/ENSG00000050748/ENSG00000051382
hsa03440	Homologous recombination	22/2710	40/5773	0.193240974437404	0.587365479286344	ENSG00000132383/ENSG00000149311/ENSG00000062822/ENSG00000101773/ENSG00000196584/ENSG00000085999/ENSG00000106628/ENSG00000012048/ENSG00000197299/ENSG00000002016/ENSG00000154920/ENSG00000108384/ENSG00000136492/ENSG00000127922/ENSG00000139618/ENSG00000163781/ENSG00000138376/ENSG00000177302/ENSG00000126215/ENSG00000020922/ENSG00000185515/ENSG00000175482	RPA1/ATM/POLD1/RBBP8/XRCC2/RAD54L/POLD2/BRCA1/BLM/RAD52/EME1/RAD51C/BRIP1/SEM1/BRCA2/TOPBP1/BARD1/TOP3A/XRCC3/MRE11/BRCC3/POLD4	hsa:6117/hsa:472/hsa:5424/hsa:5932/hsa:7516/hsa:8438/hsa:5425/hsa:672/hsa:641/hsa:5893/hsa:146956/hsa:5889/hsa:83990/hsa:7979/hsa:675/hsa:11073/hsa:580/hsa:7156/hsa:7517/hsa:4361/hsa:79184/hsa:57804	22	2	ENSG00000149311/ENSG00000175482	20	ENSG00000132383/ENSG00000062822/ENSG00000101773/ENSG00000196584/ENSG00000085999/ENSG00000106628/ENSG00000012048/ENSG00000197299/ENSG00000002016/ENSG00000154920/ENSG00000108384/ENSG00000136492/ENSG00000127922/ENSG00000139618/ENSG00000163781/ENSG00000138376/ENSG00000177302/ENSG00000126215/ENSG00000020922/ENSG00000185515
hsa05418	Fluid shear stress and atherosclerosis	62/2710	121/5773	0.193393710905702	0.587365479286344	ENSG00000161011/ENSG00000112715/ENSG00000115884/ENSG00000108691/ENSG00000096384/ENSG00000115594/ENSG00000166598/ENSG00000135047/ENSG00000090339/ENSG00000127528/ENSG00000067182/ENSG00000104368/ENSG00000116584/ENSG00000170345/ENSG00000075624/ENSG00000130707/ENSG00000080824/ENSG00000128340/ENSG00000143198/ENSG00000007952/ENSG00000100292/ENSG00000051523/ENSG00000128052/ENSG00000084207/ENSG00000181019…	SQSTM1/VEGFA/SDC1/CCL2/HSP90AB1/IL1R1/HSP90B1/CTSL/ICAM1/KLF2/TNFRSF1A/PLAT/ARHGEF2/FOS/ACTB/ASS1/HSP90AA1/RAC2/MGST3/NOX1/HMOX1/CYBA/KDR/GSTP1/NQO1/GSTO1/ACVR1/PIK3CD/PTK2/SUMO2/MAPK8/CALM3/AKT1/GPC1/CAV1/NFKB1/RELA/ACTG1/ACVR2A/SRC/SDC4/MAP3K5/SDC2/SUMO1/IL1B/MAPK12/BMP4/PDGFA/PIAS4/GSTM4/MAPK9/IKBKB/RHOA/PDGFB/TRPV4/CHUK/DUSP1/SUMO3/RAC1/PRKAA2/CTNNB1/PIK3CB	hsa:8878/hsa:7422/hsa:6382/hsa:6347/hsa:3326/hsa:3554/hsa:7184/hsa:1514/hsa:3383/hsa:10365/hsa:7132/hsa:5327/hsa:9181/hsa:2353/hsa:60/hsa:445/hsa:3320/hsa:5880/hsa:4259/hsa:27035/hsa:3162/hsa:1535/hsa:3791/hsa:2950/hsa:1728/hsa:9446/hsa:90/hsa:5293/hsa:5747/hsa:6613/hsa:5599/hsa:808/hsa:207/hsa:2817/hsa:857/hsa:4790/hsa:5970/hsa:71/hsa:92/hsa:6714/hsa:6385/hsa:4217/hsa:6383/hsa:7341/hsa:3553/hsa:…	62	32	ENSG00000161011/ENSG00000112715/ENSG00000115594/ENSG00000166598/ENSG00000135047/ENSG00000090339/ENSG00000127528/ENSG00000067182/ENSG00000104368/ENSG00000116584/ENSG00000170345/ENSG00000130707/ENSG00000128340/ENSG00000143198/ENSG00000007952/ENSG00000100292/ENSG00000051523/ENSG00000128052/ENSG00000181019/ENSG00000148834/ENSG00000115170/ENSG00000160014/ENSG00000105974/ENSG00000173039/ENSG00000184009…	30	ENSG00000115884/ENSG00000108691/ENSG00000096384/ENSG00000075624/ENSG00000080824/ENSG00000084207/ENSG00000171608/ENSG00000169398/ENSG00000188612/ENSG00000107643/ENSG00000142208/ENSG00000063660/ENSG00000109320/ENSG00000197122/ENSG00000169439/ENSG00000116030/ENSG00000125538/ENSG00000188130/ENSG00000125378/ENSG00000105229/ENSG00000168765/ENSG00000050748/ENSG00000067560/ENSG00000111199/ENSG00000213341…
hsa04622	RIG-I-like receptor signaling pathway	29/2710	54/5773	0.193905911431069	0.587365479286344	ENSG00000083799/ENSG00000184584/ENSG00000107643/ENSG00000102871/ENSG00000127191/ENSG00000263528/ENSG00000108771/ENSG00000107201/ENSG00000163512/ENSG00000109320/ENSG00000173039/ENSG00000136560/ENSG00000137275/ENSG00000121060/ENSG00000100906/ENSG00000088888/ENSG00000168040/ENSG00000215301/ENSG00000101695/ENSG00000188130/ENSG00000095015/ENSG00000050748/ENSG00000104365/ENSG00000213341/ENSG00000149476…	CYLD/TMEM173/MAPK8/TRADD/TRAF2/IKBKE/DHX58/DDX58/AZI2/NFKB1/RELA/TANK/RIPK1/TRIM25/NFKBIA/MAVS/FADD/DDX3X/RNF125/MAPK12/MAP3K1/MAPK9/IKBKB/CHUK/TKFC/IFIH1/IL12A/NLRX1/CXCL8	hsa:1540/hsa:340061/hsa:5599/hsa:8717/hsa:7186/hsa:9641/hsa:79132/hsa:23586/hsa:64343/hsa:4790/hsa:5970/hsa:10010/hsa:8737/hsa:7706/hsa:4792/hsa:57506/hsa:8772/hsa:1654/hsa:54941/hsa:6300/hsa:4214/hsa:5601/hsa:3551/hsa:1147/hsa:26007/hsa:64135/hsa:3592/hsa:79671/hsa:3576	29	18	ENSG00000083799/ENSG00000184584/ENSG00000102871/ENSG00000263528/ENSG00000108771/ENSG00000107201/ENSG00000163512/ENSG00000173039/ENSG00000136560/ENSG00000137275/ENSG00000121060/ENSG00000088888/ENSG00000215301/ENSG00000101695/ENSG00000104365/ENSG00000149476/ENSG00000115267/ENSG00000169429	11	ENSG00000107643/ENSG00000127191/ENSG00000109320/ENSG00000100906/ENSG00000168040/ENSG00000188130/ENSG00000095015/ENSG00000050748/ENSG00000213341/ENSG00000168811/ENSG00000160703
hsa04114	Oocyte meiosis	55/2710	107/5773	0.201698480846346	0.602923568379053	ENSG00000117399/ENSG00000134057/ENSG00000169679/ENSG00000087586/ENSG00000157456/ENSG00000164109/ENSG00000170312/ENSG00000170027/ENSG00000166851/ENSG00000135476/ENSG00000096433/ENSG00000164611/ENSG00000123374/ENSG00000072501/ENSG00000127564/ENSG00000129810/ENSG00000160014/ENSG00000164924/ENSG00000108953/ENSG00000169032/ENSG00000102882/ENSG00000112029/ENSG00000153107/ENSG00000145349/ENSG00000128245…	CDC20/CCNB1/BUB1/AURKA/CCNB2/MAD2L1/CDK1/YWHAG/PLK1/ESPL1/ITPR3/PTTG1/CDK2/SMC1A/PKMYT1/SGO1/CALM3/YWHAZ/YWHAE/MAP2K1/MAPK3/FBXO5/ANAPC1/CAMK2D/YWHAH/CPEB4/CPEB2/PPP1CC/PPP2R1A/ITPR2/PPP2CB/CDC16/MAD2L2/CAMK2A/CDC25C/PPP1CA/ANAPC7/PPP2R5B/ADCY9/PPP2R1B/MAPK12/SPDYE16/SMC3/PPP2R5A/ADCY3/YWHAQ/PPP2R5D/PPP2R5E/CAMK2B/SKP1/RPS6KA2/CDC27/PRKACA/PPP3CC/RBX1	hsa:991/hsa:891/hsa:699/hsa:6790/hsa:9133/hsa:4085/hsa:983/hsa:7532/hsa:5347/hsa:9700/hsa:3710/hsa:9232/hsa:1017/hsa:8243/hsa:9088/hsa:151648/hsa:808/hsa:7534/hsa:7531/hsa:5604/hsa:5595/hsa:26271/hsa:64682/hsa:817/hsa:7533/hsa:80315/hsa:132864/hsa:5501/hsa:5518/hsa:3709/hsa:5516/hsa:8881/hsa:10459/hsa:815/hsa:995/hsa:5499/hsa:51434/hsa:5526/hsa:115/hsa:5519/hsa:6300/hsa:102723555/hsa:9126/hsa:552…	55	18	ENSG00000170027/ENSG00000096433/ENSG00000160014/ENSG00000164924/ENSG00000102882/ENSG00000145349/ENSG00000113742/ENSG00000137449/ENSG00000105568/ENSG00000123104/ENSG00000130177/ENSG00000070808/ENSG00000068971/ENSG00000185040/ENSG00000066027/ENSG00000113558/ENSG00000071242/ENSG00000120910	37	ENSG00000117399/ENSG00000134057/ENSG00000169679/ENSG00000087586/ENSG00000157456/ENSG00000164109/ENSG00000170312/ENSG00000166851/ENSG00000135476/ENSG00000164611/ENSG00000123374/ENSG00000072501/ENSG00000127564/ENSG00000129810/ENSG00000108953/ENSG00000169032/ENSG00000112029/ENSG00000153107/ENSG00000128245/ENSG00000186298/ENSG00000104695/ENSG00000116670/ENSG00000158402/ENSG00000172531/ENSG00000196510…
hsa04152	AMPK signaling pathway	54/2710	105/5773	0.202906970127566	0.602923568379053	ENSG00000099194/ENSG00000145386/ENSG00000169710/ENSG00000113161/ENSG00000065882/ENSG00000006831/ENSG00000118689/ENSG00000185950/ENSG00000171608/ENSG00000066044/ENSG00000110092/ENSG00000198793/ENSG00000142208/ENSG00000187840/ENSG00000167393/ENSG00000103197/ENSG00000105568/ENSG00000104695/ENSG00000114268/ENSG00000175634/ENSG00000116678/ENSG00000104388/ENSG00000177169/ENSG00000084733/ENSG00000068971…	SCD/CCNA2/FASN/HMGCR/TBC1D1/ADIPOR2/FOXO3/IRS2/PIK3CD/ELAVL1/CCND1/MTOR/AKT1/EIF4EBP1/PPP2R3B/TSC2/PPP2R1A/PPP2CB/PFKFB4/RPS6KB2/LEPR/RAB2A/ULK1/RAB10/PPP2R5B/SIRT1/CREB3/PRKAG1/G6PC3/PPP2R1B/ADIPOR1/PFKM/PPP2R5A/PFKL/ACACB/TSC1/PPP2R5D/PPP2R5E/CPT1A/IRS1/PDPK1/FOXO1/PPARG/GYS1/STK11/INSR/CREB3L2/PPP2R3A/PRKAA2/RAB11B/PRKAG2/CREB1/PIK3CB/RPTOR	hsa:6319/hsa:890/hsa:2194/hsa:3156/hsa:23216/hsa:79602/hsa:2309/hsa:8660/hsa:5293/hsa:1994/hsa:595/hsa:2475/hsa:207/hsa:1978/hsa:28227/hsa:7249/hsa:5518/hsa:5516/hsa:5210/hsa:6199/hsa:3953/hsa:5862/hsa:8408/hsa:10890/hsa:5526/hsa:23411/hsa:10488/hsa:5571/hsa:92579/hsa:5519/hsa:51094/hsa:5213/hsa:5525/hsa:5211/hsa:32/hsa:7248/hsa:5528/hsa:5529/hsa:1374/hsa:3667/hsa:5170/hsa:2308/hsa:5468/hsa:2997/…	54	28	ENSG00000099194/ENSG00000113161/ENSG00000006831/ENSG00000118689/ENSG00000185950/ENSG00000105568/ENSG00000114268/ENSG00000116678/ENSG00000104388/ENSG00000177169/ENSG00000084733/ENSG00000068971/ENSG00000096717/ENSG00000107175/ENSG00000181929/ENSG00000141349/ENSG00000159346/ENSG00000066027/ENSG00000141959/ENSG00000076555/ENSG00000165699/ENSG00000110090/ENSG00000140992/ENSG00000104812/ENSG00000171105…	26	ENSG00000145386/ENSG00000169710/ENSG00000065882/ENSG00000171608/ENSG00000066044/ENSG00000110092/ENSG00000198793/ENSG00000142208/ENSG00000187840/ENSG00000167393/ENSG00000103197/ENSG00000104695/ENSG00000175634/ENSG00000137713/ENSG00000152556/ENSG00000112640/ENSG00000154001/ENSG00000169047/ENSG00000150907/ENSG00000132170/ENSG00000118046/ENSG00000182158/ENSG00000106617/ENSG00000118260/ENSG00000051382…
hsa05152	Tuberculosis	66/2710	130/5773	0.213067947888447	0.627143393784864	ENSG00000125730/ENSG00000117984/ENSG00000005893/ENSG00000011028/ENSG00000027697/ENSG00000067182/ENSG00000071553/ENSG00000144381/ENSG00000172115/ENSG00000164305/ENSG00000105329/ENSG00000185896/ENSG00000033627/ENSG00000141068/ENSG00000120837/ENSG00000140678/ENSG00000087088/ENSG00000075785/ENSG00000172175/ENSG00000107643/ENSG00000160014/ENSG00000111540/ENSG00000184216/ENSG00000159720/ENSG00000102882…	C3/CTSD/LAMP2/MRC2/IFNGR1/TNFRSF1A/ATP6AP1/HSPD1/CYCS/CASP3/TGFB1/LAMP1/ATP6V0A1/KSR1/NFYB/ITGAX/BAX/RAB7A/MALT1/MAPK8/CALM3/RAB5B/IRAK1/ATP6V0D1/MAPK3/PLK3/TRADD/PLA2R1/ATP6V1H/CORO1A/CAMK2D/PIK3C3/AKT1/TCIRG1/ATP6V0B/ATP6V0A2/NFKB1/APAF1/RELA/HSPA9/RAF1/EEA1/NFYC/CAMK2A/IRAK4/FADD/SRC/IL23A/IL1B/CREBBP/MAPK12/SPHK2/MAPK9/FCGR1A/IRAK2/CAMK2B/RHOA/CD74/RAB5C/NFYA/IL12A/JAK1/BID/CEBPG/PPP3CC/CREB1	hsa:718/hsa:1509/hsa:3920/hsa:9902/hsa:3459/hsa:7132/hsa:537/hsa:3329/hsa:54205/hsa:836/hsa:7040/hsa:3916/hsa:535/hsa:8844/hsa:4801/hsa:3687/hsa:581/hsa:7879/hsa:10892/hsa:5599/hsa:808/hsa:5869/hsa:3654/hsa:9114/hsa:5595/hsa:1263/hsa:8717/hsa:22925/hsa:51606/hsa:11151/hsa:817/hsa:5289/hsa:207/hsa:10312/hsa:533/hsa:23545/hsa:4790/hsa:317/hsa:5970/hsa:3313/hsa:5894/hsa:8411/hsa:4802/hsa:815/hsa:511…	66	36	ENSG00000125730/ENSG00000117984/ENSG00000005893/ENSG00000011028/ENSG00000027697/ENSG00000067182/ENSG00000071553/ENSG00000105329/ENSG00000185896/ENSG00000033627/ENSG00000120837/ENSG00000140678/ENSG00000075785/ENSG00000160014/ENSG00000111540/ENSG00000159720/ENSG00000102882/ENSG00000173846/ENSG00000102871/ENSG00000153246/ENSG00000047249/ENSG00000145349/ENSG00000078142/ENSG00000110719/ENSG00000117410…	30	ENSG00000144381/ENSG00000172115/ENSG00000164305/ENSG00000141068/ENSG00000087088/ENSG00000172175/ENSG00000107643/ENSG00000184216/ENSG00000102879/ENSG00000142208/ENSG00000185344/ENSG00000109320/ENSG00000120868/ENSG00000113013/ENSG00000132155/ENSG00000066136/ENSG00000168040/ENSG00000197122/ENSG00000125538/ENSG00000005339/ENSG00000188130/ENSG00000063176/ENSG00000050748/ENSG00000058404/ENSG00000067560…
hsa00604	Glycosphingolipid biosynthesis - ganglio series	8/2710	13/5773	0.218455721339518	0.636696636498847	ENSG00000008513/ENSG00000115525/ENSG00000049860/ENSG00000213614/ENSG00000170266/ENSG00000135454/ENSG00000157350/ENSG00000169359	ST3GAL1/ST3GAL5/HEXB/HEXA/GLB1/B4GALNT1/ST3GAL2/SLC33A1	hsa:6482/hsa:8869/hsa:3074/hsa:3073/hsa:2720/hsa:2583/hsa:6483/hsa:9197	8	8	ENSG00000008513/ENSG00000115525/ENSG00000049860/ENSG00000213614/ENSG00000170266/ENSG00000135454/ENSG00000157350/ENSG00000169359	0
hsa04540	Gap junction	38/2710	73/5773	0.222612269094288	0.636696636498847	ENSG00000123416/ENSG00000170312/ENSG00000176014/ENSG00000146648/ENSG00000101333/ENSG00000127824/ENSG00000096433/ENSG00000104067/ENSG00000167552/ENSG00000188229/ENSG00000170962/ENSG00000114353/ENSG00000113721/ENSG00000169032/ENSG00000102882/ENSG00000182621/ENSG00000137267/ENSG00000167553/ENSG00000123104/ENSG00000126583/ENSG00000132155/ENSG00000126934/ENSG00000138798/ENSG00000197122/ENSG00000152661…	TUBA1B/CDK1/TUBB6/EGFR/PLCB4/TUBA4A/ITPR3/TJP1/TUBA1A/TUBB4B/PDGFD/GNAI2/PDGFRB/MAP2K1/MAPK3/PLCB1/TUBB2A/TUBA1C/ITPR2/PRKCG/RAF1/MAP2K2/EGF/SRC/GJA1/ADCY9/HRAS/PDGFA/KRAS/ADCY3/PDGFB/GUCY1A2/GNAI3/PRKACA/LPAR1/TUBB4A/SOS2/GNA11	hsa:10376/hsa:983/hsa:84617/hsa:1956/hsa:5332/hsa:7277/hsa:3710/hsa:7082/hsa:7846/hsa:10383/hsa:80310/hsa:2771/hsa:5159/hsa:5604/hsa:5595/hsa:23236/hsa:7280/hsa:84790/hsa:3709/hsa:5582/hsa:5894/hsa:5605/hsa:1950/hsa:6714/hsa:2697/hsa:115/hsa:3265/hsa:5154/hsa:3845/hsa:109/hsa:5155/hsa:2977/hsa:2773/hsa:5566/hsa:1902/hsa:10382/hsa:6655/hsa:2767	38	17	ENSG00000146648/ENSG00000096433/ENSG00000167552/ENSG00000170962/ENSG00000114353/ENSG00000102882/ENSG00000182621/ENSG00000137267/ENSG00000123104/ENSG00000138798/ENSG00000152661/ENSG00000197461/ENSG00000100311/ENSG00000152402/ENSG00000065135/ENSG00000198121/ENSG00000100485	21	ENSG00000123416/ENSG00000170312/ENSG00000176014/ENSG00000101333/ENSG00000127824/ENSG00000104067/ENSG00000188229/ENSG00000113721/ENSG00000169032/ENSG00000167553/ENSG00000126583/ENSG00000132155/ENSG00000126934/ENSG00000197122/ENSG00000162104/ENSG00000174775/ENSG00000133703/ENSG00000138031/ENSG00000072062/ENSG00000104833/ENSG00000088256
hsa00511	Other glycan degradation	9/2710	15/5773	0.224873801444332	0.636696636498847	ENSG00000049860/ENSG00000013288/ENSG00000213614/ENSG00000170266/ENSG00000104774/ENSG00000109323/ENSG00000179163/ENSG00000038002/ENSG00000204099	HEXB/MAN2B2/HEXA/GLB1/MAN2B1/MANBA/FUCA1/AGA/NEU4	hsa:3074/hsa:23324/hsa:3073/hsa:2720/hsa:4125/hsa:4126/hsa:2517/hsa:175/hsa:129807	9	9	ENSG00000049860/ENSG00000013288/ENSG00000213614/ENSG00000170266/ENSG00000104774/ENSG00000109323/ENSG00000179163/ENSG00000038002/ENSG00000204099	0
hsa01524	Platinum drug resistance	33/2710	63/5773	0.228601537399095	0.636696636498847	ENSG00000131747/ENSG00000089685/ENSG00000149311/ENSG00000143198/ENSG00000172115/ENSG00000164305/ENSG00000084207/ENSG00000087088/ENSG00000148834/ENSG00000171608/ENSG00000012048/ENSG00000116062/ENSG00000170734/ENSG00000102882/ENSG00000142208/ENSG00000171552/ENSG00000120868/ENSG00000165240/ENSG00000095002/ENSG00000077097/ENSG00000123191/ENSG00000168040/ENSG00000009413/ENSG00000197442/ENSG00000023445…	TOP2A/BIRC5/ATM/MGST3/CYCS/CASP3/GSTP1/BAX/GSTO1/PIK3CD/BRCA1/MSH6/POLH/MAPK3/AKT1/BCL2L1/APAF1/ATP7A/MSH2/TOP2B/ATP7B/FADD/REV3L/MAP3K5/BIRC3/BAK1/GSTM4/PDPK1/MLH1/BID/XIAP/SLC31A1/PIK3CB	hsa:7153/hsa:332/hsa:472/hsa:4259/hsa:54205/hsa:836/hsa:2950/hsa:581/hsa:9446/hsa:5293/hsa:672/hsa:2956/hsa:5429/hsa:5595/hsa:207/hsa:598/hsa:317/hsa:538/hsa:4436/hsa:7155/hsa:540/hsa:8772/hsa:5980/hsa:4217/hsa:330/hsa:578/hsa:2948/hsa:5170/hsa:4292/hsa:637/hsa:331/hsa:1317/hsa:5291	33	11	ENSG00000149311/ENSG00000143198/ENSG00000148834/ENSG00000102882/ENSG00000171552/ENSG00000165240/ENSG00000197442/ENSG00000023445/ENSG00000140992/ENSG00000015475/ENSG00000101966	22	ENSG00000131747/ENSG00000089685/ENSG00000172115/ENSG00000164305/ENSG00000084207/ENSG00000087088/ENSG00000171608/ENSG00000012048/ENSG00000116062/ENSG00000170734/ENSG00000142208/ENSG00000120868/ENSG00000095002/ENSG00000077097/ENSG00000123191/ENSG00000168040/ENSG00000009413/ENSG00000030110/ENSG00000168765/ENSG00000076242/ENSG00000136868/ENSG00000051382
hsa00340	Histidine metabolism	10/2710	17/5773	0.229623373995213	0.636696636498847	ENSG00000006534/ENSG00000172508/ENSG00000072210/ENSG00000143149/ENSG00000133313/ENSG00000164904/ENSG00000137124/ENSG00000184254/ENSG00000111275/ENSG00000159650	ALDH3B1/CARNS1/ALDH3A2/ALDH9A1/CNDP2/ALDH7A1/ALDH1B1/ALDH1A3/ALDH2/UROC1	hsa:221/hsa:57571/hsa:224/hsa:223/hsa:55748/hsa:501/hsa:219/hsa:220/hsa:217/hsa:131669	10	6	ENSG00000006534/ENSG00000172508/ENSG00000072210/ENSG00000143149/ENSG00000111275/ENSG00000159650	4	ENSG00000133313/ENSG00000164904/ENSG00000137124/ENSG00000184254
hsa05133	Pertussis	32/2710	61/5773	0.229755965887525	0.636696636498847	ENSG00000125730/ENSG00000182326/ENSG00000159403/ENSG00000149131/ENSG00000161638/ENSG00000170345/ENSG00000172757/ENSG00000164305/ENSG00000150093/ENSG00000125347/ENSG00000165410/ENSG00000114353/ENSG00000107643/ENSG00000160014/ENSG00000184216/ENSG00000102882/ENSG00000109320/ENSG00000173039/ENSG00000198001/ENSG00000123843/ENSG00000106100/ENSG00000110944/ENSG00000125538/ENSG00000188130/ENSG00000137752…	C3/C1S/C1R/SERPING1/ITGA5/FOS/CFL1/CASP3/ITGB1/IRF1/CFL2/GNAI2/MAPK8/CALM3/IRAK1/MAPK3/NFKB1/RELA/IRAK4/C4BPB/NOD1/IL23A/IL1B/MAPK12/CASP1/MAPK9/RHOA/NLRP3/GNAI3/CASP7/IL12A/CXCL8	hsa:718/hsa:716/hsa:715/hsa:710/hsa:3678/hsa:2353/hsa:1072/hsa:836/hsa:3688/hsa:3659/hsa:1073/hsa:2771/hsa:5599/hsa:808/hsa:3654/hsa:5595/hsa:4790/hsa:5970/hsa:51135/hsa:725/hsa:10392/hsa:51561/hsa:3553/hsa:6300/hsa:834/hsa:5601/hsa:387/hsa:114548/hsa:2773/hsa:840/hsa:3592/hsa:3576	32	17	ENSG00000125730/ENSG00000182326/ENSG00000159403/ENSG00000149131/ENSG00000161638/ENSG00000170345/ENSG00000150093/ENSG00000125347/ENSG00000114353/ENSG00000160014/ENSG00000102882/ENSG00000173039/ENSG00000198001/ENSG00000110944/ENSG00000137752/ENSG00000065135/ENSG00000169429	15	ENSG00000172757/ENSG00000164305/ENSG00000165410/ENSG00000107643/ENSG00000184216/ENSG00000109320/ENSG00000123843/ENSG00000106100/ENSG00000125538/ENSG00000188130/ENSG00000050748/ENSG00000067560/ENSG00000162711/ENSG00000165806/ENSG00000168811
hsa04390	Hippo signaling pathway	70/2710	139/5773	0.232175813707578	0.636696636498847	ENSG00000125968/ENSG00000139926/ENSG00000106366/ENSG00000114251/ENSG00000163513/ENSG00000170027/ENSG00000089685/ENSG00000075624/ENSG00000101665/ENSG00000105329/ENSG00000134245/ENSG00000074047/ENSG00000115738/ENSG00000075711/ENSG00000072415/ENSG00000187079/ENSG00000129474/ENSG00000039068/ENSG00000082701/ENSG00000132849/ENSG00000156466/ENSG00000155760/ENSG00000197905/ENSG00000111186/ENSG00000164924…	ID1/FRMD6/SERPINE1/WNT5A/TGFBR2/YWHAG/BIRC5/ACTB/SMAD7/TGFB1/WNT2B/GLI2/ID2/DLG1/MPP5/TEAD1/AJUBA/CDH1/GSK3B/PATJ/GDF6/FZD7/TEAD4/WNT5B/YWHAZ/FZD2/YWHAE/CCND1/CTNNA1/MOB1B/WNT10A/YWHAH/PPP1CC/PPP2R1A/WWTR1/PPP2CB/PARD3/WNT7B/WTIP/ACTG1/WNT4/AMH/MOB1A/PARD6B/PPP1CA/TEAD3/FGF1/DVL1/PPP2R1B/CRB2/BMP4/WNT9A/WNT7A/CCND3/YWHAQ/RASSF6/FZD4/CSNK1E/STK3/LLGL2/CRB1/YAP1/GDF5/TGFBR1/SAV1/CTNNB1/PRKCI/TEAD2/…	hsa:3397/hsa:122786/hsa:5054/hsa:7474/hsa:7048/hsa:7532/hsa:332/hsa:60/hsa:4092/hsa:7040/hsa:7482/hsa:2736/hsa:3398/hsa:1739/hsa:64398/hsa:7003/hsa:84962/hsa:999/hsa:2932/hsa:10207/hsa:392255/hsa:8324/hsa:7004/hsa:81029/hsa:7534/hsa:2535/hsa:7531/hsa:595/hsa:1495/hsa:92597/hsa:80326/hsa:7533/hsa:5501/hsa:5518/hsa:25937/hsa:5516/hsa:56288/hsa:7477/hsa:126374/hsa:71/hsa:54361/hsa:268/hsa:55233/hsa:…	70	25	ENSG00000106366/ENSG00000163513/ENSG00000170027/ENSG00000105329/ENSG00000134245/ENSG00000115738/ENSG00000082701/ENSG00000132849/ENSG00000155760/ENSG00000164924/ENSG00000135925/ENSG00000105568/ENSG00000018408/ENSG00000184009/ENSG00000124171/ENSG00000148204/ENSG00000143816/ENSG00000169435/ENSG00000174804/ENSG00000134376/ENSG00000137693/ENSG00000125965/ENSG00000151748/ENSG00000115596/ENSG00000126016	45	ENSG00000125968/ENSG00000139926/ENSG00000114251/ENSG00000089685/ENSG00000075624/ENSG00000101665/ENSG00000074047/ENSG00000075711/ENSG00000072415/ENSG00000187079/ENSG00000129474/ENSG00000039068/ENSG00000156466/ENSG00000197905/ENSG00000111186/ENSG00000180340/ENSG00000108953/ENSG00000110092/ENSG00000044115/ENSG00000173542/ENSG00000128245/ENSG00000186298/ENSG00000104695/ENSG00000148498/ENSG00000188064…
hsa01040	Biosynthesis of unsaturated fatty acids	12/2710	21/5773	0.235770712548784	0.636696636498847	ENSG00000099194/ENSG00000149485/ENSG00000134824/ENSG00000170522/ENSG00000097021/ENSG00000184227/ENSG00000165996/ENSG00000206527/ENSG00000149084/ENSG00000012660/ENSG00000084754/ENSG00000119673	SCD/FADS1/FADS2/ELOVL6/ACOT7/ACOT1/HACD1/HACD2/HSD17B12/ELOVL5/HADHA/ACOT2	hsa:6319/hsa:3992/hsa:9415/hsa:79071/hsa:11332/hsa:641371/hsa:9200/hsa:201562/hsa:51144/hsa:60481/hsa:3030/hsa:10965	12	10	ENSG00000099194/ENSG00000149485/ENSG00000134824/ENSG00000170522/ENSG00000184227/ENSG00000165996/ENSG00000149084/ENSG00000012660/ENSG00000084754/ENSG00000119673	2	ENSG00000097021/ENSG00000206527
hsa00280	Valine, leucine and isoleucine degradation	24/2710	45/5773	0.237839741135061	0.636696636498847	ENSG00000112972/ENSG00000117305/ENSG00000072210/ENSG00000114054/ENSG00000075239/ENSG00000143149/ENSG00000072506/ENSG00000183044/ENSG00000122971/ENSG00000083720/ENSG00000138356/ENSG00000084754/ENSG00000146085/ENSG00000060982/ENSG00000138029/ENSG00000164904/ENSG00000137124/ENSG00000128928/ENSG00000081760/ENSG00000117054/ENSG00000111275/ENSG00000083123/ENSG00000175198/ENSG00000148090	HMGCS1/HMGCL/ALDH3A2/PCCB/ACAT1/ALDH9A1/HSD17B10/ABAT/ACADS/OXCT1/AOX1/HADHA/MUT/BCAT1/HADHB/ALDH7A1/ALDH1B1/IVD/AACS/ACADM/ALDH2/BCKDHB/PCCA/AUH	hsa:3157/hsa:3155/hsa:224/hsa:5096/hsa:38/hsa:223/hsa:3028/hsa:18/hsa:35/hsa:5019/hsa:316/hsa:3030/hsa:4594/hsa:586/hsa:3032/hsa:501/hsa:219/hsa:3712/hsa:65985/hsa:34/hsa:217/hsa:594/hsa:5095/hsa:549	24	13	ENSG00000112972/ENSG00000117305/ENSG00000072210/ENSG00000143149/ENSG00000122971/ENSG00000084754/ENSG00000146085/ENSG00000060982/ENSG00000138029/ENSG00000128928/ENSG00000081760/ENSG00000111275/ENSG00000148090	11	ENSG00000114054/ENSG00000075239/ENSG00000072506/ENSG00000183044/ENSG00000083720/ENSG00000138356/ENSG00000164904/ENSG00000137124/ENSG00000117054/ENSG00000083123/ENSG00000175198
hsa01523	Antifolate resistance	15/2710	27/5773	0.239961826306962	0.636696636498847	ENSG00000138363/ENSG00000176890/ENSG00000173638/ENSG00000114770/ENSG00000177000/ENSG00000228716/ENSG00000178700/ENSG00000118777/ENSG00000108846/ENSG00000109320/ENSG00000173039/ENSG00000125538/ENSG00000104365/ENSG00000213341/ENSG00000125257	ATIC/TYMS/SLC19A1/ABCC5/MTHFR/DHFR/DHFR2/ABCG2/ABCC3/NFKB1/RELA/IL1B/IKBKB/CHUK/ABCC4	hsa:471/hsa:7298/hsa:6573/hsa:10057/hsa:4524/hsa:1719/hsa:200895/hsa:9429/hsa:8714/hsa:4790/hsa:5970/hsa:3553/hsa:3551/hsa:1147/hsa:10257	15	6	ENSG00000177000/ENSG00000178700/ENSG00000108846/ENSG00000173039/ENSG00000104365/ENSG00000125257	9	ENSG00000138363/ENSG00000176890/ENSG00000173638/ENSG00000114770/ENSG00000228716/ENSG00000118777/ENSG00000109320/ENSG00000125538/ENSG00000213341
hsa05216	Thyroid cancer	19/2710	35/5773	0.240676623579378	0.636696636498847	ENSG00000099860/ENSG00000266412/ENSG00000087088/ENSG00000039068/ENSG00000110092/ENSG00000169032/ENSG00000102882/ENSG00000143549/ENSG00000126934/ENSG00000125618/ENSG00000186350/ENSG00000134574/ENSG00000174775/ENSG00000116717/ENSG00000030110/ENSG00000133703/ENSG00000047410/ENSG00000132170/ENSG00000168036	GADD45B/NCOA4/BAX/CDH1/CCND1/MAP2K1/MAPK3/TPM3/MAP2K2/PAX8/RXRA/DDB2/HRAS/GADD45A/BAK1/KRAS/TPR/PPARG/CTNNB1	hsa:4616/hsa:8031/hsa:581/hsa:999/hsa:595/hsa:5604/hsa:5595/hsa:7170/hsa:5605/hsa:7849/hsa:6256/hsa:1643/hsa:3265/hsa:1647/hsa:578/hsa:3845/hsa:7175/hsa:5468/hsa:1499	19	4	ENSG00000266412/ENSG00000102882/ENSG00000125618/ENSG00000047410	15	ENSG00000099860/ENSG00000087088/ENSG00000039068/ENSG00000110092/ENSG00000169032/ENSG00000143549/ENSG00000126934/ENSG00000186350/ENSG00000134574/ENSG00000174775/ENSG00000116717/ENSG00000030110/ENSG00000133703/ENSG00000132170/ENSG00000168036
hsa04710	Circadian rhythm	17/2710	31/5773	0.24080193303482	0.636696636498847	ENSG00000134107/ENSG00000143365/ENSG00000008405/ENSG00000049246/ENSG00000170485/ENSG00000005812/ENSG00000126368/ENSG00000121671/ENSG00000181929/ENSG00000213923/ENSG00000113558/ENSG00000132326/ENSG00000123095/ENSG00000162409/ENSG00000106617/ENSG00000118260/ENSG00000100387	BHLHE40/RORC/CRY1/PER3/NPAS2/FBXL3/NR1D1/CRY2/PRKAG1/CSNK1E/SKP1/PER2/BHLHE41/PRKAA2/PRKAG2/CREB1/RBX1	hsa:8553/hsa:6097/hsa:1407/hsa:8863/hsa:4862/hsa:26224/hsa:9572/hsa:1408/hsa:5571/hsa:1454/hsa:6500/hsa:8864/hsa:79365/hsa:5563/hsa:51422/hsa:1385/hsa:9978	17	12	ENSG00000134107/ENSG00000143365/ENSG00000049246/ENSG00000170485/ENSG00000005812/ENSG00000126368/ENSG00000121671/ENSG00000181929/ENSG00000113558/ENSG00000132326/ENSG00000123095/ENSG00000162409	5	ENSG00000008405/ENSG00000213923/ENSG00000106617/ENSG00000118260/ENSG00000100387
hsa04657	IL-17 signaling pathway	39/2710	76/5773	0.256485537492581	0.670521306201341	ENSG00000108691/ENSG00000096384/ENSG00000166598/ENSG00000170345/ENSG00000080824/ENSG00000164305/ENSG00000148346/ENSG00000130522/ENSG00000073756/ENSG00000082701/ENSG00000066044/ENSG00000107643/ENSG00000102882/ENSG00000102871/ENSG00000127191/ENSG00000115009/ENSG00000136450/ENSG00000175592/ENSG00000263528/ENSG00000118503/ENSG00000163220/ENSG00000109320/ENSG00000173039/ENSG00000056972/ENSG00000196611…	CCL2/HSP90AB1/HSP90B1/FOS/HSP90AA1/CASP3/LCN2/JUND/PTGS2/GSK3B/ELAVL1/MAPK8/MAPK3/TRADD/TRAF2/CCL20/SRSF1/FOSL1/IKBKE/TNFAIP3/S100A9/NFKB1/RELA/TRAF3IP2/MMP1/USP25/NFKBIA/FADD/MAPK6/IL1B/MAPK12/MAPK9/FOSB/CSF3/IKBKB/TAB3/CHUK/CXCL8/CCL7	hsa:6347/hsa:3326/hsa:7184/hsa:2353/hsa:3320/hsa:836/hsa:3934/hsa:3727/hsa:5743/hsa:2932/hsa:1994/hsa:5599/hsa:5595/hsa:8717/hsa:7186/hsa:6364/hsa:6426/hsa:8061/hsa:9641/hsa:7128/hsa:6280/hsa:4790/hsa:5970/hsa:10758/hsa:4312/hsa:29761/hsa:4792/hsa:8772/hsa:5597/hsa:3553/hsa:6300/hsa:5601/hsa:2354/hsa:1440/hsa:3551/hsa:257397/hsa:1147/hsa:3576/hsa:6354	39	22	ENSG00000166598/ENSG00000170345/ENSG00000148346/ENSG00000130522/ENSG00000073756/ENSG00000082701/ENSG00000102882/ENSG00000102871/ENSG00000115009/ENSG00000175592/ENSG00000263528/ENSG00000118503/ENSG00000163220/ENSG00000173039/ENSG00000056972/ENSG00000196611/ENSG00000155313/ENSG00000069956/ENSG00000125740/ENSG00000104365/ENSG00000157625/ENSG00000169429	17	ENSG00000108691/ENSG00000096384/ENSG00000080824/ENSG00000164305/ENSG00000066044/ENSG00000107643/ENSG00000127191/ENSG00000136450/ENSG00000109320/ENSG00000100906/ENSG00000168040/ENSG00000125538/ENSG00000188130/ENSG00000050748/ENSG00000108342/ENSG00000213341/ENSG00000108688
hsa05132	Salmonella infection	38/2710	74/5773	0.258311599448232	0.670521306201341	ENSG00000133026/ENSG00000027697/ENSG00000170345/ENSG00000075624/ENSG00000100345/ENSG00000104067/ENSG00000187240/ENSG00000128591/ENSG00000123143/ENSG00000276600/ENSG00000108518/ENSG00000197102/ENSG00000160447/ENSG00000136068/ENSG00000075785/ENSG00000107643/ENSG00000106299/ENSG00000102882/ENSG00000162704/ENSG00000070087/ENSG00000158195/ENSG00000109320/ENSG00000111229/ENSG00000173039/ENSG00000184009…	MYH10/IFNGR1/FOS/ACTB/MYH9/TJP1/DYNC2H1/FLNC/PKN1/RAB7B/PFN1/DYNC1H1/PKN3/FLNB/RAB7A/MAPK8/WASL/MAPK3/ARPC5/PFN2/WASF2/NFKB1/ARPC3/RELA/ACTG1/ARPC5L/ARPC2/IL1B/MAPK12/KLC2/KLC1/CASP1/MAPK9/FLNA/RAC1/ARPC1A/CXCL8/KLC4	hsa:4628/hsa:3459/hsa:2353/hsa:60/hsa:4627/hsa:7082/hsa:79659/hsa:2318/hsa:5585/hsa:338382/hsa:5216/hsa:1778/hsa:29941/hsa:2317/hsa:7879/hsa:5599/hsa:8976/hsa:5595/hsa:10092/hsa:5217/hsa:10163/hsa:4790/hsa:10094/hsa:5970/hsa:71/hsa:81873/hsa:10109/hsa:3553/hsa:6300/hsa:64837/hsa:3831/hsa:834/hsa:5601/hsa:2316/hsa:5879/hsa:10552/hsa:3576/hsa:89953	38	17	ENSG00000027697/ENSG00000170345/ENSG00000187240/ENSG00000123143/ENSG00000276600/ENSG00000075785/ENSG00000106299/ENSG00000102882/ENSG00000070087/ENSG00000158195/ENSG00000111229/ENSG00000173039/ENSG00000184009/ENSG00000137752/ENSG00000241685/ENSG00000169429/ENSG00000137171	21	ENSG00000133026/ENSG00000075624/ENSG00000100345/ENSG00000104067/ENSG00000128591/ENSG00000108518/ENSG00000197102/ENSG00000160447/ENSG00000136068/ENSG00000107643/ENSG00000162704/ENSG00000109320/ENSG00000136950/ENSG00000163466/ENSG00000125538/ENSG00000188130/ENSG00000174996/ENSG00000126214/ENSG00000050748/ENSG00000196924/ENSG00000136238
hsa04144	Endocytosis	107/2710	217/5773	0.260041916828084	0.670521306201341	ENSG00000130164/ENSG00000109971/ENSG00000163513/ENSG00000146648/ENSG00000097033/ENSG00000141367/ENSG00000197081/ENSG00000108854/ENSG00000110395/ENSG00000131242/ENSG00000083937/ENSG00000024422/ENSG00000078053/ENSG00000069329/ENSG00000143398/ENSG00000112335/ENSG00000099290/ENSG00000136738/ENSG00000075785/ENSG00000130724/ENSG00000168461/ENSG00000107862/ENSG00000077549/ENSG00000106299/ENSG00000110047…	LDLR/HSPA8/TGFBR2/EGFR/SH3GLB1/CLTC/IGF2R/SMURF2/CBL/RAB11FIP4/CHMP2B/EHD2/AMPH/VPS35/PIP5K1A/SNX3/WASHC2A/STAM/RAB7A/CHMP2A/RAB31/GBF1/CAPZB/WASL/EHD1/RAB5B/GRK6/CLTB/EHD4/SH3GL3/ARPC5/ARAP2/CHMP1B/WASHC5/CYTH3/SPART/VPS4B/WASHC3/VPS26B/FGFR4/STAMBP/CAV1/ARFGAP1/WASHC2C/CHMP5/AP2M1/IQSEC2/CHMP3/ZFYVE27/CAPZA2/RAB11FIP5/ARPC3/PARD3/FGFR3/ASAP1/KIF5B/EEA1/HSPA2/PARD6B/DAB2/EPS15L1/ARPC5L/ARAP3/TFR…	hsa:3949/hsa:3312/hsa:7048/hsa:1956/hsa:51100/hsa:1213/hsa:3482/hsa:64750/hsa:867/hsa:84440/hsa:25978/hsa:30846/hsa:273/hsa:55737/hsa:8394/hsa:8724/hsa:387680/hsa:8027/hsa:7879/hsa:27243/hsa:11031/hsa:8729/hsa:832/hsa:8976/hsa:10938/hsa:5869/hsa:2870/hsa:1212/hsa:30844/hsa:6457/hsa:10092/hsa:116984/hsa:57132/hsa:9897/hsa:9265/hsa:23111/hsa:9525/hsa:51019/hsa:112936/hsa:2264/hsa:10617/hsa:857/hsa:…	107	64	ENSG00000130164/ENSG00000163513/ENSG00000146648/ENSG00000097033/ENSG00000141367/ENSG00000197081/ENSG00000131242/ENSG00000024422/ENSG00000069329/ENSG00000112335/ENSG00000099290/ENSG00000136738/ENSG00000075785/ENSG00000130724/ENSG00000168461/ENSG00000106299/ENSG00000110047/ENSG00000111540/ENSG00000140600/ENSG00000047365/ENSG00000255112/ENSG00000164961/ENSG00000133104/ENSG00000119541/ENSG00000120860…	43	ENSG00000109971/ENSG00000108854/ENSG00000110395/ENSG00000083937/ENSG00000078053/ENSG00000143398/ENSG00000107862/ENSG00000077549/ENSG00000198055/ENSG00000175416/ENSG00000103966/ENSG00000162704/ENSG00000008256/ENSG00000160867/ENSG00000101199/ENSG00000161203/ENSG00000148498/ENSG00000068078/ENSG00000170759/ENSG00000126803/ENSG00000127527/ENSG00000136950/ENSG00000120318/ENSG00000163466/ENSG00000089006…
hsa04360	Axon guidance	81/2710	163/5773	0.262734434065189	0.671911011707696	ENSG00000185033/ENSG00000114251/ENSG00000136040/ENSG00000198910/ENSG00000196576/ENSG00000010810/ENSG00000169855/ENSG00000169242/ENSG00000162631/ENSG00000128340/ENSG00000138835/ENSG00000196358/ENSG00000112902/ENSG00000172757/ENSG00000107731/ENSG00000126458/ENSG00000154380/ENSG00000130827/ENSG00000164050/ENSG00000158092/ENSG00000150093/ENSG00000133107/ENSG00000165410/ENSG00000133216/ENSG00000074527…	SEMA4B/WNT5A/PLXNC1/L1CAM/PLXNB2/FYN/ROBO1/EFNA1/NTNG1/RAC2/RGS3/NTNG2/SEMA5A/CFL1/UNC5B/RRAS/ENAH/PLXNA3/PLXNB1/NCK1/ITGB1/TRPC4/CFL2/EPHB2/NTN4/PIK3CD/GSK3B/PTK2/GNAI2/SSH1/PDK1/WNT5B/SEMA6B/PAK4/NRP1/SSH3/MAPK3/SEMA3F/SRGAP1/CAMK2D/SEMA6D/PTPN11/TRPC1/EPHA4/PLXNB3/SEMA7A/PARD3/EPHA5/RAF1/PLXNA4/WNT4/CAMK2A/SSH2/PARD6B/NFATC2/NTN1/SRC/SEMA4F/LIMK2/PLCG2/HRAS/EPHA2/SEMA5B/SEMA3E/PLCG1/SEMA4D/MET…	hsa:10509/hsa:7474/hsa:10154/hsa:3897/hsa:23654/hsa:2534/hsa:6091/hsa:1942/hsa:22854/hsa:5880/hsa:5998/hsa:84628/hsa:9037/hsa:1072/hsa:219699/hsa:6237/hsa:55740/hsa:55558/hsa:5364/hsa:4690/hsa:3688/hsa:7223/hsa:1073/hsa:2048/hsa:59277/hsa:5293/hsa:2932/hsa:5747/hsa:2771/hsa:54434/hsa:5163/hsa:81029/hsa:10501/hsa:10298/hsa:8829/hsa:54961/hsa:5595/hsa:6405/hsa:57522/hsa:817/hsa:80031/hsa:5781/hsa:7…	81	40	ENSG00000185033/ENSG00000198910/ENSG00000196576/ENSG00000169855/ENSG00000169242/ENSG00000162631/ENSG00000128340/ENSG00000138835/ENSG00000196358/ENSG00000112902/ENSG00000126458/ENSG00000130827/ENSG00000164050/ENSG00000158092/ENSG00000150093/ENSG00000082701/ENSG00000114353/ENSG00000152256/ENSG00000099250/ENSG00000172830/ENSG00000102882/ENSG00000145349/ENSG00000137872/ENSG00000144935/ENSG00000198753…	41	ENSG00000114251/ENSG00000136040/ENSG00000010810/ENSG00000172757/ENSG00000107731/ENSG00000154380/ENSG00000133107/ENSG00000165410/ENSG00000133216/ENSG00000074527/ENSG00000171608/ENSG00000169398/ENSG00000084112/ENSG00000111186/ENSG00000167680/ENSG00000130669/ENSG00000001617/ENSG00000196935/ENSG00000179295/ENSG00000116106/ENSG00000138623/ENSG00000148498/ENSG00000145242/ENSG00000132155/ENSG00000162552…
hsa05131	Shigellosis	32/2710	62/5773	0.269607517666408	0.683882483836741	ENSG00000161638/ENSG00000075624/ENSG00000108518/ENSG00000150093/ENSG00000107643/ENSG00000106299/ENSG00000102882/ENSG00000162704/ENSG00000070087/ENSG00000131504/ENSG00000158195/ENSG00000109320/ENSG00000111229/ENSG00000173039/ENSG00000184009/ENSG00000026508/ENSG00000116670/ENSG00000136950/ENSG00000085733/ENSG00000100906/ENSG00000163466/ENSG00000197122/ENSG00000106100/ENSG00000102890/ENSG00000188130…	ITGA5/ACTB/PFN1/ITGB1/MAPK8/WASL/MAPK3/ARPC5/PFN2/DIAPH1/WASF2/NFKB1/ARPC3/RELA/ACTG1/CD44/MAD2L2/ARPC5L/CTTN/NFKBIA/ARPC2/SRC/NOD1/ELMO3/MAPK12/MAPK9/IKBKB/CHUK/RAC1/ARPC1A/UBE2D2/CXCL8	hsa:3678/hsa:60/hsa:5216/hsa:3688/hsa:5599/hsa:8976/hsa:5595/hsa:10092/hsa:5217/hsa:1729/hsa:10163/hsa:4790/hsa:10094/hsa:5970/hsa:71/hsa:960/hsa:10459/hsa:81873/hsa:2017/hsa:4792/hsa:10109/hsa:6714/hsa:10392/hsa:79767/hsa:6300/hsa:5601/hsa:3551/hsa:1147/hsa:5879/hsa:10552/hsa:7322/hsa:3576	32	15	ENSG00000161638/ENSG00000150093/ENSG00000106299/ENSG00000102882/ENSG00000070087/ENSG00000158195/ENSG00000111229/ENSG00000173039/ENSG00000184009/ENSG00000026508/ENSG00000085733/ENSG00000102890/ENSG00000104365/ENSG00000241685/ENSG00000169429	17	ENSG00000075624/ENSG00000108518/ENSG00000107643/ENSG00000162704/ENSG00000131504/ENSG00000109320/ENSG00000116670/ENSG00000136950/ENSG00000100906/ENSG00000163466/ENSG00000197122/ENSG00000106100/ENSG00000188130/ENSG00000050748/ENSG00000213341/ENSG00000136238/ENSG00000131508
hsa04625	C-type lectin receptor signaling pathway	43/2710	85/5773	0.28430263138693	0.708358096085536	ENSG00000083799/ENSG00000170581/ENSG00000096433/ENSG00000126458/ENSG00000141068/ENSG00000073756/ENSG00000125347/ENSG00000171608/ENSG00000172175/ENSG00000104856/ENSG00000107643/ENSG00000160014/ENSG00000102882/ENSG00000173846/ENSG00000142208/ENSG00000263528/ENSG00000179295/ENSG00000158186/ENSG00000123104/ENSG00000109320/ENSG00000173039/ENSG00000132155/ENSG00000101096/ENSG00000100906/ENSG00000197122…	CYLD/STAT2/ITPR3/RRAS/KSR1/PTGS2/IRF1/PIK3CD/MALT1/RELB/MAPK8/CALM3/MAPK3/PLK3/AKT1/IKBKE/PTPN11/MRAS/ITPR2/NFKB1/RELA/RAF1/NFATC2/NFKBIA/SRC/PLCG2/HRAS/IL23A/IL1B/MAPK12/RRAS2/KRAS/CASP1/MAPK9/NFATC1/IKBKB/RHOA/NLRP3/CHUK/IL12A/PPP3CC/MAPKAPK2/PIK3CB	hsa:1540/hsa:6773/hsa:3710/hsa:6237/hsa:8844/hsa:5743/hsa:3659/hsa:5293/hsa:10892/hsa:5971/hsa:5599/hsa:808/hsa:5595/hsa:1263/hsa:207/hsa:9641/hsa:5781/hsa:22808/hsa:3709/hsa:4790/hsa:5970/hsa:5894/hsa:4773/hsa:4792/hsa:6714/hsa:5336/hsa:3265/hsa:51561/hsa:3553/hsa:6300/hsa:22800/hsa:3845/hsa:834/hsa:5601/hsa:4772/hsa:3551/hsa:387/hsa:114548/hsa:1147/hsa:3592/hsa:5533/hsa:9261/hsa:5291	43	20	ENSG00000083799/ENSG00000170581/ENSG00000096433/ENSG00000126458/ENSG00000073756/ENSG00000125347/ENSG00000104856/ENSG00000160014/ENSG00000102882/ENSG00000173846/ENSG00000263528/ENSG00000123104/ENSG00000173039/ENSG00000101096/ENSG00000197943/ENSG00000110944/ENSG00000137752/ENSG00000131196/ENSG00000104365/ENSG00000120910	23	ENSG00000141068/ENSG00000171608/ENSG00000172175/ENSG00000107643/ENSG00000142208/ENSG00000179295/ENSG00000158186/ENSG00000109320/ENSG00000132155/ENSG00000100906/ENSG00000197122/ENSG00000174775/ENSG00000125538/ENSG00000188130/ENSG00000133818/ENSG00000133703/ENSG00000050748/ENSG00000067560/ENSG00000162711/ENSG00000213341/ENSG00000168811/ENSG00000162889/ENSG00000051382
hsa04550	Signaling pathways regulating pluripotency of stem cells	57/2710	114/5773	0.285402465679207	0.708358096085536	ENSG00000125968/ENSG00000117318/ENSG00000122641/ENSG00000138685/ENSG00000172201/ENSG00000114251/ENSG00000168610/ENSG00000113594/ENSG00000134352/ENSG00000168283/ENSG00000134245/ENSG00000115738/ENSG00000008083/ENSG00000135503/ENSG00000115170/ENSG00000171608/ENSG00000082701/ENSG00000155760/ENSG00000111186/ENSG00000128342/ENSG00000180340/ENSG00000080345/ENSG00000169032/ENSG00000102882/ENSG00000071564…	ID1/ID3/INHBA/FGF2/ID4/WNT5A/STAT3/LIFR/IL6ST/BMI1/WNT2B/ID2/JARID2/ACVR1B/ACVR1/PIK3CD/GSK3B/FZD7/WNT5B/LIF/FZD2/RIF1/MAP2K1/MAPK3/TCF3/WNT10A/AKT1/SKIL/FGFR4/KLF4/FGFR3/JAK3/WNT7B/RAF1/INHBE/WNT4/MAP2K2/FGFR1/ACVR2A/DUSP9/DVL1/HRAS/MAPK12/BMP4/PCGF6/WNT9A/WNT7A/KRAS/ZFHX3/FZD4/TBX3/JAK1/ACVR1C/PAX6/CTNNB1/PIK3CB/WNT6	hsa:3397/hsa:3399/hsa:3624/hsa:2247/hsa:3400/hsa:7474/hsa:6774/hsa:3977/hsa:3572/hsa:648/hsa:7482/hsa:3398/hsa:3720/hsa:91/hsa:90/hsa:5293/hsa:2932/hsa:8324/hsa:81029/hsa:3976/hsa:2535/hsa:55183/hsa:5604/hsa:5595/hsa:6929/hsa:80326/hsa:207/hsa:6498/hsa:2264/hsa:9314/hsa:2261/hsa:3718/hsa:7477/hsa:5894/hsa:83729/hsa:54361/hsa:5605/hsa:2260/hsa:92/hsa:1852/hsa:1855/hsa:3265/hsa:6300/hsa:652/hsa:841…	57	22	ENSG00000168610/ENSG00000113594/ENSG00000134352/ENSG00000134245/ENSG00000115738/ENSG00000135503/ENSG00000115170/ENSG00000082701/ENSG00000155760/ENSG00000128342/ENSG00000102882/ENSG00000135925/ENSG00000136826/ENSG00000105639/ENSG00000139269/ENSG00000077782/ENSG00000121989/ENSG00000143816/ENSG00000174804/ENSG00000162434/ENSG00000123612/ENSG00000115596	35	ENSG00000125968/ENSG00000117318/ENSG00000122641/ENSG00000138685/ENSG00000172201/ENSG00000114251/ENSG00000168283/ENSG00000008083/ENSG00000171608/ENSG00000111186/ENSG00000180340/ENSG00000080345/ENSG00000169032/ENSG00000071564/ENSG00000142208/ENSG00000136603/ENSG00000160867/ENSG00000068078/ENSG00000188064/ENSG00000132155/ENSG00000162552/ENSG00000126934/ENSG00000130829/ENSG00000107404/ENSG00000174775…
hsa04666	Fc gamma R-mediated phagocytosis	41/2710	81/5773	0.288963334477519	0.708358096085536	ENSG00000128340/ENSG00000148180/ENSG00000172757/ENSG00000162407/ENSG00000078053/ENSG00000143398/ENSG00000165410/ENSG00000171608/ENSG00000141934/ENSG00000165458/ENSG00000160293/ENSG00000254087/ENSG00000145555/ENSG00000106299/ENSG00000169032/ENSG00000102882/ENSG00000162704/ENSG00000142208/ENSG00000158195/ENSG00000126583/ENSG00000111229/ENSG00000175634/ENSG00000153317/ENSG00000132155/ENSG00000136950…	RAC2/GSN/CFL1/PLPP3/AMPH/PIP5K1A/CFL2/PIK3CD/PLPP2/INPPL1/VAV2/LYN/MYO10/WASL/MAP2K1/MAPK3/ARPC5/AKT1/WASF2/PRKCG/ARPC3/RPS6KB2/ASAP1/RAF1/ARPC5L/ARPC2/LIMK2/PLCG2/PLCG1/PLD1/SPHK2/MARCKSL1/FCGR1A/RAC1/PLPP1/ARPC1A/ASAP2/PLA2G4A/LIMK1/PIK3CB/ARF6	hsa:5880/hsa:2934/hsa:1072/hsa:8613/hsa:273/hsa:8394/hsa:1073/hsa:5293/hsa:8612/hsa:3636/hsa:7410/hsa:4067/hsa:4651/hsa:8976/hsa:5604/hsa:5595/hsa:10092/hsa:207/hsa:10163/hsa:5582/hsa:10094/hsa:6199/hsa:50807/hsa:5894/hsa:81873/hsa:10109/hsa:3985/hsa:5336/hsa:5335/hsa:5337/hsa:56848/hsa:65108/hsa:2209/hsa:5879/hsa:8611/hsa:10552/hsa:8853/hsa:5321/hsa:3984/hsa:5291/hsa:382	41	17	ENSG00000128340/ENSG00000148180/ENSG00000162407/ENSG00000141934/ENSG00000254087/ENSG00000106299/ENSG00000102882/ENSG00000158195/ENSG00000111229/ENSG00000153317/ENSG00000197943/ENSG00000075651/ENSG00000150337/ENSG00000067113/ENSG00000241685/ENSG00000116711/ENSG00000106683	24	ENSG00000172757/ENSG00000078053/ENSG00000143398/ENSG00000165410/ENSG00000171608/ENSG00000165458/ENSG00000160293/ENSG00000145555/ENSG00000169032/ENSG00000162704/ENSG00000142208/ENSG00000126583/ENSG00000175634/ENSG00000132155/ENSG00000136950/ENSG00000163466/ENSG00000182541/ENSG00000124181/ENSG00000063176/ENSG00000175130/ENSG00000136238/ENSG00000151693/ENSG00000051382/ENSG00000165527
hsa05146	Amoebiasis	41/2710	81/5773	0.288963334477519	0.708358096085536	ENSG00000134871/ENSG00000187498/ENSG00000108821/ENSG00000172037/ENSG00000115594/ENSG00000135862/ENSG00000072110/ENSG00000021355/ENSG00000091136/ENSG00000101333/ENSG00000053747/ENSG00000115414/ENSG00000164305/ENSG00000081052/ENSG00000105329/ENSG00000112769/ENSG00000130402/ENSG00000276600/ENSG00000171608/ENSG00000075785/ENSG00000169398/ENSG00000050555/ENSG00000101680/ENSG00000111540/ENSG00000182621…	COL4A2/COL4A1/COL1A1/LAMB2/IL1R1/LAMC1/ACTN1/SERPINB1/LAMB1/PLCB4/LAMA3/FN1/CASP3/COL4A4/TGFB1/LAMA4/ACTN4/RAB7B/PIK3CD/RAB7A/PTK2/LAMC3/LAMA1/RAB5B/PLCB1/COL4A5/PRKCG/NFKB1/RELA/COL4A6/SERPINB6/IL1B/LAMB3/RAB5C/COL4A3/PRKACA/IL12A/ARG2/GNA11/CXCL8/PIK3CB	hsa:1284/hsa:1282/hsa:1277/hsa:3913/hsa:3554/hsa:3915/hsa:87/hsa:1992/hsa:3912/hsa:5332/hsa:3909/hsa:2335/hsa:836/hsa:1286/hsa:7040/hsa:3910/hsa:81/hsa:338382/hsa:5293/hsa:7879/hsa:5747/hsa:10319/hsa:284217/hsa:5869/hsa:23236/hsa:1287/hsa:5582/hsa:4790/hsa:5970/hsa:1288/hsa:5269/hsa:3553/hsa:3914/hsa:5878/hsa:1285/hsa:5566/hsa:3592/hsa:384/hsa:2767/hsa:3576/hsa:5291	41	15	ENSG00000172037/ENSG00000115594/ENSG00000021355/ENSG00000091136/ENSG00000053747/ENSG00000105329/ENSG00000112769/ENSG00000276600/ENSG00000075785/ENSG00000111540/ENSG00000182621/ENSG00000173039/ENSG00000124570/ENSG00000196878/ENSG00000169429	26	ENSG00000134871/ENSG00000187498/ENSG00000108821/ENSG00000135862/ENSG00000072110/ENSG00000101333/ENSG00000115414/ENSG00000164305/ENSG00000081052/ENSG00000130402/ENSG00000171608/ENSG00000169398/ENSG00000050555/ENSG00000101680/ENSG00000188153/ENSG00000126583/ENSG00000109320/ENSG00000197565/ENSG00000125538/ENSG00000108774/ENSG00000169031/ENSG00000072062/ENSG00000168811/ENSG00000081181/ENSG00000088256…
hsa00051	Fructose and mannose metabolism	16/2710	30/5773	0.301024847122108	0.708358096085536	ENSG00000109107/ENSG00000156510/ENSG00000111669/ENSG00000085662/ENSG00000157353/ENSG00000132199/ENSG00000159399/ENSG00000156515/ENSG00000254685/ENSG00000140263/ENSG00000114268/ENSG00000112699/ENSG00000152556/ENSG00000141959/ENSG00000149476/ENSG00000178802	ALDOC/HKDC1/TPI1/AKR1B1/FUK/ENOSF1/HK2/HK1/FPGT/SORD/PFKFB4/GMDS/PFKM/PFKL/TKFC/MPI	hsa:230/hsa:80201/hsa:7167/hsa:231/hsa:197258/hsa:55556/hsa:3099/hsa:3098/hsa:8790/hsa:6652/hsa:5210/hsa:2762/hsa:5213/hsa:5211/hsa:26007/hsa:4351	16	12	ENSG00000109107/ENSG00000156510/ENSG00000111669/ENSG00000157353/ENSG00000132199/ENSG00000159399/ENSG00000254685/ENSG00000140263/ENSG00000114268/ENSG00000141959/ENSG00000149476/ENSG00000178802	4	ENSG00000085662/ENSG00000156515/ENSG00000112699/ENSG00000152556
hsa04960	Aldosterone-regulated sodium reabsorption	16/2710	30/5773	0.301024847122108	0.708358096085536	ENSG00000143153/ENSG00000171608/ENSG00000163399/ENSG00000102882/ENSG00000118515/ENSG00000126583/ENSG00000065054/ENSG00000111319/ENSG00000133703/ENSG00000069849/ENSG00000151623/ENSG00000169047/ENSG00000140992/ENSG00000171105/ENSG00000049759/ENSG00000051382	ATP1B1/PIK3CD/ATP1A1/MAPK3/SGK1/PRKCG/SLC9A3R2/SCNN1A/KRAS/ATP1B3/NR3C2/IRS1/PDPK1/INSR/NEDD4L/PIK3CB	hsa:481/hsa:5293/hsa:476/hsa:5595/hsa:6446/hsa:5582/hsa:9351/hsa:6337/hsa:3845/hsa:483/hsa:4306/hsa:3667/hsa:5170/hsa:3643/hsa:23327/hsa:5291	16	7	ENSG00000143153/ENSG00000163399/ENSG00000102882/ENSG00000111319/ENSG00000151623/ENSG00000140992/ENSG00000171105	9	ENSG00000171608/ENSG00000118515/ENSG00000126583/ENSG00000065054/ENSG00000133703/ENSG00000069849/ENSG00000169047/ENSG00000049759/ENSG00000051382
hsa00020	Citrate cycle (TCA cycle)	15/2710	28/5773	0.302775039069201	0.708358096085536	ENSG00000138413/ENSG00000122729/ENSG00000062485/ENSG00000091483/ENSG00000168291/ENSG00000182054/ENSG00000105953/ENSG00000143252/ENSG00000117118/ENSG00000166411/ENSG00000131828/ENSG00000146701/ENSG00000136143/ENSG00000073578/ENSG00000173599	IDH1/ACO1/CS/FH/PDHB/IDH2/OGDH/SDHC/SDHB/IDH3A/PDHA1/MDH2/SUCLA2/SDHA/PC	hsa:3417/hsa:48/hsa:1431/hsa:2271/hsa:5162/hsa:3418/hsa:4967/hsa:6391/hsa:6390/hsa:3419/hsa:5160/hsa:4191/hsa:8803/hsa:6389/hsa:5091	15	4	ENSG00000138413/ENSG00000122729/ENSG00000143252/ENSG00000173599	11	ENSG00000062485/ENSG00000091483/ENSG00000168291/ENSG00000182054/ENSG00000105953/ENSG00000117118/ENSG00000166411/ENSG00000131828/ENSG00000146701/ENSG00000136143/ENSG00000073578
hsa00062	Fatty acid elongation	15/2710	28/5773	0.302775039069201	0.708358096085536	ENSG00000170522/ENSG00000097021/ENSG00000184227/ENSG00000165996/ENSG00000066322/ENSG00000206527/ENSG00000149084/ENSG00000012660/ENSG00000084754/ENSG00000196407/ENSG00000138029/ENSG00000159445/ENSG00000131238/ENSG00000136379/ENSG00000119673	ELOVL6/ACOT7/ACOT1/HACD1/ELOVL1/HACD2/HSD17B12/ELOVL5/HADHA/THEM5/HADHB/THEM4/PPT1/ABHD17C/ACOT2	hsa:79071/hsa:11332/hsa:641371/hsa:9200/hsa:64834/hsa:201562/hsa:51144/hsa:60481/hsa:3030/hsa:284486/hsa:3032/hsa:117145/hsa:5538/hsa:58489/hsa:10965	15	12	ENSG00000170522/ENSG00000184227/ENSG00000165996/ENSG00000066322/ENSG00000149084/ENSG00000012660/ENSG00000084754/ENSG00000196407/ENSG00000138029/ENSG00000131238/ENSG00000136379/ENSG00000119673	3	ENSG00000097021/ENSG00000206527/ENSG00000159445
hsa05200	Pathways in cancer	215/2710	446/5773	0.305782938193184	0.708358096085536	ENSG00000134871/ENSG00000187498/ENSG00000005884/ENSG00000112715/ENSG00000172037/ENSG00000096384/ENSG00000138685/ENSG00000116016/ENSG00000145604/ENSG00000135862/ENSG00000166598/ENSG00000027697/ENSG00000159216/ENSG00000117394/ENSG00000114251/ENSG00000134954/ENSG00000168610/ENSG00000170581/ENSG00000163513/ENSG00000166888/ENSG00000089685/ENSG00000146648/ENSG00000170345/ENSG00000091136/ENSG00000100644…	COL4A2/COL4A1/ITGA3/VEGFA/LAMB2/HSP90AB1/FGF2/EPAS1/SKP2/LAMC1/HSP90B1/IFNGR1/RUNX1/SLC2A1/WNT5A/ETS1/STAT3/STAT2/TGFBR2/STAT6/BIRC5/EGFR/FOS/LAMB1/HIF1A/HSP90AA1/PLCB4/RAC2/LAMA3/DAPK1/CDK6/GADD45B/IL6ST/CDKN2B/MGST3/FN1/CYCS/CDK2/CKS1B/CASP3/COL4A4/GNG12/DAPK2/IFNAR1/TGFB1/NCOA4/WNT2B/CBL/HMOX1/VEGFB/EML4/GLI2/LAMA4/BCR/KIF7/GSTP1/NQO1/CKS2/PTGS2/HDAC2/IL13RA1/BAX/GSTO1/ITGB1/IL4R/FLT3/NOTCH2/A…	hsa:1284/hsa:1282/hsa:3675/hsa:7422/hsa:3913/hsa:3326/hsa:2247/hsa:2034/hsa:6502/hsa:3915/hsa:7184/hsa:3459/hsa:861/hsa:6513/hsa:7474/hsa:2113/hsa:6774/hsa:6773/hsa:7048/hsa:6778/hsa:332/hsa:1956/hsa:2353/hsa:3912/hsa:3091/hsa:3320/hsa:5332/hsa:5880/hsa:3909/hsa:1612/hsa:1021/hsa:4616/hsa:3572/hsa:1030/hsa:4259/hsa:2335/hsa:54205/hsa:1017/hsa:1163/hsa:836/hsa:1286/hsa:55970/hsa:23604/hsa:3454/hsa…	215	93	ENSG00000005884/ENSG00000112715/ENSG00000172037/ENSG00000116016/ENSG00000166598/ENSG00000027697/ENSG00000159216/ENSG00000117394/ENSG00000168610/ENSG00000170581/ENSG00000163513/ENSG00000166888/ENSG00000146648/ENSG00000170345/ENSG00000091136/ENSG00000128340/ENSG00000053747/ENSG00000134352/ENSG00000147883/ENSG00000143198/ENSG00000035664/ENSG00000142166/ENSG00000105329/ENSG00000266412/ENSG00000134245…	122	ENSG00000134871/ENSG00000187498/ENSG00000096384/ENSG00000138685/ENSG00000145604/ENSG00000135862/ENSG00000114251/ENSG00000134954/ENSG00000089685/ENSG00000100644/ENSG00000080824/ENSG00000101333/ENSG00000196730/ENSG00000105810/ENSG00000099860/ENSG00000115414/ENSG00000172115/ENSG00000123374/ENSG00000173207/ENSG00000164305/ENSG00000081052/ENSG00000172380/ENSG00000110395/ENSG00000143924/ENSG00000074047…
hsa00563	Glycosylphosphatidylinositol (GPI)-anchor biosynthesis	13/2710	24/5773	0.30592365909147	0.708358096085536	ENSG00000174227/ENSG00000124155/ENSG00000069943/ENSG00000277161/ENSG00000142892/ENSG00000197858/ENSG00000119227/ENSG00000197563/ENSG00000100564/ENSG00000007541/ENSG00000060642/ENSG00000108474/ENSG00000151665	PIGG/PIGT/PIGB/PIGW/PIGK/GPAA1/PIGZ/PIGN/PIGH/PIGQ/PIGV/PIGL/PIGF	hsa:54872/hsa:51604/hsa:9488/hsa:284098/hsa:10026/hsa:8733/hsa:80235/hsa:23556/hsa:5283/hsa:9091/hsa:55650/hsa:9487/hsa:5281	13	10	ENSG00000174227/ENSG00000124155/ENSG00000069943/ENSG00000197858/ENSG00000119227/ENSG00000197563/ENSG00000100564/ENSG00000007541/ENSG00000060642/ENSG00000151665	3	ENSG00000277161/ENSG00000142892/ENSG00000108474
hsa04530	Tight junction	73/2710	148/5773	0.306522842420469	0.708358096085536	ENSG00000106404/ENSG00000143375/ENSG00000133026/ENSG00000123416/ENSG00000072110/ENSG00000159216/ENSG00000130396/ENSG00000116584/ENSG00000075624/ENSG00000100345/ENSG00000163347/ENSG00000166128/ENSG00000101335/ENSG00000127824/ENSG00000104067/ENSG00000170606/ENSG00000147065/ENSG00000132646/ENSG00000130402/ENSG00000075711/ENSG00000167552/ENSG00000013297/ENSG00000072415/ENSG00000092841/ENSG00000150093…	CLDN15/CGN/MYH10/TUBA1B/ACTN1/RUNX1/AFDN/ARHGEF2/ACTB/MYH9/CLDN1/RAB8B/MYL9/TUBA4A/TJP1/HSPA4/MSN/PCNA/ACTN4/DLG1/TUBA1A/CLDN11/MPP5/MYL6/ITGB1/ACTR2/F11R/SYNPO/AMOTL2/PATJ/YBX3/CGNL1/MAPK8/WASL/MICALL2/CCND1/TUBA1C/ARHGAP17/MYL12B/PPP2R1A/PPP2CB/PARD3/ACTG1/MAGI1/PARD6B/ACTR3C/CTTN/SRC/GATA4/MAP3K5/PRKAG1/PPP2R1B/EZR/MYH7B/MAP3K1/MAPK9/RHOA/LLGL2/STK11/RAB13/MYH3/RAC1/PRKACA/NEDD4L/NEDD4/MYL12A/…	hsa:24146/hsa:57530/hsa:4628/hsa:10376/hsa:87/hsa:861/hsa:4301/hsa:9181/hsa:60/hsa:4627/hsa:9076/hsa:51762/hsa:10398/hsa:7277/hsa:7082/hsa:3308/hsa:4478/hsa:5111/hsa:81/hsa:1739/hsa:7846/hsa:5010/hsa:64398/hsa:4637/hsa:3688/hsa:10097/hsa:50848/hsa:11346/hsa:51421/hsa:10207/hsa:8531/hsa:84952/hsa:5599/hsa:8976/hsa:79778/hsa:595/hsa:84790/hsa:55114/hsa:103910/hsa:5518/hsa:5516/hsa:56288/hsa:71/hsa:…	73	28	ENSG00000106404/ENSG00000159216/ENSG00000130396/ENSG00000116584/ENSG00000163347/ENSG00000166128/ENSG00000147065/ENSG00000167552/ENSG00000092841/ENSG00000150093/ENSG00000158769/ENSG00000171992/ENSG00000114019/ENSG00000132849/ENSG00000060138/ENSG00000128849/ENSG00000106299/ENSG00000105568/ENSG00000184009/ENSG00000124171/ENSG00000106526/ENSG00000085733/ENSG00000197442/ENSG00000181929/ENSG00000143545…	45	ENSG00000143375/ENSG00000133026/ENSG00000123416/ENSG00000072110/ENSG00000075624/ENSG00000100345/ENSG00000101335/ENSG00000127824/ENSG00000104067/ENSG00000170606/ENSG00000132646/ENSG00000130402/ENSG00000075711/ENSG00000013297/ENSG00000072415/ENSG00000138071/ENSG00000107643/ENSG00000164877/ENSG00000110092/ENSG00000167553/ENSG00000140750/ENSG00000118680/ENSG00000104695/ENSG00000148498/ENSG00000151276…
hsa00053	Ascorbate and aldarate metabolism	7/2710	12/5773	0.307283307287135	0.708358096085536	ENSG00000072210/ENSG00000143149/ENSG00000164904/ENSG00000137124/ENSG00000111275/ENSG00000109814/ENSG00000167165	ALDH3A2/ALDH9A1/ALDH7A1/ALDH1B1/ALDH2/UGDH/UGT1A6	hsa:224/hsa:223/hsa:501/hsa:219/hsa:217/hsa:7358/hsa:54578	7	5	ENSG00000072210/ENSG00000143149/ENSG00000111275/ENSG00000109814/ENSG00000167165	2	ENSG00000164904/ENSG00000137124
hsa00533	Glycosaminoglycan biosynthesis - keratan sulfate	8/2710	14/5773	0.308771477780875	0.708358096085536	ENSG00000086062/ENSG00000008513/ENSG00000156966/ENSG00000117411/ENSG00000126091/ENSG00000170340/ENSG00000157350/ENSG00000121578	B4GALT1/ST3GAL1/B3GNT7/B4GALT2/ST3GAL3/B3GNT2/ST3GAL2/B4GALT4	hsa:2683/hsa:6482/hsa:93010/hsa:8704/hsa:6487/hsa:10678/hsa:6483/hsa:8702	8	4	ENSG00000086062/ENSG00000008513/ENSG00000170340/ENSG00000157350	4	ENSG00000156966/ENSG00000117411/ENSG00000126091/ENSG00000121578
hsa05323	Rheumatoid arthritis	30/2710	59/5773	0.317568830548563	0.723222446212785	ENSG00000112715/ENSG00000108691/ENSG00000135047/ENSG00000090339/ENSG00000071553/ENSG00000170345/ENSG00000105329/ENSG00000113732/ENSG00000033627/ENSG00000184371/ENSG00000095752/ENSG00000155097/ENSG00000159720/ENSG00000147416/ENSG00000102524/ENSG00000047249/ENSG00000115009/ENSG00000136888/ENSG00000110719/ENSG00000117410/ENSG00000131100/ENSG00000185344/ENSG00000196611/ENSG00000114573/ENSG00000110944…	VEGFA/CCL2/CTSL/ICAM1/ATP6AP1/FOS/TGFB1/ATP6V0E1/ATP6V0A1/CSF1/IL11/ATP6V1C1/ATP6V0D1/ATP6V1B2/TNFSF13B/ATP6V1H/CCL20/ATP6V1G1/TCIRG1/ATP6V0B/ATP6V1E1/ATP6V0A2/MMP1/ATP6V1A/IL23A/IL1B/ATP6V1D/TNFRSF11A/CXCL8/IL15	hsa:7422/hsa:6347/hsa:1514/hsa:3383/hsa:537/hsa:2353/hsa:7040/hsa:8992/hsa:535/hsa:1435/hsa:3589/hsa:528/hsa:9114/hsa:526/hsa:10673/hsa:51606/hsa:6364/hsa:9550/hsa:10312/hsa:533/hsa:529/hsa:23545/hsa:4312/hsa:523/hsa:51561/hsa:3553/hsa:51382/hsa:8792/hsa:3576/hsa:3600	30	25	ENSG00000112715/ENSG00000135047/ENSG00000090339/ENSG00000071553/ENSG00000170345/ENSG00000105329/ENSG00000113732/ENSG00000033627/ENSG00000184371/ENSG00000155097/ENSG00000159720/ENSG00000147416/ENSG00000102524/ENSG00000047249/ENSG00000115009/ENSG00000136888/ENSG00000110719/ENSG00000117410/ENSG00000131100/ENSG00000196611/ENSG00000114573/ENSG00000110944/ENSG00000100554/ENSG00000141655/ENSG00000169429	5	ENSG00000108691/ENSG00000095752/ENSG00000185344/ENSG00000125538/ENSG00000164136
hsa05010	Alzheimer disease	78/2710	159/5773	0.322005381327328	0.726991578219122	ENSG00000198938/ENSG00000198712/ENSG00000142192/ENSG00000111640/ENSG00000198727/ENSG00000196549/ENSG00000162736/ENSG00000123384/ENSG00000067182/ENSG00000198899/ENSG00000198804/ENSG00000101333/ENSG00000115310/ENSG00000133318/ENSG00000172115/ENSG00000096433/ENSG00000164305/ENSG00000080815/ENSG00000117362/ENSG00000152234/ENSG00000151694/ENSG00000138613/ENSG00000162909/ENSG00000179091/ENSG00000178607…	MT-CO3/MT-CO2/APP/GAPDH/MT-CYB/MME/NCSTN/LRP1/TNFRSF1A/MT-ATP6/MT-CO1/PLCB4/RTN4/RTN3/CYCS/ITPR3/CASP3/PSEN1/APH1A/ATP5F1A/ADAM17/APH1B/CAPN2/CYC1/ERN1/MT-ATP8/GSK3B/ATP5MC1/COX5B/NAE1/ATF6/NDUFS6/CALM3/MAPK3/NDUFS5/PLCB1/ATP5F1B/NDUFC2/SDHC/MAPT/EIF2AK3/SDHB/HSD17B10/COX7C/ITPR2/ADAM10/APAF1/ATP5MC2/NDUFA4L2/CAPN1/COX4I1/SDHA/FADD/NDUFA1/NDUFB9/NDUFA12/UQCRC1/IL1B/NDUFS1/COX7A2L/CDK5/UQCRFS1/COX…	hsa:4514/hsa:4513/hsa:351/hsa:2597/hsa:4519/hsa:4311/hsa:23385/hsa:4035/hsa:7132/hsa:4508/hsa:4512/hsa:5332/hsa:57142/hsa:10313/hsa:54205/hsa:3710/hsa:836/hsa:5663/hsa:51107/hsa:498/hsa:6868/hsa:83464/hsa:824/hsa:1537/hsa:2081/hsa:4509/hsa:2932/hsa:516/hsa:1329/hsa:8883/hsa:22926/hsa:4726/hsa:808/hsa:5595/hsa:4725/hsa:23236/hsa:506/hsa:4718/hsa:6391/hsa:4137/hsa:9451/hsa:6390/hsa:3028/hsa:1350/hs…	78	43	ENSG00000198938/ENSG00000198712/ENSG00000142192/ENSG00000111640/ENSG00000198727/ENSG00000196549/ENSG00000162736/ENSG00000123384/ENSG00000067182/ENSG00000198899/ENSG00000198804/ENSG00000115310/ENSG00000133318/ENSG00000096433/ENSG00000080815/ENSG00000117362/ENSG00000151694/ENSG00000138613/ENSG00000162909/ENSG00000178607/ENSG00000228253/ENSG00000082701/ENSG00000135940/ENSG00000118217/ENSG00000160014…	35	ENSG00000101333/ENSG00000172115/ENSG00000164305/ENSG00000152234/ENSG00000179091/ENSG00000159199/ENSG00000159593/ENSG00000145494/ENSG00000168653/ENSG00000110955/ENSG00000186868/ENSG00000117118/ENSG00000072506/ENSG00000137845/ENSG00000120868/ENSG00000073578/ENSG00000168040/ENSG00000147684/ENSG00000184752/ENSG00000010256/ENSG00000125538/ENSG00000023228/ENSG00000164885/ENSG00000169021/ENSG00000178741…
hsa04914	Progesterone-mediated oocyte maturation	42/2710	84/5773	0.323884068501468	0.726991578219122	ENSG00000134057/ENSG00000096384/ENSG00000145386/ENSG00000169679/ENSG00000087586/ENSG00000157456/ENSG00000164109/ENSG00000170312/ENSG00000166851/ENSG00000080824/ENSG00000123374/ENSG00000079616/ENSG00000127564/ENSG00000171608/ENSG00000164045/ENSG00000114353/ENSG00000107643/ENSG00000169032/ENSG00000102882/ENSG00000153107/ENSG00000142208/ENSG00000113742/ENSG00000137449/ENSG00000101224/ENSG00000002822…	CCNB1/HSP90AB1/CCNA2/BUB1/AURKA/CCNB2/MAD2L1/CDK1/PLK1/HSP90AA1/CDK2/KIF22/PKMYT1/PIK3CD/CDC25A/GNAI2/MAPK8/MAP2K1/MAPK3/ANAPC1/AKT1/CPEB4/CPEB2/CDC25B/MAD1L1/RAF1/CDC16/MAD2L2/CDC25C/ANAPC7/ADCY9/ARAF/MAPK12/SPDYE16/KRAS/ADCY3/MAPK9/GNAI3/RPS6KA2/CDC27/PRKACA/PIK3CB	hsa:891/hsa:3326/hsa:890/hsa:699/hsa:6790/hsa:9133/hsa:4085/hsa:983/hsa:5347/hsa:3320/hsa:1017/hsa:3835/hsa:9088/hsa:5293/hsa:993/hsa:2771/hsa:5599/hsa:5604/hsa:5595/hsa:64682/hsa:207/hsa:80315/hsa:132864/hsa:994/hsa:8379/hsa:5894/hsa:8881/hsa:10459/hsa:995/hsa:51434/hsa:115/hsa:369/hsa:6300/hsa:102723555/hsa:3845/hsa:109/hsa:5601/hsa:2773/hsa:6196/hsa:996/hsa:5566/hsa:5291	42	9	ENSG00000114353/ENSG00000102882/ENSG00000113742/ENSG00000137449/ENSG00000130177/ENSG00000078061/ENSG00000185040/ENSG00000065135/ENSG00000071242	33	ENSG00000134057/ENSG00000096384/ENSG00000145386/ENSG00000169679/ENSG00000087586/ENSG00000157456/ENSG00000164109/ENSG00000170312/ENSG00000166851/ENSG00000080824/ENSG00000123374/ENSG00000079616/ENSG00000127564/ENSG00000171608/ENSG00000164045/ENSG00000107643/ENSG00000169032/ENSG00000153107/ENSG00000142208/ENSG00000101224/ENSG00000002822/ENSG00000132155/ENSG00000116670/ENSG00000158402/ENSG00000196510…
hsa05163	Human cytomegalovirus infection	85/2710	174/5773	0.331426143079772	0.738606833149207	ENSG00000112715/ENSG00000108691/ENSG00000115594/ENSG00000168610/ENSG00000067182/ENSG00000146648/ENSG00000101333/ENSG00000128340/ENSG00000105810/ENSG00000172115/ENSG00000120899/ENSG00000096433/ENSG00000164305/ENSG00000172380/ENSG00000179218/ENSG00000167004/ENSG00000073756/ENSG00000087088/ENSG00000076928/ENSG00000171608/ENSG00000082701/ENSG00000184584/ENSG00000050820/ENSG00000169398/ENSG00000114353…	VEGFA/CCL2/IL1R1/STAT3/TNFRSF1A/EGFR/PLCB4/RAC2/CDK6/CYCS/PTK2B/ITPR3/CASP3/GNG12/CALR/PDIA3/PTGS2/BAX/ARHGEF1/PIK3CD/GSK3B/TMEM173/BCAR1/PTK2/GNAI2/CALM3/CCND1/MAP2K1/MAPK3/TRADD/PLCB1/TRAF2/MTOR/AKT1/EIF4EBP1/E2F2/TSC2/E2F1/ITPR2/PRKCG/IL6R/NFKB1/RPS6KB2/RELA/RAF1/GNB2/GNB4/MAP2K2/RIPK1/CGAS/GNB1/GNA13/NFATC2/NFKBIA/FADD/SRC/ADCY9/CREB3/E2F3/HRAS/IL1B/MAPK12/BAK1/KRAS/ADCY3/RB1/TSC1/NFATC1/IKBK…	hsa:7422/hsa:6347/hsa:3554/hsa:6774/hsa:7132/hsa:1956/hsa:5332/hsa:5880/hsa:1021/hsa:54205/hsa:2185/hsa:3710/hsa:836/hsa:55970/hsa:811/hsa:2923/hsa:5743/hsa:581/hsa:9138/hsa:5293/hsa:2932/hsa:340061/hsa:9564/hsa:5747/hsa:2771/hsa:808/hsa:595/hsa:5604/hsa:5595/hsa:8717/hsa:23236/hsa:7186/hsa:2475/hsa:207/hsa:1978/hsa:1870/hsa:7249/hsa:1869/hsa:3709/hsa:5582/hsa:3570/hsa:4790/hsa:6199/hsa:5970/hsa:…	85	36	ENSG00000112715/ENSG00000115594/ENSG00000168610/ENSG00000067182/ENSG00000146648/ENSG00000128340/ENSG00000120899/ENSG00000096433/ENSG00000179218/ENSG00000167004/ENSG00000073756/ENSG00000082701/ENSG00000184584/ENSG00000050820/ENSG00000114353/ENSG00000160014/ENSG00000102882/ENSG00000102871/ENSG00000182621/ENSG00000123104/ENSG00000160712/ENSG00000173039/ENSG00000172354/ENSG00000137275/ENSG00000120063…	49	ENSG00000108691/ENSG00000101333/ENSG00000105810/ENSG00000172115/ENSG00000164305/ENSG00000172380/ENSG00000087088/ENSG00000076928/ENSG00000171608/ENSG00000169398/ENSG00000110092/ENSG00000169032/ENSG00000127191/ENSG00000198793/ENSG00000142208/ENSG00000187840/ENSG00000007968/ENSG00000103197/ENSG00000101412/ENSG00000126583/ENSG00000109320/ENSG00000175634/ENSG00000132155/ENSG00000114450/ENSG00000126934…
hsa05226	Gastric cancer	60/2710	122/5773	0.340847456181137	0.754215647719963	ENSG00000138685/ENSG00000114251/ENSG00000163513/ENSG00000146648/ENSG00000099860/ENSG00000147883/ENSG00000123374/ENSG00000129946/ENSG00000160691/ENSG00000105329/ENSG00000134245/ENSG00000087088/ENSG00000171608/ENSG00000039068/ENSG00000082701/ENSG00000155760/ENSG00000173801/ENSG00000111186/ENSG00000180340/ENSG00000110092/ENSG00000044115/ENSG00000169032/ENSG00000102882/ENSG00000198793/ENSG00000135925…	FGF2/WNT5A/TGFBR2/EGFR/GADD45B/CDKN2B/CDK2/SHC2/SHC1/TGFB1/WNT2B/BAX/PIK3CD/CDH1/GSK3B/FZD7/JUP/WNT5B/FZD2/CCND1/CTNNA1/MAP2K1/MAPK3/MTOR/WNT10A/AKT1/E2F2/E2F1/RPS6KB2/WNT7B/RAF1/WNT4/MAP2K2/RXRA/FGF1/EGF/DDB2/DVL1/LRP6/E2F3/HRAS/ARAF/GADD45A/GAB1/MET/BAK1/WNT9A/WNT7A/KRAS/SHC3/RB1/FGF5/FZD4/TERT/MLH1/TGFBR1/SOS2/CTNNB1/PIK3CB/WNT6	hsa:2247/hsa:7474/hsa:7048/hsa:1956/hsa:4616/hsa:1030/hsa:1017/hsa:25759/hsa:6464/hsa:7040/hsa:7482/hsa:581/hsa:5293/hsa:999/hsa:2932/hsa:8324/hsa:3728/hsa:81029/hsa:2535/hsa:595/hsa:1495/hsa:5604/hsa:5595/hsa:2475/hsa:80326/hsa:207/hsa:1870/hsa:1869/hsa:6199/hsa:7477/hsa:5894/hsa:54361/hsa:5605/hsa:6256/hsa:2246/hsa:1950/hsa:1643/hsa:1855/hsa:4040/hsa:1871/hsa:3265/hsa:369/hsa:1647/hsa:2549/hsa:…	60	20	ENSG00000163513/ENSG00000146648/ENSG00000147883/ENSG00000129946/ENSG00000160691/ENSG00000105329/ENSG00000134245/ENSG00000082701/ENSG00000155760/ENSG00000173801/ENSG00000102882/ENSG00000135925/ENSG00000138798/ENSG00000078061/ENSG00000109458/ENSG00000105976/ENSG00000143816/ENSG00000174804/ENSG00000100485/ENSG00000115596	40	ENSG00000138685/ENSG00000114251/ENSG00000099860/ENSG00000123374/ENSG00000087088/ENSG00000171608/ENSG00000039068/ENSG00000111186/ENSG00000180340/ENSG00000110092/ENSG00000044115/ENSG00000169032/ENSG00000198793/ENSG00000142208/ENSG00000007968/ENSG00000101412/ENSG00000175634/ENSG00000188064/ENSG00000132155/ENSG00000162552/ENSG00000126934/ENSG00000186350/ENSG00000113578/ENSG00000134574/ENSG00000107404…
hsa00480	Glutathione metabolism	21/2710	41/5773	0.346174208654411	0.755289182518715	ENSG00000138413/ENSG00000167325/ENSG00000143198/ENSG00000115758/ENSG00000102172/ENSG00000084207/ENSG00000197448/ENSG00000148834/ENSG00000171848/ENSG00000160211/ENSG00000116649/ENSG00000182054/ENSG00000104687/ENSG00000048392/ENSG00000211445/ENSG00000099998/ENSG00000006625/ENSG00000128965/ENSG00000143942/ENSG00000168765/ENSG00000001084	IDH1/RRM1/MGST3/ODC1/SMS/GSTP1/GSTK1/GSTO1/RRM2/G6PD/SRM/IDH2/GSR/RRM2B/GPX3/GGT5/GGCT/CHAC1/CHAC2/GSTM4/GCLC	hsa:3417/hsa:6240/hsa:4259/hsa:4953/hsa:6611/hsa:2950/hsa:373156/hsa:9446/hsa:6241/hsa:2539/hsa:6723/hsa:3418/hsa:2936/hsa:50484/hsa:2878/hsa:2687/hsa:79017/hsa:79094/hsa:494143/hsa:2948/hsa:2729	21	10	ENSG00000138413/ENSG00000143198/ENSG00000197448/ENSG00000148834/ENSG00000160211/ENSG00000104687/ENSG00000048392/ENSG00000211445/ENSG00000099998/ENSG00000128965	11	ENSG00000167325/ENSG00000115758/ENSG00000102172/ENSG00000084207/ENSG00000171848/ENSG00000116649/ENSG00000182054/ENSG00000006625/ENSG00000143942/ENSG00000168765/ENSG00000001084
hsa00970	Aminoacyl-tRNA biosynthesis	21/2710	41/5773	0.346174208654411	0.755289182518715	ENSG00000166986/ENSG00000196305/ENSG00000133706/ENSG00000065427/ENSG00000116120/ENSG00000179115/ENSG00000134905/ENSG00000137513/ENSG00000136628/ENSG00000170445/ENSG00000134684/ENSG00000090861/ENSG00000247626/ENSG00000115866/ENSG00000031698/ENSG00000113643/ENSG00000139131/ENSG00000067704/ENSG00000140105/ENSG00000130348/ENSG00000011376	MARS/IARS/LARS/KARS/FARSB/FARSA/CARS2/NARS2/EPRS/HARS/YARS/AARS/MARS2/DARS/SARS/RARS/YARS2/IARS2/WARS/QRSL1/LARS2	hsa:4141/hsa:3376/hsa:51520/hsa:3735/hsa:10056/hsa:2193/hsa:79587/hsa:79731/hsa:2058/hsa:3035/hsa:8565/hsa:16/hsa:92935/hsa:1615/hsa:6301/hsa:5917/hsa:51067/hsa:55699/hsa:7453/hsa:55278/hsa:23395	21	3	ENSG00000134905/ENSG00000115866/ENSG00000140105	18	ENSG00000166986/ENSG00000196305/ENSG00000133706/ENSG00000065427/ENSG00000116120/ENSG00000179115/ENSG00000137513/ENSG00000136628/ENSG00000170445/ENSG00000134684/ENSG00000090861/ENSG00000247626/ENSG00000031698/ENSG00000113643/ENSG00000139131/ENSG00000067704/ENSG00000130348/ENSG00000011376
hsa05211	Renal cell carcinoma	32/2710	64/5773	0.356186869348144	0.765714302057947	ENSG00000112715/ENSG00000116016/ENSG00000117394/ENSG00000134954/ENSG00000100644/ENSG00000105329/ENSG00000154803/ENSG00000171608/ENSG00000091483/ENSG00000130669/ENSG00000169032/ENSG00000102882/ENSG00000068323/ENSG00000142208/ENSG00000179295/ENSG00000129521/ENSG00000132155/ENSG00000126934/ENSG00000154582/ENSG00000174775/ENSG00000078061/ENSG00000005339/ENSG00000109458/ENSG00000105976/ENSG00000133703…	VEGFA/EPAS1/SLC2A1/ETS1/HIF1A/TGFB1/FLCN/PIK3CD/FH/PAK4/MAP2K1/MAPK3/TFE3/AKT1/PTPN11/EGLN3/RAF1/MAP2K2/ELOC/HRAS/ARAF/CREBBP/GAB1/MET/KRAS/PDGFB/RAC1/SOS2/TGFA/RAP1A/PIK3CB/RBX1	hsa:7422/hsa:2034/hsa:6513/hsa:2113/hsa:3091/hsa:7040/hsa:201163/hsa:5293/hsa:2271/hsa:10298/hsa:5604/hsa:5595/hsa:7030/hsa:207/hsa:5781/hsa:112399/hsa:5894/hsa:5605/hsa:6921/hsa:3265/hsa:369/hsa:1387/hsa:2549/hsa:4233/hsa:3845/hsa:5155/hsa:5879/hsa:6655/hsa:7039/hsa:5906/hsa:5291/hsa:9978	32	14	ENSG00000112715/ENSG00000116016/ENSG00000117394/ENSG00000105329/ENSG00000154803/ENSG00000102882/ENSG00000068323/ENSG00000129521/ENSG00000078061/ENSG00000109458/ENSG00000105976/ENSG00000100311/ENSG00000100485/ENSG00000163235	18	ENSG00000134954/ENSG00000100644/ENSG00000171608/ENSG00000091483/ENSG00000130669/ENSG00000169032/ENSG00000142208/ENSG00000179295/ENSG00000132155/ENSG00000126934/ENSG00000154582/ENSG00000174775/ENSG00000005339/ENSG00000133703/ENSG00000136238/ENSG00000116473/ENSG00000051382/ENSG00000100387
hsa01522	Endocrine resistance	43/2710	87/5773	0.359095166531387	0.765714302057947	ENSG00000146648/ENSG00000170345/ENSG00000129946/ENSG00000160691/ENSG00000113070/ENSG00000087088/ENSG00000134250/ENSG00000171608/ENSG00000169398/ENSG00000107643/ENSG00000110092/ENSG00000169032/ENSG00000102882/ENSG00000148400/ENSG00000198793/ENSG00000142208/ENSG00000007968/ENSG00000123080/ENSG00000101412/ENSG00000142453/ENSG00000175634/ENSG00000132155/ENSG00000141027/ENSG00000126934/ENSG00000125686…	EGFR/FOS/SHC2/SHC1/HBEGF/BAX/NOTCH2/PIK3CD/PTK2/MAPK8/CCND1/MAP2K1/MAPK3/NOTCH1/MTOR/AKT1/E2F2/CDKN2C/E2F1/CARM1/RPS6KB2/RAF1/NCOR1/MAP2K2/MED1/SRC/ADCY9/DLL1/E2F3/HRAS/ARAF/MAPK12/KRAS/SHC3/ADCY3/JAG2/MAPK9/RB1/PRKACA/SOS2/NCOA3/JAG1/PIK3CB	hsa:1956/hsa:2353/hsa:25759/hsa:6464/hsa:1839/hsa:581/hsa:4853/hsa:5293/hsa:5747/hsa:5599/hsa:595/hsa:5604/hsa:5595/hsa:4851/hsa:2475/hsa:207/hsa:1870/hsa:1031/hsa:1869/hsa:10498/hsa:6199/hsa:5894/hsa:9611/hsa:5605/hsa:5469/hsa:6714/hsa:115/hsa:28514/hsa:1871/hsa:3265/hsa:369/hsa:6300/hsa:3845/hsa:53358/hsa:109/hsa:3714/hsa:5601/hsa:5925/hsa:5566/hsa:6655/hsa:8202/hsa:182/hsa:5291	43	9	ENSG00000146648/ENSG00000170345/ENSG00000129946/ENSG00000160691/ENSG00000102882/ENSG00000078061/ENSG00000100485/ENSG00000124151/ENSG00000101384	34	ENSG00000113070/ENSG00000087088/ENSG00000134250/ENSG00000171608/ENSG00000169398/ENSG00000107643/ENSG00000110092/ENSG00000169032/ENSG00000148400/ENSG00000198793/ENSG00000142208/ENSG00000007968/ENSG00000123080/ENSG00000101412/ENSG00000142453/ENSG00000175634/ENSG00000132155/ENSG00000141027/ENSG00000126934/ENSG00000125686/ENSG00000197122/ENSG00000162104/ENSG00000198719/ENSG00000112242/ENSG00000174775…
hsa04662	B cell receptor signaling pathway	31/2710	62/5773	0.359842498290037	0.765714302057947	ENSG00000110651/ENSG00000170345/ENSG00000128340/ENSG00000171608/ENSG00000082701/ENSG00000172175/ENSG00000165458/ENSG00000160293/ENSG00000254087/ENSG00000169032/ENSG00000102882/ENSG00000198286/ENSG00000142208/ENSG00000109320/ENSG00000173039/ENSG00000132155/ENSG00000126934/ENSG00000101096/ENSG00000100906/ENSG00000197943/ENSG00000174775/ENSG00000146232/ENSG00000133703/ENSG00000131196/ENSG00000104365…	CD81/FOS/RAC2/PIK3CD/GSK3B/MALT1/INPPL1/VAV2/LYN/MAP2K1/MAPK3/CARD11/AKT1/NFKB1/RELA/RAF1/MAP2K2/NFATC2/NFKBIA/PLCG2/HRAS/NFKBIE/KRAS/NFATC1/IKBKB/CHUK/RAC1/SOS2/PPP3CC/DAPP1/PIK3CB	hsa:975/hsa:2353/hsa:5880/hsa:5293/hsa:2932/hsa:10892/hsa:3636/hsa:7410/hsa:4067/hsa:5604/hsa:5595/hsa:84433/hsa:207/hsa:4790/hsa:5970/hsa:5894/hsa:5605/hsa:4773/hsa:4792/hsa:5336/hsa:3265/hsa:4794/hsa:3845/hsa:4772/hsa:3551/hsa:1147/hsa:5879/hsa:6655/hsa:5533/hsa:27071/hsa:5291	31	16	ENSG00000110651/ENSG00000170345/ENSG00000128340/ENSG00000082701/ENSG00000254087/ENSG00000102882/ENSG00000198286/ENSG00000173039/ENSG00000101096/ENSG00000197943/ENSG00000146232/ENSG00000131196/ENSG00000104365/ENSG00000100485/ENSG00000120910/ENSG00000070190	15	ENSG00000171608/ENSG00000172175/ENSG00000165458/ENSG00000160293/ENSG00000169032/ENSG00000142208/ENSG00000109320/ENSG00000132155/ENSG00000126934/ENSG00000100906/ENSG00000174775/ENSG00000133703/ENSG00000213341/ENSG00000136238/ENSG00000051382
hsa04120	Ubiquitin mediated proteolysis	64/2710	131/5773	0.36076923846961	0.765714302057947	ENSG00000117399/ENSG00000108106/ENSG00000145604/ENSG00000101871/ENSG00000175063/ENSG00000142230/ENSG00000158290/ENSG00000108854/ENSG00000044090/ENSG00000110395/ENSG00000086758/ENSG00000184787/ENSG00000116661/ENSG00000130985/ENSG00000198833/ENSG00000177889/ENSG00000033178/ENSG00000160087/ENSG00000012048/ENSG00000186591/ENSG00000159202/ENSG00000184557/ENSG00000153107/ENSG00000160714/ENSG00000072422…	CDC20/UBE2S/SKP2/MID1/UBE2C/SAE1/CUL4B/SMURF2/CUL7/CBL/HUWE1/UBE2G2/FBXO2/UBA1/UBE2J1/UBE2N/UBA6/UBE2J2/BRCA1/UBE2H/UBE2Z/SOCS3/ANAPC1/UBE2Q1/RHOBTB1/UBE2K/UBE3C/UBA2/TRIM37/UBE2M/CDC16/UBE3B/ELOC/SOCS1/UBR5/ANAPC7/DDB2/BIRC6/KLHL9/HERC3/BIRC3/PIAS4/MGRN1/CDC34/MAP3K1/UBE2B/ERCC8/PML/FBXW8/WWP1/SKP1/SYVN1/PIAS1/CDC27/NEDD4L/NEDD4/UBE2D2/FBXW7/HERC1/XIAP/RBX1/UBE2D1/PIAS3/TRIM32	hsa:991/hsa:27338/hsa:6502/hsa:4281/hsa:11065/hsa:10055/hsa:8450/hsa:64750/hsa:9820/hsa:867/hsa:10075/hsa:7327/hsa:26232/hsa:7317/hsa:51465/hsa:7334/hsa:55236/hsa:118424/hsa:672/hsa:7328/hsa:65264/hsa:9021/hsa:64682/hsa:55585/hsa:9886/hsa:3093/hsa:9690/hsa:10054/hsa:4591/hsa:9040/hsa:8881/hsa:89910/hsa:6921/hsa:8651/hsa:51366/hsa:51434/hsa:1643/hsa:57448/hsa:55958/hsa:8916/hsa:330/hsa:51588/hsa:2…	64	23	ENSG00000158290/ENSG00000044090/ENSG00000116661/ENSG00000033178/ENSG00000186591/ENSG00000159202/ENSG00000184557/ENSG00000160714/ENSG00000130177/ENSG00000151148/ENSG00000185338/ENSG00000198642/ENSG00000138641/ENSG00000023445/ENSG00000102858/ENSG00000119048/ENSG00000140464/ENSG00000174989/ENSG00000123124/ENSG00000113558/ENSG00000162298/ENSG00000033800/ENSG00000101966	41	ENSG00000117399/ENSG00000108106/ENSG00000145604/ENSG00000101871/ENSG00000175063/ENSG00000142230/ENSG00000108854/ENSG00000110395/ENSG00000086758/ENSG00000184787/ENSG00000130985/ENSG00000198833/ENSG00000177889/ENSG00000160087/ENSG00000012048/ENSG00000153107/ENSG00000072422/ENSG00000078140/ENSG00000009335/ENSG00000126261/ENSG00000108395/ENSG00000130725/ENSG00000154582/ENSG00000104517/ENSG00000196510…
hsa05145	Toxoplasmosis	41/2710	83/5773	0.366068181604617	0.766532031279466	ENSG00000130164/ENSG00000109971/ENSG00000172037/ENSG00000135862/ENSG00000027697/ENSG00000168610/ENSG00000067182/ENSG00000091136/ENSG00000053747/ENSG00000172115/ENSG00000164305/ENSG00000105329/ENSG00000112769/ENSG00000150093/ENSG00000114353/ENSG00000050555/ENSG00000107643/ENSG00000101680/ENSG00000184216/ENSG00000102882/ENSG00000142208/ENSG00000091409/ENSG00000171552/ENSG00000109320/ENSG00000173039…	LDLR/HSPA8/LAMB2/LAMC1/IFNGR1/STAT3/TNFRSF1A/LAMB1/LAMA3/CYCS/CASP3/TGFB1/LAMA4/ITGB1/GNAI2/LAMC3/MAPK8/LAMA1/IRAK1/MAPK3/AKT1/ITGA6/BCL2L1/NFKB1/RELA/HSPA2/IRAK4/SOCS1/MAP2K3/NFKBIA/MAPK12/BIRC3/LAMB3/MAPK9/IKBKB/PDPK1/CHUK/GNAI3/IL12A/JAK1/XIAP	hsa:3949/hsa:3312/hsa:3913/hsa:3915/hsa:3459/hsa:6774/hsa:7132/hsa:3912/hsa:3909/hsa:54205/hsa:836/hsa:7040/hsa:3910/hsa:3688/hsa:2771/hsa:10319/hsa:5599/hsa:284217/hsa:3654/hsa:5595/hsa:207/hsa:3655/hsa:598/hsa:4790/hsa:5970/hsa:3306/hsa:51135/hsa:8651/hsa:5606/hsa:4792/hsa:6300/hsa:330/hsa:3914/hsa:5601/hsa:3551/hsa:5170/hsa:1147/hsa:2773/hsa:3592/hsa:3716/hsa:331	41	24	ENSG00000130164/ENSG00000172037/ENSG00000027697/ENSG00000168610/ENSG00000067182/ENSG00000091136/ENSG00000053747/ENSG00000105329/ENSG00000112769/ENSG00000150093/ENSG00000114353/ENSG00000102882/ENSG00000171552/ENSG00000173039/ENSG00000198001/ENSG00000185338/ENSG00000034152/ENSG00000023445/ENSG00000196878/ENSG00000104365/ENSG00000140992/ENSG00000065135/ENSG00000162434/ENSG00000101966	17	ENSG00000109971/ENSG00000135862/ENSG00000172115/ENSG00000164305/ENSG00000050555/ENSG00000107643/ENSG00000101680/ENSG00000184216/ENSG00000142208/ENSG00000091409/ENSG00000109320/ENSG00000126803/ENSG00000100906/ENSG00000188130/ENSG00000050748/ENSG00000213341/ENSG00000168811
hsa05210	Colorectal cancer	41/2710	83/5773	0.366068181604617	0.766532031279466	ENSG00000163513/ENSG00000089685/ENSG00000146648/ENSG00000170345/ENSG00000128340/ENSG00000099860/ENSG00000172115/ENSG00000164305/ENSG00000105329/ENSG00000087088/ENSG00000171608/ENSG00000082701/ENSG00000116062/ENSG00000107643/ENSG00000110092/ENSG00000169032/ENSG00000102882/ENSG00000198793/ENSG00000142208/ENSG00000095002/ENSG00000175634/ENSG00000132155/ENSG00000126934/ENSG00000138798/ENSG00000157500…	TGFBR2/BIRC5/EGFR/FOS/RAC2/GADD45B/CYCS/CASP3/TGFB1/BAX/PIK3CD/GSK3B/MSH6/MAPK8/CCND1/MAP2K1/MAPK3/MTOR/AKT1/MSH2/RPS6KB2/RAF1/MAP2K2/EGF/APPL1/DDB2/HRAS/ARAF/BCL2L11/GADD45A/BAK1/KRAS/MAPK9/RHOA/RAC1/MLH1/TGFBR1/SOS2/CTNNB1/TGFA/PIK3CB	hsa:7048/hsa:332/hsa:1956/hsa:2353/hsa:5880/hsa:4616/hsa:54205/hsa:836/hsa:7040/hsa:581/hsa:5293/hsa:2932/hsa:2956/hsa:5599/hsa:595/hsa:5604/hsa:5595/hsa:2475/hsa:207/hsa:4436/hsa:6199/hsa:5894/hsa:5605/hsa:1950/hsa:26060/hsa:1643/hsa:3265/hsa:369/hsa:10018/hsa:1647/hsa:578/hsa:3845/hsa:5601/hsa:387/hsa:5879/hsa:4292/hsa:7046/hsa:6655/hsa:1499/hsa:7039/hsa:5291	41	13	ENSG00000163513/ENSG00000146648/ENSG00000170345/ENSG00000128340/ENSG00000105329/ENSG00000082701/ENSG00000102882/ENSG00000138798/ENSG00000157500/ENSG00000078061/ENSG00000153094/ENSG00000100485/ENSG00000163235	28	ENSG00000089685/ENSG00000099860/ENSG00000172115/ENSG00000164305/ENSG00000087088/ENSG00000171608/ENSG00000116062/ENSG00000107643/ENSG00000110092/ENSG00000169032/ENSG00000198793/ENSG00000142208/ENSG00000095002/ENSG00000175634/ENSG00000132155/ENSG00000126934/ENSG00000134574/ENSG00000174775/ENSG00000116717/ENSG00000030110/ENSG00000133703/ENSG00000050748/ENSG00000067560/ENSG00000136238/ENSG00000076242…
hsa00410	beta-Alanine metabolism	14/2710	27/5773	0.373835980806898	0.775834016683263	ENSG00000006534/ENSG00000172508/ENSG00000102172/ENSG00000072210/ENSG00000116649/ENSG00000143149/ENSG00000183044/ENSG00000133313/ENSG00000084754/ENSG00000164904/ENSG00000137124/ENSG00000184254/ENSG00000117054/ENSG00000111275	ALDH3B1/CARNS1/SMS/ALDH3A2/SRM/ALDH9A1/ABAT/CNDP2/HADHA/ALDH7A1/ALDH1B1/ALDH1A3/ACADM/ALDH2	hsa:221/hsa:57571/hsa:6611/hsa:224/hsa:6723/hsa:223/hsa:18/hsa:55748/hsa:3030/hsa:501/hsa:219/hsa:220/hsa:34/hsa:217	14	6	ENSG00000006534/ENSG00000172508/ENSG00000072210/ENSG00000143149/ENSG00000084754/ENSG00000111275	8	ENSG00000102172/ENSG00000116649/ENSG00000183044/ENSG00000133313/ENSG00000164904/ENSG00000137124/ENSG00000184254/ENSG00000117054
hsa04370	VEGF signaling pathway	27/2710	54/5773	0.375483770894784	0.775834016683263	ENSG00000112715/ENSG00000128340/ENSG00000129946/ENSG00000128052/ENSG00000073756/ENSG00000171608/ENSG00000169398/ENSG00000105499/ENSG00000169032/ENSG00000102882/ENSG00000142208/ENSG00000126583/ENSG00000132155/ENSG00000126934/ENSG00000101096/ENSG00000197122/ENSG00000197943/ENSG00000174775/ENSG00000124181/ENSG00000188130/ENSG00000063176/ENSG00000133703/ENSG00000136238/ENSG00000120910/ENSG00000162889…	VEGFA/RAC2/SHC2/KDR/PTGS2/PIK3CD/PTK2/PLA2G4C/MAP2K1/MAPK3/AKT1/PRKCG/RAF1/MAP2K2/NFATC2/SRC/PLCG2/HRAS/PLCG1/MAPK12/SPHK2/KRAS/RAC1/PPP3CC/MAPKAPK2/PLA2G4A/PIK3CB	hsa:7422/hsa:5880/hsa:25759/hsa:3791/hsa:5743/hsa:5293/hsa:5747/hsa:8605/hsa:5604/hsa:5595/hsa:207/hsa:5582/hsa:5894/hsa:5605/hsa:4773/hsa:6714/hsa:5336/hsa:3265/hsa:5335/hsa:6300/hsa:56848/hsa:3845/hsa:5879/hsa:5533/hsa:9261/hsa:5321/hsa:5291	27	11	ENSG00000112715/ENSG00000128340/ENSG00000129946/ENSG00000128052/ENSG00000073756/ENSG00000105499/ENSG00000102882/ENSG00000101096/ENSG00000197943/ENSG00000120910/ENSG00000116711	16	ENSG00000171608/ENSG00000169398/ENSG00000169032/ENSG00000142208/ENSG00000126583/ENSG00000132155/ENSG00000126934/ENSG00000197122/ENSG00000174775/ENSG00000124181/ENSG00000188130/ENSG00000063176/ENSG00000133703/ENSG00000136238/ENSG00000162889/ENSG00000051382
hsa00030	Pentose phosphate pathway	13/2710	25/5773	0.37837879292694	0.776672259165825	ENSG00000147224/ENSG00000109107/ENSG00000049239/ENSG00000079739/ENSG00000160211/ENSG00000023697/ENSG00000130313/ENSG00000197713/ENSG00000177156/ENSG00000101911/ENSG00000152556/ENSG00000141959/ENSG00000171174	PRPS1/ALDOC/H6PD/PGM1/G6PD/DERA/PGLS/RPE/TALDO1/PRPS2/PFKM/PFKL/RBKS	hsa:5631/hsa:230/hsa:9563/hsa:5236/hsa:2539/hsa:51071/hsa:25796/hsa:6120/hsa:6888/hsa:5634/hsa:5213/hsa:5211/hsa:64080	13	6	ENSG00000109107/ENSG00000049239/ENSG00000160211/ENSG00000130313/ENSG00000141959/ENSG00000171174	7	ENSG00000147224/ENSG00000079739/ENSG00000023697/ENSG00000197713/ENSG00000177156/ENSG00000101911/ENSG00000152556
hsa00650	Butanoate metabolism	11/2710	21/5773	0.388080852272727	0.787080462170448	ENSG00000112972/ENSG00000117305/ENSG00000075239/ENSG00000183044/ENSG00000122971/ENSG00000083720/ENSG00000087299/ENSG00000084754/ENSG00000112294/ENSG00000164039/ENSG00000081760	HMGCS1/HMGCL/ACAT1/ABAT/ACADS/OXCT1/L2HGDH/HADHA/ALDH5A1/BDH2/AACS	hsa:3157/hsa:3155/hsa:38/hsa:18/hsa:35/hsa:5019/hsa:79944/hsa:3030/hsa:7915/hsa:56898/hsa:65985	11	7	ENSG00000112972/ENSG00000117305/ENSG00000122971/ENSG00000084754/ENSG00000112294/ENSG00000164039/ENSG00000081760	4	ENSG00000075239/ENSG00000183044/ENSG00000083720/ENSG00000087299
hsa04730	Long-term depression	24/2710	48/5773	0.388494843507208	0.787080462170448	ENSG00000101333/ENSG00000096433/ENSG00000114353/ENSG00000254087/ENSG00000105499/ENSG00000169032/ENSG00000102882/ENSG00000182621/ENSG00000105568/ENSG00000123104/ENSG00000126583/ENSG00000104695/ENSG00000132155/ENSG00000126934/ENSG00000120063/ENSG00000174775/ENSG00000078061/ENSG00000137713/ENSG00000128266/ENSG00000133703/ENSG00000152402/ENSG00000065135/ENSG00000088256/ENSG00000116711	PLCB4/ITPR3/GNAI2/LYN/PLA2G4C/MAP2K1/MAPK3/PLCB1/PPP2R1A/ITPR2/PRKCG/PPP2CB/RAF1/MAP2K2/GNA13/HRAS/ARAF/PPP2R1B/GNAZ/KRAS/GUCY1A2/GNAI3/GNA11/PLA2G4A	hsa:5332/hsa:3710/hsa:2771/hsa:4067/hsa:8605/hsa:5604/hsa:5595/hsa:23236/hsa:5518/hsa:3709/hsa:5582/hsa:5516/hsa:5894/hsa:5605/hsa:10672/hsa:3265/hsa:369/hsa:5519/hsa:2781/hsa:3845/hsa:2977/hsa:2773/hsa:2767/hsa:5321	24	13	ENSG00000096433/ENSG00000114353/ENSG00000254087/ENSG00000105499/ENSG00000102882/ENSG00000182621/ENSG00000105568/ENSG00000123104/ENSG00000120063/ENSG00000078061/ENSG00000152402/ENSG00000065135/ENSG00000116711	11	ENSG00000101333/ENSG00000169032/ENSG00000126583/ENSG00000104695/ENSG00000132155/ENSG00000126934/ENSG00000174775/ENSG00000137713/ENSG00000128266/ENSG00000133703/ENSG00000088256
hsa05012	Parkinson disease	64/2710	132/5773	0.392662253000149	0.790391115716429	ENSG00000198938/ENSG00000198712/ENSG00000198840/ENSG00000198727/ENSG00000198888/ENSG00000005022/ENSG00000198763/ENSG00000198886/ENSG00000212907/ENSG00000198899/ENSG00000198804/ENSG00000172115/ENSG00000164305/ENSG00000213585/ENSG00000152234/ENSG00000184787/ENSG00000130985/ENSG00000179091/ENSG00000198833/ENSG00000228253/ENSG00000159199/ENSG00000114353/ENSG00000135940/ENSG00000160087/ENSG00000145494…	MT-CO3/MT-CO2/MT-ND3/MT-CYB/MT-ND1/SLC25A5/MT-ND2/MT-ND4/MT-ND4L/MT-ATP6/MT-CO1/CYCS/CASP3/VDAC1/ATP5F1A/UBE2G2/UBA1/CYC1/UBE2J1/MT-ATP8/ATP5MC1/GNAI2/COX5B/UBE2J2/NDUFS6/NDUFS5/ATP5F1B/GPR37/NDUFC2/SDHC/SDHB/COX7C/APAF1/ATP5MC2/NDUFA4L2/COX4I1/PARK7/SDHA/SLC25A6/NDUFA1/NDUFB9/VDAC3/NDUFA12/UQCRC1/NDUFS1/COX7A2L/UQCRFS1/MT-ND6/COX5A/NDUFA3/NDUFV1/NDUFB6/UQCRH/GNAI3/NDUFS8/MT-ND5/NDUFS7/PRKACA/SLC…	hsa:4514/hsa:4513/hsa:4537/hsa:4519/hsa:4535/hsa:292/hsa:4536/hsa:4538/hsa:4539/hsa:4508/hsa:4512/hsa:54205/hsa:836/hsa:7416/hsa:498/hsa:7327/hsa:7317/hsa:1537/hsa:51465/hsa:4509/hsa:516/hsa:2771/hsa:1329/hsa:118424/hsa:4726/hsa:4725/hsa:506/hsa:2861/hsa:4718/hsa:6391/hsa:6390/hsa:1350/hsa:317/hsa:517/hsa:56901/hsa:1327/hsa:11315/hsa:6389/hsa:293/hsa:4694/hsa:4715/hsa:7419/hsa:55967/hsa:7384/hsa:…	64	29	ENSG00000198938/ENSG00000198712/ENSG00000198840/ENSG00000198727/ENSG00000198888/ENSG00000198763/ENSG00000198886/ENSG00000212907/ENSG00000198899/ENSG00000198804/ENSG00000228253/ENSG00000114353/ENSG00000135940/ENSG00000170775/ENSG00000151366/ENSG00000143252/ENSG00000127184/ENSG00000135390/ENSG00000185633/ENSG00000131143/ENSG00000169100/ENSG00000125356/ENSG00000115944/ENSG00000198695/ENSG00000065135…	35	ENSG00000005022/ENSG00000172115/ENSG00000164305/ENSG00000213585/ENSG00000152234/ENSG00000184787/ENSG00000130985/ENSG00000179091/ENSG00000198833/ENSG00000159199/ENSG00000160087/ENSG00000145494/ENSG00000168653/ENSG00000110955/ENSG00000117118/ENSG00000120868/ENSG00000116288/ENSG00000073578/ENSG00000147684/ENSG00000078668/ENSG00000184752/ENSG00000010256/ENSG00000023228/ENSG00000169021/ENSG00000178741…
hsa01230	Biosynthesis of amino acids	33/2710	67/5773	0.397372086287496	0.791315962316275	ENSG00000147224/ENSG00000111640/ENSG00000138413/ENSG00000067225/ENSG00000171314/ENSG00000109107/ENSG00000102144/ENSG00000125166/ENSG00000130707/ENSG00000122729/ENSG00000111669/ENSG00000111674/ENSG00000062485/ENSG00000135069/ENSG00000116761/ENSG00000182054/ENSG00000074800/ENSG00000183010/ENSG00000092621/ENSG00000166411/ENSG00000197713/ENSG00000120053/ENSG00000173599/ENSG00000177156/ENSG00000101911…	PRPS1/GAPDH/IDH1/PKM/PGAM1/ALDOC/PGK1/GOT2/ASS1/ACO1/TPI1/ENO2/CS/PSAT1/CTH/IDH2/ENO1/PYCR1/PHGDH/IDH3A/RPE/GOT1/PC/TALDO1/PRPS2/BCAT1/ALDH18A1/GPT2/PFKM/PFKL/ENO3/ARG2/CPS1	hsa:5631/hsa:2597/hsa:3417/hsa:5315/hsa:5223/hsa:230/hsa:5230/hsa:2806/hsa:445/hsa:48/hsa:7167/hsa:2026/hsa:1431/hsa:29968/hsa:1491/hsa:3418/hsa:2023/hsa:5831/hsa:26227/hsa:3419/hsa:6120/hsa:2805/hsa:5091/hsa:6888/hsa:5634/hsa:586/hsa:5832/hsa:84706/hsa:5213/hsa:5211/hsa:2027/hsa:384/hsa:1373	33	14	ENSG00000111640/ENSG00000138413/ENSG00000067225/ENSG00000109107/ENSG00000102144/ENSG00000130707/ENSG00000122729/ENSG00000111669/ENSG00000111674/ENSG00000116761/ENSG00000173599/ENSG00000060982/ENSG00000141959/ENSG00000021826	19	ENSG00000147224/ENSG00000171314/ENSG00000125166/ENSG00000062485/ENSG00000135069/ENSG00000182054/ENSG00000074800/ENSG00000183010/ENSG00000092621/ENSG00000166411/ENSG00000197713/ENSG00000120053/ENSG00000177156/ENSG00000101911/ENSG00000059573/ENSG00000166123/ENSG00000152556/ENSG00000108515/ENSG00000081181
hsa05170	Human immunodeficiency virus 1 infection	81/2710	168/5773	0.398194250268125	0.791315962316275	ENSG00000134057/ENSG00000157456/ENSG00000170312/ENSG00000067182/ENSG00000170345/ENSG00000128340/ENSG00000149311/ENSG00000172115/ENSG00000120899/ENSG00000172757/ENSG00000096433/ENSG00000158290/ENSG00000164305/ENSG00000172380/ENSG00000179218/ENSG00000167004/ENSG00000166483/ENSG00000087088/ENSG00000165410/ENSG00000171608/ENSG00000184584/ENSG00000169398/ENSG00000114353/ENSG00000107643/ENSG00000130669…	CCNB1/CCNB2/CDK1/TNFRSF1A/FOS/RAC2/ATM/CYCS/PTK2B/CFL1/ITPR3/CUL4B/CASP3/GNG12/CALR/PDIA3/WEE1/BAX/CFL2/PIK3CD/TMEM173/PTK2/GNAI2/MAPK8/PAK4/CALM3/IRAK1/MAP2K1/MAPK3/TRIM5/TRADD/TRAF2/TNFRSF1B/MTOR/AKT1/BCL2L1/ITPR2/PRKCG/NFKB1/RPS6KB2/RELA/RAF1/GNB2/CHEK1/GNB4/MAP2K2/RIPK1/CGAS/CDC25C/IRAK4/ELOC/GNB1/MAP2K3/NFATC2/NFKBIA/FADD/LIMK2/PLCG2/HRAS/AP1B1/PLCG1/MAPK12/BAK1/KRAS/MAPK9/NFATC1/DCAF1/IKBKB…	hsa:891/hsa:9133/hsa:983/hsa:7132/hsa:2353/hsa:5880/hsa:472/hsa:54205/hsa:2185/hsa:1072/hsa:3710/hsa:8450/hsa:836/hsa:55970/hsa:811/hsa:2923/hsa:7465/hsa:581/hsa:1073/hsa:5293/hsa:340061/hsa:5747/hsa:2771/hsa:5599/hsa:10298/hsa:808/hsa:3654/hsa:5604/hsa:5595/hsa:85363/hsa:8717/hsa:7186/hsa:7133/hsa:2475/hsa:207/hsa:598/hsa:3709/hsa:5582/hsa:4790/hsa:6199/hsa:5970/hsa:5894/hsa:2783/hsa:1111/hsa:59…	81	31	ENSG00000067182/ENSG00000170345/ENSG00000128340/ENSG00000149311/ENSG00000120899/ENSG00000096433/ENSG00000158290/ENSG00000179218/ENSG00000167004/ENSG00000184584/ENSG00000114353/ENSG00000160014/ENSG00000102882/ENSG00000102871/ENSG00000171552/ENSG00000123104/ENSG00000173039/ENSG00000172354/ENSG00000137275/ENSG00000198001/ENSG00000034152/ENSG00000101096/ENSG00000197943/ENSG00000131196/ENSG00000104365…	50	ENSG00000134057/ENSG00000157456/ENSG00000170312/ENSG00000172115/ENSG00000172757/ENSG00000164305/ENSG00000172380/ENSG00000166483/ENSG00000087088/ENSG00000165410/ENSG00000171608/ENSG00000169398/ENSG00000107643/ENSG00000130669/ENSG00000184216/ENSG00000169032/ENSG00000132256/ENSG00000127191/ENSG00000028137/ENSG00000198793/ENSG00000142208/ENSG00000126583/ENSG00000109320/ENSG00000175634/ENSG00000132155…
hsa05224	Breast cancer	59/2710	122/5773	0.41017883750345	0.809973400639725	ENSG00000138685/ENSG00000114251/ENSG00000146648/ENSG00000170345/ENSG00000105810/ENSG00000099860/ENSG00000129946/ENSG00000160691/ENSG00000134245/ENSG00000087088/ENSG00000134250/ENSG00000171608/ENSG00000082701/ENSG00000155760/ENSG00000012048/ENSG00000111186/ENSG00000180340/ENSG00000110092/ENSG00000169032/ENSG00000102882/ENSG00000148400/ENSG00000198793/ENSG00000135925/ENSG00000142208/ENSG00000007968…	FGF2/WNT5A/EGFR/FOS/CDK6/GADD45B/SHC2/SHC1/WNT2B/BAX/NOTCH2/PIK3CD/GSK3B/FZD7/BRCA1/WNT5B/FZD2/CCND1/MAP2K1/MAPK3/NOTCH1/MTOR/WNT10A/AKT1/E2F2/BRCA2/E2F1/RPS6KB2/WNT7B/RAF1/WNT4/MAP2K2/FGFR1/FGF1/EGF/DDB2/DLL1/DVL1/LRP6/E2F3/HRAS/ARAF/GADD45A/PTEN/BAK1/WNT9A/WNT7A/KRAS/SHC3/JAG2/RB1/FGF5/FZD4/SOS2/NCOA3/CTNNB1/JAG1/PIK3CB/WNT6	hsa:2247/hsa:7474/hsa:1956/hsa:2353/hsa:1021/hsa:4616/hsa:25759/hsa:6464/hsa:7482/hsa:581/hsa:4853/hsa:5293/hsa:2932/hsa:8324/hsa:672/hsa:81029/hsa:2535/hsa:595/hsa:5604/hsa:5595/hsa:4851/hsa:2475/hsa:80326/hsa:207/hsa:1870/hsa:675/hsa:1869/hsa:6199/hsa:7477/hsa:5894/hsa:54361/hsa:5605/hsa:2260/hsa:2246/hsa:1950/hsa:1643/hsa:28514/hsa:1855/hsa:4040/hsa:1871/hsa:3265/hsa:369/hsa:1647/hsa:5728/hsa:…	59	19	ENSG00000146648/ENSG00000170345/ENSG00000129946/ENSG00000160691/ENSG00000134245/ENSG00000082701/ENSG00000155760/ENSG00000102882/ENSG00000135925/ENSG00000077782/ENSG00000138798/ENSG00000078061/ENSG00000171862/ENSG00000143816/ENSG00000174804/ENSG00000100485/ENSG00000124151/ENSG00000101384/ENSG00000115596	40	ENSG00000138685/ENSG00000114251/ENSG00000105810/ENSG00000099860/ENSG00000087088/ENSG00000134250/ENSG00000171608/ENSG00000012048/ENSG00000111186/ENSG00000180340/ENSG00000110092/ENSG00000169032/ENSG00000148400/ENSG00000198793/ENSG00000142208/ENSG00000007968/ENSG00000139618/ENSG00000101412/ENSG00000175634/ENSG00000188064/ENSG00000132155/ENSG00000162552/ENSG00000126934/ENSG00000113578/ENSG00000134574…
hsa05221	Acute myeloid leukemia	29/2710	59/5773	0.415661247947724	0.815637165784213	ENSG00000159216/ENSG00000168610/ENSG00000122025/ENSG00000171608/ENSG00000173801/ENSG00000110092/ENSG00000169032/ENSG00000102882/ENSG00000126561/ENSG00000198793/ENSG00000142208/ENSG00000173757/ENSG00000187840/ENSG00000109320/ENSG00000175634/ENSG00000173039/ENSG00000132155/ENSG00000126934/ENSG00000139318/ENSG00000174775/ENSG00000078061/ENSG00000133703/ENSG00000150337/ENSG00000140464/ENSG00000104365…	RUNX1/STAT3/FLT3/PIK3CD/JUP/CCND1/MAP2K1/MAPK3/STAT5A/MTOR/AKT1/STAT5B/EIF4EBP1/NFKB1/RPS6KB2/RELA/RAF1/MAP2K2/DUSP6/HRAS/ARAF/KRAS/FCGR1A/PML/IKBKB/PER2/CHUK/SOS2/PIK3CB	hsa:861/hsa:6774/hsa:2322/hsa:5293/hsa:3728/hsa:595/hsa:5604/hsa:5595/hsa:6776/hsa:2475/hsa:207/hsa:6777/hsa:1978/hsa:4790/hsa:6199/hsa:5970/hsa:5894/hsa:5605/hsa:1848/hsa:3265/hsa:369/hsa:3845/hsa:2209/hsa:5371/hsa:3551/hsa:8864/hsa:1147/hsa:6655/hsa:5291	29	13	ENSG00000159216/ENSG00000168610/ENSG00000122025/ENSG00000173801/ENSG00000102882/ENSG00000173039/ENSG00000139318/ENSG00000078061/ENSG00000150337/ENSG00000140464/ENSG00000104365/ENSG00000132326/ENSG00000100485	16	ENSG00000171608/ENSG00000110092/ENSG00000169032/ENSG00000126561/ENSG00000198793/ENSG00000142208/ENSG00000173757/ENSG00000187840/ENSG00000109320/ENSG00000175634/ENSG00000132155/ENSG00000126934/ENSG00000174775/ENSG00000133703/ENSG00000213341/ENSG00000051382
hsa04350	TGF-beta signaling pathway	38/2710	78/5773	0.419147416413551	0.817337462006424	ENSG00000125968/ENSG00000117318/ENSG00000122641/ENSG00000172201/ENSG00000137834/ENSG00000163513/ENSG00000137801/ENSG00000147883/ENSG00000101665/ENSG00000108854/ENSG00000158747/ENSG00000105329/ENSG00000115738/ENSG00000198176/ENSG00000135503/ENSG00000115170/ENSG00000156466/ENSG00000095739/ENSG00000102882/ENSG00000205250/ENSG00000105568/ENSG00000104695/ENSG00000175634/ENSG00000139269/ENSG00000104899…	ID1/ID3/INHBA/ID4/SMAD6/TGFBR2/THBS1/CDKN2B/SMAD7/SMURF2/NBL1/TGFB1/ID2/TFDP1/ACVR1B/ACVR1/GDF6/BAMBI/MAPK3/E2F4/PPP2R1A/PPP2CB/RPS6KB2/INHBE/AMH/ACVR2A/TGIF2/PPP2R1B/CREBBP/BMP4/SKP1/RHOA/RBL1/GDF5/TGFBR1/ACVR1C/TGIF1/RBX1	hsa:3397/hsa:3399/hsa:3624/hsa:3400/hsa:4091/hsa:7048/hsa:7057/hsa:1030/hsa:4092/hsa:64750/hsa:100532736/hsa:7040/hsa:3398/hsa:7027/hsa:91/hsa:90/hsa:392255/hsa:25805/hsa:5595/hsa:1874/hsa:5518/hsa:5516/hsa:6199/hsa:83729/hsa:268/hsa:92/hsa:60436/hsa:5519/hsa:1387/hsa:652/hsa:6500/hsa:387/hsa:5933/hsa:8200/hsa:7046/hsa:130399/hsa:7050/hsa:9978	38	16	ENSG00000163513/ENSG00000147883/ENSG00000158747/ENSG00000105329/ENSG00000115738/ENSG00000135503/ENSG00000115170/ENSG00000095739/ENSG00000102882/ENSG00000105568/ENSG00000139269/ENSG00000121989/ENSG00000113558/ENSG00000125965/ENSG00000123612/ENSG00000177426	22	ENSG00000125968/ENSG00000117318/ENSG00000122641/ENSG00000172201/ENSG00000137834/ENSG00000137801/ENSG00000101665/ENSG00000108854/ENSG00000198176/ENSG00000156466/ENSG00000205250/ENSG00000104695/ENSG00000175634/ENSG00000104899/ENSG00000118707/ENSG00000137713/ENSG00000005339/ENSG00000125378/ENSG00000067560/ENSG00000080839/ENSG00000106799/ENSG00000100387
hsa05416	Viral myocarditis	17/2710	34/5773	0.425092788196683	0.819820333691717	ENSG00000090339/ENSG00000010810/ENSG00000114867/ENSG00000075624/ENSG00000128340/ENSG00000172115/ENSG00000164305/ENSG00000196352/ENSG00000198947/ENSG00000110092/ENSG00000075151/ENSG00000105974/ENSG00000143322/ENSG00000184009/ENSG00000136238/ENSG00000015475/ENSG00000173402	ICAM1/FYN/EIF4G1/ACTB/RAC2/CYCS/CASP3/CD55/DMD/CCND1/EIF4G3/CAV1/ABL2/ACTG1/RAC1/BID/DAG1	hsa:3383/hsa:2534/hsa:1981/hsa:60/hsa:5880/hsa:54205/hsa:836/hsa:1604/hsa:1756/hsa:595/hsa:8672/hsa:857/hsa:27/hsa:71/hsa:5879/hsa:637/hsa:1605	17	7	ENSG00000090339/ENSG00000128340/ENSG00000196352/ENSG00000105974/ENSG00000184009/ENSG00000015475/ENSG00000173402	10	ENSG00000010810/ENSG00000114867/ENSG00000075624/ENSG00000172115/ENSG00000164305/ENSG00000198947/ENSG00000110092/ENSG00000075151/ENSG00000143322/ENSG00000136238
hsa05213	Endometrial cancer	27/2710	55/5773	0.425675942493776	0.819820333691717	ENSG00000146648/ENSG00000099860/ENSG00000118689/ENSG00000087088/ENSG00000171608/ENSG00000039068/ENSG00000082701/ENSG00000110092/ENSG00000044115/ENSG00000169032/ENSG00000102882/ENSG00000142208/ENSG00000132155/ENSG00000126934/ENSG00000138798/ENSG00000134574/ENSG00000174775/ENSG00000078061/ENSG00000116717/ENSG00000171862/ENSG00000030110/ENSG00000133703/ENSG00000140992/ENSG00000076242/ENSG00000100485…	EGFR/GADD45B/FOXO3/BAX/PIK3CD/CDH1/GSK3B/CCND1/CTNNA1/MAP2K1/MAPK3/AKT1/RAF1/MAP2K2/EGF/DDB2/HRAS/ARAF/GADD45A/PTEN/BAK1/KRAS/PDPK1/MLH1/SOS2/CTNNB1/PIK3CB	hsa:1956/hsa:4616/hsa:2309/hsa:581/hsa:5293/hsa:999/hsa:2932/hsa:595/hsa:1495/hsa:5604/hsa:5595/hsa:207/hsa:5894/hsa:5605/hsa:1950/hsa:1643/hsa:3265/hsa:369/hsa:1647/hsa:5728/hsa:578/hsa:3845/hsa:5170/hsa:4292/hsa:6655/hsa:1499/hsa:5291	27	9	ENSG00000146648/ENSG00000118689/ENSG00000082701/ENSG00000102882/ENSG00000138798/ENSG00000078061/ENSG00000171862/ENSG00000140992/ENSG00000100485	18	ENSG00000099860/ENSG00000087088/ENSG00000171608/ENSG00000039068/ENSG00000110092/ENSG00000044115/ENSG00000169032/ENSG00000142208/ENSG00000132155/ENSG00000126934/ENSG00000134574/ENSG00000174775/ENSG00000116717/ENSG00000030110/ENSG00000133703/ENSG00000076242/ENSG00000168036/ENSG00000051382
hsa00860	Porphyrin and chlorophyll metabolism	13/2710	26/5773	0.452337833306208	0.865824564365257	ENSG00000090013/ENSG00000100292/ENSG00000148218/ENSG00000004961/ENSG00000256269/ENSG00000136628/ENSG00000139428/ENSG00000103415/ENSG00000106605/ENSG00000143224/ENSG00000165060/ENSG00000167165/ENSG00000014919	BLVRB/HMOX1/ALAD/HCCS/HMBS/EPRS/MMAB/HMOX2/BLVRA/PPOX/FXN/UGT1A6/COX15	hsa:645/hsa:3162/hsa:210/hsa:3052/hsa:3145/hsa:2058/hsa:326625/hsa:3163/hsa:644/hsa:5498/hsa:2395/hsa:54578/hsa:1355	13	7	ENSG00000090013/ENSG00000100292/ENSG00000148218/ENSG00000139428/ENSG00000143224/ENSG00000167165/ENSG00000014919	6	ENSG00000004961/ENSG00000256269/ENSG00000136628/ENSG00000103415/ENSG00000106605/ENSG00000165060
hsa04623	Cytosolic DNA-sensing pathway	21/2710	43/5773	0.460409643005591	0.875901272059416	ENSG00000099817/ENSG00000113356/ENSG00000184584/ENSG00000058600/ENSG00000160710/ENSG00000161980/ENSG00000263528/ENSG00000107201/ENSG00000109320/ENSG00000173039/ENSG00000137275/ENSG00000164430/ENSG00000163882/ENSG00000100906/ENSG00000088888/ENSG00000147669/ENSG00000125538/ENSG00000137752/ENSG00000104365/ENSG00000213341/ENSG00000177700	POLR2E/POLR3G/TMEM173/POLR3E/ADAR/POLR3K/IKBKE/DDX58/NFKB1/RELA/RIPK1/CGAS/POLR2H/NFKBIA/MAVS/POLR2K/IL1B/CASP1/IKBKB/CHUK/POLR2L	hsa:5434/hsa:10622/hsa:340061/hsa:55718/hsa:103/hsa:51728/hsa:9641/hsa:23586/hsa:4790/hsa:5970/hsa:8737/hsa:115004/hsa:5437/hsa:4792/hsa:57506/hsa:5440/hsa:3553/hsa:834/hsa:3551/hsa:1147/hsa:5441	21	8	ENSG00000184584/ENSG00000263528/ENSG00000107201/ENSG00000173039/ENSG00000137275/ENSG00000088888/ENSG00000137752/ENSG00000104365	13	ENSG00000099817/ENSG00000113356/ENSG00000058600/ENSG00000160710/ENSG00000161980/ENSG00000109320/ENSG00000164430/ENSG00000163882/ENSG00000100906/ENSG00000147669/ENSG00000125538/ENSG00000213341/ENSG00000177700
hsa04722	Neurotrophin signaling pathway	54/2710	113/5773	0.464789872749893	0.878875395745252	ENSG00000134243/ENSG00000080815/ENSG00000129946/ENSG00000160691/ENSG00000118689/ENSG00000087088/ENSG00000171608/ENSG00000082701/ENSG00000134313/ENSG00000179222/ENSG00000107643/ENSG00000160014/ENSG00000184216/ENSG00000108953/ENSG00000169032/ENSG00000102882/ENSG00000145349/ENSG00000142208/ENSG00000179295/ENSG00000109320/ENSG00000173039/ENSG00000132155/ENSG00000126934/ENSG00000070808/ENSG00000198001…	SORT1/PSEN1/SHC2/SHC1/FOXO3/BAX/PIK3CD/GSK3B/KIDINS220/MAGED1/MAPK8/CALM3/IRAK1/YWHAE/MAP2K1/MAPK3/CAMK2D/AKT1/PTPN11/NFKB1/RELA/RAF1/MAP2K2/CAMK2A/IRAK4/NFKBIA/MAP3K5/PLCG2/HRAS/NFKBIE/GAB1/PLCG1/MAPK12/ARHGDIA/KRAS/SHC3/MATK/MAP3K1/MAPK9/SH2B3/IRAK2/SH2B1/CAMK2B/IKBKB/RHOA/CAMK4/IRS1/PDPK1/RPS6KA2/RAC1/SOS2/MAPKAPK2/RAP1A/PIK3CB	hsa:6272/hsa:5663/hsa:25759/hsa:6464/hsa:2309/hsa:581/hsa:5293/hsa:2932/hsa:57498/hsa:9500/hsa:5599/hsa:808/hsa:3654/hsa:7531/hsa:5604/hsa:5595/hsa:817/hsa:207/hsa:5781/hsa:4790/hsa:5970/hsa:5894/hsa:5605/hsa:815/hsa:51135/hsa:4792/hsa:4217/hsa:5336/hsa:3265/hsa:4794/hsa:2549/hsa:5335/hsa:6300/hsa:396/hsa:3845/hsa:53358/hsa:4145/hsa:4214/hsa:5601/hsa:10019/hsa:3656/hsa:25970/hsa:816/hsa:3551/hsa:…	54	25	ENSG00000080815/ENSG00000129946/ENSG00000160691/ENSG00000118689/ENSG00000082701/ENSG00000134313/ENSG00000179222/ENSG00000160014/ENSG00000102882/ENSG00000145349/ENSG00000173039/ENSG00000070808/ENSG00000198001/ENSG00000197442/ENSG00000197943/ENSG00000146232/ENSG00000109458/ENSG00000141522/ENSG00000007264/ENSG00000111252/ENSG00000134070/ENSG00000104365/ENSG00000140992/ENSG00000071242/ENSG00000100485	29	ENSG00000134243/ENSG00000087088/ENSG00000171608/ENSG00000107643/ENSG00000184216/ENSG00000108953/ENSG00000169032/ENSG00000142208/ENSG00000179295/ENSG00000109320/ENSG00000132155/ENSG00000126934/ENSG00000100906/ENSG00000174775/ENSG00000124181/ENSG00000188130/ENSG00000133703/ENSG00000148082/ENSG00000095015/ENSG00000050748/ENSG00000178188/ENSG00000058404/ENSG00000067560/ENSG00000152495/ENSG00000169047…
hsa04926	Relaxin signaling pathway	53/2710	111/5773	0.469144799167592	0.879818070695303	ENSG00000134871/ENSG00000187498/ENSG00000108821/ENSG00000112715/ENSG00000163513/ENSG00000146648/ENSG00000170345/ENSG00000101333/ENSG00000081052/ENSG00000172380/ENSG00000129946/ENSG00000160691/ENSG00000105329/ENSG00000173511/ENSG00000171608/ENSG00000114353/ENSG00000107643/ENSG00000169032/ENSG00000102882/ENSG00000182621/ENSG00000188153/ENSG00000142208/ENSG00000109320/ENSG00000173039/ENSG00000132155…	COL4A2/COL4A1/COL1A1/VEGFA/TGFBR2/EGFR/FOS/PLCB4/COL4A4/GNG12/SHC2/SHC1/TGFB1/VEGFB/PIK3CD/GNAI2/MAPK8/MAP2K1/MAPK3/PLCB1/COL4A5/AKT1/NFKB1/RELA/RAF1/GNB2/GNB4/MAP2K2/COL4A6/GNB1/MMP1/NFKBIA/SRC/ADCY9/CREB3/HRAS/MAPK12/KRAS/SHC3/ADCY3/INSL3/MAPK9/ARRB2/COL4A3/GNAI3/CREB3L2/PRKACA/TGFBR1/SOS2/VEGFC/CREB1/GNB3/PIK3CB	hsa:1284/hsa:1282/hsa:1277/hsa:7422/hsa:7048/hsa:1956/hsa:2353/hsa:5332/hsa:1286/hsa:55970/hsa:25759/hsa:6464/hsa:7040/hsa:7423/hsa:5293/hsa:2771/hsa:5599/hsa:5604/hsa:5595/hsa:23236/hsa:1287/hsa:207/hsa:4790/hsa:5970/hsa:5894/hsa:2783/hsa:59345/hsa:5605/hsa:1288/hsa:2782/hsa:4312/hsa:4792/hsa:6714/hsa:115/hsa:10488/hsa:3265/hsa:6300/hsa:3845/hsa:53358/hsa:109/hsa:3640/hsa:5601/hsa:409/hsa:1285/h…	53	19	ENSG00000112715/ENSG00000163513/ENSG00000146648/ENSG00000170345/ENSG00000129946/ENSG00000160691/ENSG00000105329/ENSG00000173511/ENSG00000114353/ENSG00000102882/ENSG00000182621/ENSG00000173039/ENSG00000172354/ENSG00000196611/ENSG00000107175/ENSG00000248099/ENSG00000065135/ENSG00000100485/ENSG00000150630	34	ENSG00000134871/ENSG00000187498/ENSG00000108821/ENSG00000101333/ENSG00000081052/ENSG00000172380/ENSG00000171608/ENSG00000107643/ENSG00000169032/ENSG00000188153/ENSG00000142208/ENSG00000109320/ENSG00000132155/ENSG00000114450/ENSG00000126934/ENSG00000197565/ENSG00000078369/ENSG00000100906/ENSG00000197122/ENSG00000162104/ENSG00000174775/ENSG00000188130/ENSG00000133703/ENSG00000148082/ENSG00000138031…
hsa04714	Thermogenesis	101/2710	213/5773	0.470928262199089	0.879818070695303	ENSG00000198938/ENSG00000198712/ENSG00000198840/ENSG00000198727/ENSG00000198888/ENSG00000198763/ENSG00000198886/ENSG00000212907/ENSG00000198899/ENSG00000127616/ENSG00000075624/ENSG00000198804/ENSG00000152234/ENSG00000004487/ENSG00000205683/ENSG00000179091/ENSG00000173473/ENSG00000123983/ENSG00000228253/ENSG00000159199/ENSG00000080503/ENSG00000135940/ENSG00000115548/ENSG00000145494/ENSG00000117713…	MT-CO3/MT-CO2/MT-ND3/MT-CYB/MT-ND1/MT-ND2/MT-ND4/MT-ND4L/MT-ATP6/SMARCA4/ACTB/MT-CO1/ATP5F1A/KDM1A/DPF3/CYC1/SMARCC1/ACSL3/MT-ATP8/ATP5MC1/SMARCA2/COX5B/KDM3A/NDUFS6/ARID1A/RPS6/ACTL6A/NDUFS5/SMARCD1/ATP5F1B/MTOR/NDUFC2/SDHC/PRDM16/SDHB/TSC2/COX7C/ATP5MC2/RPS6KB2/NDUFA4L2/ACTG1/COX4I1/FGFR1/SDHA/MAP2K3/SLC25A20/NDUFAF5/SLC25A29/SMARCD3/ADCY9/MAP3K5/NDUFA1/NDUFB9/NDUFA12/CREB3/UQCRC1/PRKAG1/HRAS/N…	hsa:4514/hsa:4513/hsa:4537/hsa:4519/hsa:4535/hsa:4536/hsa:4538/hsa:4539/hsa:4508/hsa:6597/hsa:60/hsa:4512/hsa:498/hsa:23028/hsa:8110/hsa:1537/hsa:6599/hsa:2181/hsa:4509/hsa:516/hsa:6595/hsa:1329/hsa:55818/hsa:4726/hsa:8289/hsa:6194/hsa:86/hsa:4725/hsa:6602/hsa:506/hsa:2475/hsa:4718/hsa:6391/hsa:63976/hsa:6390/hsa:7249/hsa:1350/hsa:517/hsa:6199/hsa:56901/hsa:71/hsa:1327/hsa:2260/hsa:6389/hsa:5606/…	101	47	ENSG00000198938/ENSG00000198712/ENSG00000198840/ENSG00000198727/ENSG00000198888/ENSG00000198763/ENSG00000198886/ENSG00000212907/ENSG00000198899/ENSG00000198804/ENSG00000123983/ENSG00000228253/ENSG00000080503/ENSG00000135940/ENSG00000115548/ENSG00000137154/ENSG00000151366/ENSG00000143252/ENSG00000127184/ENSG00000135390/ENSG00000185633/ENSG00000184009/ENSG00000131143/ENSG00000077782/ENSG00000034152…	54	ENSG00000127616/ENSG00000075624/ENSG00000152234/ENSG00000004487/ENSG00000205683/ENSG00000179091/ENSG00000173473/ENSG00000159199/ENSG00000145494/ENSG00000117713/ENSG00000136518/ENSG00000168653/ENSG00000066117/ENSG00000110955/ENSG00000198793/ENSG00000142611/ENSG00000117118/ENSG00000103197/ENSG00000175634/ENSG00000073578/ENSG00000101247/ENSG00000197119/ENSG00000162104/ENSG00000147684/ENSG00000184752…
hsa00071	Fatty acid degradation	19/2710	39/5773	0.474064835369697	0.880406122829437	ENSG00000072778/ENSG00000072210/ENSG00000123983/ENSG00000075239/ENSG00000143149/ENSG00000198721/ENSG00000122971/ENSG00000084754/ENSG00000105607/ENSG00000138029/ENSG00000164904/ENSG00000137124/ENSG00000197142/ENSG00000172955/ENSG00000110090/ENSG00000117054/ENSG00000111275/ENSG00000151726/ENSG00000157184	ACADVL/ALDH3A2/ACSL3/ACAT1/ALDH9A1/ECI2/ACADS/HADHA/GCDH/HADHB/ALDH7A1/ALDH1B1/ACSL5/ADH6/CPT1A/ACADM/ALDH2/ACSL1/CPT2	hsa:37/hsa:224/hsa:2181/hsa:38/hsa:223/hsa:10455/hsa:35/hsa:3030/hsa:2639/hsa:3032/hsa:501/hsa:219/hsa:51703/hsa:130/hsa:1374/hsa:34/hsa:217/hsa:2180/hsa:1376	19	12	ENSG00000072778/ENSG00000072210/ENSG00000123983/ENSG00000143149/ENSG00000122971/ENSG00000084754/ENSG00000138029/ENSG00000197142/ENSG00000110090/ENSG00000111275/ENSG00000151726/ENSG00000157184	7	ENSG00000075239/ENSG00000198721/ENSG00000105607/ENSG00000164904/ENSG00000137124/ENSG00000172955/ENSG00000117054
hsa05202	Transcriptional misregulation in cancer	73/2710	154/5773	0.485778752111358	0.882161593168824	ENSG00000176046/ENSG00000159216/ENSG00000185630/ENSG00000172493/ENSG00000163513/ENSG00000104368/ENSG00000109685/ENSG00000089280/ENSG00000146674/ENSG00000130382/ENSG00000149311/ENSG00000099860/ENSG00000104885/ENSG00000168283/ENSG00000270647/ENSG00000109787/ENSG00000115738/ENSG00000113916/ENSG00000196591/ENSG00000087088/ENSG00000139083/ENSG00000244405/ENSG00000138756/ENSG00000100625/ENSG00000122025…	NUPR1/RUNX1/PBX1/AFF1/TGFBR2/PLAT/NSD2/FUS/IGFBP3/MLLT1/ATM/GADD45B/DOT1L/BMI1/TAF15/KLF3/ID2/BCL6/HDAC2/BAX/ETV6/ETV5/BMP2K/SIX4/FLT3/PTK2/JUP/KMT2A/RUNX2/TCF3/TFE3/ELK4/MAF/BCL2L1/CDKN2C/DDX5/NR4A3/NFKB1/H3F3A/RELA/FLI1/NCOR1/PAX8/EWSR1/CDK14/RXRA/DUSP6/DDB2/GADD45A/MET/BIRC3/PDGFA/BAK1/ASPSCR1/ETV4/FCGR1A/PML/UTY/H3F3B/HIST1H3H/HHEX/MLLT3/FOXO1/PPARG/PER2/DDIT3/NFKBIZ/PBX3/SIX1/ETV7/MEN1/CXCL8…	hsa:26471/hsa:861/hsa:5087/hsa:4299/hsa:7048/hsa:5327/hsa:7468/hsa:2521/hsa:3486/hsa:4298/hsa:472/hsa:4616/hsa:84444/hsa:648/hsa:8148/hsa:51274/hsa:3398/hsa:604/hsa:3066/hsa:581/hsa:2120/hsa:2119/hsa:55589/hsa:51804/hsa:2322/hsa:5747/hsa:3728/hsa:4297/hsa:860/hsa:6929/hsa:7030/hsa:2005/hsa:4094/hsa:598/hsa:1031/hsa:1655/hsa:8013/hsa:4790/hsa:3020/hsa:5970/hsa:2313/hsa:9611/hsa:7849/hsa:2130/hsa:5…	73	34	ENSG00000176046/ENSG00000159216/ENSG00000185630/ENSG00000172493/ENSG00000163513/ENSG00000104368/ENSG00000149311/ENSG00000109787/ENSG00000115738/ENSG00000113916/ENSG00000244405/ENSG00000138756/ENSG00000122025/ENSG00000173801/ENSG00000068323/ENSG00000178573/ENSG00000171552/ENSG00000108654/ENSG00000119508/ENSG00000173039/ENSG00000125618/ENSG00000139318/ENSG00000105976/ENSG00000023445/ENSG00000197461…	39	ENSG00000109685/ENSG00000089280/ENSG00000146674/ENSG00000130382/ENSG00000099860/ENSG00000104885/ENSG00000168283/ENSG00000270647/ENSG00000196591/ENSG00000087088/ENSG00000139083/ENSG00000100625/ENSG00000169398/ENSG00000118058/ENSG00000124813/ENSG00000071564/ENSG00000158711/ENSG00000123080/ENSG00000109320/ENSG00000163041/ENSG00000151702/ENSG00000141027/ENSG00000182944/ENSG00000058091/ENSG00000186350…
hsa00040	Pentose and glucuronate interconversions	9/2710	18/5773	0.488596548139642	0.882161593168824	ENSG00000169764/ENSG00000085662/ENSG00000169738/ENSG00000117448/ENSG00000140263/ENSG00000197713/ENSG00000109814/ENSG00000167165/ENSG00000093217	UGP2/AKR1B1/DCXR/AKR1A1/SORD/RPE/UGDH/UGT1A6/XYLB	hsa:7360/hsa:231/hsa:51181/hsa:10327/hsa:6652/hsa:6120/hsa:7358/hsa:54578/hsa:9942	9	6	ENSG00000169764/ENSG00000117448/ENSG00000140263/ENSG00000109814/ENSG00000167165/ENSG00000093217	3	ENSG00000085662/ENSG00000169738/ENSG00000197713
hsa00534	Glycosaminoglycan biosynthesis - heparan sulfate / heparin	9/2710	18/5773	0.488596548139642	0.882161593168824	ENSG00000070614/ENSG00000182197/ENSG00000153936/ENSG00000153976/ENSG00000149541/ENSG00000151348/ENSG00000136720/ENSG00000012232/ENSG00000138604	NDST1/EXT1/HS2ST1/HS3ST3A1/B3GAT3/EXT2/HS6ST1/EXTL3/GLCE	hsa:3340/hsa:2131/hsa:9653/hsa:9955/hsa:26229/hsa:2132/hsa:9394/hsa:2137/hsa:26035	9	4	ENSG00000153936/ENSG00000149541/ENSG00000012232/ENSG00000138604	5	ENSG00000070614/ENSG00000182197/ENSG00000153976/ENSG00000151348/ENSG00000136720
hsa01210	2-Oxocarboxylic acid metabolism	9/2710	18/5773	0.488596548139642	0.882161593168824	ENSG00000138413/ENSG00000125166/ENSG00000122729/ENSG00000062485/ENSG00000182054/ENSG00000166411/ENSG00000120053/ENSG00000060982/ENSG00000166123	IDH1/GOT2/ACO1/CS/IDH2/IDH3A/GOT1/BCAT1/GPT2	hsa:3417/hsa:2806/hsa:48/hsa:1431/hsa:3418/hsa:3419/hsa:2805/hsa:586/hsa:84706	9	3	ENSG00000138413/ENSG00000122729/ENSG00000060982	6	ENSG00000125166/ENSG00000062485/ENSG00000182054/ENSG00000166411/ENSG00000120053/ENSG00000166123
hsa05144	Malaria	17/2710	35/5773	0.489147293648098	0.882161593168824	ENSG00000115884/ENSG00000108691/ENSG00000110651/ENSG00000123384/ENSG00000090339/ENSG00000137801/ENSG00000136732/ENSG00000105329/ENSG00000213088/ENSG00000186340/ENSG00000169439/ENSG00000125538/ENSG00000105976/ENSG00000108342/ENSG00000169231/ENSG00000168811/ENSG00000169429	SDC1/CCL2/CD81/LRP1/ICAM1/THBS1/GYPC/TGFB1/ACKR1/THBS2/SDC2/IL1B/MET/CSF3/THBS3/IL12A/CXCL8	hsa:6382/hsa:6347/hsa:975/hsa:4035/hsa:3383/hsa:7057/hsa:2995/hsa:7040/hsa:2532/hsa:7058/hsa:6383/hsa:3553/hsa:4233/hsa:1440/hsa:7059/hsa:3592/hsa:3576	17	10	ENSG00000110651/ENSG00000123384/ENSG00000090339/ENSG00000136732/ENSG00000105329/ENSG00000213088/ENSG00000186340/ENSG00000105976/ENSG00000169231/ENSG00000169429	7	ENSG00000115884/ENSG00000108691/ENSG00000137801/ENSG00000169439/ENSG00000125538/ENSG00000108342/ENSG00000168811
hsa00510	N-Glycan biosynthesis	23/2710	48/5773	0.502584553991515	0.901186096812372	ENSG00000161013/ENSG00000086062/ENSG00000111885/ENSG00000177239/ENSG00000163902/ENSG00000163527/ENSG00000104723/ENSG00000117411/ENSG00000134910/ENSG00000144057/ENSG00000119523/ENSG00000244038/ENSG00000071073/ENSG00000196547/ENSG00000117643/ENSG00000152127/ENSG00000118705/ENSG00000033011/ENSG00000179085/ENSG00000131446/ENSG00000089597/ENSG00000120697/ENSG00000101901	MGAT4B/B4GALT1/MAN1A1/MAN1B1/RPN1/STT3B/TUSC3/B4GALT2/STT3A/ST6GAL2/ALG2/DDOST/MGAT4A/MAN2A2/MAN1C1/MGAT5/RPN2/ALG1/DPM3/MGAT1/GANAB/ALG5/ALG13	hsa:11282/hsa:2683/hsa:4121/hsa:11253/hsa:6184/hsa:201595/hsa:7991/hsa:8704/hsa:3703/hsa:84620/hsa:85365/hsa:1650/hsa:11320/hsa:4122/hsa:57134/hsa:4249/hsa:6185/hsa:56052/hsa:54344/hsa:4245/hsa:23193/hsa:29880/hsa:79868	23	19	ENSG00000161013/ENSG00000086062/ENSG00000111885/ENSG00000177239/ENSG00000163902/ENSG00000163527/ENSG00000104723/ENSG00000134910/ENSG00000119523/ENSG00000244038/ENSG00000071073/ENSG00000196547/ENSG00000117643/ENSG00000152127/ENSG00000118705/ENSG00000033011/ENSG00000131446/ENSG00000120697/ENSG00000101901	4	ENSG00000117411/ENSG00000144057/ENSG00000179085/ENSG00000089597
hsa00250	Alanine, aspartate and glutamate metabolism	15/2710	31/5773	0.50602558334285	0.902171325731253	ENSG00000131459/ENSG00000084774/ENSG00000125166/ENSG00000130707/ENSG00000185818/ENSG00000128059/ENSG00000183044/ENSG00000115419/ENSG00000112294/ENSG00000120053/ENSG00000166532/ENSG00000166123/ENSG00000035687/ENSG00000198380/ENSG00000021826	GFPT2/CAD/GOT2/ASS1/NAT8L/PPAT/ABAT/GLS/ALDH5A1/GOT1/RIMKLB/GPT2/ADSS/GFPT1/CPS1	hsa:9945/hsa:790/hsa:2806/hsa:445/hsa:339983/hsa:5471/hsa:18/hsa:2744/hsa:7915/hsa:2805/hsa:57494/hsa:84706/hsa:159/hsa:2673/hsa:1373	15	5	ENSG00000131459/ENSG00000130707/ENSG00000112294/ENSG00000198380/ENSG00000021826	10	ENSG00000084774/ENSG00000125166/ENSG00000185818/ENSG00000128059/ENSG00000183044/ENSG00000115419/ENSG00000120053/ENSG00000166532/ENSG00000166123/ENSG00000035687
hsa04614	Renin-angiotensin system	7/2710	14/5773	0.5130595040045	0.909514575280704	ENSG00000196549/ENSG00000064601/ENSG00000172009/ENSG00000182220/ENSG00000123213/ENSG00000085377/ENSG00000163751	MME/CTSA/THOP1/ATP6AP2/NLN/PREP/CPA3	hsa:4311/hsa:5476/hsa:7064/hsa:10159/hsa:57486/hsa:5550/hsa:1359	7	4	ENSG00000196549/ENSG00000064601/ENSG00000182220/ENSG00000163751	3	ENSG00000172009/ENSG00000123213/ENSG00000085377
hsa04630	JAK-STAT signaling pathway	57/2710	121/5773	0.521336626244612	0.913502695857831	ENSG00000145623/ENSG00000027697/ENSG00000168610/ENSG00000113594/ENSG00000170581/ENSG00000166888/ENSG00000146648/ENSG00000134352/ENSG00000022267/ENSG00000142166/ENSG00000174564/ENSG00000131724/ENSG00000077238/ENSG00000136738/ENSG00000171608/ENSG00000095752/ENSG00000113721/ENSG00000103522/ENSG00000128342/ENSG00000184557/ENSG00000110092/ENSG00000126561/ENSG00000198793/ENSG00000142208/ENSG00000173757…	OSMR/IFNGR1/STAT3/LIFR/STAT2/STAT6/EGFR/IL6ST/FHL1/IFNAR1/IL20RB/IL13RA1/IL4R/STAM/PIK3CD/IL11/PDGFRB/IL21R/LIF/SOCS3/CCND1/STAT5A/MTOR/AKT1/STAT5B/PTPN11/BCL2L1/EPOR/IL6R/AOX1/LEPR/JAK3/IL22RA2/RAF1/IL3RA/SOCS1/EGF/STAM2/HRAS/MCL1/IL23A/CREBBP/PDGFA/CCND3/PIAS4/SOCS4/CSF3/PDGFB/IL7/PIAS1/SOS2/IL12A/JAK1/GHR/IL15/PIK3CB/PIAS3	hsa:9180/hsa:3459/hsa:6774/hsa:3977/hsa:6773/hsa:6778/hsa:1956/hsa:3572/hsa:2273/hsa:3454/hsa:53833/hsa:3597/hsa:3566/hsa:8027/hsa:5293/hsa:3589/hsa:5159/hsa:50615/hsa:3976/hsa:9021/hsa:595/hsa:6776/hsa:2475/hsa:207/hsa:6777/hsa:5781/hsa:598/hsa:2057/hsa:3570/hsa:316/hsa:3953/hsa:3718/hsa:116379/hsa:5894/hsa:3563/hsa:8651/hsa:1950/hsa:10254/hsa:3265/hsa:4170/hsa:51561/hsa:1387/hsa:5154/hsa:896/hs…	57	35	ENSG00000145623/ENSG00000027697/ENSG00000168610/ENSG00000113594/ENSG00000170581/ENSG00000166888/ENSG00000146648/ENSG00000134352/ENSG00000142166/ENSG00000174564/ENSG00000131724/ENSG00000077238/ENSG00000136738/ENSG00000103522/ENSG00000128342/ENSG00000184557/ENSG00000171552/ENSG00000187266/ENSG00000160712/ENSG00000116678/ENSG00000105639/ENSG00000164485/ENSG00000185291/ENSG00000185338/ENSG00000138798…	22	ENSG00000022267/ENSG00000171608/ENSG00000095752/ENSG00000113721/ENSG00000110092/ENSG00000126561/ENSG00000198793/ENSG00000142208/ENSG00000173757/ENSG00000179295/ENSG00000138356/ENSG00000132155/ENSG00000174775/ENSG00000005339/ENSG00000112576/ENSG00000105229/ENSG00000180008/ENSG00000108342/ENSG00000168811/ENSG00000164136/ENSG00000051382/ENSG00000131788
hsa04979	Cholesterol metabolism	20/2710	42/5773	0.525408115897498	0.913502695857831	ENSG00000130164/ENSG00000107798/ENSG00000134243/ENSG00000165029/ENSG00000167772/ENSG00000123384/ENSG00000141458/ENSG00000144959/ENSG00000119655/ENSG00000213585/ENSG00000100300/ENSG00000163956/ENSG00000007944/ENSG00000124164/ENSG00000073060/ENSG00000087237/ENSG00000078668/ENSG00000131748/ENSG00000213398/ENSG00000101558	LDLR/LIPA/SORT1/ABCA1/ANGPTL4/LRP1/NPC1/NCEH1/NPC2/VDAC1/TSPO/LRPAP1/MYLIP/VAPB/SCARB1/CETP/VDAC3/STARD3/LCAT/VAPA	hsa:3949/hsa:3988/hsa:6272/hsa:19/hsa:51129/hsa:4035/hsa:4864/hsa:57552/hsa:10577/hsa:7416/hsa:706/hsa:4043/hsa:29116/hsa:9217/hsa:949/hsa:1071/hsa:7419/hsa:10948/hsa:3931/hsa:9218	20	13	ENSG00000130164/ENSG00000107798/ENSG00000167772/ENSG00000123384/ENSG00000141458/ENSG00000119655/ENSG00000100300/ENSG00000163956/ENSG00000124164/ENSG00000073060/ENSG00000087237/ENSG00000131748/ENSG00000101558	7	ENSG00000134243/ENSG00000165029/ENSG00000144959/ENSG00000213585/ENSG00000007944/ENSG00000078668/ENSG00000213398
hsa03450	Non-homologous end-joining	6/2710	12/5773	0.528076580124261	0.913502695857831	ENSG00000253729/ENSG00000196419/ENSG00000079246/ENSG00000168496/ENSG00000020922/ENSG00000166169	PRKDC/XRCC6/XRCC5/FEN1/MRE11/POLL	hsa:5591/hsa:2547/hsa:7520/hsa:2237/hsa:4361/hsa:27343	6	1	ENSG00000166169	5	ENSG00000253729/ENSG00000196419/ENSG00000079246/ENSG00000168496/ENSG00000020922
hsa04934	Cushing syndrome	62/2710	132/5773	0.531945209140718	0.913502695857831	ENSG00000130164/ENSG00000185630/ENSG00000114251/ENSG00000146648/ENSG00000101333/ENSG00000105810/ENSG00000147883/ENSG00000096433/ENSG00000144959/ENSG00000123374/ENSG00000134245/ENSG00000091483/ENSG00000082701/ENSG00000114353/ENSG00000155760/ENSG00000111186/ENSG00000203857/ENSG00000180340/ENSG00000110092/ENSG00000169032/ENSG00000102882/ENSG00000182621/ENSG00000118058/ENSG00000135925/ENSG00000145349…	LDLR/PBX1/WNT5A/EGFR/PLCB4/CDK6/CDKN2B/ITPR3/NCEH1/CDK2/WNT2B/FH/GSK3B/GNAI2/FZD7/WNT5B/HSD3B1/FZD2/CCND1/MAP2K1/MAPK3/PLCB1/KMT2A/WNT10A/CAMK2D/E2F2/CDKN2C/E2F1/ITPR2/WNT7B/AHR/WNT4/MAP2K2/CYP17A1/CAMK2A/SCARB1/ASH2L/ADCY9/AIP/CREB3/DVL1/E2F3/WNT9A/WNT7A/ADCY3/WDR5/RB1/KMT2D/FZD4/CAMK2B/GNAI3/CREB3L2/ORAI1/PRKACA/CACNA1H/PDE8B/GNA11/MEN1/CTNNB1/RAP1A/CREB1/WNT6	hsa:3949/hsa:5087/hsa:7474/hsa:1956/hsa:5332/hsa:1021/hsa:1030/hsa:3710/hsa:57552/hsa:1017/hsa:7482/hsa:2271/hsa:2932/hsa:2771/hsa:8324/hsa:81029/hsa:3283/hsa:2535/hsa:595/hsa:5604/hsa:5595/hsa:23236/hsa:4297/hsa:80326/hsa:817/hsa:1870/hsa:1031/hsa:1869/hsa:3709/hsa:7477/hsa:196/hsa:54361/hsa:5605/hsa:1586/hsa:815/hsa:949/hsa:9070/hsa:115/hsa:9049/hsa:10488/hsa:1855/hsa:1871/hsa:7483/hsa:7476/hsa…	62	24	ENSG00000130164/ENSG00000185630/ENSG00000146648/ENSG00000147883/ENSG00000096433/ENSG00000134245/ENSG00000082701/ENSG00000114353/ENSG00000155760/ENSG00000203857/ENSG00000102882/ENSG00000182621/ENSG00000135925/ENSG00000145349/ENSG00000123104/ENSG00000148795/ENSG00000070808/ENSG00000073060/ENSG00000107175/ENSG00000143816/ENSG00000174804/ENSG00000065135/ENSG00000113231/ENSG00000115596	38	ENSG00000114251/ENSG00000101333/ENSG00000105810/ENSG00000144959/ENSG00000123374/ENSG00000091483/ENSG00000111186/ENSG00000180340/ENSG00000110092/ENSG00000169032/ENSG00000118058/ENSG00000007968/ENSG00000123080/ENSG00000101412/ENSG00000188064/ENSG00000106546/ENSG00000162552/ENSG00000126934/ENSG00000129691/ENSG00000162104/ENSG00000110711/ENSG00000107404/ENSG00000112242/ENSG00000154764/ENSG00000138031…
hsa04922	Glucagon signaling pathway	40/2710	85/5773	0.534113158475799	0.913502695857831	ENSG00000067225/ENSG00000117394/ENSG00000126457/ENSG00000171314/ENSG00000101333/ENSG00000100504/ENSG00000096433/ENSG00000134333/ENSG00000170145/ENSG00000149923/ENSG00000168291/ENSG00000160014/ENSG00000182621/ENSG00000275052/ENSG00000145349/ENSG00000142208/ENSG00000102893/ENSG00000131828/ENSG00000123104/ENSG00000111716/ENSG00000070808/ENSG00000186951/ENSG00000096717/ENSG00000107175/ENSG00000181929…	PKM/SLC2A1/PRMT1/PGAM1/PLCB4/PYGL/ITPR3/LDHA/SIK2/PPP4C/PDHB/CALM3/PLCB1/PPP4R3B/CAMK2D/AKT1/PHKB/PDHA1/ITPR2/LDHB/CAMK2A/PPARA/SIRT1/CREB3/PRKAG1/G6PC3/CREBBP/PYGM/PFKL/ACACB/CAMK2B/CPT1A/FOXO1/GYS1/CREB3L2/PRKACA/PRKAA2/PPP3CC/PRKAG2/CREB1	hsa:5315/hsa:6513/hsa:3276/hsa:5223/hsa:5332/hsa:5836/hsa:3710/hsa:3939/hsa:23235/hsa:5531/hsa:5162/hsa:808/hsa:23236/hsa:57223/hsa:817/hsa:207/hsa:5257/hsa:5160/hsa:3709/hsa:3945/hsa:815/hsa:5465/hsa:23411/hsa:10488/hsa:5571/hsa:92579/hsa:1387/hsa:5837/hsa:5211/hsa:32/hsa:816/hsa:1374/hsa:2308/hsa:2997/hsa:64764/hsa:5566/hsa:5563/hsa:5533/hsa:51422/hsa:1385	40	25	ENSG00000067225/ENSG00000117394/ENSG00000100504/ENSG00000096433/ENSG00000134333/ENSG00000170145/ENSG00000160014/ENSG00000182621/ENSG00000275052/ENSG00000145349/ENSG00000102893/ENSG00000123104/ENSG00000070808/ENSG00000186951/ENSG00000096717/ENSG00000107175/ENSG00000181929/ENSG00000141349/ENSG00000068976/ENSG00000141959/ENSG00000076555/ENSG00000110090/ENSG00000104812/ENSG00000162409/ENSG00000120910	15	ENSG00000126457/ENSG00000171314/ENSG00000101333/ENSG00000149923/ENSG00000168291/ENSG00000142208/ENSG00000131828/ENSG00000111716/ENSG00000005339/ENSG00000058404/ENSG00000150907/ENSG00000182158/ENSG00000072062/ENSG00000106617/ENSG00000118260
hsa00983	Drug metabolism - other enzymes	25/2710	53/5773	0.540637967964599	0.913502695857831	ENSG00000167325/ENSG00000167900/ENSG00000143198/ENSG00000084207/ENSG00000166548/ENSG00000165704/ENSG00000148834/ENSG00000239672/ENSG00000143179/ENSG00000172831/ENSG00000171848/ENSG00000128951/ENSG00000106348/ENSG00000048392/ENSG00000178035/ENSG00000163655/ENSG00000162368/ENSG00000243678/ENSG00000168765/ENSG00000158825/ENSG00000143156/ENSG00000172113/ENSG00000198276/ENSG00000167165/ENSG00000137364	RRM1/TK1/MGST3/GSTP1/TK2/HPRT1/GSTO1/NME1/UCK2/CES2/RRM2/DUT/IMPDH1/RRM2B/IMPDH2/GMPS/CMPK1/NME2/GSTM4/CDA/NME7/NME6/UCKL1/UGT1A6/TPMT	hsa:6240/hsa:7083/hsa:4259/hsa:2950/hsa:7084/hsa:3251/hsa:9446/hsa:4830/hsa:7371/hsa:8824/hsa:6241/hsa:1854/hsa:3614/hsa:50484/hsa:3615/hsa:8833/hsa:51727/hsa:4831/hsa:2948/hsa:978/hsa:29922/hsa:10201/hsa:54963/hsa:54578/hsa:7172	25	9	ENSG00000143198/ENSG00000166548/ENSG00000148834/ENSG00000172831/ENSG00000048392/ENSG00000143156/ENSG00000172113/ENSG00000167165/ENSG00000137364	16	ENSG00000167325/ENSG00000167900/ENSG00000084207/ENSG00000165704/ENSG00000239672/ENSG00000143179/ENSG00000171848/ENSG00000128951/ENSG00000106348/ENSG00000178035/ENSG00000163655/ENSG00000162368/ENSG00000243678/ENSG00000168765/ENSG00000158825/ENSG00000198276
hsa00061	Fatty acid biosynthesis	5/2710	10/5773	0.545948554502625	0.913502695857831	ENSG00000169710/ENSG00000123983/ENSG00000197142/ENSG00000076555/ENSG00000151726	FASN/ACSL3/ACSL5/ACACB/ACSL1	hsa:2194/hsa:2181/hsa:51703/hsa:32/hsa:2180	5	4	ENSG00000123983/ENSG00000197142/ENSG00000076555/ENSG00000151726	1	ENSG00000169710
hsa03060	Protein export	11/2710	23/5773	0.54757652840951	0.913502695857831	ENSG00000025796/ENSG00000044574/ENSG00000008952/ENSG00000129128/ENSG00000058262/ENSG00000167881/ENSG00000143742/ENSG00000065665/ENSG00000153037/ENSG00000106803/ENSG00000174780	SEC63/HSPA5/SEC62/SPCS3/SEC61A1/SRP68/SRP9/SEC61A2/SRP19/SEC61B/SRP72	hsa:11231/hsa:3309/hsa:7095/hsa:60559/hsa:29927/hsa:6730/hsa:6726/hsa:55176/hsa:6728/hsa:10952/hsa:6731	11	4	ENSG00000025796/ENSG00000008952/ENSG00000129128/ENSG00000058262	7	ENSG00000044574/ENSG00000167881/ENSG00000143742/ENSG00000065665/ENSG00000153037/ENSG00000106803/ENSG00000174780
hsa04966	Collecting duct acid secretion	11/2710	23/5773	0.54757652840951	0.913502695857831	ENSG00000113732/ENSG00000033627/ENSG00000155097/ENSG00000159720/ENSG00000147416/ENSG00000136888/ENSG00000110719/ENSG00000131100/ENSG00000185344/ENSG00000114573/ENSG00000100554	ATP6V0E1/ATP6V0A1/ATP6V1C1/ATP6V0D1/ATP6V1B2/ATP6V1G1/TCIRG1/ATP6V1E1/ATP6V0A2/ATP6V1A/ATP6V1D	hsa:8992/hsa:535/hsa:528/hsa:9114/hsa:526/hsa:9550/hsa:10312/hsa:529/hsa:23545/hsa:523/hsa:51382	11	10	ENSG00000113732/ENSG00000033627/ENSG00000155097/ENSG00000159720/ENSG00000147416/ENSG00000136888/ENSG00000110719/ENSG00000131100/ENSG00000114573/ENSG00000100554	1	ENSG00000185344
hsa05150	Staphylococcus aureus infection	11/2710	23/5773	0.54757652840951	0.913502695857831	ENSG00000125730/ENSG00000182326/ENSG00000159403/ENSG00000243649/ENSG00000171051/ENSG00000090339/ENSG00000000971/ENSG00000205403/ENSG00000197405/ENSG00000110876/ENSG00000150337	C3/C1S/C1R/CFB/FPR1/ICAM1/CFH/CFI/C5AR1/SELPLG/FCGR1A	hsa:718/hsa:716/hsa:715/hsa:629/hsa:2357/hsa:3383/hsa:3075/hsa:3426/hsa:728/hsa:6404/hsa:2209	11	11	ENSG00000125730/ENSG00000182326/ENSG00000159403/ENSG00000243649/ENSG00000171051/ENSG00000090339/ENSG00000000971/ENSG00000205403/ENSG00000197405/ENSG00000110876/ENSG00000150337	0
hsa04610	Complement and coagulation cascades	24/2710	51/5773	0.548238646689147	0.913502695857831	ENSG00000125730/ENSG00000182326/ENSG00000159403/ENSG00000109072/ENSG00000243649/ENSG00000120885/ENSG00000106366/ENSG00000117335/ENSG00000149131/ENSG00000011422/ENSG00000104368/ENSG00000085063/ENSG00000000971/ENSG00000175899/ENSG00000205403/ENSG00000140678/ENSG00000196352/ENSG00000117525/ENSG00000185010/ENSG00000197405/ENSG00000123843/ENSG00000181104/ENSG00000110799/ENSG00000197632	C3/C1S/C1R/VTN/CFB/CLU/SERPINE1/CD46/SERPING1/PLAUR/PLAT/CD59/CFH/A2M/CFI/ITGAX/CD55/F3/F8/C5AR1/C4BPB/F2R/VWF/SERPINB2	hsa:718/hsa:716/hsa:715/hsa:7448/hsa:629/hsa:1191/hsa:5054/hsa:4179/hsa:710/hsa:5329/hsa:5327/hsa:966/hsa:3075/hsa:2/hsa:3426/hsa:3687/hsa:1604/hsa:2152/hsa:2157/hsa:728/hsa:725/hsa:2149/hsa:7450/hsa:5055	24	22	ENSG00000125730/ENSG00000182326/ENSG00000159403/ENSG00000109072/ENSG00000243649/ENSG00000120885/ENSG00000106366/ENSG00000117335/ENSG00000149131/ENSG00000011422/ENSG00000104368/ENSG00000085063/ENSG00000000971/ENSG00000175899/ENSG00000205403/ENSG00000140678/ENSG00000196352/ENSG00000185010/ENSG00000197405/ENSG00000181104/ENSG00000110799/ENSG00000197632	2	ENSG00000117525/ENSG00000123843
hsa04930	Type II diabetes mellitus	17/2710	36/5773	0.551764095013736	0.913502695857831	ENSG00000067225/ENSG00000156510/ENSG00000185950/ENSG00000171608/ENSG00000159399/ENSG00000107643/ENSG00000184557/ENSG00000102882/ENSG00000156515/ENSG00000198793/ENSG00000185338/ENSG00000180008/ENSG00000050748/ENSG00000104365/ENSG00000169047/ENSG00000171105/ENSG00000051382	PKM/HKDC1/IRS2/PIK3CD/HK2/MAPK8/SOCS3/MAPK3/HK1/MTOR/SOCS1/SOCS4/MAPK9/IKBKB/IRS1/INSR/PIK3CB	hsa:5315/hsa:80201/hsa:8660/hsa:5293/hsa:3099/hsa:5599/hsa:9021/hsa:5595/hsa:3098/hsa:2475/hsa:8651/hsa:122809/hsa:5601/hsa:3551/hsa:3667/hsa:3643/hsa:5291	17	9	ENSG00000067225/ENSG00000156510/ENSG00000185950/ENSG00000159399/ENSG00000184557/ENSG00000102882/ENSG00000185338/ENSG00000104365/ENSG00000171105	8	ENSG00000171608/ENSG00000107643/ENSG00000156515/ENSG00000198793/ENSG00000180008/ENSG00000050748/ENSG00000169047/ENSG00000051382
hsa04658	Th1 and Th2 cell differentiation	30/2710	64/5773	0.553371825375417	0.913502695857831	ENSG00000027697/ENSG00000166888/ENSG00000170345/ENSG00000077238/ENSG00000134250/ENSG00000107643/ENSG00000102882/ENSG00000148400/ENSG00000126561/ENSG00000173757/ENSG00000178573/ENSG00000109320/ENSG00000173039/ENSG00000105639/ENSG00000101096/ENSG00000100906/ENSG00000198719/ENSG00000146232/ENSG00000124181/ENSG00000188130/ENSG00000184384/ENSG00000184916/ENSG00000050748/ENSG00000131196/ENSG00000104365…	IFNGR1/STAT6/FOS/IL4R/NOTCH2/MAPK8/MAPK3/NOTCH1/STAT5A/STAT5B/MAF/NFKB1/RELA/JAK3/NFATC2/NFKBIA/DLL1/NFKBIE/PLCG1/MAPK12/MAML2/JAG2/MAPK9/NFATC1/IKBKB/CHUK/IL12A/JAK1/PPP3CC/JAG1	hsa:3459/hsa:6778/hsa:2353/hsa:3566/hsa:4853/hsa:5599/hsa:5595/hsa:4851/hsa:6776/hsa:6777/hsa:4094/hsa:4790/hsa:5970/hsa:3718/hsa:4773/hsa:4792/hsa:28514/hsa:4794/hsa:5335/hsa:6300/hsa:84441/hsa:3714/hsa:5601/hsa:4772/hsa:3551/hsa:1147/hsa:3592/hsa:3716/hsa:5533/hsa:182	30	15	ENSG00000027697/ENSG00000166888/ENSG00000170345/ENSG00000077238/ENSG00000102882/ENSG00000178573/ENSG00000173039/ENSG00000105639/ENSG00000101096/ENSG00000146232/ENSG00000131196/ENSG00000104365/ENSG00000162434/ENSG00000120910/ENSG00000101384	15	ENSG00000134250/ENSG00000107643/ENSG00000148400/ENSG00000126561/ENSG00000173757/ENSG00000109320/ENSG00000100906/ENSG00000198719/ENSG00000124181/ENSG00000188130/ENSG00000184384/ENSG00000184916/ENSG00000050748/ENSG00000213341/ENSG00000168811
hsa01212	Fatty acid metabolism	21/2710	45/5773	0.572955812949135	0.940853756000686	ENSG00000099194/ENSG00000149485/ENSG00000134824/ENSG00000072778/ENSG00000170522/ENSG00000169710/ENSG00000123983/ENSG00000075239/ENSG00000165996/ENSG00000206527/ENSG00000149084/ENSG00000122971/ENSG00000012660/ENSG00000084754/ENSG00000138029/ENSG00000197142/ENSG00000131238/ENSG00000110090/ENSG00000117054/ENSG00000151726/ENSG00000157184	SCD/FADS1/FADS2/ACADVL/ELOVL6/FASN/ACSL3/ACAT1/HACD1/HACD2/HSD17B12/ACADS/ELOVL5/HADHA/HADHB/ACSL5/PPT1/CPT1A/ACADM/ACSL1/CPT2	hsa:6319/hsa:3992/hsa:9415/hsa:37/hsa:79071/hsa:2194/hsa:2181/hsa:38/hsa:9200/hsa:201562/hsa:51144/hsa:35/hsa:60481/hsa:3030/hsa:3032/hsa:51703/hsa:5538/hsa:1374/hsa:34/hsa:2180/hsa:1376	21	17	ENSG00000099194/ENSG00000149485/ENSG00000134824/ENSG00000072778/ENSG00000170522/ENSG00000123983/ENSG00000165996/ENSG00000149084/ENSG00000122971/ENSG00000012660/ENSG00000084754/ENSG00000138029/ENSG00000197142/ENSG00000131238/ENSG00000110090/ENSG00000151726/ENSG00000157184	4	ENSG00000169710/ENSG00000075239/ENSG00000206527/ENSG00000117054
hsa00270	Cysteine and methionine metabolism	20/2710	43/5773	0.581928527107851	0.947381947019806	ENSG00000130816/ENSG00000125166/ENSG00000134333/ENSG00000101444/ENSG00000123505/ENSG00000102172/ENSG00000116649/ENSG00000116761/ENSG00000088305/ENSG00000119772/ENSG00000149089/ENSG00000168710/ENSG00000111716/ENSG00000146701/ENSG00000120053/ENSG00000060982/ENSG00000145293/ENSG00000158467/ENSG00000099810/ENSG00000001084	DNMT1/GOT2/LDHA/AHCY/AMD1/SMS/SRM/CTH/DNMT3B/DNMT3A/APIP/AHCYL1/LDHB/MDH2/GOT1/BCAT1/ENOPH1/AHCYL2/MTAP/GCLC	hsa:1786/hsa:2806/hsa:3939/hsa:191/hsa:262/hsa:6611/hsa:6723/hsa:1491/hsa:1789/hsa:1788/hsa:51074/hsa:10768/hsa:3945/hsa:4191/hsa:2805/hsa:586/hsa:58478/hsa:23382/hsa:4507/hsa:2729	20	4	ENSG00000134333/ENSG00000116761/ENSG00000060982/ENSG00000158467	16	ENSG00000130816/ENSG00000125166/ENSG00000101444/ENSG00000123505/ENSG00000102172/ENSG00000116649/ENSG00000088305/ENSG00000119772/ENSG00000149089/ENSG00000168710/ENSG00000111716/ENSG00000146701/ENSG00000120053/ENSG00000145293/ENSG00000099810/ENSG00000001084
hsa03020	RNA polymerase	14/2710	30/5773	0.583004275089111	0.947381947019806	ENSG00000068654/ENSG00000099817/ENSG00000113356/ENSG00000125630/ENSG00000058600/ENSG00000137054/ENSG00000161980/ENSG00000181222/ENSG00000163882/ENSG00000147669/ENSG00000105849/ENSG00000144231/ENSG00000177700/ENSG00000168002	POLR1A/POLR2E/POLR3G/POLR1B/POLR3E/POLR1E/POLR3K/POLR2A/POLR2H/POLR2K/TWISTNB/POLR2D/POLR2L/POLR2G	hsa:25885/hsa:5434/hsa:10622/hsa:84172/hsa:55718/hsa:64425/hsa:51728/hsa:5430/hsa:5437/hsa:5440/hsa:221830/hsa:5433/hsa:5441/hsa:5436	14	0		14	ENSG00000068654/ENSG00000099817/ENSG00000113356/ENSG00000125630/ENSG00000058600/ENSG00000137054/ENSG00000161980/ENSG00000181222/ENSG00000163882/ENSG00000147669/ENSG00000105849/ENSG00000144231/ENSG00000177700/ENSG00000168002
hsa05142	Chagas disease (American trypanosomiasis)	37/2710	80/5773	0.593070842136206	0.958746646354903	ENSG00000125730/ENSG00000108691/ENSG00000106366/ENSG00000027697/ENSG00000163513/ENSG00000067182/ENSG00000003402/ENSG00000170345/ENSG00000101333/ENSG00000105329/ENSG00000179218/ENSG00000171608/ENSG00000114353/ENSG00000107643/ENSG00000184216/ENSG00000102882/ENSG00000182621/ENSG00000142208/ENSG00000105568/ENSG00000104695/ENSG00000109320/ENSG00000173039/ENSG00000198001/ENSG00000100906/ENSG00000168040…	C3/CCL2/SERPINE1/IFNGR1/TGFBR2/TNFRSF1A/CFLAR/FOS/PLCB4/TGFB1/CALR/PIK3CD/GNAI2/MAPK8/IRAK1/MAPK3/PLCB1/AKT1/PPP2R1A/PPP2CB/NFKB1/RELA/IRAK4/NFKBIA/FADD/IL1B/PPP2R1B/MAPK12/MAPK9/IKBKB/CHUK/GNAI3/TGFBR1/IL12A/GNA11/CXCL8/PIK3CB	hsa:718/hsa:6347/hsa:5054/hsa:3459/hsa:7048/hsa:7132/hsa:8837/hsa:2353/hsa:5332/hsa:7040/hsa:811/hsa:5293/hsa:2771/hsa:5599/hsa:3654/hsa:5595/hsa:23236/hsa:207/hsa:5518/hsa:5516/hsa:4790/hsa:5970/hsa:51135/hsa:4792/hsa:8772/hsa:3553/hsa:5519/hsa:6300/hsa:5601/hsa:3551/hsa:1147/hsa:2773/hsa:7046/hsa:3592/hsa:2767/hsa:3576/hsa:5291	37	18	ENSG00000125730/ENSG00000106366/ENSG00000027697/ENSG00000163513/ENSG00000067182/ENSG00000003402/ENSG00000170345/ENSG00000105329/ENSG00000179218/ENSG00000114353/ENSG00000102882/ENSG00000182621/ENSG00000105568/ENSG00000173039/ENSG00000198001/ENSG00000104365/ENSG00000065135/ENSG00000169429	19	ENSG00000108691/ENSG00000101333/ENSG00000171608/ENSG00000107643/ENSG00000184216/ENSG00000142208/ENSG00000104695/ENSG00000109320/ENSG00000100906/ENSG00000168040/ENSG00000125538/ENSG00000137713/ENSG00000188130/ENSG00000050748/ENSG00000213341/ENSG00000106799/ENSG00000168811/ENSG00000088256/ENSG00000051382
hsa05014	Amyotrophic lateral sclerosis (ALS)	18/2710	39/5773	0.601189005134387	0.966860668051179	ENSG00000067182/ENSG00000172115/ENSG00000164305/ENSG00000121691/ENSG00000130204/ENSG00000087088/ENSG00000136986/ENSG00000028137/ENSG00000171552/ENSG00000120868/ENSG00000034152/ENSG00000197442/ENSG00000188130/ENSG00000137752/ENSG00000136238/ENSG00000003393/ENSG00000015475/ENSG00000120910	TNFRSF1A/CYCS/CASP3/CAT/TOMM40/BAX/DERL1/TNFRSF1B/BCL2L1/APAF1/MAP2K3/MAP3K5/MAPK12/CASP1/RAC1/ALS2/BID/PPP3CC	hsa:7132/hsa:54205/hsa:836/hsa:847/hsa:10452/hsa:581/hsa:79139/hsa:7133/hsa:598/hsa:317/hsa:5606/hsa:4217/hsa:6300/hsa:834/hsa:5879/hsa:57679/hsa:637/hsa:5533	18	10	ENSG00000067182/ENSG00000121691/ENSG00000136986/ENSG00000171552/ENSG00000034152/ENSG00000197442/ENSG00000137752/ENSG00000003393/ENSG00000015475/ENSG00000120910	8	ENSG00000172115/ENSG00000164305/ENSG00000130204/ENSG00000087088/ENSG00000028137/ENSG00000120868/ENSG00000188130/ENSG00000136238
hsa00350	Tyrosine metabolism	12/2710	26/5773	0.607610307680771	0.972176492289233	ENSG00000006534/ENSG00000125166/ENSG00000103876/ENSG00000093010/ENSG00000138356/ENSG00000158104/ENSG00000120053/ENSG00000180185/ENSG00000123454/ENSG00000172955/ENSG00000184254/ENSG00000080166	ALDH3B1/GOT2/FAH/COMT/AOX1/HPD/GOT1/FAHD1/DBH/ADH6/ALDH1A3/DCT	hsa:221/hsa:2806/hsa:2184/hsa:1312/hsa:316/hsa:3242/hsa:2805/hsa:81889/hsa:1621/hsa:130/hsa:220/hsa:1638	12	7	ENSG00000006534/ENSG00000103876/ENSG00000093010/ENSG00000158104/ENSG00000180185/ENSG00000123454/ENSG00000080166	5	ENSG00000125166/ENSG00000138356/ENSG00000120053/ENSG00000172955/ENSG00000184254
hsa05162	Measles	45/2710	98/5773	0.619793541856835	0.980460578594923	ENSG00000109971/ENSG00000117335/ENSG00000027697/ENSG00000168610/ENSG00000170581/ENSG00000010810/ENSG00000120889/ENSG00000105810/ENSG00000123374/ENSG00000142166/ENSG00000147065/ENSG00000171608/ENSG00000082701/ENSG00000157601/ENSG00000134001/ENSG00000128829/ENSG00000184216/ENSG00000110092/ENSG00000111335/ENSG00000126561/ENSG00000160710/ENSG00000142208/ENSG00000173757/ENSG00000263528/ENSG00000118503…	HSPA8/CD46/IFNGR1/STAT3/STAT2/FYN/TNFRSF10B/CDK6/CDK2/IFNAR1/MSN/PIK3CD/GSK3B/MX1/EIF2S1/EIF2AK4/IRAK1/CCND1/OAS2/STAT5A/ADAR/AKT1/STAT5B/IKBKE/TNFAIP3/EIF2AK3/DDX58/OAS3/NFKB1/RELA/JAK3/HSPA2/IRAK4/OAS1/CSNK2A2/NFKBIA/MAVS/IL1B/CCND3/EIF2AK1/CHUK/IFIH1/IL12A/JAK1/PIK3CB	hsa:3312/hsa:4179/hsa:3459/hsa:6774/hsa:6773/hsa:2534/hsa:8795/hsa:1021/hsa:1017/hsa:3454/hsa:4478/hsa:5293/hsa:2932/hsa:4599/hsa:1965/hsa:440275/hsa:3654/hsa:595/hsa:4939/hsa:6776/hsa:103/hsa:207/hsa:6777/hsa:9641/hsa:7128/hsa:9451/hsa:23586/hsa:4940/hsa:4790/hsa:5970/hsa:3718/hsa:3306/hsa:51135/hsa:4938/hsa:1459/hsa:4792/hsa:57506/hsa:3553/hsa:896/hsa:27102/hsa:1147/hsa:64135/hsa:3592/hsa:3716/…	45	21	ENSG00000117335/ENSG00000027697/ENSG00000168610/ENSG00000170581/ENSG00000120889/ENSG00000142166/ENSG00000147065/ENSG00000082701/ENSG00000157601/ENSG00000111335/ENSG00000263528/ENSG00000118503/ENSG00000172071/ENSG00000107201/ENSG00000173039/ENSG00000105639/ENSG00000198001/ENSG00000089127/ENSG00000088888/ENSG00000115267/ENSG00000162434	24	ENSG00000109971/ENSG00000010810/ENSG00000105810/ENSG00000123374/ENSG00000171608/ENSG00000134001/ENSG00000128829/ENSG00000184216/ENSG00000110092/ENSG00000126561/ENSG00000160710/ENSG00000142208/ENSG00000173757/ENSG00000111331/ENSG00000109320/ENSG00000126803/ENSG00000070770/ENSG00000100906/ENSG00000125538/ENSG00000112576/ENSG00000086232/ENSG00000213341/ENSG00000168811/ENSG00000051382
hsa04015	Rap1 signaling pathway	82/2710	178/5773	0.622673407408785	0.980460578594923	ENSG00000125968/ENSG00000112715/ENSG00000138685/ENSG00000171051/ENSG00000130396/ENSG00000146648/ENSG00000075624/ENSG00000169242/ENSG00000101333/ENSG00000128340/ENSG00000137801/ENSG00000173511/ENSG00000126458/ENSG00000128052/ENSG00000108518/ENSG00000150093/ENSG00000184371/ENSG00000170962/ENSG00000213445/ENSG00000171608/ENSG00000039068/ENSG00000050820/ENSG00000114353/ENSG00000113721/ENSG00000184304…	ID1/VEGFA/FGF2/FPR1/AFDN/EGFR/ACTB/EFNA1/PLCB4/RAC2/THBS1/VEGFB/RRAS/KDR/PFN1/ITGB1/CSF1/PDGFD/SIPA1/PIK3CD/CDH1/BCAR1/GNAI2/PDGFRB/PRKD1/VAV2/CALM3/SIPA1L1/SIPA1L3/MAP2K1/MAPK3/PLCB1/FARP2/AKT1/TLN2/PFN2/FGFR4/MRAS/PRKCG/PARD3/FGFR3/RAF1/ACTG1/MAP2K2/MAGI1/PARD6B/PLCE1/ARAP3/MAGI2/FGFR1/MAP2K3/FGF1/EGF/SRC/F2R/ADCY9/HRAS/EPHA2/RGS14/PLCG1/MAPK12/MET/PDGFA/KRAS/RAPGEF4/DOCK4/ADCY3/FGF5/RAPGEF3/RH…	hsa:3397/hsa:7422/hsa:2247/hsa:2357/hsa:4301/hsa:1956/hsa:60/hsa:1942/hsa:5332/hsa:5880/hsa:7057/hsa:7423/hsa:6237/hsa:3791/hsa:5216/hsa:3688/hsa:1435/hsa:80310/hsa:6494/hsa:5293/hsa:999/hsa:9564/hsa:2771/hsa:5159/hsa:5587/hsa:7410/hsa:808/hsa:26037/hsa:23094/hsa:5604/hsa:5595/hsa:23236/hsa:9855/hsa:207/hsa:83660/hsa:5217/hsa:2264/hsa:22808/hsa:5582/hsa:56288/hsa:2261/hsa:5894/hsa:71/hsa:5605/hsa…	82	40	ENSG00000112715/ENSG00000171051/ENSG00000130396/ENSG00000146648/ENSG00000169242/ENSG00000128340/ENSG00000173511/ENSG00000126458/ENSG00000128052/ENSG00000150093/ENSG00000184371/ENSG00000170962/ENSG00000050820/ENSG00000114353/ENSG00000160014/ENSG00000197555/ENSG00000102882/ENSG00000182621/ENSG00000070087/ENSG00000184009/ENSG00000124171/ENSG00000187391/ENSG00000077782/ENSG00000034152/ENSG00000138798…	42	ENSG00000125968/ENSG00000138685/ENSG00000075624/ENSG00000101333/ENSG00000137801/ENSG00000108518/ENSG00000213445/ENSG00000171608/ENSG00000039068/ENSG00000113721/ENSG00000184304/ENSG00000160293/ENSG00000105738/ENSG00000169032/ENSG00000006607/ENSG00000142208/ENSG00000171914/ENSG00000160867/ENSG00000158186/ENSG00000126583/ENSG00000148498/ENSG00000068078/ENSG00000132155/ENSG00000126934/ENSG00000151276…
hsa04916	Melanogenesis	38/2710	83/5773	0.626165799854539	0.980460578594923	ENSG00000114251/ENSG00000101333/ENSG00000134245/ENSG00000082701/ENSG00000114353/ENSG00000155760/ENSG00000111186/ENSG00000160014/ENSG00000180340/ENSG00000169032/ENSG00000102882/ENSG00000182621/ENSG00000135925/ENSG00000145349/ENSG00000126583/ENSG00000188064/ENSG00000132155/ENSG00000162552/ENSG00000126934/ENSG00000070808/ENSG00000162104/ENSG00000107175/ENSG00000107404/ENSG00000174775/ENSG00000005339…	WNT5A/PLCB4/WNT2B/GSK3B/GNAI2/FZD7/WNT5B/CALM3/FZD2/MAP2K1/MAPK3/PLCB1/WNT10A/CAMK2D/PRKCG/WNT7B/RAF1/WNT4/MAP2K2/CAMK2A/ADCY9/CREB3/DVL1/HRAS/CREBBP/WNT9A/WNT7A/KRAS/ADCY3/FZD4/CAMK2B/GNAI3/CREB3L2/PRKACA/DCT/CTNNB1/CREB1/WNT6	hsa:7474/hsa:5332/hsa:7482/hsa:2932/hsa:2771/hsa:8324/hsa:81029/hsa:808/hsa:2535/hsa:5604/hsa:5595/hsa:23236/hsa:80326/hsa:817/hsa:5582/hsa:7477/hsa:5894/hsa:54361/hsa:5605/hsa:815/hsa:115/hsa:10488/hsa:1855/hsa:3265/hsa:1387/hsa:7483/hsa:7476/hsa:3845/hsa:109/hsa:8322/hsa:816/hsa:2773/hsa:64764/hsa:5566/hsa:1638/hsa:1499/hsa:1385/hsa:7475	38	16	ENSG00000134245/ENSG00000082701/ENSG00000114353/ENSG00000155760/ENSG00000160014/ENSG00000102882/ENSG00000182621/ENSG00000135925/ENSG00000145349/ENSG00000070808/ENSG00000107175/ENSG00000143816/ENSG00000174804/ENSG00000065135/ENSG00000080166/ENSG00000115596	22	ENSG00000114251/ENSG00000101333/ENSG00000111186/ENSG00000180340/ENSG00000169032/ENSG00000126583/ENSG00000188064/ENSG00000132155/ENSG00000162552/ENSG00000126934/ENSG00000162104/ENSG00000107404/ENSG00000174775/ENSG00000005339/ENSG00000154764/ENSG00000133703/ENSG00000138031/ENSG00000058404/ENSG00000182158/ENSG00000072062/ENSG00000168036/ENSG00000118260
hsa05206	MicroRNAs in cancer	81/2710	176/5773	0.626882885885483	0.980460578594923	ENSG00000019186/ENSG00000140416/ENSG00000065361/ENSG00000112715/ENSG00000130816/ENSG00000137807/ENSG00000168610/ENSG00000168209/ENSG00000117632/ENSG00000161638/ENSG00000100234/ENSG00000146648/ENSG00000149311/ENSG00000105810/ENSG00000137801/ENSG00000165119/ENSG00000168283/ENSG00000164305/ENSG00000160691/ENSG00000138061/ENSG00000100292/ENSG00000146670/ENSG00000075618/ENSG00000106462/ENSG00000073756…	CYP24A1/TPM1/ERBB3/VEGFA/DNMT1/KIF23/STAT3/DDIT4/STMN1/ITGA5/TIMP3/EGFR/ATM/CDK6/THBS1/HNRNPK/BMI1/CASP3/SHC1/CYP1B1/HMOX1/CDCA5/FSCN1/EZH2/PTGS2/PDCD4/RECK/IRS2/NOTCH2/CDC25A/PDGFRB/BRCA1/PAK4/CCND1/MAP2K1/NOTCH1/MTOR/DNMT3B/E2F2/CDC25B/DNMT3A/VIM/E2F1/PRKCG/NFKB1/CCNG1/FGFR3/RAF1/GLS/CD44/MAP2K2/CDC25C/SLC7A1/SOCS1/SOX4/TNC/DICER1/SIRT1/PLCG2/E2F3/HRAS/BCL2L11/MCL1/CREBBP/PTEN/EZR/PLCG1/MET/PDG…	hsa:1591/hsa:7168/hsa:2065/hsa:7422/hsa:1786/hsa:9493/hsa:6774/hsa:54541/hsa:3925/hsa:3678/hsa:7078/hsa:1956/hsa:472/hsa:1021/hsa:7057/hsa:3190/hsa:648/hsa:836/hsa:6464/hsa:1545/hsa:3162/hsa:113130/hsa:6624/hsa:2146/hsa:5743/hsa:27250/hsa:8434/hsa:8660/hsa:4853/hsa:993/hsa:5159/hsa:672/hsa:10298/hsa:595/hsa:5604/hsa:4851/hsa:2475/hsa:1789/hsa:1870/hsa:994/hsa:1788/hsa:7431/hsa:1869/hsa:5582/hsa:4…	81	29	ENSG00000112715/ENSG00000168610/ENSG00000168209/ENSG00000161638/ENSG00000146648/ENSG00000149311/ENSG00000160691/ENSG00000100292/ENSG00000073756/ENSG00000150593/ENSG00000122707/ENSG00000185950/ENSG00000026025/ENSG00000113328/ENSG00000026508/ENSG00000185338/ENSG00000096717/ENSG00000197943/ENSG00000153094/ENSG00000143384/ENSG00000171862/ENSG00000105976/ENSG00000197461/ENSG00000156103/ENSG00000136158…	52	ENSG00000019186/ENSG00000140416/ENSG00000065361/ENSG00000130816/ENSG00000137807/ENSG00000117632/ENSG00000100234/ENSG00000105810/ENSG00000137801/ENSG00000165119/ENSG00000168283/ENSG00000164305/ENSG00000138061/ENSG00000146670/ENSG00000075618/ENSG00000106462/ENSG00000134250/ENSG00000164045/ENSG00000113721/ENSG00000012048/ENSG00000130669/ENSG00000110092/ENSG00000169032/ENSG00000148400/ENSG00000198793…
hsa00603	Glycosphingolipid biosynthesis - globo and isoglobo series	6/2710	13/5773	0.628500370894182	0.980460578594923	ENSG00000008513/ENSG00000049860/ENSG00000213614/ENSG00000157350/ENSG00000102393/ENSG00000148288	ST3GAL1/HEXB/HEXA/ST3GAL2/GLA/GBGT1	hsa:6482/hsa:3074/hsa:3073/hsa:6483/hsa:2717/hsa:26301	6	5	ENSG00000008513/ENSG00000049860/ENSG00000213614/ENSG00000157350/ENSG00000102393	1	ENSG00000148288
hsa00515	Mannose type O-glycan biosynthesis	10/2710	22/5773	0.6364552467674	0.987930532295665	ENSG00000086062/ENSG00000117411/ENSG00000174684/ENSG00000126091/ENSG00000109956/ENSG00000009830/ENSG00000162885/ENSG00000130714/ENSG00000085998/ENSG00000165905	B4GALT1/B4GALT2/B4GAT1/ST3GAL3/B3GAT1/POMT2/B3GALNT2/POMT1/POMGNT1/LARGE2	hsa:2683/hsa:8704/hsa:11041/hsa:6487/hsa:27087/hsa:29954/hsa:148789/hsa:10585/hsa:55624/hsa:120071	10	5	ENSG00000086062/ENSG00000174684/ENSG00000009830/ENSG00000130714/ENSG00000085998	5	ENSG00000117411/ENSG00000126091/ENSG00000109956/ENSG00000162885/ENSG00000165905
hsa04664	Fc epsilon RI signaling pathway	24/2710	53/5773	0.647494136008945	0.999999999999421	ENSG00000010810/ENSG00000128340/ENSG00000171608/ENSG00000160293/ENSG00000107643/ENSG00000254087/ENSG00000105499/ENSG00000169032/ENSG00000102882/ENSG00000142208/ENSG00000132155/ENSG00000126934/ENSG00000034152/ENSG00000197943/ENSG00000174775/ENSG00000124181/ENSG00000188130/ENSG00000133703/ENSG00000050748/ENSG00000140992/ENSG00000136238/ENSG00000100485/ENSG00000116711/ENSG00000051382	FYN/RAC2/PIK3CD/VAV2/MAPK8/LYN/PLA2G4C/MAP2K1/MAPK3/AKT1/RAF1/MAP2K2/MAP2K3/PLCG2/HRAS/PLCG1/MAPK12/KRAS/MAPK9/PDPK1/RAC1/SOS2/PLA2G4A/PIK3CB	hsa:2534/hsa:5880/hsa:5293/hsa:7410/hsa:5599/hsa:4067/hsa:8605/hsa:5604/hsa:5595/hsa:207/hsa:5894/hsa:5605/hsa:5606/hsa:5336/hsa:3265/hsa:5335/hsa:6300/hsa:3845/hsa:5601/hsa:5170/hsa:5879/hsa:6655/hsa:5321/hsa:5291	24	9	ENSG00000128340/ENSG00000254087/ENSG00000105499/ENSG00000102882/ENSG00000034152/ENSG00000197943/ENSG00000140992/ENSG00000100485/ENSG00000116711	15	ENSG00000010810/ENSG00000171608/ENSG00000160293/ENSG00000107643/ENSG00000169032/ENSG00000142208/ENSG00000132155/ENSG00000126934/ENSG00000174775/ENSG00000124181/ENSG00000188130/ENSG00000133703/ENSG00000050748/ENSG00000136238/ENSG00000051382
hsa00130	Ubiquinone and other terpenoid-quinone biosynthesis	5/2710	11/5773	0.652839063500065	0.999999999999421	ENSG00000181019/ENSG00000115486/ENSG00000158104/ENSG00000167186/ENSG00000132423	NQO1/GGCX/HPD/COQ7/COQ3	hsa:1728/hsa:2677/hsa:3242/hsa:10229/hsa:51805	5	4	ENSG00000181019/ENSG00000115486/ENSG00000158104/ENSG00000167186	1	ENSG00000132423
hsa04611	Platelet activation	45/2710	100/5773	0.688613019282005	0.999999999999421	ENSG00000108821/ENSG00000010810/ENSG00000075624/ENSG00000101333/ENSG00000096433/ENSG00000167323/ENSG00000150093/ENSG00000076928/ENSG00000171608/ENSG00000114353/ENSG00000254087/ENSG00000105499/ENSG00000102882/ENSG00000182621/ENSG00000142208/ENSG00000171914/ENSG00000164171/ENSG00000186298/ENSG00000118680/ENSG00000118640/ENSG00000123104/ENSG00000184009/ENSG00000120063/ENSG00000172531/ENSG00000065534…	COL1A1/FYN/ACTB/PLCB4/ITPR3/STIM1/ITGB1/ARHGEF1/PIK3CD/GNAI2/LYN/PLA2G4C/MAPK3/PLCB1/AKT1/TLN2/ITGA2/PPP1CC/MYL12B/VAMP8/ITPR2/ACTG1/GNA13/PPP1CA/MYLK/SRC/F2R/ADCY9/PLCG2/ARHGAP35/MAPK12/ADCY3/SNAP23/RHOA/GUCY1A2/GNAI3/ORAI1/PRKACA/MYLK2/VWF/MYL12A/PRKCI/PLA2G4A/RAP1A/PIK3CB	hsa:1277/hsa:2534/hsa:60/hsa:5332/hsa:3710/hsa:6786/hsa:3688/hsa:9138/hsa:5293/hsa:2771/hsa:4067/hsa:8605/hsa:5595/hsa:23236/hsa:207/hsa:83660/hsa:3673/hsa:5501/hsa:103910/hsa:8673/hsa:3709/hsa:71/hsa:10672/hsa:5499/hsa:4638/hsa:6714/hsa:2149/hsa:115/hsa:5336/hsa:2909/hsa:6300/hsa:109/hsa:8773/hsa:387/hsa:2977/hsa:2773/hsa:84876/hsa:5566/hsa:85366/hsa:7450/hsa:10627/hsa:5584/hsa:5321/hsa:5906/hsa…	45	20	ENSG00000096433/ENSG00000167323/ENSG00000150093/ENSG00000114353/ENSG00000254087/ENSG00000105499/ENSG00000102882/ENSG00000182621/ENSG00000164171/ENSG00000118640/ENSG00000123104/ENSG00000184009/ENSG00000120063/ENSG00000065534/ENSG00000181104/ENSG00000197943/ENSG00000152402/ENSG00000065135/ENSG00000110799/ENSG00000116711	25	ENSG00000108821/ENSG00000010810/ENSG00000075624/ENSG00000101333/ENSG00000076928/ENSG00000171608/ENSG00000142208/ENSG00000171914/ENSG00000186298/ENSG00000118680/ENSG00000172531/ENSG00000197122/ENSG00000162104/ENSG00000160007/ENSG00000188130/ENSG00000138031/ENSG00000092531/ENSG00000067560/ENSG00000276045/ENSG00000072062/ENSG00000101306/ENSG00000101608/ENSG00000163558/ENSG00000116473/ENSG00000051382
hsa04974	Protein digestion and absorption	28/2710	63/5773	0.699884888039732	0.999999999999421	ENSG00000134871/ENSG00000142156/ENSG00000187498/ENSG00000108821/ENSG00000197635/ENSG00000111799/ENSG00000196549/ENSG00000142173/ENSG00000092068/ENSG00000143153/ENSG00000168003/ENSG00000081052/ENSG00000155465/ENSG00000065618/ENSG00000163399/ENSG00000106688/ENSG00000188153/ENSG00000204262/ENSG00000049089/ENSG00000197565/ENSG00000134294/ENSG00000104783/ENSG00000163751/ENSG00000069849/ENSG00000091704…	COL4A2/COL6A1/COL4A1/COL1A1/DPP4/COL12A1/MME/COL6A2/SLC7A8/ATP1B1/SLC3A2/COL4A4/SLC7A7/COL17A1/ATP1A1/SLC1A1/COL4A5/COL5A2/COL9A2/COL4A6/SLC38A2/KCNN4/CPA3/ATP1B3/CPA1/COL4A3/COL5A3/COL7A1	hsa:1284/hsa:1291/hsa:1282/hsa:1277/hsa:1803/hsa:1303/hsa:4311/hsa:1292/hsa:23428/hsa:481/hsa:6520/hsa:1286/hsa:9056/hsa:1308/hsa:476/hsa:6505/hsa:1287/hsa:1290/hsa:1298/hsa:1288/hsa:54407/hsa:3783/hsa:1359/hsa:483/hsa:1357/hsa:1285/hsa:50509/hsa:1294	28	15	ENSG00000142156/ENSG00000197635/ENSG00000111799/ENSG00000196549/ENSG00000142173/ENSG00000092068/ENSG00000143153/ENSG00000065618/ENSG00000163399/ENSG00000106688/ENSG00000049089/ENSG00000134294/ENSG00000163751/ENSG00000091704/ENSG00000080573	13	ENSG00000134871/ENSG00000187498/ENSG00000108821/ENSG00000168003/ENSG00000081052/ENSG00000155465/ENSG00000188153/ENSG00000204262/ENSG00000197565/ENSG00000104783/ENSG00000069849/ENSG00000169031/ENSG00000114270
hsa04721	Synaptic vesicle cycle	22/2710	50/5773	0.71172044949059	0.999999999999421	ENSG00000141367/ENSG00000166900/ENSG00000113732/ENSG00000033627/ENSG00000136854/ENSG00000155097/ENSG00000159720/ENSG00000175416/ENSG00000147416/ENSG00000047249/ENSG00000136888/ENSG00000110719/ENSG00000117410/ENSG00000131100/ENSG00000185344/ENSG00000161203/ENSG00000220205/ENSG00000114573/ENSG00000042753/ENSG00000100554/ENSG00000099365/ENSG00000122705	CLTC/STX3/ATP6V0E1/ATP6V0A1/STXBP1/ATP6V1C1/ATP6V0D1/CLTB/ATP6V1B2/ATP6V1H/ATP6V1G1/TCIRG1/ATP6V0B/ATP6V1E1/ATP6V0A2/AP2M1/VAMP2/ATP6V1A/AP2S1/ATP6V1D/STX1B/CLTA	hsa:1213/hsa:6809/hsa:8992/hsa:535/hsa:6812/hsa:528/hsa:9114/hsa:1212/hsa:526/hsa:51606/hsa:9550/hsa:10312/hsa:533/hsa:529/hsa:23545/hsa:1173/hsa:6844/hsa:523/hsa:1175/hsa:51382/hsa:112755/hsa:1211	22	18	ENSG00000141367/ENSG00000166900/ENSG00000113732/ENSG00000033627/ENSG00000136854/ENSG00000155097/ENSG00000159720/ENSG00000147416/ENSG00000047249/ENSG00000136888/ENSG00000110719/ENSG00000117410/ENSG00000131100/ENSG00000220205/ENSG00000114573/ENSG00000100554/ENSG00000099365/ENSG00000122705	4	ENSG00000175416/ENSG00000185344/ENSG00000161203/ENSG00000042753
hsa05134	Legionellosis	21/2710	48/5773	0.721623145502413	0.999999999999421	ENSG00000125730/ENSG00000109971/ENSG00000156508/ENSG00000144381/ENSG00000172115/ENSG00000164305/ENSG00000099968/ENSG00000265808/ENSG00000013441/ENSG00000101210/ENSG00000109320/ENSG00000120868/ENSG00000173039/ENSG00000126803/ENSG00000100906/ENSG00000125538/ENSG00000137752/ENSG00000176171/ENSG00000165806/ENSG00000168811/ENSG00000169429	C3/HSPA8/EEF1A1/HSPD1/CYCS/CASP3/BCL2L13/SEC22B/CLK1/EEF1A2/NFKB1/APAF1/RELA/HSPA2/NFKBIA/IL1B/CASP1/BNIP3/CASP7/IL12A/CXCL8	hsa:718/hsa:3312/hsa:1915/hsa:3329/hsa:54205/hsa:836/hsa:23786/hsa:9554/hsa:1195/hsa:1917/hsa:4790/hsa:317/hsa:5970/hsa:3306/hsa:4792/hsa:3553/hsa:834/hsa:664/hsa:840/hsa:3592/hsa:3576	21	9	ENSG00000125730/ENSG00000156508/ENSG00000099968/ENSG00000265808/ENSG00000013441/ENSG00000173039/ENSG00000137752/ENSG00000176171/ENSG00000169429	12	ENSG00000109971/ENSG00000144381/ENSG00000172115/ENSG00000164305/ENSG00000101210/ENSG00000109320/ENSG00000120868/ENSG00000126803/ENSG00000100906/ENSG00000125538/ENSG00000165806/ENSG00000168811
hsa05016	Huntington disease	82/2710	182/5773	0.723371682437253	0.999999999999421	ENSG00000198938/ENSG00000112096/ENSG00000198712/ENSG00000198727/ENSG00000005022/ENSG00000198899/ENSG00000198804/ENSG00000101333/ENSG00000141367/ENSG00000172115/ENSG00000164305/ENSG00000213585/ENSG00000152234/ENSG00000196591/ENSG00000087088/ENSG00000099817/ENSG00000179091/ENSG00000228253/ENSG00000159199/ENSG00000135940/ENSG00000105877/ENSG00000145494/ENSG00000198959/ENSG00000175416/ENSG00000168653…	MT-CO3/SOD2/MT-CO2/MT-CYB/SLC25A5/MT-ATP6/MT-CO1/PLCB4/CLTC/CYCS/CASP3/VDAC1/ATP5F1A/HDAC2/BAX/POLR2E/CYC1/MT-ATP8/ATP5MC1/COX5B/DNAH11/NDUFS6/TGM2/CLTB/NDUFS5/PLCB1/ATP5F1B/TFAM/NDUFC2/SDHC/POLR2A/HIP1/SDHB/COX7C/DCTN4/AP2M1/APAF1/ATP5MC2/NDUFA4L2/POLR2H/COX4I1/SDHA/SLC25A6/HTT/NDUFA1/NDUFB9/VDAC3/NDUFA12/CREB3/UQCRC1/POLR2K/CREBBP/NDUFS1/AP2S1/NRF1/DNAH2/COX7A2L/DNAL1/UQCRFS1/DNAH1/COX5A/CLTA/N…	hsa:4514/hsa:6648/hsa:4513/hsa:4519/hsa:292/hsa:4508/hsa:4512/hsa:5332/hsa:1213/hsa:54205/hsa:836/hsa:7416/hsa:498/hsa:3066/hsa:581/hsa:5434/hsa:1537/hsa:4509/hsa:516/hsa:1329/hsa:8701/hsa:4726/hsa:7052/hsa:1212/hsa:4725/hsa:23236/hsa:506/hsa:7019/hsa:4718/hsa:6391/hsa:5430/hsa:3092/hsa:6390/hsa:1350/hsa:51164/hsa:1173/hsa:317/hsa:517/hsa:56901/hsa:5437/hsa:1327/hsa:6389/hsa:293/hsa:3064/hsa:4694…	82	30	ENSG00000198938/ENSG00000112096/ENSG00000198712/ENSG00000198727/ENSG00000198899/ENSG00000198804/ENSG00000141367/ENSG00000228253/ENSG00000135940/ENSG00000198959/ENSG00000182621/ENSG00000151366/ENSG00000143252/ENSG00000127184/ENSG00000132912/ENSG00000135390/ENSG00000185633/ENSG00000131143/ENSG00000169100/ENSG00000125356/ENSG00000107175/ENSG00000183914/ENSG00000115944/ENSG00000119661/ENSG00000114841…	52	ENSG00000005022/ENSG00000101333/ENSG00000172115/ENSG00000164305/ENSG00000213585/ENSG00000152234/ENSG00000196591/ENSG00000087088/ENSG00000099817/ENSG00000179091/ENSG00000159199/ENSG00000105877/ENSG00000145494/ENSG00000175416/ENSG00000168653/ENSG00000110955/ENSG00000108064/ENSG00000181222/ENSG00000127946/ENSG00000117118/ENSG00000161203/ENSG00000120868/ENSG00000163882/ENSG00000073578/ENSG00000197386…
hsa04650	Natural killer cell mediated cytotoxicity	34/2710	77/5773	0.727868196877534	0.999999999999421	ENSG00000027697/ENSG00000090339/ENSG00000010810/ENSG00000128340/ENSG00000120889/ENSG00000120899/ENSG00000164305/ENSG00000142166/ENSG00000129946/ENSG00000160691/ENSG00000087266/ENSG00000171608/ENSG00000160293/ENSG00000169032/ENSG00000102882/ENSG00000179295/ENSG00000126583/ENSG00000134539/ENSG00000132155/ENSG00000126934/ENSG00000101096/ENSG00000197943/ENSG00000174775/ENSG00000078061/ENSG00000124181…	IFNGR1/ICAM1/FYN/RAC2/TNFRSF10B/PTK2B/CASP3/IFNAR1/SHC2/SHC1/SH3BP2/PIK3CD/VAV2/MAP2K1/MAPK3/PTPN11/PRKCG/KLRD1/RAF1/MAP2K2/NFATC2/PLCG2/HRAS/ARAF/PLCG1/KRAS/SHC3/NFATC1/ULBP2/RAC1/SOS2/BID/PPP3CC/PIK3CB	hsa:3459/hsa:3383/hsa:2534/hsa:5880/hsa:8795/hsa:2185/hsa:836/hsa:3454/hsa:25759/hsa:6464/hsa:6452/hsa:5293/hsa:7410/hsa:5604/hsa:5595/hsa:5781/hsa:5582/hsa:3824/hsa:5894/hsa:5605/hsa:4773/hsa:5336/hsa:3265/hsa:369/hsa:5335/hsa:3845/hsa:53358/hsa:4772/hsa:80328/hsa:5879/hsa:6655/hsa:637/hsa:5533/hsa:5291	34	18	ENSG00000027697/ENSG00000090339/ENSG00000128340/ENSG00000120889/ENSG00000120899/ENSG00000142166/ENSG00000129946/ENSG00000160691/ENSG00000087266/ENSG00000102882/ENSG00000134539/ENSG00000101096/ENSG00000197943/ENSG00000078061/ENSG00000131196/ENSG00000100485/ENSG00000015475/ENSG00000120910	16	ENSG00000010810/ENSG00000164305/ENSG00000171608/ENSG00000160293/ENSG00000169032/ENSG00000179295/ENSG00000126583/ENSG00000132155/ENSG00000126934/ENSG00000174775/ENSG00000124181/ENSG00000133703/ENSG00000148082/ENSG00000131015/ENSG00000136238/ENSG00000051382
hsa04371	Apelin signaling pathway	53/2710	119/5773	0.733222848147644	0.999999999999421	ENSG00000106366/ENSG00000127528/ENSG00000104368/ENSG00000101333/ENSG00000096433/ENSG00000172380/ENSG00000171388/ENSG00000120738/ENSG00000126458/ENSG00000139112/ENSG00000039068/ENSG00000108840/ENSG00000114353/ENSG00000160014/ENSG00000137154/ENSG00000110092/ENSG00000169032/ENSG00000102882/ENSG00000182621/ENSG00000198793/ENSG00000108064/ENSG00000078142/ENSG00000142208/ENSG00000116604/ENSG00000158186…	SERPINE1/KLF2/PLAT/PLCB4/ITPR3/GNG12/APLN/EGR1/RRAS/GABARAPL1/CDH1/HDAC5/GNAI2/CALM3/RPS6/CCND1/MAP2K1/MAPK3/PLCB1/MTOR/TFAM/PIK3C3/AKT1/MEF2D/MRAS/ITPR2/RPS6KB2/RAF1/GNB2/GNB4/MAP2K2/GNB1/GNA13/GABARAPL2/MYLK/ADCY9/PRKAG1/HRAS/RRAS2/NRF1/SPHK2/KRAS/ADCY3/CAMK4/GNAI3/PRKACA/MYLK2/TGFBR1/PRKAA2/JAG1/PIK3R4/PRKAG2/GNB3	hsa:5054/hsa:10365/hsa:5327/hsa:5332/hsa:3710/hsa:55970/hsa:8862/hsa:1958/hsa:6237/hsa:23710/hsa:999/hsa:10014/hsa:2771/hsa:808/hsa:6194/hsa:595/hsa:5604/hsa:5595/hsa:23236/hsa:2475/hsa:7019/hsa:5289/hsa:207/hsa:4209/hsa:22808/hsa:3709/hsa:6199/hsa:5894/hsa:2783/hsa:59345/hsa:5605/hsa:2782/hsa:10672/hsa:11345/hsa:4638/hsa:115/hsa:5571/hsa:3265/hsa:22800/hsa:4899/hsa:56848/hsa:3845/hsa:109/hsa:814…	53	25	ENSG00000106366/ENSG00000127528/ENSG00000104368/ENSG00000096433/ENSG00000171388/ENSG00000120738/ENSG00000126458/ENSG00000139112/ENSG00000108840/ENSG00000114353/ENSG00000160014/ENSG00000137154/ENSG00000102882/ENSG00000182621/ENSG00000078142/ENSG00000116604/ENSG00000123104/ENSG00000172354/ENSG00000120063/ENSG00000034713/ENSG00000065534/ENSG00000181929/ENSG00000065135/ENSG00000162409/ENSG00000101384	28	ENSG00000101333/ENSG00000172380/ENSG00000039068/ENSG00000110092/ENSG00000169032/ENSG00000198793/ENSG00000108064/ENSG00000142208/ENSG00000158186/ENSG00000175634/ENSG00000132155/ENSG00000114450/ENSG00000126934/ENSG00000078369/ENSG00000162104/ENSG00000174775/ENSG00000133818/ENSG00000106459/ENSG00000063176/ENSG00000133703/ENSG00000138031/ENSG00000152495/ENSG00000072062/ENSG00000101306/ENSG00000106799…
hsa03320	PPAR signaling pathway	24/2710	55/5773	0.734725393823074	0.999999999999421	ENSG00000099194/ENSG00000150991/ENSG00000134824/ENSG00000167772/ENSG00000173391/ENSG00000155368/ENSG00000123983/ENSG00000116171/ENSG00000164687/ENSG00000168306/ENSG00000147872/ENSG00000196611/ENSG00000186350/ENSG00000186951/ENSG00000083807/ENSG00000197142/ENSG00000110090/ENSG00000117054/ENSG00000140992/ENSG00000130304/ENSG00000132170/ENSG00000151726/ENSG00000157184/ENSG00000198814	SCD/UBC/FADS2/ANGPTL4/OLR1/DBI/ACSL3/SCP2/FABP5/ACOX2/PLIN2/MMP1/RXRA/PPARA/SLC27A5/ACSL5/CPT1A/ACADM/PDPK1/SLC27A1/PPARG/ACSL1/CPT2/GK	hsa:6319/hsa:7316/hsa:9415/hsa:51129/hsa:4973/hsa:1622/hsa:2181/hsa:6342/hsa:2171/hsa:8309/hsa:123/hsa:4312/hsa:6256/hsa:5465/hsa:10998/hsa:51703/hsa:1374/hsa:34/hsa:5170/hsa:376497/hsa:5468/hsa:2180/hsa:1376/hsa:2710	24	17	ENSG00000099194/ENSG00000150991/ENSG00000134824/ENSG00000167772/ENSG00000155368/ENSG00000123983/ENSG00000116171/ENSG00000168306/ENSG00000147872/ENSG00000196611/ENSG00000186951/ENSG00000197142/ENSG00000110090/ENSG00000140992/ENSG00000130304/ENSG00000151726/ENSG00000157184	7	ENSG00000173391/ENSG00000164687/ENSG00000186350/ENSG00000083807/ENSG00000117054/ENSG00000132170/ENSG00000198814
hsa00532	Glycosaminoglycan biosynthesis - chondroitin sulfate / dermatan sulfate	8/2710	19/5773	0.741760666602687	0.999999999999421	ENSG00000123989/ENSG00000033100/ENSG00000111817/ENSG00000122863/ENSG00000147119/ENSG00000149541/ENSG00000111962/ENSG00000171310	CHPF/CHPF2/DSE/CHST3/CHST7/B3GAT3/UST/CHST11	hsa:79586/hsa:54480/hsa:29940/hsa:9469/hsa:56548/hsa:26229/hsa:10090/hsa:50515	8	6	ENSG00000123989/ENSG00000033100/ENSG00000111817/ENSG00000149541/ENSG00000111962/ENSG00000171310	2	ENSG00000122863/ENSG00000147119
hsa00360	Phenylalanine metabolism	5/2710	12/5773	0.741955123054209	0.999999999999421	ENSG00000006534/ENSG00000125166/ENSG00000158104/ENSG00000120053/ENSG00000184254	ALDH3B1/GOT2/HPD/GOT1/ALDH1A3	hsa:221/hsa:2806/hsa:3242/hsa:2805/hsa:220	5	2	ENSG00000006534/ENSG00000158104	3	ENSG00000125166/ENSG00000120053/ENSG00000184254
hsa04660	T cell receptor signaling pathway	34/2710	78/5773	0.76118133803679	0.999999999999421	ENSG00000010810/ENSG00000170345/ENSG00000075711/ENSG00000158092/ENSG00000171608/ENSG00000082701/ENSG00000172175/ENSG00000160293/ENSG00000130669/ENSG00000169032/ENSG00000102882/ENSG00000198286/ENSG00000142208/ENSG00000107968/ENSG00000109320/ENSG00000173039/ENSG00000132155/ENSG00000126934/ENSG00000101096/ENSG00000100906/ENSG00000174775/ENSG00000146232/ENSG00000124181/ENSG00000188130/ENSG00000133703…	FYN/FOS/DLG1/NCK1/PIK3CD/GSK3B/MALT1/VAV2/PAK4/MAP2K1/MAPK3/CARD11/AKT1/MAP3K8/NFKB1/RELA/RAF1/MAP2K2/NFATC2/NFKBIA/HRAS/NFKBIE/PLCG1/MAPK12/KRAS/MAPK9/NFATC1/IKBKB/RHOA/PDPK1/CHUK/SOS2/PPP3CC/PIK3CB	hsa:2534/hsa:2353/hsa:1739/hsa:4690/hsa:5293/hsa:2932/hsa:10892/hsa:7410/hsa:10298/hsa:5604/hsa:5595/hsa:84433/hsa:207/hsa:1326/hsa:4790/hsa:5970/hsa:5894/hsa:5605/hsa:4773/hsa:4792/hsa:3265/hsa:4794/hsa:5335/hsa:6300/hsa:3845/hsa:5601/hsa:4772/hsa:3551/hsa:387/hsa:5170/hsa:1147/hsa:6655/hsa:5533/hsa:5291	34	14	ENSG00000170345/ENSG00000158092/ENSG00000082701/ENSG00000102882/ENSG00000198286/ENSG00000107968/ENSG00000173039/ENSG00000101096/ENSG00000146232/ENSG00000131196/ENSG00000104365/ENSG00000140992/ENSG00000100485/ENSG00000120910	20	ENSG00000010810/ENSG00000075711/ENSG00000171608/ENSG00000172175/ENSG00000160293/ENSG00000130669/ENSG00000169032/ENSG00000142208/ENSG00000109320/ENSG00000132155/ENSG00000126934/ENSG00000100906/ENSG00000174775/ENSG00000124181/ENSG00000188130/ENSG00000133703/ENSG00000050748/ENSG00000067560/ENSG00000213341/ENSG00000051382
hsa00670	One carbon pool by folate	7/2710	17/5773	0.762984531967747	0.999999999999421	ENSG00000100714/ENSG00000138363/ENSG00000065911/ENSG00000176890/ENSG00000177000/ENSG00000228716/ENSG00000178700	MTHFD1/ATIC/MTHFD2/TYMS/MTHFR/DHFR/DHFR2	hsa:4522/hsa:471/hsa:10797/hsa:7298/hsa:4524/hsa:1719/hsa:200895	7	2	ENSG00000177000/ENSG00000178700	5	ENSG00000100714/ENSG00000138363/ENSG00000065911/ENSG00000176890/ENSG00000228716
hsa04720	Long-term potentiation	25/2710	58/5773	0.764006877846206	0.999999999999421	ENSG00000101333/ENSG00000096433/ENSG00000160014/ENSG00000169032/ENSG00000102882/ENSG00000182621/ENSG00000145349/ENSG00000186298/ENSG00000123104/ENSG00000126583/ENSG00000132155/ENSG00000126934/ENSG00000070808/ENSG00000172531/ENSG00000174775/ENSG00000078061/ENSG00000005339/ENSG00000133703/ENSG00000058404/ENSG00000079337/ENSG00000152495/ENSG00000071242/ENSG00000072062/ENSG00000120910/ENSG00000116473	PLCB4/ITPR3/CALM3/MAP2K1/MAPK3/PLCB1/CAMK2D/PPP1CC/ITPR2/PRKCG/RAF1/MAP2K2/CAMK2A/PPP1CA/HRAS/ARAF/CREBBP/KRAS/CAMK2B/RAPGEF3/CAMK4/RPS6KA2/PRKACA/PPP3CC/RAP1A	hsa:5332/hsa:3710/hsa:808/hsa:5604/hsa:5595/hsa:23236/hsa:817/hsa:5501/hsa:3709/hsa:5582/hsa:5894/hsa:5605/hsa:815/hsa:5499/hsa:3265/hsa:369/hsa:1387/hsa:3845/hsa:816/hsa:10411/hsa:814/hsa:6196/hsa:5566/hsa:5533/hsa:5906	25	11	ENSG00000096433/ENSG00000160014/ENSG00000102882/ENSG00000182621/ENSG00000145349/ENSG00000123104/ENSG00000070808/ENSG00000078061/ENSG00000079337/ENSG00000071242/ENSG00000120910	14	ENSG00000101333/ENSG00000169032/ENSG00000186298/ENSG00000126583/ENSG00000132155/ENSG00000126934/ENSG00000172531/ENSG00000174775/ENSG00000005339/ENSG00000133703/ENSG00000058404/ENSG00000152495/ENSG00000072062/ENSG00000116473
hsa04975	Fat digestion and absorption	10/2710	24/5773	0.764401533634251	0.999999999999421	ENSG00000165029/ENSG00000125166/ENSG00000162407/ENSG00000204310/ENSG00000141934/ENSG00000169692/ENSG00000188257/ENSG00000123739/ENSG00000073060/ENSG00000067113	ABCA1/GOT2/PLPP3/AGPAT1/PLPP2/AGPAT2/PLA2G2A/PLA2G12A/SCARB1/PLPP1	hsa:19/hsa:2806/hsa:8613/hsa:10554/hsa:8612/hsa:10555/hsa:5320/hsa:81579/hsa:949/hsa:8611	10	8	ENSG00000162407/ENSG00000204310/ENSG00000141934/ENSG00000169692/ENSG00000188257/ENSG00000123739/ENSG00000073060/ENSG00000067113	2	ENSG00000165029/ENSG00000125166
hsa04962	Vasopressin-regulated water reabsorption	17/2710	40/5773	0.764734387074201	0.999999999999421	ENSG00000187240/ENSG00000197102/ENSG00000111540/ENSG00000132912/ENSG00000220205/ENSG00000162104/ENSG00000107175/ENSG00000141522/ENSG00000138031/ENSG00000103496/ENSG00000108774/ENSG00000182158/ENSG00000072062/ENSG00000138036/ENSG00000088986/ENSG00000185236/ENSG00000118260	DYNC2H1/DYNC1H1/RAB5B/DCTN4/VAMP2/ADCY9/CREB3/ARHGDIA/ADCY3/STX4/RAB5C/CREB3L2/PRKACA/DYNC2LI1/DYNLL1/RAB11B/CREB1	hsa:79659/hsa:1778/hsa:5869/hsa:51164/hsa:6844/hsa:115/hsa:10488/hsa:396/hsa:109/hsa:6810/hsa:5878/hsa:64764/hsa:5566/hsa:51626/hsa:8655/hsa:9230/hsa:1385	17	9	ENSG00000187240/ENSG00000111540/ENSG00000132912/ENSG00000220205/ENSG00000107175/ENSG00000141522/ENSG00000103496/ENSG00000138036/ENSG00000185236	8	ENSG00000197102/ENSG00000162104/ENSG00000138031/ENSG00000108774/ENSG00000182158/ENSG00000072062/ENSG00000088986/ENSG00000118260
hsa00640	Propanoate metabolism	13/2710	31/5773	0.76970550597607	0.999999999999421	ENSG00000131069/ENSG00000134333/ENSG00000114054/ENSG00000075239/ENSG00000183044/ENSG00000111716/ENSG00000084754/ENSG00000136143/ENSG00000146085/ENSG00000076555/ENSG00000117054/ENSG00000083123/ENSG00000175198	ACSS2/LDHA/PCCB/ACAT1/ABAT/LDHB/HADHA/SUCLA2/MUT/ACACB/ACADM/BCKDHB/PCCA	hsa:55902/hsa:3939/hsa:5096/hsa:38/hsa:18/hsa:3945/hsa:3030/hsa:8803/hsa:4594/hsa:32/hsa:34/hsa:594/hsa:5095	13	5	ENSG00000131069/ENSG00000134333/ENSG00000084754/ENSG00000146085/ENSG00000076555	8	ENSG00000114054/ENSG00000075239/ENSG00000183044/ENSG00000111716/ENSG00000136143/ENSG00000117054/ENSG00000083123/ENSG00000175198
hsa04136	Autophagy - other	13/2710	31/5773	0.76970550597607	0.999999999999421	ENSG00000089289/ENSG00000139112/ENSG00000168397/ENSG00000198793/ENSG00000070540/ENSG00000078142/ENSG00000104695/ENSG00000110046/ENSG00000197548/ENSG00000034713/ENSG00000175224/ENSG00000196455/ENSG00000141564	IGBP1/GABARAPL1/ATG4B/MTOR/WIPI1/PIK3C3/PPP2CB/ATG2A/ATG7/GABARAPL2/ATG13/PIK3R4/RPTOR	hsa:3476/hsa:23710/hsa:23192/hsa:2475/hsa:55062/hsa:5289/hsa:5516/hsa:23130/hsa:10533/hsa:11345/hsa:9776/hsa:30849/hsa:57521	13	8	ENSG00000089289/ENSG00000139112/ENSG00000070540/ENSG00000078142/ENSG00000110046/ENSG00000197548/ENSG00000034713/ENSG00000175224	5	ENSG00000168397/ENSG00000198793/ENSG00000104695/ENSG00000196455/ENSG00000141564
hsa04915	Estrogen signaling pathway	44/2710	101/5773	0.784037144962799	0.999999999999421	ENSG00000117984/ENSG00000109971/ENSG00000096384/ENSG00000166598/ENSG00000004478/ENSG00000146648/ENSG00000170345/ENSG00000080824/ENSG00000101333/ENSG00000171345/ENSG00000096433/ENSG00000129946/ENSG00000160691/ENSG00000171346/ENSG00000113070/ENSG00000186847/ENSG00000171608/ENSG00000114353/ENSG00000160014/ENSG00000169032/ENSG00000102882/ENSG00000182621/ENSG00000142208/ENSG00000123104/ENSG00000132155…	CTSD/HSPA8/HSP90AB1/HSP90B1/FKBP4/EGFR/FOS/HSP90AA1/PLCB4/KRT19/ITPR3/SHC2/SHC1/KRT15/HBEGF/KRT14/PIK3CD/GNAI2/CALM3/MAP2K1/MAPK3/PLCB1/AKT1/ITPR2/RAF1/MAP2K2/HSPA2/FKBP5/SRC/ADCY9/CREB3/HRAS/KRAS/SHC3/ADCY3/KRT38/GNAI3/CREB3L2/PRKACA/SOS2/NCOA3/TGFA/CREB1/PIK3CB	hsa:1509/hsa:3312/hsa:3326/hsa:7184/hsa:2288/hsa:1956/hsa:2353/hsa:3320/hsa:5332/hsa:3880/hsa:3710/hsa:25759/hsa:6464/hsa:3866/hsa:1839/hsa:3861/hsa:5293/hsa:2771/hsa:808/hsa:5604/hsa:5595/hsa:23236/hsa:207/hsa:3709/hsa:5894/hsa:5605/hsa:3306/hsa:2289/hsa:6714/hsa:115/hsa:10488/hsa:3265/hsa:3845/hsa:53358/hsa:109/hsa:8687/hsa:2773/hsa:64764/hsa:5566/hsa:6655/hsa:8202/hsa:7039/hsa:1385/hsa:5291	44	20	ENSG00000117984/ENSG00000166598/ENSG00000146648/ENSG00000170345/ENSG00000171345/ENSG00000096433/ENSG00000129946/ENSG00000160691/ENSG00000171346/ENSG00000114353/ENSG00000160014/ENSG00000102882/ENSG00000182621/ENSG00000123104/ENSG00000107175/ENSG00000171360/ENSG00000065135/ENSG00000100485/ENSG00000124151/ENSG00000163235	24	ENSG00000109971/ENSG00000096384/ENSG00000004478/ENSG00000080824/ENSG00000101333/ENSG00000113070/ENSG00000186847/ENSG00000171608/ENSG00000169032/ENSG00000142208/ENSG00000132155/ENSG00000126934/ENSG00000126803/ENSG00000096060/ENSG00000197122/ENSG00000162104/ENSG00000174775/ENSG00000133703/ENSG00000148082/ENSG00000138031/ENSG00000182158/ENSG00000072062/ENSG00000118260/ENSG00000051382
hsa04670	Leukocyte transendothelial migration	43/2710	99/5773	0.789923629799525	0.999999999999421	ENSG00000106404/ENSG00000072110/ENSG00000090339/ENSG00000130396/ENSG00000075624/ENSG00000128340/ENSG00000163347/ENSG00000101335/ENSG00000120899/ENSG00000051523/ENSG00000147065/ENSG00000130402/ENSG00000013297/ENSG00000150093/ENSG00000213445/ENSG00000158769/ENSG00000171608/ENSG00000050820/ENSG00000169398/ENSG00000114353/ENSG00000002586/ENSG00000160293/ENSG00000106631/ENSG00000044115/ENSG00000179295…	CLDN15/ACTN1/ICAM1/AFDN/ACTB/RAC2/CLDN1/MYL9/PTK2B/CYBA/MSN/ACTN4/CLDN11/ITGB1/SIPA1/F11R/PIK3CD/BCAR1/PTK2/GNAI2/CD99/VAV2/MYL7/CTNNA1/PTPN11/MYL12B/PRKCG/ACTG1/PLCG2/ARHGAP35/MYL5/EZR/PLCG1/MAPK12/RAPGEF4/RAPGEF3/RHOA/GNAI3/RAC1/MYL12A/CTNNB1/RAP1A/PIK3CB	hsa:24146/hsa:87/hsa:3383/hsa:4301/hsa:60/hsa:5880/hsa:9076/hsa:10398/hsa:2185/hsa:1535/hsa:4478/hsa:81/hsa:5010/hsa:3688/hsa:6494/hsa:50848/hsa:5293/hsa:9564/hsa:5747/hsa:2771/hsa:4267/hsa:7410/hsa:58498/hsa:1495/hsa:5781/hsa:103910/hsa:5582/hsa:71/hsa:5336/hsa:2909/hsa:4636/hsa:7430/hsa:5335/hsa:6300/hsa:11069/hsa:10411/hsa:387/hsa:2773/hsa:5879/hsa:10627/hsa:1499/hsa:5906/hsa:5291	43	19	ENSG00000106404/ENSG00000090339/ENSG00000130396/ENSG00000128340/ENSG00000163347/ENSG00000120899/ENSG00000051523/ENSG00000147065/ENSG00000150093/ENSG00000158769/ENSG00000050820/ENSG00000114353/ENSG00000002586/ENSG00000184009/ENSG00000197943/ENSG00000215375/ENSG00000091428/ENSG00000079337/ENSG00000065135	24	ENSG00000072110/ENSG00000075624/ENSG00000101335/ENSG00000130402/ENSG00000013297/ENSG00000213445/ENSG00000171608/ENSG00000169398/ENSG00000160293/ENSG00000106631/ENSG00000044115/ENSG00000179295/ENSG00000118680/ENSG00000126583/ENSG00000160007/ENSG00000092820/ENSG00000124181/ENSG00000188130/ENSG00000067560/ENSG00000136238/ENSG00000101608/ENSG00000168036/ENSG00000116473/ENSG00000051382
hsa04972	Pancreatic secretion	30/2710	70/5773	0.790572510005503	0.999999999999421	ENSG00000058668/ENSG00000137975/ENSG00000101333/ENSG00000143153/ENSG00000096433/ENSG00000041353/ENSG00000109743/ENSG00000240038/ENSG00000156113/ENSG00000163399/ENSG00000182621/ENSG00000188257/ENSG00000144935/ENSG00000123739/ENSG00000133019/ENSG00000080293/ENSG00000123104/ENSG00000126583/ENSG00000162104/ENSG00000138031/ENSG00000163751/ENSG00000069849/ENSG00000091704/ENSG00000067560/ENSG00000136238…	ATP2B4/CLCA2/PLCB4/ATP1B1/ITPR3/RAB27B/BST1/AMY2B/KCNMA1/ATP1A1/PLCB1/PLA2G2A/TRPC1/PLA2G12A/CHRM3/SCTR/ITPR2/PRKCG/ADCY9/ADCY3/CPA3/ATP1B3/CPA1/RHOA/RAC1/RAP1A/ATP2B3/CD38/ATP2A2/ATP2B1	hsa:493/hsa:9635/hsa:5332/hsa:481/hsa:3710/hsa:5874/hsa:683/hsa:280/hsa:3778/hsa:476/hsa:23236/hsa:5320/hsa:7220/hsa:81579/hsa:1131/hsa:6344/hsa:3709/hsa:5582/hsa:115/hsa:109/hsa:1359/hsa:483/hsa:1357/hsa:387/hsa:5879/hsa:5906/hsa:492/hsa:952/hsa:488/hsa:490	30	20	ENSG00000058668/ENSG00000137975/ENSG00000143153/ENSG00000096433/ENSG00000041353/ENSG00000109743/ENSG00000240038/ENSG00000163399/ENSG00000182621/ENSG00000188257/ENSG00000144935/ENSG00000123739/ENSG00000133019/ENSG00000080293/ENSG00000123104/ENSG00000163751/ENSG00000091704/ENSG00000067842/ENSG00000004468/ENSG00000070961	10	ENSG00000101333/ENSG00000156113/ENSG00000126583/ENSG00000162104/ENSG00000138031/ENSG00000069849/ENSG00000067560/ENSG00000136238/ENSG00000116473/ENSG00000174437
hsa04260	Cardiac muscle contraction	29/2710	68/5773	0.798182620199053	0.999999999999421	ENSG00000198938/ENSG00000140416/ENSG00000198712/ENSG00000198727/ENSG00000198804/ENSG00000143153/ENSG00000142408/ENSG00000167460/ENSG00000130433/ENSG00000198467/ENSG00000179091/ENSG00000135940/ENSG00000163399/ENSG00000127184/ENSG00000143549/ENSG00000131143/ENSG00000075461/ENSG00000010256/ENSG00000118194/ENSG00000115944/ENSG00000069849/ENSG00000153956/ENSG00000169021/ENSG00000178741/ENSG00000173660…	MT-CO3/TPM1/MT-CO2/MT-CYB/MT-CO1/ATP1B1/CACNG8/TPM4/CACNG6/TPM2/CYC1/COX5B/ATP1A1/COX7C/TPM3/COX4I1/CACNG4/UQCRC1/TNNT2/COX7A2L/ATP1B3/CACNA2D1/UQCRFS1/COX5A/UQCRH/COX7A2/UQCRQ/COX8A/ATP2A2	hsa:4514/hsa:7168/hsa:4513/hsa:4519/hsa:4512/hsa:481/hsa:59283/hsa:7171/hsa:59285/hsa:7169/hsa:1537/hsa:1329/hsa:476/hsa:1350/hsa:7170/hsa:1327/hsa:27092/hsa:7384/hsa:7139/hsa:9167/hsa:483/hsa:781/hsa:7386/hsa:9377/hsa:7388/hsa:1347/hsa:27089/hsa:1351/hsa:488	29	12	ENSG00000198938/ENSG00000198712/ENSG00000198727/ENSG00000198804/ENSG00000143153/ENSG00000135940/ENSG00000163399/ENSG00000127184/ENSG00000131143/ENSG00000115944/ENSG00000153956/ENSG00000164405	17	ENSG00000140416/ENSG00000142408/ENSG00000167460/ENSG00000130433/ENSG00000198467/ENSG00000179091/ENSG00000143549/ENSG00000075461/ENSG00000010256/ENSG00000118194/ENSG00000069849/ENSG00000169021/ENSG00000178741/ENSG00000173660/ENSG00000112695/ENSG00000176340/ENSG00000174437
hsa00630	Glyoxylate and dicarboxylate metabolism	11/2710	27/5773	0.799103055407847	0.999999999999421	ENSG00000131069/ENSG00000122729/ENSG00000121691/ENSG00000062485/ENSG00000114054/ENSG00000075239/ENSG00000184207/ENSG00000146701/ENSG00000146085/ENSG00000175198/ENSG00000241935	ACSS2/ACO1/CAT/CS/PCCB/ACAT1/PGP/MDH2/MUT/PCCA/HOGA1	hsa:55902/hsa:48/hsa:847/hsa:1431/hsa:5096/hsa:38/hsa:283871/hsa:4191/hsa:4594/hsa:5095/hsa:112817	11	4	ENSG00000131069/ENSG00000122729/ENSG00000121691/ENSG00000146085	7	ENSG00000062485/ENSG00000114054/ENSG00000075239/ENSG00000184207/ENSG00000146701/ENSG00000175198/ENSG00000241935
hsa04146	Peroxisome	32/2710	75/5773	0.805786397729855	0.999999999999421	ENSG00000112096/ENSG00000138413/ENSG00000126432/ENSG00000121691/ENSG00000117305/ENSG00000197448/ENSG00000197601/ENSG00000123983/ENSG00000116171/ENSG00000120915/ENSG00000182054/ENSG00000104823/ENSG00000110921/ENSG00000198721/ENSG00000157911/ENSG00000114757/ENSG00000168306/ENSG00000108733/ENSG00000107537/ENSG00000166821/ENSG00000124587/ENSG00000254858/ENSG00000162735/ENSG00000100372/ENSG00000197142…	SOD2/IDH1/PRDX5/CAT/HMGCL/GSTK1/FAR1/ACSL3/SCP2/EPHX2/IDH2/ECH1/MVK/ECI2/PEX10/PEX5L/ACOX2/PEX12/PHYH/PEX11A/PEX6/MPV17L2/PEX19/SLC25A17/ACSL5/MPV17/PRDX1/CROT/ACSL1/NUDT12/PMVK/PEX2	hsa:6648/hsa:3417/hsa:25824/hsa:847/hsa:3155/hsa:373156/hsa:84188/hsa:2181/hsa:6342/hsa:2053/hsa:3418/hsa:1891/hsa:4598/hsa:10455/hsa:5192/hsa:51555/hsa:8309/hsa:5193/hsa:5264/hsa:8800/hsa:5190/hsa:84769/hsa:5824/hsa:10478/hsa:51703/hsa:4358/hsa:5052/hsa:54677/hsa:2180/hsa:83594/hsa:10654/hsa:5828	32	27	ENSG00000112096/ENSG00000138413/ENSG00000126432/ENSG00000121691/ENSG00000117305/ENSG00000197448/ENSG00000123983/ENSG00000116171/ENSG00000120915/ENSG00000104823/ENSG00000110921/ENSG00000157911/ENSG00000114757/ENSG00000168306/ENSG00000108733/ENSG00000107537/ENSG00000166821/ENSG00000124587/ENSG00000162735/ENSG00000197142/ENSG00000115204/ENSG00000117450/ENSG00000005469/ENSG00000151726/ENSG00000112874…	5	ENSG00000197601/ENSG00000182054/ENSG00000198721/ENSG00000254858/ENSG00000100372
hsa04514	Cell adhesion molecules (CAMs)	43/2710	100/5773	0.815266338621928	0.999999999999421	ENSG00000162706/ENSG00000106404/ENSG00000115884/ENSG00000163531/ENSG00000090339/ENSG00000182985/ENSG00000198910/ENSG00000162631/ENSG00000163347/ENSG00000196358/ENSG00000142949/ENSG00000067141/ENSG00000120217/ENSG00000103855/ENSG00000013297/ENSG00000150093/ENSG00000158769/ENSG00000105855/ENSG00000039068/ENSG00000169992/ENSG00000170558/ENSG00000197646/ENSG00000197965/ENSG00000002586/ENSG00000073008…	CADM3/CLDN15/SDC1/NFASC/ICAM1/CADM1/L1CAM/NTNG1/CLDN1/NTNG2/PTPRF/NEO1/CD274/CD276/CLDN11/ITGB1/F11R/ITGB8/CDH1/NLGN2/CDH2/PDCD1LG2/MPZL1/CD99/PVR/NECTIN2/ITGA6/NEGR1/NLGN1/CNTNAP1/SELPLG/PTPRM/CDH4/CDH3/SDC4/SDC2/NECTIN3/NRCAM/ALCAM/NRXN2/NCAM2/NRXN3/FP565260.3	hsa:57863/hsa:24146/hsa:6382/hsa:23114/hsa:3383/hsa:23705/hsa:3897/hsa:22854/hsa:9076/hsa:84628/hsa:5792/hsa:4756/hsa:29126/hsa:80381/hsa:5010/hsa:3688/hsa:50848/hsa:3696/hsa:999/hsa:57555/hsa:1000/hsa:80380/hsa:9019/hsa:4267/hsa:5817/hsa:5819/hsa:3655/hsa:257194/hsa:22871/hsa:8506/hsa:6404/hsa:5797/hsa:1002/hsa:1001/hsa:6385/hsa:6383/hsa:25945/hsa:4897/hsa:214/hsa:9379/hsa:4685/hsa:9369/hsa:1027…	43	27	ENSG00000162706/ENSG00000106404/ENSG00000090339/ENSG00000198910/ENSG00000162631/ENSG00000163347/ENSG00000196358/ENSG00000067141/ENSG00000120217/ENSG00000103855/ENSG00000150093/ENSG00000158769/ENSG00000105855/ENSG00000197646/ENSG00000197965/ENSG00000002586/ENSG00000130202/ENSG00000169760/ENSG00000110876/ENSG00000062038/ENSG00000124145/ENSG00000177707/ENSG00000091129/ENSG00000170017/ENSG00000110076…	16	ENSG00000115884/ENSG00000163531/ENSG00000182985/ENSG00000142949/ENSG00000013297/ENSG00000039068/ENSG00000169992/ENSG00000170558/ENSG00000073008/ENSG00000091409/ENSG00000172260/ENSG00000108797/ENSG00000173482/ENSG00000179242/ENSG00000169439/ENSG00000021645
hsa05217	Basal cell carcinoma	23/2710	55/5773	0.81596498926822	0.999999999999421	ENSG00000114251/ENSG00000099860/ENSG00000134245/ENSG00000074047/ENSG00000166813/ENSG00000087088/ENSG00000082701/ENSG00000155760/ENSG00000111186/ENSG00000180340/ENSG00000135925/ENSG00000188064/ENSG00000162552/ENSG00000134574/ENSG00000107404/ENSG00000116717/ENSG00000125378/ENSG00000030110/ENSG00000143816/ENSG00000154764/ENSG00000174804/ENSG00000168036/ENSG00000115596	WNT5A/GADD45B/WNT2B/GLI2/KIF7/BAX/GSK3B/FZD7/WNT5B/FZD2/WNT10A/WNT7B/WNT4/DDB2/DVL1/GADD45A/BMP4/BAK1/WNT9A/WNT7A/FZD4/CTNNB1/WNT6	hsa:7474/hsa:4616/hsa:7482/hsa:2736/hsa:374654/hsa:581/hsa:2932/hsa:8324/hsa:81029/hsa:2535/hsa:80326/hsa:7477/hsa:54361/hsa:1643/hsa:1855/hsa:1647/hsa:652/hsa:578/hsa:7483/hsa:7476/hsa:8322/hsa:1499/hsa:7475	23	7	ENSG00000134245/ENSG00000082701/ENSG00000155760/ENSG00000135925/ENSG00000143816/ENSG00000174804/ENSG00000115596	16	ENSG00000114251/ENSG00000099860/ENSG00000074047/ENSG00000166813/ENSG00000087088/ENSG00000111186/ENSG00000180340/ENSG00000188064/ENSG00000162552/ENSG00000134574/ENSG00000107404/ENSG00000116717/ENSG00000125378/ENSG00000030110/ENSG00000154764/ENSG00000168036
hsa04978	Mineral absorption	16/2710	39/5773	0.816704854068622	0.999999999999421	ENSG00000087086/ENSG00000071967/ENSG00000167996/ENSG00000143153/ENSG00000100292/ENSG00000092439/ENSG00000163399/ENSG00000103415/ENSG00000165240/ENSG00000125148/ENSG00000169715/ENSG00000069849/ENSG00000177556/ENSG00000110911/ENSG00000136868/ENSG00000070961	FTL/CYBRD1/FTH1/ATP1B1/HMOX1/TRPM7/ATP1A1/HMOX2/ATP7A/MT2A/MT1E/ATP1B3/ATOX1/SLC11A2/SLC31A1/ATP2B1	hsa:2512/hsa:79901/hsa:2495/hsa:481/hsa:3162/hsa:54822/hsa:476/hsa:3163/hsa:538/hsa:4502/hsa:4493/hsa:483/hsa:475/hsa:4891/hsa:1317/hsa:490	16	11	ENSG00000087086/ENSG00000071967/ENSG00000167996/ENSG00000143153/ENSG00000100292/ENSG00000092439/ENSG00000163399/ENSG00000165240/ENSG00000125148/ENSG00000110911/ENSG00000070961	5	ENSG00000103415/ENSG00000169715/ENSG00000069849/ENSG00000177556/ENSG00000136868
hsa04928	Parathyroid hormone synthesis, secretion and action	38/2710	89/5773	0.820018915869375	0.999999999999421	ENSG00000019186/ENSG00000146648/ENSG00000170345/ENSG00000101333/ENSG00000096433/ENSG00000120738/ENSG00000157227/ENSG00000130522/ENSG00000125966/ENSG00000113070/ENSG00000076928/ENSG00000114353/ENSG00000169032/ENSG00000102882/ENSG00000182621/ENSG00000124813/ENSG00000116604/ENSG00000123104/ENSG00000126583/ENSG00000132155/ENSG00000120063/ENSG00000077782/ENSG00000186350/ENSG00000162104/ENSG00000107175…	CYP24A1/EGFR/FOS/PLCB4/ITPR3/EGR1/MMP14/JUND/MMP24/HBEGF/ARHGEF1/GNAI2/MAP2K1/MAPK3/PLCB1/RUNX2/MEF2D/ITPR2/PRKCG/RAF1/GNA13/FGFR1/RXRA/ADCY9/CREB3/LRP6/ARAF/PLD1/MMP16/ADCY3/ARRB2/MMP15/RHOA/GNAI3/CREB3L2/PRKACA/GNA11/CREB1	hsa:1591/hsa:1956/hsa:2353/hsa:5332/hsa:3710/hsa:1958/hsa:4323/hsa:3727/hsa:10893/hsa:1839/hsa:9138/hsa:2771/hsa:5604/hsa:5595/hsa:23236/hsa:860/hsa:4209/hsa:3709/hsa:5582/hsa:5894/hsa:10672/hsa:2260/hsa:6256/hsa:115/hsa:10488/hsa:4040/hsa:369/hsa:5337/hsa:4325/hsa:109/hsa:409/hsa:4324/hsa:387/hsa:2773/hsa:64764/hsa:5566/hsa:2767/hsa:1385	38	20	ENSG00000146648/ENSG00000170345/ENSG00000096433/ENSG00000120738/ENSG00000157227/ENSG00000130522/ENSG00000125966/ENSG00000114353/ENSG00000102882/ENSG00000182621/ENSG00000116604/ENSG00000123104/ENSG00000120063/ENSG00000077782/ENSG00000107175/ENSG00000078061/ENSG00000075651/ENSG00000156103/ENSG00000102996/ENSG00000065135	18	ENSG00000019186/ENSG00000101333/ENSG00000113070/ENSG00000076928/ENSG00000169032/ENSG00000124813/ENSG00000126583/ENSG00000132155/ENSG00000186350/ENSG00000162104/ENSG00000070018/ENSG00000138031/ENSG00000141480/ENSG00000067560/ENSG00000182158/ENSG00000072062/ENSG00000088256/ENSG00000118260
hsa00220	Arginine biosynthesis	7/2710	18/5773	0.821342556418736	0.999999999999421	ENSG00000125166/ENSG00000130707/ENSG00000115419/ENSG00000120053/ENSG00000166123/ENSG00000081181/ENSG00000021826	GOT2/ASS1/GLS/GOT1/GPT2/ARG2/CPS1	hsa:2806/hsa:445/hsa:2744/hsa:2805/hsa:84706/hsa:384/hsa:1373	7	2	ENSG00000130707/ENSG00000021826	5	ENSG00000125166/ENSG00000115419/ENSG00000120053/ENSG00000166123/ENSG00000081181
hsa04010	MAPK signaling pathway	115/2710	260/5773	0.831494920489018	0.999999999999421	ENSG00000065361/ENSG00000112715/ENSG00000109971/ENSG00000138685/ENSG00000115594/ENSG00000117632/ENSG00000108861/ENSG00000163513/ENSG00000067182/ENSG00000146648/ENSG00000170345/ENSG00000169242/ENSG00000128340/ENSG00000099860/ENSG00000142408/ENSG00000164305/ENSG00000172380/ENSG00000139625/ENSG00000105329/ENSG00000173511/ENSG00000130522/ENSG00000126458/ENSG00000128052/ENSG00000130433/ENSG00000128591…	ERBB3/VEGFA/HSPA8/FGF2/IL1R1/STMN1/DUSP3/TGFBR2/TNFRSF1A/EGFR/FOS/EFNA1/RAC2/GADD45B/CACNG8/CASP3/GNG12/MAP3K12/TGFB1/VEGFB/JUND/RRAS/KDR/CACNG6/FLNC/CSF1/PDGFD/MKNK2/FLT3/FLNB/PDGFRB/MAP3K20/MKNK1/RELB/MAP4K4/MAPK8/LAMTOR3/PLA2G4C/IRAK1/MAP2K1/MAPK3/TRADD/PPP5C/TRAF2/ELK4/AKT1/DUSP4/MAPT/CDC25B/FGFR4/MRAS/IL1RAP/PRKCG/MAP3K8/NFKB1/RELA/FGFR3/RAF1/MAP2K2/HSPA2/MAP3K4/IRAK4/RPS6KA4/DUSP5/MAP4K3/MA…	hsa:2065/hsa:7422/hsa:3312/hsa:2247/hsa:3554/hsa:3925/hsa:1845/hsa:7048/hsa:7132/hsa:1956/hsa:2353/hsa:1942/hsa:5880/hsa:4616/hsa:59283/hsa:836/hsa:55970/hsa:7786/hsa:7040/hsa:7423/hsa:3727/hsa:6237/hsa:3791/hsa:59285/hsa:2318/hsa:1435/hsa:80310/hsa:2872/hsa:2322/hsa:2317/hsa:5159/hsa:51776/hsa:8569/hsa:5971/hsa:9448/hsa:5599/hsa:8649/hsa:8605/hsa:3654/hsa:5604/hsa:5595/hsa:8717/hsa:5536/hsa:7186…	115	55	ENSG00000112715/ENSG00000115594/ENSG00000108861/ENSG00000163513/ENSG00000067182/ENSG00000146648/ENSG00000170345/ENSG00000169242/ENSG00000128340/ENSG00000139625/ENSG00000105329/ENSG00000173511/ENSG00000130522/ENSG00000126458/ENSG00000128052/ENSG00000184371/ENSG00000170962/ENSG00000099875/ENSG00000122025/ENSG00000079277/ENSG00000104856/ENSG00000109270/ENSG00000105499/ENSG00000102882/ENSG00000102871…	60	ENSG00000065361/ENSG00000109971/ENSG00000138685/ENSG00000117632/ENSG00000099860/ENSG00000142408/ENSG00000164305/ENSG00000172380/ENSG00000130433/ENSG00000128591/ENSG00000136068/ENSG00000113721/ENSG00000091436/ENSG00000071054/ENSG00000107643/ENSG00000184216/ENSG00000169032/ENSG00000011485/ENSG00000127191/ENSG00000158711/ENSG00000142208/ENSG00000186868/ENSG00000101224/ENSG00000160867/ENSG00000158186…
hsa00770	Pantothenate and CoA biosynthesis	6/2710	16/5773	0.843366464532549	0.999999999999421	ENSG00000127125/ENSG00000060982/ENSG00000112299/ENSG00000120137/ENSG00000197594/ENSG00000154269	PPCS/BCAT1/VNN1/PANK3/ENPP1/ENPP3	hsa:79717/hsa:586/hsa:8876/hsa:79646/hsa:5167/hsa:5169	6	6	ENSG00000127125/ENSG00000060982/ENSG00000112299/ENSG00000120137/ENSG00000197594/ENSG00000154269	0
hsa00565	Ether lipid metabolism	15/2710	38/5773	0.862068809388884	0.999999999999421	ENSG00000105223/ENSG00000153395/ENSG00000162407/ENSG00000168092/ENSG00000141934/ENSG00000105499/ENSG00000128242/ENSG00000188257/ENSG00000123739/ENSG00000138018/ENSG00000075651/ENSG00000111666/ENSG00000067113/ENSG00000116711/ENSG00000158006	PLD3/LPCAT1/PLPP3/PAFAH1B2/PLPP2/PLA2G4C/GAL3ST1/PLA2G2A/PLA2G12A/SELENOI/PLD1/CHPT1/PLPP1/PLA2G4A/PAFAH2	hsa:23646/hsa:79888/hsa:8613/hsa:5049/hsa:8612/hsa:8605/hsa:9514/hsa:5320/hsa:81579/hsa:85465/hsa:5337/hsa:56994/hsa:8611/hsa:5321/hsa:5051	15	12	ENSG00000105223/ENSG00000153395/ENSG00000162407/ENSG00000141934/ENSG00000105499/ENSG00000128242/ENSG00000188257/ENSG00000123739/ENSG00000075651/ENSG00000111666/ENSG00000067113/ENSG00000116711	3	ENSG00000168092/ENSG00000138018/ENSG00000158006
hsa05321	Inflammatory bowel disease (IBD)	15/2710	38/5773	0.862068809388884	0.999999999999421	ENSG00000027697/ENSG00000168610/ENSG00000166888/ENSG00000105329/ENSG00000143365/ENSG00000077238/ENSG00000103522/ENSG00000178573/ENSG00000109320/ENSG00000173039/ENSG00000110944/ENSG00000125538/ENSG00000131196/ENSG00000168811/ENSG00000115604	IFNGR1/STAT3/STAT6/TGFB1/RORC/IL4R/IL21R/MAF/NFKB1/RELA/IL23A/IL1B/NFATC1/IL12A/IL18R1	hsa:3459/hsa:6774/hsa:6778/hsa:7040/hsa:6097/hsa:3566/hsa:50615/hsa:4094/hsa:4790/hsa:5970/hsa:51561/hsa:3553/hsa:4772/hsa:3592/hsa:8809	15	12	ENSG00000027697/ENSG00000168610/ENSG00000166888/ENSG00000105329/ENSG00000143365/ENSG00000077238/ENSG00000103522/ENSG00000178573/ENSG00000173039/ENSG00000110944/ENSG00000131196/ENSG00000115604	3	ENSG00000109320/ENSG00000125538/ENSG00000168811
hsa04640	Hematopoietic cell lineage	24/2710	59/5773	0.864579668100127	0.999999999999421	ENSG00000005884/ENSG00000196549/ENSG00000115594/ENSG00000161638/ENSG00000085063/ENSG00000010278/ENSG00000184371/ENSG00000077238/ENSG00000122025/ENSG00000196352/ENSG00000095752/ENSG00000272398/ENSG00000164171/ENSG00000091409/ENSG00000187266/ENSG00000160712/ENSG00000185291/ENSG00000026508/ENSG00000072274/ENSG00000125538/ENSG00000150337/ENSG00000108342/ENSG00000104432/ENSG00000004468	ITGA3/MME/IL1R1/ITGA5/CD59/CD9/CSF1/IL4R/FLT3/CD55/IL11/CD24/ITGA2/ITGA6/EPOR/IL6R/IL3RA/CD44/TFRC/IL1B/FCGR1A/CSF3/IL7/CD38	hsa:3675/hsa:4311/hsa:3554/hsa:3678/hsa:966/hsa:928/hsa:1435/hsa:3566/hsa:2322/hsa:1604/hsa:3589/hsa:100133941/hsa:3673/hsa:3655/hsa:2057/hsa:3570/hsa:3563/hsa:960/hsa:7037/hsa:3553/hsa:2209/hsa:1440/hsa:3574/hsa:952	24	19	ENSG00000005884/ENSG00000196549/ENSG00000115594/ENSG00000161638/ENSG00000085063/ENSG00000010278/ENSG00000184371/ENSG00000077238/ENSG00000122025/ENSG00000196352/ENSG00000164171/ENSG00000187266/ENSG00000160712/ENSG00000185291/ENSG00000026508/ENSG00000072274/ENSG00000150337/ENSG00000104432/ENSG00000004468	5	ENSG00000095752/ENSG00000272398/ENSG00000091409/ENSG00000125538/ENSG00000108342
hsa04973	Carbohydrate digestion and absorption	11/2710	29/5773	0.877737333311164	0.999999999999421	ENSG00000156510/ENSG00000143153/ENSG00000240038/ENSG00000171608/ENSG00000163399/ENSG00000159399/ENSG00000156515/ENSG00000142208/ENSG00000141349/ENSG00000069849/ENSG00000051382	HKDC1/ATP1B1/AMY2B/PIK3CD/ATP1A1/HK2/HK1/AKT1/G6PC3/ATP1B3/PIK3CB	hsa:80201/hsa:481/hsa:280/hsa:5293/hsa:476/hsa:3099/hsa:3098/hsa:207/hsa:92579/hsa:483/hsa:5291	11	6	ENSG00000156510/ENSG00000143153/ENSG00000240038/ENSG00000163399/ENSG00000159399/ENSG00000141349	5	ENSG00000171608/ENSG00000156515/ENSG00000142208/ENSG00000069849/ENSG00000051382
hsa04976	Bile secretion	19/2710	48/5773	0.879591462958434	0.999999999999421	ENSG00000130164/ENSG00000117394/ENSG00000143153/ENSG00000144959/ENSG00000113161/ENSG00000143819/ENSG00000163399/ENSG00000080293/ENSG00000118777/ENSG00000108846/ENSG00000073060/ENSG00000186350/ENSG00000162104/ENSG00000083807/ENSG00000138031/ENSG00000069849/ENSG00000072062/ENSG00000125257/ENSG00000163959	LDLR/SLC2A1/ATP1B1/NCEH1/HMGCR/EPHX1/ATP1A1/SCTR/ABCG2/ABCC3/SCARB1/RXRA/ADCY9/SLC27A5/ADCY3/ATP1B3/PRKACA/ABCC4/SLC51A	hsa:3949/hsa:6513/hsa:481/hsa:57552/hsa:3156/hsa:2052/hsa:476/hsa:6344/hsa:9429/hsa:8714/hsa:949/hsa:6256/hsa:115/hsa:10998/hsa:109/hsa:483/hsa:5566/hsa:10257/hsa:200931	19	11	ENSG00000130164/ENSG00000117394/ENSG00000143153/ENSG00000113161/ENSG00000143819/ENSG00000163399/ENSG00000080293/ENSG00000108846/ENSG00000073060/ENSG00000125257/ENSG00000163959	8	ENSG00000144959/ENSG00000118777/ENSG00000186350/ENSG00000162104/ENSG00000083807/ENSG00000138031/ENSG00000069849/ENSG00000072062
hsa04912	GnRH signaling pathway	34/2710	83/5773	0.887187781541813	0.999999999999421	ENSG00000146648/ENSG00000101333/ENSG00000120899/ENSG00000096433/ENSG00000120738/ENSG00000157227/ENSG00000113070/ENSG00000107643/ENSG00000105499/ENSG00000160014/ENSG00000169032/ENSG00000102882/ENSG00000182621/ENSG00000145349/ENSG00000123104/ENSG00000132155/ENSG00000126934/ENSG00000070808/ENSG00000085511/ENSG00000034152/ENSG00000197122/ENSG00000162104/ENSG00000174775/ENSG00000075651/ENSG00000188130…	EGFR/PLCB4/PTK2B/ITPR3/EGR1/MMP14/HBEGF/MAPK8/PLA2G4C/CALM3/MAP2K1/MAPK3/PLCB1/CAMK2D/ITPR2/RAF1/MAP2K2/CAMK2A/MAP3K4/MAP2K3/SRC/ADCY9/HRAS/PLD1/MAPK12/KRAS/ADCY3/MAP3K1/MAPK9/CAMK2B/PRKACA/SOS2/GNA11/PLA2G4A	hsa:1956/hsa:5332/hsa:2185/hsa:3710/hsa:1958/hsa:4323/hsa:1839/hsa:5599/hsa:8605/hsa:808/hsa:5604/hsa:5595/hsa:23236/hsa:817/hsa:3709/hsa:5894/hsa:5605/hsa:815/hsa:4216/hsa:5606/hsa:6714/hsa:115/hsa:3265/hsa:5337/hsa:6300/hsa:3845/hsa:109/hsa:4214/hsa:5601/hsa:816/hsa:5566/hsa:6655/hsa:2767/hsa:5321	34	16	ENSG00000146648/ENSG00000120899/ENSG00000096433/ENSG00000120738/ENSG00000157227/ENSG00000105499/ENSG00000160014/ENSG00000102882/ENSG00000182621/ENSG00000145349/ENSG00000123104/ENSG00000070808/ENSG00000034152/ENSG00000075651/ENSG00000100485/ENSG00000116711	18	ENSG00000101333/ENSG00000113070/ENSG00000107643/ENSG00000169032/ENSG00000132155/ENSG00000126934/ENSG00000085511/ENSG00000197122/ENSG00000162104/ENSG00000174775/ENSG00000188130/ENSG00000133703/ENSG00000138031/ENSG00000095015/ENSG00000050748/ENSG00000058404/ENSG00000072062/ENSG00000088256
hsa04940	Type I diabetes mellitus	6/2710	17/5773	0.887211155022441	0.999999999999421	ENSG00000144381/ENSG00000003147/ENSG00000054356/ENSG00000125538/ENSG00000109472/ENSG00000168811	HSPD1/ICA1/PTPRN/IL1B/CPE/IL12A	hsa:3329/hsa:3382/hsa:5798/hsa:3553/hsa:1363/hsa:3592	6	2	ENSG00000003147/ENSG00000109472	4	ENSG00000144381/ENSG00000054356/ENSG00000125538/ENSG00000168811
hsa00120	Primary bile acid biosynthesis	4/2710	12/5773	0.892918913518438	0.999999999999421	ENSG00000116171/ENSG00000168306/ENSG00000083807/ENSG00000099377	SCP2/ACOX2/SLC27A5/HSD3B7	hsa:6342/hsa:8309/hsa:10998/hsa:80270	4	3	ENSG00000116171/ENSG00000168306/ENSG00000099377	1	ENSG00000083807
hsa04970	Salivary secretion	23/2710	58/5773	0.894790357645706	0.999999999999421	ENSG00000058668/ENSG00000101333/ENSG00000143153/ENSG00000096433/ENSG00000101439/ENSG00000109743/ENSG00000156113/ENSG00000163399/ENSG00000160014/ENSG00000182621/ENSG00000133019/ENSG00000123104/ENSG00000126583/ENSG00000220205/ENSG00000162104/ENSG00000104783/ENSG00000138031/ENSG00000069849/ENSG00000152402/ENSG00000072062/ENSG00000067842/ENSG00000004468/ENSG00000070961	ATP2B4/PLCB4/ATP1B1/ITPR3/CST3/BST1/KCNMA1/ATP1A1/CALM3/PLCB1/CHRM3/ITPR2/PRKCG/VAMP2/ADCY9/KCNN4/ADCY3/ATP1B3/GUCY1A2/PRKACA/ATP2B3/CD38/ATP2B1	hsa:493/hsa:5332/hsa:481/hsa:3710/hsa:1471/hsa:683/hsa:3778/hsa:476/hsa:808/hsa:23236/hsa:1131/hsa:3709/hsa:5582/hsa:6844/hsa:115/hsa:3783/hsa:109/hsa:483/hsa:2977/hsa:5566/hsa:492/hsa:952/hsa:490	23	15	ENSG00000058668/ENSG00000143153/ENSG00000096433/ENSG00000101439/ENSG00000109743/ENSG00000163399/ENSG00000160014/ENSG00000182621/ENSG00000133019/ENSG00000123104/ENSG00000220205/ENSG00000152402/ENSG00000067842/ENSG00000004468/ENSG00000070961	8	ENSG00000101333/ENSG00000156113/ENSG00000126583/ENSG00000162104/ENSG00000104783/ENSG00000138031/ENSG00000069849/ENSG00000072062
hsa04014	Ras signaling pathway	83/2710	194/5773	0.895269899740676	0.999999999999421	ENSG00000112715/ENSG00000138685/ENSG00000134954/ENSG00000130396/ENSG00000146648/ENSG00000169242/ENSG00000128340/ENSG00000172380/ENSG00000129946/ENSG00000160691/ENSG00000173511/ENSG00000126458/ENSG00000128052/ENSG00000075391/ENSG00000141068/ENSG00000184371/ENSG00000170962/ENSG00000122025/ENSG00000171608/ENSG00000113721/ENSG00000107643/ENSG00000105499/ENSG00000130669/ENSG00000160014/ENSG00000111540…	VEGFA/FGF2/ETS1/AFDN/EGFR/EFNA1/RAC2/GNG12/SHC2/SHC1/VEGFB/RRAS/KDR/RASAL2/KSR1/CSF1/PDGFD/FLT3/PIK3CD/PDGFRB/MAPK8/PLA2G4C/PAK4/CALM3/RAB5B/MAP2K1/MAPK3/ETS2/AKT1/PLA2G2A/FOXO4/PTPN11/BCL2L1/FGFR4/PLA2G12A/SYNGAP1/MRAS/PRKCG/NFKB1/ABL2/RELA/FGFR3/RAF1/GNB2/GNB4/MAP2K2/PLCE1/GNB1/FGFR1/FGF1/EGF/PLCG2/HRAS/EPHA2/GAB1/PLCG1/PLD1/MET/PDGFA/RRAS2/STK4/KRAS/SHC3/MAPK9/FGF5/RASAL1/IKBKB/RHOA/SHOC2/PDGF…	hsa:7422/hsa:2247/hsa:2113/hsa:4301/hsa:1956/hsa:1942/hsa:5880/hsa:55970/hsa:25759/hsa:6464/hsa:7423/hsa:6237/hsa:3791/hsa:9462/hsa:8844/hsa:1435/hsa:80310/hsa:2322/hsa:5293/hsa:5159/hsa:5599/hsa:8605/hsa:10298/hsa:808/hsa:5869/hsa:5604/hsa:5595/hsa:2114/hsa:207/hsa:5320/hsa:4303/hsa:5781/hsa:598/hsa:2264/hsa:81579/hsa:8831/hsa:22808/hsa:5582/hsa:4790/hsa:27/hsa:5970/hsa:2261/hsa:5894/hsa:2783/hs…	83	40	ENSG00000112715/ENSG00000130396/ENSG00000146648/ENSG00000169242/ENSG00000128340/ENSG00000129946/ENSG00000160691/ENSG00000173511/ENSG00000126458/ENSG00000128052/ENSG00000184371/ENSG00000170962/ENSG00000122025/ENSG00000105499/ENSG00000160014/ENSG00000111540/ENSG00000102882/ENSG00000188257/ENSG00000184481/ENSG00000171552/ENSG00000123739/ENSG00000173039/ENSG00000172354/ENSG00000077782/ENSG00000138798…	43	ENSG00000138685/ENSG00000134954/ENSG00000172380/ENSG00000075391/ENSG00000141068/ENSG00000171608/ENSG00000113721/ENSG00000107643/ENSG00000130669/ENSG00000169032/ENSG00000157557/ENSG00000142208/ENSG00000179295/ENSG00000160867/ENSG00000197283/ENSG00000158186/ENSG00000126583/ENSG00000109320/ENSG00000143322/ENSG00000068078/ENSG00000132155/ENSG00000114450/ENSG00000126934/ENSG00000138193/ENSG00000078369…
hsa04913	Ovarian steroidogenesis	14/2710	37/5773	0.900160663367736	0.999999999999421	ENSG00000130164/ENSG00000138061/ENSG00000073756/ENSG00000105499/ENSG00000203857/ENSG00000148795/ENSG00000073060/ENSG00000162104/ENSG00000138031/ENSG00000171105/ENSG00000072062/ENSG00000132196/ENSG00000116711/ENSG00000119673	LDLR/CYP1B1/PTGS2/PLA2G4C/HSD3B1/CYP17A1/SCARB1/ADCY9/ADCY3/INSR/PRKACA/HSD17B7/PLA2G4A/ACOT2	hsa:3949/hsa:1545/hsa:5743/hsa:8605/hsa:3283/hsa:1586/hsa:949/hsa:115/hsa:109/hsa:3643/hsa:5566/hsa:51478/hsa:5321/hsa:10965	14	10	ENSG00000130164/ENSG00000073756/ENSG00000105499/ENSG00000203857/ENSG00000148795/ENSG00000073060/ENSG00000171105/ENSG00000132196/ENSG00000116711/ENSG00000119673	4	ENSG00000138061/ENSG00000162104/ENSG00000138031/ENSG00000072062
hsa05140	Leishmaniasis	19/2710	49/5773	0.902788502100494	0.999999999999421	ENSG00000125730/ENSG00000027697/ENSG00000170345/ENSG00000105329/ENSG00000051523/ENSG00000073756/ENSG00000150093/ENSG00000184216/ENSG00000102882/ENSG00000109320/ENSG00000173039/ENSG00000198001/ENSG00000100906/ENSG00000125538/ENSG00000188130/ENSG00000175130/ENSG00000150337/ENSG00000168811/ENSG00000162434	C3/IFNGR1/FOS/TGFB1/CYBA/PTGS2/ITGB1/IRAK1/MAPK3/NFKB1/RELA/IRAK4/NFKBIA/IL1B/MAPK12/MARCKSL1/FCGR1A/IL12A/JAK1	hsa:718/hsa:3459/hsa:2353/hsa:7040/hsa:1535/hsa:5743/hsa:3688/hsa:3654/hsa:5595/hsa:4790/hsa:5970/hsa:51135/hsa:4792/hsa:3553/hsa:6300/hsa:65108/hsa:2209/hsa:3592/hsa:3716	19	12	ENSG00000125730/ENSG00000027697/ENSG00000170345/ENSG00000105329/ENSG00000051523/ENSG00000073756/ENSG00000150093/ENSG00000102882/ENSG00000173039/ENSG00000198001/ENSG00000150337/ENSG00000162434	7	ENSG00000184216/ENSG00000109320/ENSG00000100906/ENSG00000125538/ENSG00000188130/ENSG00000175130/ENSG00000168811
hsa04911	Insulin secretion	26/2710	66/5773	0.913638633398651	0.999999999999421	ENSG00000117394/ENSG00000101333/ENSG00000143153/ENSG00000096433/ENSG00000156113/ENSG00000163399/ENSG00000182621/ENSG00000145349/ENSG00000133019/ENSG00000126583/ENSG00000220205/ENSG00000070808/ENSG00000176406/ENSG00000141433/ENSG00000162104/ENSG00000107175/ENSG00000215262/ENSG00000104783/ENSG00000091428/ENSG00000138031/ENSG00000069849/ENSG00000058404/ENSG00000182158/ENSG00000072062/ENSG00000088256…	SLC2A1/PLCB4/ATP1B1/ITPR3/KCNMA1/ATP1A1/PLCB1/CAMK2D/CHRM3/PRKCG/VAMP2/CAMK2A/RIMS2/ADCYAP1/ADCY9/CREB3/KCNU1/KCNN4/RAPGEF4/ADCY3/ATP1B3/CAMK2B/CREB3L2/PRKACA/GNA11/CREB1	hsa:6513/hsa:5332/hsa:481/hsa:3710/hsa:3778/hsa:476/hsa:23236/hsa:817/hsa:1131/hsa:5582/hsa:6844/hsa:815/hsa:9699/hsa:116/hsa:115/hsa:10488/hsa:157855/hsa:3783/hsa:11069/hsa:109/hsa:483/hsa:816/hsa:64764/hsa:5566/hsa:2767/hsa:1385	26	13	ENSG00000117394/ENSG00000143153/ENSG00000096433/ENSG00000163399/ENSG00000182621/ENSG00000145349/ENSG00000133019/ENSG00000220205/ENSG00000070808/ENSG00000141433/ENSG00000107175/ENSG00000215262/ENSG00000091428	13	ENSG00000101333/ENSG00000156113/ENSG00000126583/ENSG00000176406/ENSG00000162104/ENSG00000104783/ENSG00000138031/ENSG00000069849/ENSG00000058404/ENSG00000182158/ENSG00000072062/ENSG00000088256/ENSG00000118260
hsa03022	Basal transcription factors	15/2710	40/5773	0.913862951103535	0.999999999999421	ENSG00000104884/ENSG00000270647/ENSG00000188342/ENSG00000110768/ENSG00000111358/ENSG00000020426/ENSG00000140307/ENSG00000148835/ENSG00000137413/ENSG00000106290/ENSG00000178913/ENSG00000183474/ENSG00000187325/ENSG00000141384/ENSG00000064995	ERCC2/TAF15/GTF2F2/GTF2H1/GTF2H3/MNAT1/GTF2A2/TAF5/TAF8/TAF6/TAF7/GTF2H2C/TAF9B/TAF4B/TAF11	hsa:2068/hsa:8148/hsa:2963/hsa:2965/hsa:2967/hsa:4331/hsa:2958/hsa:6877/hsa:129685/hsa:6878/hsa:6879/hsa:730394/hsa:51616/hsa:6875/hsa:6882	15	3	ENSG00000110768/ENSG00000178913/ENSG00000141384	12	ENSG00000104884/ENSG00000270647/ENSG00000188342/ENSG00000111358/ENSG00000020426/ENSG00000140307/ENSG00000148835/ENSG00000137413/ENSG00000106290/ENSG00000183474/ENSG00000187325/ENSG00000064995
hsa00380	Tryptophan metabolism	12/2710	33/5773	0.919673790641505	0.999999999999421	ENSG00000121691/ENSG00000138061/ENSG00000072210/ENSG00000075239/ENSG00000143149/ENSG00000105953/ENSG00000138356/ENSG00000084754/ENSG00000105607/ENSG00000164904/ENSG00000137124/ENSG00000111275	CAT/CYP1B1/ALDH3A2/ACAT1/ALDH9A1/OGDH/AOX1/HADHA/GCDH/ALDH7A1/ALDH1B1/ALDH2	hsa:847/hsa:1545/hsa:224/hsa:38/hsa:223/hsa:4967/hsa:316/hsa:3030/hsa:2639/hsa:501/hsa:219/hsa:217	12	5	ENSG00000121691/ENSG00000072210/ENSG00000143149/ENSG00000084754/ENSG00000111275	7	ENSG00000138061/ENSG00000075239/ENSG00000105953/ENSG00000138356/ENSG00000105607/ENSG00000164904/ENSG00000137124
hsa04918	Thyroid hormone synthesis	22/2710	57/5773	0.920261442975901	0.999999999999421	ENSG00000166598/ENSG00000127022/ENSG00000101333/ENSG00000143153/ENSG00000096433/ENSG00000116830/ENSG00000044574/ENSG00000163399/ENSG00000182621/ENSG00000104687/ENSG00000211445/ENSG00000123104/ENSG00000126583/ENSG00000125618/ENSG00000162104/ENSG00000107175/ENSG00000138031/ENSG00000069849/ENSG00000182158/ENSG00000072062/ENSG00000140279/ENSG00000118260	HSP90B1/CANX/PLCB4/ATP1B1/ITPR3/TTF2/HSPA5/ATP1A1/PLCB1/GSR/GPX3/ITPR2/PRKCG/PAX8/ADCY9/CREB3/ADCY3/ATP1B3/CREB3L2/PRKACA/DUOX2/CREB1	hsa:7184/hsa:821/hsa:5332/hsa:481/hsa:3710/hsa:8458/hsa:3309/hsa:476/hsa:23236/hsa:2936/hsa:2878/hsa:3709/hsa:5582/hsa:7849/hsa:115/hsa:10488/hsa:109/hsa:483/hsa:64764/hsa:5566/hsa:50506/hsa:1385	22	12	ENSG00000166598/ENSG00000127022/ENSG00000143153/ENSG00000096433/ENSG00000163399/ENSG00000182621/ENSG00000104687/ENSG00000211445/ENSG00000123104/ENSG00000125618/ENSG00000107175/ENSG00000140279	10	ENSG00000101333/ENSG00000116830/ENSG00000044574/ENSG00000126583/ENSG00000162104/ENSG00000138031/ENSG00000069849/ENSG00000182158/ENSG00000072062/ENSG00000118260
hsa04024	cAMP signaling pathway	65/2710	156/5773	0.922529113135958	0.999999999999421	ENSG00000058668/ENSG00000130396/ENSG00000170345/ENSG00000128340/ENSG00000101335/ENSG00000143153/ENSG00000138622/ENSG00000126458/ENSG00000171608/ENSG00000114353/ENSG00000163399/ENSG00000180914/ENSG00000070729/ENSG00000160293/ENSG00000107643/ENSG00000160014/ENSG00000116032/ENSG00000169032/ENSG00000102882/ENSG00000145349/ENSG00000142208/ENSG00000179546/ENSG00000186298/ENSG00000109320/ENSG00000173039…	ATP2B4/AFDN/FOS/RAC2/MYL9/ATP1B1/HCN4/RRAS/PIK3CD/GNAI2/ATP1A1/OXTR/CNGB1/VAV2/MAPK8/CALM3/GRIN3B/MAP2K1/MAPK3/CAMK2D/AKT1/HTR1D/PPP1CC/NFKB1/RELA/RAF1/AMH/MAP2K2/CAMK2A/PLCE1/ARAP3/PPP1CA/NFKBIA/PPARA/F2R/ADCY9/CREB3/SOX9/FXYD1/CREBBP/ADORA1/PLD1/RRAS2/RAPGEF4/ADCY3/ATP1B3/MAPK9/NFATC1/CAMK2B/RAPGEF3/RHOA/CAMK4/GNAI3/CREB3L2/RAC1/ORAI1/PRKACA/ABCC4/HCN2/RAP1A/CREB1/ATP2B3/PIK3CB/ATP2A2/ATP2B1	hsa:493/hsa:4301/hsa:2353/hsa:5880/hsa:10398/hsa:481/hsa:10021/hsa:6237/hsa:5293/hsa:2771/hsa:476/hsa:5021/hsa:1258/hsa:7410/hsa:5599/hsa:808/hsa:116444/hsa:5604/hsa:5595/hsa:817/hsa:207/hsa:3352/hsa:5501/hsa:4790/hsa:5970/hsa:5894/hsa:268/hsa:5605/hsa:815/hsa:51196/hsa:64411/hsa:5499/hsa:4792/hsa:5465/hsa:2149/hsa:115/hsa:10488/hsa:6662/hsa:5348/hsa:1387/hsa:134/hsa:5337/hsa:22800/hsa:11069/hsa:…	65	29	ENSG00000058668/ENSG00000130396/ENSG00000170345/ENSG00000128340/ENSG00000143153/ENSG00000126458/ENSG00000114353/ENSG00000163399/ENSG00000160014/ENSG00000116032/ENSG00000102882/ENSG00000145349/ENSG00000173039/ENSG00000070808/ENSG00000186951/ENSG00000181104/ENSG00000107175/ENSG00000125398/ENSG00000266964/ENSG00000163485/ENSG00000075651/ENSG00000091428/ENSG00000131196/ENSG00000079337/ENSG00000065135…	36	ENSG00000101335/ENSG00000138622/ENSG00000171608/ENSG00000180914/ENSG00000070729/ENSG00000160293/ENSG00000107643/ENSG00000169032/ENSG00000142208/ENSG00000179546/ENSG00000186298/ENSG00000109320/ENSG00000132155/ENSG00000104899/ENSG00000126934/ENSG00000138193/ENSG00000120318/ENSG00000172531/ENSG00000100906/ENSG00000162104/ENSG00000005339/ENSG00000133818/ENSG00000138031/ENSG00000069849/ENSG00000050748…
hsa00562	Inositol phosphate metabolism	26/2710	67/5773	0.929272540549446	0.999999999999421	ENSG00000101333/ENSG00000111669/ENSG00000143398/ENSG00000103502/ENSG00000171608/ENSG00000165458/ENSG00000078269/ENSG00000087053/ENSG00000182621/ENSG00000086544/ENSG00000078142/ENSG00000105655/ENSG00000150867/ENSG00000163719/ENSG00000112367/ENSG00000138193/ENSG00000197943/ENSG00000171862/ENSG00000124181/ENSG00000155252/ENSG00000109452/ENSG00000143393/ENSG00000132376/ENSG00000133056/ENSG00000051382…	PLCB4/TPI1/PIP5K1A/CDIPT/PIK3CD/INPPL1/SYNJ2/MTMR2/PLCB1/ITPKC/PIK3C3/ISYNA1/PIP4K2A/MTMR14/FIG4/PLCE1/PLCG2/PTEN/PLCG1/PI4K2A/INPP4B/PI4KB/INPP5K/PIK3C2B/PIK3CB/IPMK	hsa:5332/hsa:7167/hsa:8394/hsa:10423/hsa:5293/hsa:3636/hsa:8871/hsa:8898/hsa:23236/hsa:80271/hsa:5289/hsa:51477/hsa:5305/hsa:64419/hsa:9896/hsa:51196/hsa:5336/hsa:5728/hsa:5335/hsa:55361/hsa:8821/hsa:5298/hsa:51763/hsa:5287/hsa:5291/hsa:253430	26	12	ENSG00000111669/ENSG00000103502/ENSG00000182621/ENSG00000086544/ENSG00000078142/ENSG00000105655/ENSG00000163719/ENSG00000112367/ENSG00000197943/ENSG00000171862/ENSG00000143393/ENSG00000132376	14	ENSG00000101333/ENSG00000143398/ENSG00000171608/ENSG00000165458/ENSG00000078269/ENSG00000087053/ENSG00000150867/ENSG00000138193/ENSG00000124181/ENSG00000155252/ENSG00000109452/ENSG00000133056/ENSG00000051382/ENSG00000151151
hsa04927	Cortisol synthesis and secretion	20/2710	53/5773	0.932381662511113	0.999999999999421	ENSG00000130164/ENSG00000185630/ENSG00000101333/ENSG00000096433/ENSG00000144959/ENSG00000203857/ENSG00000182621/ENSG00000123104/ENSG00000148795/ENSG00000073060/ENSG00000162104/ENSG00000107175/ENSG00000138031/ENSG00000182158/ENSG00000276045/ENSG00000072062/ENSG00000196557/ENSG00000113231/ENSG00000088256/ENSG00000118260	LDLR/PBX1/PLCB4/ITPR3/NCEH1/HSD3B1/PLCB1/ITPR2/CYP17A1/SCARB1/ADCY9/CREB3/ADCY3/CREB3L2/ORAI1/PRKACA/CACNA1H/PDE8B/GNA11/CREB1	hsa:3949/hsa:5087/hsa:5332/hsa:3710/hsa:57552/hsa:3283/hsa:23236/hsa:3709/hsa:1586/hsa:949/hsa:115/hsa:10488/hsa:109/hsa:64764/hsa:84876/hsa:5566/hsa:8912/hsa:8622/hsa:2767/hsa:1385	20	10	ENSG00000130164/ENSG00000185630/ENSG00000096433/ENSG00000203857/ENSG00000182621/ENSG00000123104/ENSG00000148795/ENSG00000073060/ENSG00000107175/ENSG00000113231	10	ENSG00000101333/ENSG00000144959/ENSG00000162104/ENSG00000138031/ENSG00000182158/ENSG00000276045/ENSG00000072062/ENSG00000196557/ENSG00000088256/ENSG00000118260
hsa04961	Endocrine and other factor-regulated calcium reabsorption	14/2710	39/5773	0.940278304354559	0.999999999999421	ENSG00000101333/ENSG00000141367/ENSG00000143153/ENSG00000163399/ENSG00000175416/ENSG00000182621/ENSG00000161203/ENSG00000126583/ENSG00000162104/ENSG00000042753/ENSG00000069849/ENSG00000122705/ENSG00000072062/ENSG00000070961	PLCB4/CLTC/ATP1B1/ATP1A1/CLTB/PLCB1/AP2M1/PRKCG/ADCY9/AP2S1/ATP1B3/CLTA/PRKACA/ATP2B1	hsa:5332/hsa:1213/hsa:481/hsa:476/hsa:1212/hsa:23236/hsa:1173/hsa:5582/hsa:115/hsa:1175/hsa:483/hsa:1211/hsa:5566/hsa:490	14	6	ENSG00000141367/ENSG00000143153/ENSG00000163399/ENSG00000182621/ENSG00000122705/ENSG00000070961	8	ENSG00000101333/ENSG00000175416/ENSG00000161203/ENSG00000126583/ENSG00000162104/ENSG00000042753/ENSG00000069849/ENSG00000072062
hsa04062	Chemokine signaling pathway	56/2710	138/5773	0.945910839230173	0.999999999999421	ENSG00000108691/ENSG00000168610/ENSG00000170581/ENSG00000101333/ENSG00000128340/ENSG00000120899/ENSG00000161921/ENSG00000172380/ENSG00000129946/ENSG00000160691/ENSG00000118689/ENSG00000171608/ENSG00000082701/ENSG00000050820/ENSG00000169398/ENSG00000114353/ENSG00000160293/ENSG00000254087/ENSG00000106299/ENSG00000198055/ENSG00000169032/ENSG00000102882/ENSG00000182621/ENSG00000115009/ENSG00000142208…	CCL2/STAT3/STAT2/PLCB4/RAC2/PTK2B/CXCL16/GNG12/SHC2/SHC1/FOXO3/PIK3CD/GSK3B/BCAR1/PTK2/GNAI2/VAV2/LYN/WASL/GRK6/MAP2K1/MAPK3/PLCB1/CCL20/AKT1/STAT5B/NFKB1/PARD3/RELA/JAK3/RAF1/GNB2/GNB4/GNB1/NFKBIA/SRC/ADCY9/HRAS/KRAS/SHC3/CCR2/ADCY3/ARRB2/IKBKB/RHOA/CHUK/GNAI3/PREX1/RAC1/PRKACA/SOS2/RAP1A/GNB3/CXCL8/PIK3CB/CCL7	hsa:6347/hsa:6774/hsa:6773/hsa:5332/hsa:5880/hsa:2185/hsa:58191/hsa:55970/hsa:25759/hsa:6464/hsa:2309/hsa:5293/hsa:2932/hsa:9564/hsa:5747/hsa:2771/hsa:7410/hsa:4067/hsa:8976/hsa:2870/hsa:5604/hsa:5595/hsa:23236/hsa:6364/hsa:207/hsa:6777/hsa:4790/hsa:56288/hsa:5970/hsa:3718/hsa:5894/hsa:2783/hsa:59345/hsa:2782/hsa:4792/hsa:6714/hsa:115/hsa:3265/hsa:3845/hsa:53358/hsa:729230/hsa:109/hsa:409/hsa:355…	56	24	ENSG00000168610/ENSG00000170581/ENSG00000128340/ENSG00000120899/ENSG00000161921/ENSG00000129946/ENSG00000160691/ENSG00000118689/ENSG00000082701/ENSG00000050820/ENSG00000114353/ENSG00000254087/ENSG00000106299/ENSG00000102882/ENSG00000182621/ENSG00000115009/ENSG00000173039/ENSG00000105639/ENSG00000172354/ENSG00000121807/ENSG00000104365/ENSG00000065135/ENSG00000100485/ENSG00000169429	32	ENSG00000108691/ENSG00000101333/ENSG00000172380/ENSG00000171608/ENSG00000169398/ENSG00000160293/ENSG00000198055/ENSG00000169032/ENSG00000142208/ENSG00000173757/ENSG00000109320/ENSG00000148498/ENSG00000132155/ENSG00000114450/ENSG00000078369/ENSG00000100906/ENSG00000197122/ENSG00000162104/ENSG00000174775/ENSG00000133703/ENSG00000148082/ENSG00000138031/ENSG00000141480/ENSG00000067560/ENSG00000213341…
hsa05143	African trypanosomiasis	9/2710	27/5773	0.948268280930522	0.999999999999421	ENSG00000090339/ENSG00000101333/ENSG00000172009/ENSG00000112769/ENSG00000100342/ENSG00000182621/ENSG00000126583/ENSG00000125538/ENSG00000168811	ICAM1/PLCB4/THOP1/LAMA4/APOL1/PLCB1/PRKCG/IL1B/IL12A	hsa:3383/hsa:5332/hsa:7064/hsa:3910/hsa:8542/hsa:23236/hsa:5582/hsa:3553/hsa:3592	9	4	ENSG00000090339/ENSG00000112769/ENSG00000100342/ENSG00000182621	5	ENSG00000101333/ENSG00000172009/ENSG00000126583/ENSG00000125538/ENSG00000168811
hsa00601	Glycosphingolipid biosynthesis - lacto and neolacto series	7/2710	22/5773	0.951208840420768	0.999999999999421	ENSG00000086062/ENSG00000111846/ENSG00000117411/ENSG00000126091/ENSG00000170340/ENSG00000121578/ENSG00000110080	B4GALT1/GCNT2/B4GALT2/ST3GAL3/B3GNT2/B4GALT4/ST3GAL4	hsa:2683/hsa:2651/hsa:8704/hsa:6487/hsa:10678/hsa:8702/hsa:6484	7	4	ENSG00000086062/ENSG00000111846/ENSG00000170340/ENSG00000110080	3	ENSG00000117411/ENSG00000126091/ENSG00000121578
hsa00982	Drug metabolism - cytochrome P450	12/2710	35/5773	0.954352669885588	0.999999999999421	ENSG00000006534/ENSG00000143198/ENSG00000084207/ENSG00000197448/ENSG00000148834/ENSG00000010932/ENSG00000138356/ENSG00000172955/ENSG00000168765/ENSG00000076258/ENSG00000184254/ENSG00000167165	ALDH3B1/MGST3/GSTP1/GSTK1/GSTO1/FMO1/AOX1/ADH6/GSTM4/FMO4/ALDH1A3/UGT1A6	hsa:221/hsa:4259/hsa:2950/hsa:373156/hsa:9446/hsa:2326/hsa:316/hsa:130/hsa:2948/hsa:2329/hsa:220/hsa:54578	12	7	ENSG00000006534/ENSG00000143198/ENSG00000197448/ENSG00000148834/ENSG00000010932/ENSG00000076258/ENSG00000167165	5	ENSG00000084207/ENSG00000138356/ENSG00000172955/ENSG00000168765/ENSG00000184254
hsa00590	Arachidonic acid metabolism	16/2710	45/5773	0.955257005042302	0.999999999999421	ENSG00000073756/ENSG00000110958/ENSG00000124212/ENSG00000120915/ENSG00000105499/ENSG00000188257/ENSG00000211445/ENSG00000148334/ENSG00000123739/ENSG00000099998/ENSG00000213316/ENSG00000157870/ENSG00000107317/ENSG00000155016/ENSG00000148344/ENSG00000116711	PTGS2/PTGES3/PTGIS/EPHX2/PLA2G4C/PLA2G2A/GPX3/PTGES2/PLA2G12A/GGT5/LTC4S/PRXL2B/PTGDS/CYP2U1/PTGES/PLA2G4A	hsa:5743/hsa:10728/hsa:5740/hsa:2053/hsa:8605/hsa:5320/hsa:2878/hsa:80142/hsa:81579/hsa:2687/hsa:4056/hsa:127281/hsa:5730/hsa:113612/hsa:9536/hsa:5321	16	13	ENSG00000073756/ENSG00000124212/ENSG00000120915/ENSG00000105499/ENSG00000188257/ENSG00000211445/ENSG00000123739/ENSG00000099998/ENSG00000213316/ENSG00000107317/ENSG00000155016/ENSG00000148344/ENSG00000116711	3	ENSG00000110958/ENSG00000148334/ENSG00000157870
hsa00450	Selenocompound metabolism	5/2710	17/5773	0.957292421854775	0.999999999999421	ENSG00000166986/ENSG00000116761/ENSG00000247626/ENSG00000086475/ENSG00000138801	MARS/CTH/MARS2/SEPHS1/PAPSS1	hsa:4141/hsa:1491/hsa:92935/hsa:22929/hsa:9061	5	1	ENSG00000116761	4	ENSG00000166986/ENSG00000247626/ENSG00000086475/ENSG00000138801
hsa00592	alpha-Linolenic acid metabolism	5/2710	17/5773	0.957292421854775	0.999999999999421	ENSG00000134824/ENSG00000105499/ENSG00000188257/ENSG00000123739/ENSG00000116711	FADS2/PLA2G4C/PLA2G2A/PLA2G12A/PLA2G4A	hsa:9415/hsa:8605/hsa:5320/hsa:81579/hsa:5321	5	5	ENSG00000134824/ENSG00000105499/ENSG00000188257/ENSG00000123739/ENSG00000116711	0
hsa04744	Phototransduction	5/2710	17/5773	0.957292421854775	0.999999999999421	ENSG00000070729/ENSG00000160014/ENSG00000074621/ENSG00000078369/ENSG00000133256	CNGB1/CALM3/SLC24A1/GNB1/PDE6B	hsa:1258/hsa:808/hsa:9187/hsa:2782/hsa:5158	5	3	ENSG00000160014/ENSG00000074621/ENSG00000133256	2	ENSG00000070729/ENSG00000078369
hsa05412	Arrhythmogenic right ventricular cardiomyopathy (ARVC)	25/2710	67/5773	0.957342592127437	0.999999999999421	ENSG00000132470/ENSG00000005884/ENSG00000161638/ENSG00000075624/ENSG00000057294/ENSG00000142408/ENSG00000130433/ENSG00000150093/ENSG00000105855/ENSG00000170558/ENSG00000173801/ENSG00000198947/ENSG00000044115/ENSG00000082781/ENSG00000164171/ENSG00000091409/ENSG00000184009/ENSG00000075461/ENSG00000152661/ENSG00000153956/ENSG00000168036/ENSG00000077522/ENSG00000173402/ENSG00000137809/ENSG00000174437	ITGB4/ITGA3/ITGA5/ACTB/PKP2/CACNG8/CACNG6/ITGB1/ITGB8/CDH2/JUP/DMD/CTNNA1/ITGB5/ITGA2/ITGA6/ACTG1/CACNG4/GJA1/CACNA2D1/CTNNB1/ACTN2/DAG1/ITGA11/ATP2A2	hsa:3691/hsa:3675/hsa:3678/hsa:60/hsa:5318/hsa:59283/hsa:59285/hsa:3688/hsa:3696/hsa:1000/hsa:3728/hsa:1756/hsa:1495/hsa:3693/hsa:3673/hsa:3655/hsa:71/hsa:27092/hsa:2697/hsa:781/hsa:1499/hsa:88/hsa:1605/hsa:22801/hsa:488	25	11	ENSG00000132470/ENSG00000005884/ENSG00000161638/ENSG00000150093/ENSG00000105855/ENSG00000173801/ENSG00000164171/ENSG00000184009/ENSG00000152661/ENSG00000153956/ENSG00000173402	14	ENSG00000075624/ENSG00000057294/ENSG00000142408/ENSG00000130433/ENSG00000170558/ENSG00000198947/ENSG00000044115/ENSG00000082781/ENSG00000091409/ENSG00000075461/ENSG00000168036/ENSG00000077522/ENSG00000137809/ENSG00000174437
hsa04923	Regulation of lipolysis in adipocytes	13/2710	38/5773	0.960438585935986	0.999999999999421	ENSG00000073756/ENSG00000185950/ENSG00000171608/ENSG00000114353/ENSG00000142208/ENSG00000162104/ENSG00000163485/ENSG00000138031/ENSG00000169047/ENSG00000065135/ENSG00000171105/ENSG00000072062/ENSG00000051382	PTGS2/IRS2/PIK3CD/GNAI2/AKT1/ADCY9/ADORA1/ADCY3/IRS1/GNAI3/INSR/PRKACA/PIK3CB	hsa:5743/hsa:8660/hsa:5293/hsa:2771/hsa:207/hsa:115/hsa:134/hsa:109/hsa:3667/hsa:2773/hsa:3643/hsa:5566/hsa:5291	13	6	ENSG00000073756/ENSG00000185950/ENSG00000114353/ENSG00000163485/ENSG00000065135/ENSG00000171105	7	ENSG00000171608/ENSG00000142208/ENSG00000162104/ENSG00000138031/ENSG00000169047/ENSG00000072062/ENSG00000051382
hsa04310	Wnt signaling pathway	49/2710	124/5773	0.961834411880496	0.999999999999421	ENSG00000114251/ENSG00000101333/ENSG00000128340/ENSG00000175792/ENSG00000080815/ENSG00000116161/ENSG00000134245/ENSG00000082701/ENSG00000155760/ENSG00000111186/ENSG00000107643/ENSG00000180340/ENSG00000095739/ENSG00000185269/ENSG00000110092/ENSG00000182621/ENSG00000135925/ENSG00000145349/ENSG00000175592/ENSG00000126583/ENSG00000107984/ENSG00000188064/ENSG00000162552/ENSG00000101849/ENSG00000070808…	WNT5A/PLCB4/RAC2/RUVBL1/PSEN1/CACYBP/WNT2B/GSK3B/FZD7/WNT5B/MAPK8/FZD2/BAMBI/NOTUM/CCND1/PLCB1/WNT10A/CAMK2D/FOSL1/PRKCG/DKK1/WNT7B/WNT4/TBL1X/CAMK2A/NFATC2/CSNK2A2/DVL1/LRP6/CHD8/CREBBP/WNT9A/WNT7A/CCND3/MAPK9/NFATC1/FZD4/CSNK1E/CAMK2B/CTBP1/SKP1/RHOA/RAC1/PRKACA/DAAM2/PPP3CC/CTNNB1/RBX1/WNT6	hsa:7474/hsa:5332/hsa:5880/hsa:8607/hsa:5663/hsa:27101/hsa:7482/hsa:2932/hsa:8324/hsa:81029/hsa:5599/hsa:2535/hsa:25805/hsa:147111/hsa:595/hsa:23236/hsa:80326/hsa:817/hsa:8061/hsa:5582/hsa:22943/hsa:7477/hsa:54361/hsa:6907/hsa:815/hsa:4773/hsa:1459/hsa:1855/hsa:4040/hsa:57680/hsa:1387/hsa:7483/hsa:7476/hsa:896/hsa:5601/hsa:4772/hsa:8322/hsa:1454/hsa:816/hsa:1487/hsa:6500/hsa:387/hsa:5879/hsa:5566…	49	18	ENSG00000128340/ENSG00000080815/ENSG00000134245/ENSG00000082701/ENSG00000155760/ENSG00000095739/ENSG00000182621/ENSG00000135925/ENSG00000145349/ENSG00000175592/ENSG00000070808/ENSG00000101096/ENSG00000143816/ENSG00000131196/ENSG00000174804/ENSG00000113558/ENSG00000120910/ENSG00000115596	31	ENSG00000114251/ENSG00000101333/ENSG00000175792/ENSG00000116161/ENSG00000111186/ENSG00000107643/ENSG00000180340/ENSG00000185269/ENSG00000110092/ENSG00000126583/ENSG00000107984/ENSG00000188064/ENSG00000162552/ENSG00000101849/ENSG00000070770/ENSG00000107404/ENSG00000070018/ENSG00000100888/ENSG00000005339/ENSG00000154764/ENSG00000112576/ENSG00000050748/ENSG00000213923/ENSG00000058404/ENSG00000159692…
hsa04620	Toll-like receptor signaling pathway	28/2710	75/5773	0.964429550728642	0.999999999999421	ENSG00000170345/ENSG00000142166/ENSG00000171608/ENSG00000078902/ENSG00000107643/ENSG00000184216/ENSG00000169032/ENSG00000102882/ENSG00000142208/ENSG00000263528/ENSG00000107968/ENSG00000109320/ENSG00000173039/ENSG00000126934/ENSG00000137275/ENSG00000198001/ENSG00000034152/ENSG00000100906/ENSG00000168040/ENSG00000125538/ENSG00000188130/ENSG00000050748/ENSG00000104365/ENSG00000213341/ENSG00000136238…	FOS/IFNAR1/PIK3CD/TOLLIP/MAPK8/IRAK1/MAP2K1/MAPK3/AKT1/IKBKE/MAP3K8/NFKB1/RELA/MAP2K2/RIPK1/IRAK4/MAP2K3/NFKBIA/FADD/IL1B/MAPK12/MAPK9/IKBKB/CHUK/RAC1/IL12A/CXCL8/PIK3CB	hsa:2353/hsa:3454/hsa:5293/hsa:54472/hsa:5599/hsa:3654/hsa:5604/hsa:5595/hsa:207/hsa:9641/hsa:1326/hsa:4790/hsa:5970/hsa:5605/hsa:8737/hsa:51135/hsa:5606/hsa:4792/hsa:8772/hsa:3553/hsa:6300/hsa:5601/hsa:3551/hsa:1147/hsa:5879/hsa:3592/hsa:3576/hsa:5291	28	12	ENSG00000170345/ENSG00000142166/ENSG00000078902/ENSG00000102882/ENSG00000263528/ENSG00000107968/ENSG00000173039/ENSG00000137275/ENSG00000198001/ENSG00000034152/ENSG00000104365/ENSG00000169429	16	ENSG00000171608/ENSG00000107643/ENSG00000184216/ENSG00000169032/ENSG00000142208/ENSG00000109320/ENSG00000126934/ENSG00000100906/ENSG00000168040/ENSG00000125538/ENSG00000188130/ENSG00000050748/ENSG00000213341/ENSG00000136238/ENSG00000168811/ENSG00000051382
hsa05322	Systemic lupus erythematosus	30/2710	80/5773	0.966118297366459	0.999999999999421	ENSG00000125730/ENSG00000182326/ENSG00000159403/ENSG00000164032/ENSG00000072110/ENSG00000180573/ENSG00000188486/ENSG00000197903/ENSG00000105968/ENSG00000158373/ENSG00000130402/ENSG00000125835/ENSG00000180596/ENSG00000113648/ENSG00000167088/ENSG00000184678/ENSG00000276180/ENSG00000138385/ENSG00000158406/ENSG00000163041/ENSG00000203814/ENSG00000100028/ENSG00000150337/ENSG00000132475/ENSG00000278828…	C3/C1S/C1R/H2AFZ/ACTN1/HIST1H2AC/H2AFX/HIST1H2BK/H2AFV/HIST1H2BD/ACTN4/SNRPB/HIST1H2BC/H2AFY/SNRPD1/HIST2H2BE/HIST1H4I/SSB/HIST1H4H/H3F3A/HIST2H2BF/SNRPD3/FCGR1A/H3F3B/HIST1H3H/HIST1H2BN/HIST2H4B/HIST1H2BE/HIST2H2AA4/TRIM21	hsa:718/hsa:716/hsa:715/hsa:3015/hsa:87/hsa:8334/hsa:3014/hsa:85236/hsa:94239/hsa:3017/hsa:81/hsa:6628/hsa:8347/hsa:9555/hsa:6632/hsa:8349/hsa:8294/hsa:6741/hsa:8365/hsa:3020/hsa:440689/hsa:6634/hsa:2209/hsa:3021/hsa:8357/hsa:8341/hsa:554313/hsa:8344/hsa:723790/hsa:6737	30	18	ENSG00000125730/ENSG00000182326/ENSG00000159403/ENSG00000180573/ENSG00000197903/ENSG00000158373/ENSG00000180596/ENSG00000184678/ENSG00000276180/ENSG00000158406/ENSG00000203814/ENSG00000150337/ENSG00000278828/ENSG00000233822/ENSG00000270276/ENSG00000274290/ENSG00000272196/ENSG00000132109	12	ENSG00000164032/ENSG00000072110/ENSG00000188486/ENSG00000105968/ENSG00000130402/ENSG00000125835/ENSG00000113648/ENSG00000167088/ENSG00000138385/ENSG00000163041/ENSG00000100028/ENSG00000132475
hsa04022	cGMP-PKG signaling pathway	53/2710	134/5773	0.966270119272622	0.999999999999421	ENSG00000058668/ENSG00000005022/ENSG00000101333/ENSG00000101335/ENSG00000143153/ENSG00000096433/ENSG00000213585/ENSG00000156113/ENSG00000120937/ENSG00000185950/ENSG00000114353/ENSG00000163399/ENSG00000070729/ENSG00000160014/ENSG00000169032/ENSG00000102882/ENSG00000182621/ENSG00000142208/ENSG00000116604/ENSG00000186298/ENSG00000123104/ENSG00000184160/ENSG00000132155/ENSG00000126934/ENSG00000120063…	ATP2B4/SLC25A5/PLCB4/MYL9/ATP1B1/ITPR3/VDAC1/KCNMA1/NPPB/IRS2/GNAI2/ATP1A1/CNGB1/CALM3/MAP2K1/MAPK3/PLCB1/AKT1/MEF2D/PPP1CC/ITPR2/ADRA2C/RAF1/MAP2K2/GNA13/PPP1CA/MYLK/NFATC2/SLC25A6/ADCY9/GATA4/VDAC3/CREB3/KCNU1/ADORA1/ADCY3/ATP1B3/NFATC1/RHOA/IRS1/GUCY1A2/GNAI3/INSR/CREB3L2/MYLK2/SLC25A4/PPP3CC/GNA11/CREB1/ATP2B3/NPR2/ATP2A2/ATP2B1	hsa:493/hsa:292/hsa:5332/hsa:10398/hsa:481/hsa:3710/hsa:7416/hsa:3778/hsa:4879/hsa:8660/hsa:2771/hsa:476/hsa:1258/hsa:808/hsa:5604/hsa:5595/hsa:23236/hsa:207/hsa:4209/hsa:5501/hsa:3709/hsa:152/hsa:5894/hsa:5605/hsa:10672/hsa:5499/hsa:4638/hsa:4773/hsa:293/hsa:115/hsa:2626/hsa:7419/hsa:10488/hsa:157855/hsa:134/hsa:109/hsa:483/hsa:4772/hsa:387/hsa:3667/hsa:2977/hsa:2773/hsa:3643/hsa:64764/hsa:85366…	53	26	ENSG00000058668/ENSG00000143153/ENSG00000096433/ENSG00000185950/ENSG00000114353/ENSG00000163399/ENSG00000160014/ENSG00000102882/ENSG00000182621/ENSG00000116604/ENSG00000123104/ENSG00000120063/ENSG00000065534/ENSG00000101096/ENSG00000169100/ENSG00000107175/ENSG00000215262/ENSG00000163485/ENSG00000131196/ENSG00000152402/ENSG00000065135/ENSG00000171105/ENSG00000120910/ENSG00000067842/ENSG00000159899…	27	ENSG00000005022/ENSG00000101333/ENSG00000101335/ENSG00000213585/ENSG00000156113/ENSG00000120937/ENSG00000070729/ENSG00000169032/ENSG00000142208/ENSG00000186298/ENSG00000184160/ENSG00000132155/ENSG00000126934/ENSG00000172531/ENSG00000162104/ENSG00000136574/ENSG00000078668/ENSG00000138031/ENSG00000069849/ENSG00000067560/ENSG00000169047/ENSG00000182158/ENSG00000101306/ENSG00000151729/ENSG00000088256…
hsa04924	Renin secretion	18/2710	51/5773	0.966285405331611	0.999999999999421	ENSG00000164733/ENSG00000137975/ENSG00000101333/ENSG00000096433/ENSG00000156113/ENSG00000114353/ENSG00000160014/ENSG00000182621/ENSG00000123104/ENSG00000154678/ENSG00000141433/ENSG00000163485/ENSG00000152402/ENSG00000065135/ENSG00000276045/ENSG00000072062/ENSG00000120910/ENSG00000118260	CTSB/CLCA2/PLCB4/ITPR3/KCNMA1/GNAI2/CALM3/PLCB1/ITPR2/PDE1C/ADCYAP1/ADORA1/GUCY1A2/GNAI3/ORAI1/PRKACA/PPP3CC/CREB1	hsa:1508/hsa:9635/hsa:5332/hsa:3710/hsa:3778/hsa:2771/hsa:808/hsa:23236/hsa:3709/hsa:5137/hsa:116/hsa:134/hsa:2977/hsa:2773/hsa:84876/hsa:5566/hsa:5533/hsa:1385	18	12	ENSG00000164733/ENSG00000137975/ENSG00000096433/ENSG00000114353/ENSG00000160014/ENSG00000182621/ENSG00000123104/ENSG00000141433/ENSG00000163485/ENSG00000152402/ENSG00000065135/ENSG00000120910	6	ENSG00000101333/ENSG00000156113/ENSG00000154678/ENSG00000276045/ENSG00000072062/ENSG00000118260
hsa04725	Cholinergic synapse	35/2710	92/5773	0.966989668411947	0.999999999999421	ENSG00000010810/ENSG00000170345/ENSG00000101333/ENSG00000096433/ENSG00000172380/ENSG00000185760/ENSG00000171608/ENSG00000114353/ENSG00000169032/ENSG00000102882/ENSG00000182621/ENSG00000145349/ENSG00000142208/ENSG00000133019/ENSG00000123104/ENSG00000126583/ENSG00000172354/ENSG00000114450/ENSG00000070808/ENSG00000078369/ENSG00000162104/ENSG00000107175/ENSG00000174775/ENSG00000133703/ENSG00000138031…	FYN/FOS/PLCB4/ITPR3/GNG12/KCNQ5/PIK3CD/GNAI2/MAP2K1/MAPK3/PLCB1/CAMK2D/AKT1/CHRM3/ITPR2/PRKCG/GNB2/GNB4/CAMK2A/GNB1/ADCY9/CREB3/HRAS/KRAS/ADCY3/CAMK2B/CAMK4/GNAI3/CREB3L2/PRKACA/GNA11/CREB1/GNB3/PIK3CB/CHRM4	hsa:2534/hsa:2353/hsa:5332/hsa:3710/hsa:55970/hsa:56479/hsa:5293/hsa:2771/hsa:5604/hsa:5595/hsa:23236/hsa:817/hsa:207/hsa:1131/hsa:3709/hsa:5582/hsa:2783/hsa:59345/hsa:815/hsa:2782/hsa:115/hsa:10488/hsa:3265/hsa:3845/hsa:109/hsa:816/hsa:814/hsa:2773/hsa:64764/hsa:5566/hsa:2767/hsa:1385/hsa:2784/hsa:5291/hsa:1132	35	12	ENSG00000170345/ENSG00000096433/ENSG00000114353/ENSG00000102882/ENSG00000182621/ENSG00000145349/ENSG00000133019/ENSG00000123104/ENSG00000172354/ENSG00000070808/ENSG00000107175/ENSG00000065135	23	ENSG00000010810/ENSG00000101333/ENSG00000172380/ENSG00000185760/ENSG00000171608/ENSG00000169032/ENSG00000142208/ENSG00000126583/ENSG00000114450/ENSG00000078369/ENSG00000162104/ENSG00000174775/ENSG00000133703/ENSG00000138031/ENSG00000058404/ENSG00000152495/ENSG00000182158/ENSG00000072062/ENSG00000088256/ENSG00000118260/ENSG00000111664/ENSG00000051382/ENSG00000180720
hsa00140	Steroid hormone biosynthesis	10/2710	31/5773	0.967397323722759	0.999999999999421	ENSG00000093010/ENSG00000138061/ENSG00000109193/ENSG00000101846/ENSG00000203857/ENSG00000149084/ENSG00000128039/ENSG00000148795/ENSG00000167165/ENSG00000132196	COMT/CYP1B1/SULT1E1/STS/HSD3B1/HSD17B12/SRD5A3/CYP17A1/UGT1A6/HSD17B7	hsa:1312/hsa:1545/hsa:6783/hsa:412/hsa:3283/hsa:51144/hsa:79644/hsa:1586/hsa:54578/hsa:51478	10	8	ENSG00000093010/ENSG00000101846/ENSG00000203857/ENSG00000149084/ENSG00000128039/ENSG00000148795/ENSG00000167165/ENSG00000132196	2	ENSG00000138061/ENSG00000109193
hsa04971	Gastric acid secretion	22/2710	61/5773	0.968033680780296	0.999999999999421	ENSG00000075624/ENSG00000101333/ENSG00000143153/ENSG00000096433/ENSG00000114353/ENSG00000163399/ENSG00000160014/ENSG00000182621/ENSG00000145349/ENSG00000133019/ENSG00000123104/ENSG00000126583/ENSG00000070808/ENSG00000065534/ENSG00000162104/ENSG00000092820/ENSG00000138031/ENSG00000069849/ENSG00000058404/ENSG00000065135/ENSG00000072062/ENSG00000101306	ACTB/PLCB4/ATP1B1/ITPR3/GNAI2/ATP1A1/CALM3/PLCB1/CAMK2D/CHRM3/ITPR2/PRKCG/CAMK2A/MYLK/ADCY9/EZR/ADCY3/ATP1B3/CAMK2B/GNAI3/PRKACA/MYLK2	hsa:60/hsa:5332/hsa:481/hsa:3710/hsa:2771/hsa:476/hsa:808/hsa:23236/hsa:817/hsa:1131/hsa:3709/hsa:5582/hsa:815/hsa:4638/hsa:115/hsa:7430/hsa:109/hsa:483/hsa:816/hsa:2773/hsa:5566/hsa:85366	22	12	ENSG00000143153/ENSG00000096433/ENSG00000114353/ENSG00000163399/ENSG00000160014/ENSG00000182621/ENSG00000145349/ENSG00000133019/ENSG00000123104/ENSG00000070808/ENSG00000065534/ENSG00000065135	10	ENSG00000075624/ENSG00000101333/ENSG00000126583/ENSG00000162104/ENSG00000092820/ENSG00000138031/ENSG00000069849/ENSG00000058404/ENSG00000072062/ENSG00000101306
hsa04723	Retrograde endocannabinoid signaling	45/2710	116/5773	0.969853436322631	0.999999999999421	ENSG00000198840/ENSG00000198888/ENSG00000198763/ENSG00000164535/ENSG00000198886/ENSG00000212907/ENSG00000101333/ENSG00000096433/ENSG00000172380/ENSG00000073756/ENSG00000114353/ENSG00000107643/ENSG00000145494/ENSG00000102882/ENSG00000168653/ENSG00000182621/ENSG00000151366/ENSG00000163686/ENSG00000123104/ENSG00000126583/ENSG00000185633/ENSG00000172354/ENSG00000114450/ENSG00000078369/ENSG00000162104…	MT-ND3/MT-ND1/MT-ND2/DAGLB/MT-ND4/MT-ND4L/PLCB4/ITPR3/GNG12/PTGS2/GNAI2/MAPK8/NDUFS6/MAPK3/NDUFS5/PLCB1/NDUFC2/ABHD6/ITPR2/PRKCG/NDUFA4L2/GNB2/GNB4/GNB1/ADCY9/NDUFA1/NDUFB9/NDUFA12/MAPK12/NDUFS1/ADCY3/MAPK9/MT-ND6/FAAH/NDUFA3/NDUFV1/NDUFB6/GNAI3/NDUFS8/MT-ND5/NDUFS7/PRKACA/NDUFB4/NDUFB7/GNB3	hsa:4537/hsa:4535/hsa:4536/hsa:221955/hsa:4538/hsa:4539/hsa:5332/hsa:3710/hsa:55970/hsa:5743/hsa:2771/hsa:5599/hsa:4726/hsa:5595/hsa:4725/hsa:23236/hsa:4718/hsa:57406/hsa:3709/hsa:5582/hsa:56901/hsa:2783/hsa:59345/hsa:2782/hsa:115/hsa:4694/hsa:4715/hsa:55967/hsa:6300/hsa:4719/hsa:109/hsa:5601/hsa:4541/hsa:2166/hsa:4696/hsa:4723/hsa:4712/hsa:2773/hsa:4728/hsa:4540/hsa:374291/hsa:5566/hsa:4710/hsa:…	45	22	ENSG00000198840/ENSG00000198888/ENSG00000198763/ENSG00000198886/ENSG00000212907/ENSG00000096433/ENSG00000073756/ENSG00000114353/ENSG00000102882/ENSG00000182621/ENSG00000151366/ENSG00000163686/ENSG00000123104/ENSG00000185633/ENSG00000172354/ENSG00000125356/ENSG00000198695/ENSG00000117480/ENSG00000065135/ENSG00000198786/ENSG00000065518/ENSG00000099795	23	ENSG00000164535/ENSG00000101333/ENSG00000172380/ENSG00000107643/ENSG00000145494/ENSG00000168653/ENSG00000126583/ENSG00000114450/ENSG00000078369/ENSG00000162104/ENSG00000147684/ENSG00000184752/ENSG00000188130/ENSG00000023228/ENSG00000138031/ENSG00000050748/ENSG00000170906/ENSG00000167792/ENSG00000165264/ENSG00000110717/ENSG00000115286/ENSG00000072062/ENSG00000111664
hsa04750	Inflammatory mediator regulation of TRP channels	31/2710	83/5773	0.970292893496262	0.999999999999421	ENSG00000115594/ENSG00000101333/ENSG00000096433/ENSG00000171608/ENSG00000107643/ENSG00000196639/ENSG00000105499/ENSG00000160014/ENSG00000182621/ENSG00000145349/ENSG00000186298/ENSG00000196083/ENSG00000123104/ENSG00000126583/ENSG00000070808/ENSG00000172531/ENSG00000034152/ENSG00000108684/ENSG00000197122/ENSG00000162104/ENSG00000197943/ENSG00000125538/ENSG00000124181/ENSG00000188130/ENSG00000138031…	IL1R1/PLCB4/ITPR3/PIK3CD/MAPK8/HRH1/PLA2G4C/CALM3/PLCB1/CAMK2D/PPP1CC/IL1RAP/ITPR2/PRKCG/CAMK2A/PPP1CA/MAP2K3/ASIC2/SRC/ADCY9/PLCG2/IL1B/PLCG1/MAPK12/ADCY3/MAPK9/CAMK2B/TRPV4/PRKACA/PLA2G4A/PIK3CB	hsa:3554/hsa:5332/hsa:3710/hsa:5293/hsa:5599/hsa:3269/hsa:8605/hsa:808/hsa:23236/hsa:817/hsa:5501/hsa:3556/hsa:3709/hsa:5582/hsa:815/hsa:5499/hsa:5606/hsa:40/hsa:6714/hsa:115/hsa:5336/hsa:3553/hsa:5335/hsa:6300/hsa:109/hsa:5601/hsa:816/hsa:59341/hsa:5566/hsa:5321/hsa:5291	31	13	ENSG00000115594/ENSG00000096433/ENSG00000196639/ENSG00000105499/ENSG00000160014/ENSG00000182621/ENSG00000145349/ENSG00000196083/ENSG00000123104/ENSG00000070808/ENSG00000034152/ENSG00000197943/ENSG00000116711	18	ENSG00000101333/ENSG00000171608/ENSG00000107643/ENSG00000186298/ENSG00000126583/ENSG00000172531/ENSG00000108684/ENSG00000197122/ENSG00000162104/ENSG00000125538/ENSG00000124181/ENSG00000188130/ENSG00000138031/ENSG00000050748/ENSG00000058404/ENSG00000111199/ENSG00000072062/ENSG00000051382
hsa04977	Vitamin digestion and absorption	5/2710	18/5773	0.971579717058807	0.999999999999421	ENSG00000168216/ENSG00000169814/ENSG00000138074/ENSG00000173638/ENSG00000073060	LMBRD1/BTD/SLC5A6/SLC19A1/SCARB1	hsa:55788/hsa:686/hsa:8884/hsa:6573/hsa:949	5	3	ENSG00000168216/ENSG00000169814/ENSG00000073060	2	ENSG00000138074/ENSG00000173638
hsa05410	Hypertrophic cardiomyopathy (HCM)	27/2710	74/5773	0.974033937170121	0.999999999999421	ENSG00000140416/ENSG00000132470/ENSG00000005884/ENSG00000161638/ENSG00000075624/ENSG00000142408/ENSG00000167460/ENSG00000105329/ENSG00000130433/ENSG00000150093/ENSG00000198467/ENSG00000105855/ENSG00000198947/ENSG00000082781/ENSG00000164171/ENSG00000091409/ENSG00000143549/ENSG00000184009/ENSG00000075461/ENSG00000181929/ENSG00000118194/ENSG00000153956/ENSG00000162409/ENSG00000106617/ENSG00000173402…	TPM1/ITGB4/ITGA3/ITGA5/ACTB/CACNG8/TPM4/TGFB1/CACNG6/ITGB1/TPM2/ITGB8/DMD/ITGB5/ITGA2/ITGA6/TPM3/ACTG1/CACNG4/PRKAG1/TNNT2/CACNA2D1/PRKAA2/PRKAG2/DAG1/ITGA11/ATP2A2	hsa:7168/hsa:3691/hsa:3675/hsa:3678/hsa:60/hsa:59283/hsa:7171/hsa:7040/hsa:59285/hsa:3688/hsa:7169/hsa:3696/hsa:1756/hsa:3693/hsa:3673/hsa:3655/hsa:7170/hsa:71/hsa:27092/hsa:5571/hsa:7139/hsa:781/hsa:5563/hsa:51422/hsa:1605/hsa:22801/hsa:488	27	12	ENSG00000132470/ENSG00000005884/ENSG00000161638/ENSG00000105329/ENSG00000150093/ENSG00000105855/ENSG00000164171/ENSG00000184009/ENSG00000181929/ENSG00000153956/ENSG00000162409/ENSG00000173402	15	ENSG00000140416/ENSG00000075624/ENSG00000142408/ENSG00000167460/ENSG00000130433/ENSG00000198467/ENSG00000198947/ENSG00000082781/ENSG00000091409/ENSG00000143549/ENSG00000075461/ENSG00000118194/ENSG00000106617/ENSG00000137809/ENSG00000174437
hsa04921	Oxytocin signaling pathway	53/2710	136/5773	0.976177378015275	0.999999999999421	ENSG00000146648/ENSG00000170345/ENSG00000075624/ENSG00000101333/ENSG00000101335/ENSG00000096433/ENSG00000142408/ENSG00000130433/ENSG00000073756/ENSG00000092841/ENSG00000114353/ENSG00000180914/ENSG00000105499/ENSG00000160014/ENSG00000110092/ENSG00000169032/ENSG00000102882/ENSG00000182621/ENSG00000145349/ENSG00000186298/ENSG00000123104/ENSG00000126583/ENSG00000159200/ENSG00000132155/ENSG00000184009…	EGFR/FOS/ACTB/PLCB4/MYL9/ITPR3/CACNG8/CACNG6/PTGS2/MYL6/GNAI2/OXTR/PLA2G4C/CALM3/CCND1/MAP2K1/MAPK3/PLCB1/CAMK2D/PPP1CC/ITPR2/PRKCG/RCAN1/RAF1/ACTG1/MAP2K2/CAMK2A/PPP1CA/MYLK/CACNG4/NFATC2/SRC/ADCY9/PRKAG1/HRAS/KRAS/ADCY3/CACNA2D1/NFATC1/CAMK2B/RHOA/CAMK4/GUCY1A2/GNAI3/PRKACA/MYLK2/PPP1R12B/PRKAA2/PPP3CC/PLA2G4A/PRKAG2/NPR2/CD38	hsa:1956/hsa:2353/hsa:60/hsa:5332/hsa:10398/hsa:3710/hsa:59283/hsa:59285/hsa:5743/hsa:4637/hsa:2771/hsa:5021/hsa:8605/hsa:808/hsa:595/hsa:5604/hsa:5595/hsa:23236/hsa:817/hsa:5501/hsa:3709/hsa:5582/hsa:1827/hsa:5894/hsa:71/hsa:5605/hsa:815/hsa:5499/hsa:4638/hsa:27092/hsa:4773/hsa:6714/hsa:115/hsa:5571/hsa:3265/hsa:3845/hsa:109/hsa:781/hsa:4772/hsa:816/hsa:387/hsa:814/hsa:2977/hsa:2773/hsa:5566/hsa…	53	28	ENSG00000146648/ENSG00000170345/ENSG00000096433/ENSG00000073756/ENSG00000092841/ENSG00000114353/ENSG00000105499/ENSG00000160014/ENSG00000102882/ENSG00000182621/ENSG00000145349/ENSG00000123104/ENSG00000159200/ENSG00000184009/ENSG00000070808/ENSG00000065534/ENSG00000101096/ENSG00000181929/ENSG00000153956/ENSG00000131196/ENSG00000152402/ENSG00000065135/ENSG00000077157/ENSG00000162409/ENSG00000120910…	25	ENSG00000075624/ENSG00000101333/ENSG00000101335/ENSG00000142408/ENSG00000130433/ENSG00000180914/ENSG00000110092/ENSG00000169032/ENSG00000186298/ENSG00000126583/ENSG00000132155/ENSG00000126934/ENSG00000172531/ENSG00000075461/ENSG00000197122/ENSG00000162104/ENSG00000174775/ENSG00000133703/ENSG00000138031/ENSG00000058404/ENSG00000067560/ENSG00000152495/ENSG00000072062/ENSG00000101306/ENSG00000106617
hsa04728	Dopaminergic synapse	41/2710	108/5773	0.976985709406774	0.999999999999421	ENSG00000170345/ENSG00000101333/ENSG00000096433/ENSG00000172380/ENSG00000093010/ENSG00000082701/ENSG00000114353/ENSG00000107643/ENSG00000160014/ENSG00000182621/ENSG00000145349/ENSG00000142208/ENSG00000167393/ENSG00000186298/ENSG00000105568/ENSG00000123104/ENSG00000126583/ENSG00000104695/ENSG00000170759/ENSG00000172354/ENSG00000114450/ENSG00000070808/ENSG00000078369/ENSG00000172531/ENSG00000068971…	FOS/PLCB4/ITPR3/GNG12/COMT/GSK3B/GNAI2/MAPK8/CALM3/PLCB1/CAMK2D/AKT1/PPP2R3B/PPP1CC/PPP2R1A/ITPR2/PRKCG/PPP2CB/KIF5B/GNB2/GNB4/CAMK2A/GNB1/PPP1CA/PPP2R5B/CREB3/PPP2R1B/MAPK12/PPP2R5A/MAPK9/PPP2R5D/ARRB2/PPP2R5E/CAMK2B/GNAI3/CREB3L2/PRKACA/PPP2R3A/PPP3CC/CREB1/GNB3	hsa:2353/hsa:5332/hsa:3710/hsa:55970/hsa:1312/hsa:2932/hsa:2771/hsa:5599/hsa:808/hsa:23236/hsa:817/hsa:207/hsa:28227/hsa:5501/hsa:5518/hsa:3709/hsa:5582/hsa:5516/hsa:3799/hsa:2783/hsa:59345/hsa:815/hsa:2782/hsa:5499/hsa:5526/hsa:10488/hsa:5519/hsa:6300/hsa:5525/hsa:5601/hsa:5528/hsa:409/hsa:5529/hsa:816/hsa:2773/hsa:64764/hsa:5566/hsa:5523/hsa:5533/hsa:1385/hsa:2784	41	18	ENSG00000170345/ENSG00000096433/ENSG00000093010/ENSG00000082701/ENSG00000114353/ENSG00000160014/ENSG00000182621/ENSG00000145349/ENSG00000105568/ENSG00000123104/ENSG00000172354/ENSG00000070808/ENSG00000068971/ENSG00000107175/ENSG00000066027/ENSG00000065135/ENSG00000073711/ENSG00000120910	23	ENSG00000101333/ENSG00000172380/ENSG00000107643/ENSG00000142208/ENSG00000167393/ENSG00000186298/ENSG00000126583/ENSG00000104695/ENSG00000170759/ENSG00000114450/ENSG00000078369/ENSG00000172531/ENSG00000137713/ENSG00000188130/ENSG00000050748/ENSG00000112640/ENSG00000141480/ENSG00000154001/ENSG00000058404/ENSG00000182158/ENSG00000072062/ENSG00000118260/ENSG00000111664
hsa05031	Amphetamine addiction	18/2710	53/5773	0.980302300859602	0.999999999999421	ENSG00000170345/ENSG00000160014/ENSG00000116032/ENSG00000145349/ENSG00000186298/ENSG00000126583/ENSG00000070808/ENSG00000172531/ENSG00000096717/ENSG00000107175/ENSG00000125740/ENSG00000058404/ENSG00000152495/ENSG00000182158/ENSG00000072062/ENSG00000120910/ENSG00000118260/ENSG00000116478	FOS/CALM3/GRIN3B/CAMK2D/PPP1CC/PRKCG/CAMK2A/PPP1CA/SIRT1/CREB3/FOSB/CAMK2B/CAMK4/CREB3L2/PRKACA/PPP3CC/CREB1/HDAC1	hsa:2353/hsa:808/hsa:116444/hsa:817/hsa:5501/hsa:5582/hsa:815/hsa:5499/hsa:23411/hsa:10488/hsa:2354/hsa:816/hsa:814/hsa:64764/hsa:5566/hsa:5533/hsa:1385/hsa:3065	18	9	ENSG00000170345/ENSG00000160014/ENSG00000116032/ENSG00000145349/ENSG00000070808/ENSG00000096717/ENSG00000107175/ENSG00000125740/ENSG00000120910	9	ENSG00000186298/ENSG00000126583/ENSG00000172531/ENSG00000058404/ENSG00000152495/ENSG00000182158/ENSG00000072062/ENSG00000118260/ENSG00000116478
hsa00910	Nitrogen metabolism	3/2710	13/5773	0.980681566268248	0.999999999999421	ENSG00000107159/ENSG00000074410/ENSG00000021826	CA9/CA12/CPS1	hsa:768/hsa:771/hsa:1373	3	3	ENSG00000107159/ENSG00000074410/ENSG00000021826	0
hsa04964	Proximal tubule bicarbonate reclamation	5/2710	19/5773	0.981315009434397	0.999999999999421	ENSG00000143153/ENSG00000163399/ENSG00000115419/ENSG00000183048/ENSG00000069849	ATP1B1/ATP1A1/GLS/SLC25A10/ATP1B3	hsa:481/hsa:476/hsa:2744/hsa:1468/hsa:483	5	2	ENSG00000143153/ENSG00000163399	3	ENSG00000115419/ENSG00000183048/ENSG00000069849
hsa04070	Phosphatidylinositol signaling system	33/2710	90/5773	0.981633261238217	0.999999999999421	ENSG00000101333/ENSG00000096433/ENSG00000143398/ENSG00000065357/ENSG00000103502/ENSG00000171608/ENSG00000077044/ENSG00000101290/ENSG00000165458/ENSG00000160014/ENSG00000078269/ENSG00000087053/ENSG00000182621/ENSG00000086544/ENSG00000155099/ENSG00000078142/ENSG00000123104/ENSG00000126583/ENSG00000150867/ENSG00000153933/ENSG00000163719/ENSG00000149091/ENSG00000138193/ENSG00000197943/ENSG00000171862…	PLCB4/ITPR3/PIP5K1A/DGKA/CDIPT/PIK3CD/DGKD/CDS2/INPPL1/CALM3/SYNJ2/MTMR2/PLCB1/ITPKC/PIP4P2/PIK3C3/ITPR2/PRKCG/PIP4K2A/DGKE/MTMR14/DGKZ/PLCE1/PLCG2/PTEN/PLCG1/PI4K2A/INPP4B/PI4KB/INPP5K/PIK3C2B/PIK3CB/IPMK	hsa:5332/hsa:3710/hsa:8394/hsa:1606/hsa:10423/hsa:5293/hsa:8527/hsa:8760/hsa:3636/hsa:808/hsa:8871/hsa:8898/hsa:23236/hsa:80271/hsa:55529/hsa:5289/hsa:3709/hsa:5582/hsa:5305/hsa:8526/hsa:64419/hsa:8525/hsa:51196/hsa:5336/hsa:5728/hsa:5335/hsa:55361/hsa:8821/hsa:5298/hsa:51763/hsa:5287/hsa:5291/hsa:253430	33	14	ENSG00000096433/ENSG00000103502/ENSG00000101290/ENSG00000160014/ENSG00000182621/ENSG00000086544/ENSG00000155099/ENSG00000078142/ENSG00000123104/ENSG00000163719/ENSG00000197943/ENSG00000171862/ENSG00000143393/ENSG00000132376	19	ENSG00000101333/ENSG00000143398/ENSG00000065357/ENSG00000171608/ENSG00000077044/ENSG00000165458/ENSG00000078269/ENSG00000087053/ENSG00000126583/ENSG00000150867/ENSG00000153933/ENSG00000149091/ENSG00000138193/ENSG00000124181/ENSG00000155252/ENSG00000109452/ENSG00000133056/ENSG00000051382/ENSG00000151151
hsa05030	Cocaine addiction	12/2710	38/5773	0.981865423384	0.999999999999421	ENSG00000114353/ENSG00000116032/ENSG00000109320/ENSG00000173039/ENSG00000160360/ENSG00000107175/ENSG00000164885/ENSG00000125740/ENSG00000065135/ENSG00000182158/ENSG00000072062/ENSG00000118260	GNAI2/GRIN3B/NFKB1/RELA/GPSM1/CREB3/CDK5/FOSB/GNAI3/CREB3L2/PRKACA/CREB1	hsa:2771/hsa:116444/hsa:4790/hsa:5970/hsa:26086/hsa:10488/hsa:1020/hsa:2354/hsa:2773/hsa:64764/hsa:5566/hsa:1385	12	6	ENSG00000114353/ENSG00000116032/ENSG00000173039/ENSG00000107175/ENSG00000125740/ENSG00000065135	6	ENSG00000109320/ENSG00000160360/ENSG00000164885/ENSG00000182158/ENSG00000072062/ENSG00000118260
hsa04261	Adrenergic signaling in cardiomyocytes	46/2710	122/5773	0.985001590433753	0.999999999999421	ENSG00000140416/ENSG00000058668/ENSG00000101333/ENSG00000143153/ENSG00000142408/ENSG00000167460/ENSG00000130433/ENSG00000198467/ENSG00000114353/ENSG00000163399/ENSG00000160014/ENSG00000102882/ENSG00000182621/ENSG00000145349/ENSG00000142208/ENSG00000167393/ENSG00000186298/ENSG00000105568/ENSG00000143549/ENSG00000104695/ENSG00000070808/ENSG00000172531/ENSG00000075461/ENSG00000068971/ENSG00000162104…	TPM1/ATP2B4/PLCB4/ATP1B1/CACNG8/TPM4/CACNG6/TPM2/GNAI2/ATP1A1/CALM3/MAPK3/PLCB1/CAMK2D/AKT1/PPP2R3B/PPP1CC/PPP2R1A/TPM3/PPP2CB/CAMK2A/PPP1CA/CACNG4/PPP2R5B/ADCY9/CREB3/TNNT2/PPP2R1B/MAPK12/PPP2R5A/RAPGEF4/ADCY3/ATP1B3/CACNA2D1/PPP2R5D/PPP2R5E/CAMK2B/RAPGEF3/GNAI3/CREB3L2/PRKACA/PPP2R3A/CREB1/ATP2B3/ATP2A2/ATP2B1	hsa:7168/hsa:493/hsa:5332/hsa:481/hsa:59283/hsa:7171/hsa:59285/hsa:7169/hsa:2771/hsa:476/hsa:808/hsa:5595/hsa:23236/hsa:817/hsa:207/hsa:28227/hsa:5501/hsa:5518/hsa:7170/hsa:5516/hsa:815/hsa:5499/hsa:27092/hsa:5526/hsa:115/hsa:10488/hsa:7139/hsa:5519/hsa:6300/hsa:5525/hsa:11069/hsa:109/hsa:483/hsa:781/hsa:5528/hsa:5529/hsa:816/hsa:10411/hsa:2773/hsa:64764/hsa:5566/hsa:5523/hsa:1385/hsa:492/hsa:488…	46	20	ENSG00000058668/ENSG00000143153/ENSG00000114353/ENSG00000163399/ENSG00000160014/ENSG00000102882/ENSG00000182621/ENSG00000145349/ENSG00000105568/ENSG00000070808/ENSG00000068971/ENSG00000107175/ENSG00000066027/ENSG00000091428/ENSG00000153956/ENSG00000079337/ENSG00000065135/ENSG00000073711/ENSG00000067842/ENSG00000070961	26	ENSG00000140416/ENSG00000101333/ENSG00000142408/ENSG00000167460/ENSG00000130433/ENSG00000198467/ENSG00000142208/ENSG00000167393/ENSG00000186298/ENSG00000143549/ENSG00000104695/ENSG00000172531/ENSG00000075461/ENSG00000162104/ENSG00000118194/ENSG00000137713/ENSG00000188130/ENSG00000138031/ENSG00000069849/ENSG00000112640/ENSG00000154001/ENSG00000058404/ENSG00000182158/ENSG00000072062/ENSG00000118260…
hsa04925	Aldosterone synthesis and secretion	30/2710	84/5773	0.986241167714337	0.999999999999421	ENSG00000130164/ENSG00000058668/ENSG00000164535/ENSG00000101333/ENSG00000143153/ENSG00000096433/ENSG00000163399/ENSG00000184304/ENSG00000203857/ENSG00000160014/ENSG00000182621/ENSG00000145349/ENSG00000123104/ENSG00000126583/ENSG00000070808/ENSG00000073060/ENSG00000162104/ENSG00000107175/ENSG00000138031/ENSG00000069849/ENSG00000058404/ENSG00000152495/ENSG00000182158/ENSG00000276045/ENSG00000072062…	LDLR/ATP2B4/DAGLB/PLCB4/ATP1B1/ITPR3/ATP1A1/PRKD1/HSD3B1/CALM3/PLCB1/CAMK2D/ITPR2/PRKCG/CAMK2A/SCARB1/ADCY9/CREB3/ADCY3/ATP1B3/CAMK2B/CAMK4/CREB3L2/ORAI1/PRKACA/CACNA1H/GNA11/CREB1/ATP2B3/ATP2B1	hsa:3949/hsa:493/hsa:221955/hsa:5332/hsa:481/hsa:3710/hsa:476/hsa:5587/hsa:3283/hsa:808/hsa:23236/hsa:817/hsa:3709/hsa:5582/hsa:815/hsa:949/hsa:115/hsa:10488/hsa:109/hsa:483/hsa:816/hsa:814/hsa:64764/hsa:84876/hsa:5566/hsa:8912/hsa:2767/hsa:1385/hsa:492/hsa:490	30	15	ENSG00000130164/ENSG00000058668/ENSG00000143153/ENSG00000096433/ENSG00000163399/ENSG00000203857/ENSG00000160014/ENSG00000182621/ENSG00000145349/ENSG00000123104/ENSG00000070808/ENSG00000073060/ENSG00000107175/ENSG00000067842/ENSG00000070961	15	ENSG00000164535/ENSG00000101333/ENSG00000184304/ENSG00000126583/ENSG00000162104/ENSG00000138031/ENSG00000069849/ENSG00000058404/ENSG00000152495/ENSG00000182158/ENSG00000276045/ENSG00000072062/ENSG00000196557/ENSG00000088256/ENSG00000118260
hsa04270	Vascular smooth muscle contraction	34/2710	94/5773	0.987129996318483	0.999999999999421	ENSG00000101333/ENSG00000101335/ENSG00000096433/ENSG00000156113/ENSG00000092841/ENSG00000076928/ENSG00000105499/ENSG00000160014/ENSG00000169032/ENSG00000102882/ENSG00000182621/ENSG00000188257/ENSG00000123739/ENSG00000186298/ENSG00000123104/ENSG00000126583/ENSG00000132155/ENSG00000126934/ENSG00000120063/ENSG00000172531/ENSG00000065534/ENSG00000162104/ENSG00000078061/ENSG00000215262/ENSG00000132329…	PLCB4/MYL9/ITPR3/KCNMA1/MYL6/ARHGEF1/PLA2G4C/CALM3/MAP2K1/MAPK3/PLCB1/PLA2G2A/PLA2G12A/PPP1CC/ITPR2/PRKCG/RAF1/MAP2K2/GNA13/PPP1CA/MYLK/ADCY9/ARAF/KCNU1/RAMP1/ADCY3/RHOA/GUCY1A2/PRKACA/MYLK2/PPP1R12B/GNA11/PLA2G4A/NPR2	hsa:5332/hsa:10398/hsa:3710/hsa:3778/hsa:4637/hsa:9138/hsa:8605/hsa:808/hsa:5604/hsa:5595/hsa:23236/hsa:5320/hsa:81579/hsa:5501/hsa:3709/hsa:5582/hsa:5894/hsa:5605/hsa:10672/hsa:5499/hsa:4638/hsa:115/hsa:369/hsa:157855/hsa:10267/hsa:109/hsa:387/hsa:2977/hsa:5566/hsa:85366/hsa:4660/hsa:2767/hsa:5321/hsa:4882	34	18	ENSG00000096433/ENSG00000092841/ENSG00000105499/ENSG00000160014/ENSG00000102882/ENSG00000182621/ENSG00000188257/ENSG00000123739/ENSG00000123104/ENSG00000120063/ENSG00000065534/ENSG00000078061/ENSG00000215262/ENSG00000132329/ENSG00000152402/ENSG00000077157/ENSG00000116711/ENSG00000159899	16	ENSG00000101333/ENSG00000101335/ENSG00000156113/ENSG00000076928/ENSG00000169032/ENSG00000186298/ENSG00000126583/ENSG00000132155/ENSG00000126934/ENSG00000172531/ENSG00000162104/ENSG00000138031/ENSG00000067560/ENSG00000072062/ENSG00000101306/ENSG00000088256
hsa05414	Dilated cardiomyopathy (DCM)	27/2710	77/5773	0.987330392014457	0.999999999999421	ENSG00000140416/ENSG00000132470/ENSG00000005884/ENSG00000161638/ENSG00000075624/ENSG00000142408/ENSG00000167460/ENSG00000105329/ENSG00000130433/ENSG00000150093/ENSG00000198467/ENSG00000105855/ENSG00000198947/ENSG00000082781/ENSG00000164171/ENSG00000091409/ENSG00000143549/ENSG00000184009/ENSG00000075461/ENSG00000162104/ENSG00000118194/ENSG00000138031/ENSG00000153956/ENSG00000072062/ENSG00000173402…	TPM1/ITGB4/ITGA3/ITGA5/ACTB/CACNG8/TPM4/TGFB1/CACNG6/ITGB1/TPM2/ITGB8/DMD/ITGB5/ITGA2/ITGA6/TPM3/ACTG1/CACNG4/ADCY9/TNNT2/ADCY3/CACNA2D1/PRKACA/DAG1/ITGA11/ATP2A2	hsa:7168/hsa:3691/hsa:3675/hsa:3678/hsa:60/hsa:59283/hsa:7171/hsa:7040/hsa:59285/hsa:3688/hsa:7169/hsa:3696/hsa:1756/hsa:3693/hsa:3673/hsa:3655/hsa:7170/hsa:71/hsa:27092/hsa:115/hsa:7139/hsa:109/hsa:781/hsa:5566/hsa:1605/hsa:22801/hsa:488	27	10	ENSG00000132470/ENSG00000005884/ENSG00000161638/ENSG00000105329/ENSG00000150093/ENSG00000105855/ENSG00000164171/ENSG00000184009/ENSG00000153956/ENSG00000173402	17	ENSG00000140416/ENSG00000075624/ENSG00000142408/ENSG00000167460/ENSG00000130433/ENSG00000198467/ENSG00000198947/ENSG00000082781/ENSG00000091409/ENSG00000143549/ENSG00000075461/ENSG00000162104/ENSG00000118194/ENSG00000138031/ENSG00000072062/ENSG00000137809/ENSG00000174437
hsa05204	Chemical carcinogenesis	14/2710	45/5773	0.98978834156096	0.999999999999421	ENSG00000006534/ENSG00000143198/ENSG00000196502/ENSG00000143819/ENSG00000138061/ENSG00000084207/ENSG00000073756/ENSG00000197448/ENSG00000148834/ENSG00000197165/ENSG00000172955/ENSG00000168765/ENSG00000184254/ENSG00000167165	ALDH3B1/MGST3/SULT1A1/EPHX1/CYP1B1/GSTP1/PTGS2/GSTK1/GSTO1/SULT1A2/ADH6/GSTM4/ALDH1A3/UGT1A6	hsa:221/hsa:4259/hsa:6817/hsa:2052/hsa:1545/hsa:2950/hsa:5743/hsa:373156/hsa:9446/hsa:6799/hsa:130/hsa:2948/hsa:220/hsa:54578	14	9	ENSG00000006534/ENSG00000143198/ENSG00000196502/ENSG00000143819/ENSG00000073756/ENSG00000197448/ENSG00000148834/ENSG00000197165/ENSG00000167165	5	ENSG00000138061/ENSG00000084207/ENSG00000172955/ENSG00000168765/ENSG00000184254
[truncated: 25 more rows]
