# Supplementary material for: A Transcriptome Sequencing Study on Genome-Wide Gene Expression Differences of Lung Cancer Cells Modulated by Fucoidan
Source: Front Bioeng Biotechnol. 2022 Mar 1;10:844924. doi: 10.3389/fbioe.2022.844924 (PMC8923512; doi:10.3389/fbioe.2022.844924)
Supplement: Supplementary file 4 [file DataSheet1.ZIP]

Archive with 90 entries (67 files):
- Figure 1-raw data/
- Figure 1-raw data/.DS_Store
- __MACOSX/
- __MACOSX/Figure 1-raw data/
- __MACOSX/Figure 1-raw data/._.DS_Store
- Figure 1-raw data/16HBE/
- Figure 1-raw data/16HBE/.DS_Store
- __MACOSX/Figure 1-raw data/16HBE/
- __MACOSX/Figure 1-raw data/16HBE/._.DS_Store
- Figure 1-raw data/16HBE/0 mg∩╝Åml/
- Figure 1-raw data/16HBE/0 mg∩╝Åml/.DS_Store
- __MACOSX/Figure 1-raw data/16HBE/0 mg∩╝Åml/
- __MACOSX/Figure 1-raw data/16HBE/0 mg∩╝Åml/._.DS_Store
- Figure 1-raw data/16HBE/0 mg∩╝Åml/0-1.png
- __MACOSX/Figure 1-raw data/16HBE/0 mg∩╝Åml/._0-1.png
- Figure 1-raw data/16HBE/0 mg∩╝Åml/0-2.png
- __MACOSX/Figure 1-raw data/16HBE/0 mg∩╝Åml/._0-2.png
- Figure 1-raw data/16HBE/0 mg∩╝Åml/0-3.png
- __MACOSX/Figure 1-raw data/16HBE/0 mg∩╝Åml/._0-3.png
- Figure 1-raw data/16HBE/100mg∩╝Åml/
- Figure 1-raw data/16HBE/100mg∩╝Åml/.DS_Store
- __MACOSX/Figure 1-raw data/16HBE/100mg∩╝Åml/
- __MACOSX/Figure 1-raw data/16HBE/100mg∩╝Åml/._.DS_Store
- Figure 1-raw data/16HBE/100mg∩╝Åml/100-1.png
- __MACOSX/Figure 1-raw data/16HBE/100mg∩╝Åml/._100-1.png
- Figure 1-raw data/16HBE/100mg∩╝Åml/100-2.png
- __MACOSX/Figure 1-raw data/16HBE/100mg∩╝Åml/._100-2.png
- Figure 1-raw data/16HBE/100mg∩╝Åml/100-3.png
- __MACOSX/Figure 1-raw data/16HBE/100mg∩╝Åml/._100-3.png
- Figure 1-raw data/16HBE/10mg∩╝Åml/
- Figure 1-raw data/16HBE/10mg∩╝Åml/.DS_Store
- __MACOSX/Figure 1-raw data/16HBE/10mg∩╝Åml/
- __MACOSX/Figure 1-raw data/16HBE/10mg∩╝Åml/._.DS_Store
- Figure 1-raw data/16HBE/10mg∩╝Åml/10-1.png
- __MACOSX/Figure 1-raw data/16HBE/10mg∩╝Åml/._10-1.png
- Figure 1-raw data/16HBE/10mg∩╝Åml/10-2.png
- __MACOSX/Figure 1-raw data/16HBE/10mg∩╝Åml/._10-2.png
- Figure 1-raw data/16HBE/10mg∩╝Åml/10-3.png
- Figure 1-raw data/16HBE/1mg∩╝Åml/
- Figure 1-raw data/16HBE/1mg∩╝Åml/.DS_Store
- __MACOSX/Figure 1-raw data/16HBE/1mg∩╝Åml/
- __MACOSX/Figure 1-raw data/16HBE/1mg∩╝Åml/._.DS_Store
- Figure 1-raw data/16HBE/1mg∩╝Åml/1-1.png
- __MACOSX/Figure 1-raw data/16HBE/1mg∩╝Åml/._1-1.png
- Figure 1-raw data/16HBE/1mg∩╝Åml/1-2.png
- __MACOSX/Figure 1-raw data/16HBE/1mg∩╝Åml/._1-2.png
- Figure 1-raw data/16HBE/1mg∩╝Åml/1-3.png
- __MACOSX/Figure 1-raw data/16HBE/1mg∩╝Åml/._1-3.png
- Figure 1-raw data/H226/
- Figure 1-raw data/H226/.DS_Store
- __MACOSX/Figure 1-raw data/H226/
- __MACOSX/Figure 1-raw data/H226/._.DS_Store
- Figure 1-raw data/H226/0mg:ml/
- Figure 1-raw data/H226/0mg:ml/.DS_Store
- __MACOSX/Figure 1-raw data/H226/0mg:ml/
- __MACOSX/Figure 1-raw data/H226/0mg:ml/._.DS_Store
- Figure 1-raw data/H226/0mg:ml/0-1.png
- __MACOSX/Figure 1-raw data/H226/0mg:ml/._0-1.png
- Figure 1-raw data/H226/0mg:ml/0-2.png
- __MACOSX/Figure 1-raw data/H226/0mg:ml/._0-2.png
- Figure 1-raw data/H226/0mg:ml/0-3.png
- __MACOSX/Figure 1-raw data/H226/0mg:ml/._0-3.png
- Figure 1-raw data/H226/100mg:ml/
- Figure 1-raw data/H226/100mg:ml/100-1.png
- __MACOSX/Figure 1-raw data/H226/100mg:ml/
- __MACOSX/Figure 1-raw data/H226/100mg:ml/._100-1.png
- Figure 1-raw data/H226/100mg:ml/100-2.png
- __MACOSX/Figure 1-raw data/H226/100mg:ml/._100-2.png
- Figure 1-raw data/H226/100mg:ml/100-3.png
- __MACOSX/Figure 1-raw data/H226/100mg:ml/._100-3.png
- Figure 1-raw data/H226/10mg:ml/
- Figure 1-raw data/H226/10mg:ml/10-1.png
- __MACOSX/Figure 1-raw data/H226/10mg:ml/
- __MACOSX/Figure 1-raw data/H226/10mg:ml/._10-1.png
- Figure 1-raw data/H226/10mg:ml/10-2.png
- __MACOSX/Figure 1-raw data/H226/10mg:ml/._10-2.png
- Figure 1-raw data/H226/10mg:ml/10-3.png
- __MACOSX/Figure 1-raw data/H226/10mg:ml/._10-3.png
- Figure 1-raw data/H226/1mg:ml/
- Figure 1-raw data/H226/1mg:ml/.DS_Store
- __MACOSX/Figure 1-raw data/H226/1mg:ml/
- __MACOSX/Figure 1-raw data/H226/1mg:ml/._.DS_Store
- Figure 1-raw data/H226/1mg:ml/1-1.png
- __MACOSX/Figure 1-raw data/H226/1mg:ml/._1-1.png
- Figure 1-raw data/H226/1mg:ml/1-2.png
- __MACOSX/Figure 1-raw data/H226/1mg:ml/._1-2.png
- Figure 1-raw data/H226/1mg:ml/1-3.png
- __MACOSX/Figure 1-raw data/H226/1mg:ml/._1-3.png
- Figure 1-raw data/quantitative result.xlsx
- __MACOSX/Figure 1-raw data/._quantitative result.xlsx
