# Supplementary material for: A Transcriptome Sequencing Study on Genome-Wide Gene Expression Differences of Lung Cancer Cells Modulated by Fucoidan
Source: Front Bioeng Biotechnol. 2022 Mar 1;10:844924. doi: 10.3389/fbioe.2022.844924 (PMC8923512; doi:10.3389/fbioe.2022.844924)
Supplement: Supplementary file 4 [file DataSheet1.ZIP › Figure 1-raw data/quantitative result.xlsx]

## Sheet: Fluorescence Intensity
	0mg/ml	1mg/ml	10mg/ml	100mg/ml
H226	617026	122211	73880	11357
	617026	105692	106869	24394
	617026	197810	126634	24563
16HBE	367945	391924	83512	3988
	425773	400776	78177	0
	550884	592321	84102	0

## Sheet: Cell Density
	0mg/ml	1mg/ml	10mg/ml	100mg/ml
H226	1027.14	265.957	174.248	9.17092
	935.434	265.957	265.957	27.5128
	797.87	421.862	284.298	27.5128
16HBE	1054.66	1403.15	247.615	18.3418
	1504.03	1696.62	210.931	0
	2063.46	2081.8	247.615	0

## Sheet: Cell Elongation
	0mg/ml	1mg/ml	10mg/ml	100mg/ml
H226	2.02296	1.25979	1.64833	1.21751
	2.99298	1.18519	1.67696	1.00858
	1.63856	1.91722	1.22797	1.14269
	2.34184	1.81077	1.68174	0
	2.5699	1.15126	1.62261	1.1495
	1.97866	1.80835	1.07483	1.22571
	1.77876	1.40819	1.49534	0
	2.43805	1.82353	1.35363	0
16HBE	2.4693	2.2912	1.77588	1.25277
	2.67815	3.34994	1.47886	0
	2.32368	1.59936	2.3838	0
	2.76736	1.90623	1.72745	1.44393
	2.5803	2.30727	1.8105	0
	2.06152	1.70951	1.8237	0
	2.19512	2.00036	1.71908	0
	2.44487	2.12132	1.59181	0
	2.27498	1.86854	1.3728	0
