# Supplementary material for: A Transcriptome Sequencing Study on Genome-Wide Gene Expression Differences of Lung Cancer Cells Modulated by Fucoidan
Source: Front Bioeng Biotechnol. 2022 Mar 1;10:844924. doi: 10.3389/fbioe.2022.844924 (PMC8923512; doi:10.3389/fbioe.2022.844924)
Supplement: Supplementary file 6 [file DataSheet2.ZIP]

Archive with 7 entries (4 files):
- Figure 2-raw data/
- Figure 2-raw data/.DS_Store
- __MACOSX/
- __MACOSX/Figure 2-raw data/
- __MACOSX/Figure 2-raw data/._.DS_Store
- Figure 2-raw data/cck8.xlsx
- __MACOSX/Figure 2-raw data/._cck8.xlsx
