# Supplementary material for: A Transcriptome Sequencing Study on Genome-Wide Gene Expression Differences of Lung Cancer Cells Modulated by Fucoidan
Source: Front Bioeng Biotechnol. 2022 Mar 1;10:844924. doi: 10.3389/fbioe.2022.844924 (PMC8923512; doi:10.3389/fbioe.2022.844924)
Supplement: Supplementary file 6 [file DataSheet2.ZIP › Figure 2-raw data/cck8.xlsx]

## Sheet: Sheet1
H226	Day	0			1			10			100
	1	0.455	0.436	0.425	0.38	0.414	0.394	0.139	0.154	0.148	0.234	0.234	0.231
	3	1.477	1.288	1.274	0.941	0.915	0.989	0.185	0.164	0.209	0.21	0.217	0.263
	5	2.337	2.116	2.042	1.698	1.425	1.369	0.164	0.146	0.173	0.239	0.232	0.244
16HBE	Day	0				1				10				100
	1	0.189	0.191	0.193	0.195	0.208	0.21	0.204	0.197	0.171	0.167	0.171	0.167	0.184	0.186	0.19	0.199
	3	0.429	0.399	0.424	0.414	0.411	0.413	0.421	0.372	0.187	0.191	0.192	0.176	0.214	0.205	0.219	0
	5	0.978	0.838	0.884	0.834	0.8	0.902	1.011	0.71	0.245	0.23	0.191	0.186	0.241	0.245	0.241	0.257
