# Supplementary material for: A Transcriptome Sequencing Study on Genome-Wide Gene Expression Differences of Lung Cancer Cells Modulated by Fucoidan
Source: Front Bioeng Biotechnol. 2022 Mar 1;10:844924. doi: 10.3389/fbioe.2022.844924 (PMC8923512; doi:10.3389/fbioe.2022.844924)
Supplement: Supplementary file 7 [file Table1.XLSX]

## Sheet: Sheet1
	0h Area	12h Area	24h Area	48h Area
0-1	53.619	45.883	27.559	17.583
0-2	51.245	42.917	24.498	19.142
0.1-1	49.097	45.672	40.916	38.312
0.1-2	52.308	49.316	43.095	41.874
0-1		0.855723	0.513978	0.327925
0-2		0.837487	0.478056	0.373539
0.1-1		0.93024	0.833371	0.780333
0.1-2		0.9428	0.82387	0.800528
0-1		0.144277	0.486022	0.672075
0-2		0.162513	0.521944	0.626461
0.1-1		0.0697599	0.166629	0.219667
0.1-2		0.0571997	0.17613	0.199472
0-1		14.4277	48.6022	67.2075
0-2		16.2513	52.1944	62.6461
0.1-1		6.97599	16.6629	21.9667
0.1-2		5.71997	17.613	19.9472
