# Supplementary material for: A Transcriptome Sequencing Study on Genome-Wide Gene Expression Differences of Lung Cancer Cells Modulated by Fucoidan
Source: Front Bioeng Biotechnol. 2022 Mar 1;10:844924. doi: 10.3389/fbioe.2022.844924 (PMC8923512; doi:10.3389/fbioe.2022.844924)
Supplement: Supplementary file 8 [file DataSheet5.ZIP]

Archive with 11 entries (8 files):
- 24h/
- 24h/.DS_Store
- __MACOSX/
- __MACOSX/24h/
- __MACOSX/24h/._.DS_Store
- 24h/0-1.tif
- __MACOSX/24h/._0-1.tif
- 24h/0-2.tif
- 24h/0.1-1.tif
- 24h/0.1-2.tif
- __MACOSX/24h/._0.1-2.tif
