# Supplementary material for: A Transcriptome Sequencing Study on Genome-Wide Gene Expression Differences of Lung Cancer Cells Modulated by Fucoidan
Source: Front Bioeng Biotechnol. 2022 Mar 1;10:844924. doi: 10.3389/fbioe.2022.844924 (PMC8923512; doi:10.3389/fbioe.2022.844924)
Supplement: Supplementary file 9 [file DataSheet7.ZIP]

Archive with 8 entries (5 files):
- Figure 4-raw data/
- Figure 4-raw data/all_compare.xls
- Figure 4-raw data/cluster1_heatmap.xls
- Figure 4-raw data/correlation.xls
- Figure 4-raw data/gene_fpkm.xls
- __MACOSX/
- __MACOSX/Figure 4-raw data/
- __MACOSX/Figure 4-raw data/._gene_fpkm.xls
