# Supplementary material for: A Transcriptome Sequencing Study on Genome-Wide Gene Expression Differences of Lung Cancer Cells Modulated by Fucoidan
Source: Front Bioeng Biotechnol. 2022 Mar 1;10:844924. doi: 10.3389/fbioe.2022.844924 (PMC8923512; doi:10.3389/fbioe.2022.844924)
Supplement: Supplementary file 9 [file DataSheet7.ZIP › Figure 4-raw data/all_compare.xls]

gene_id	B2_count	A2_count	A3_count	B1_count	A1_count	B3_count	B2_fpkm	A2_fpkm	A3_fpkm	B1_fpkm	A1_fpkm	B3_fpkm	BvsA_B	BvsA_A	BvsA_log2FoldChange	BvsA_pvalue	BvsA_padj	gene_name	gene_chr	gene_start	gene_end	gene_strand	gene_length	gene_biotype	gene_description	tf_family
ENSG00000198804	238326	160026	162521	243170	178666	274568	9981.25272953693	6262.51832004517	5792.99419058271	9936.98712856317	6477.88813836913	10230.1223045152	260056.122059044	159866.870224921	0.701957474780226	1.0792548383698e-46	3.89074500532619e-45	MT-CO1	MT	5904	7445	+	1542	protein_coding	mitochondrially encoded cytochrome c oxidase I [Source:HGNC Symbol;Acc:HGNC:7419]	-
ENSG00000156508	213159	179043	195619	224840	198144	242886	2314.35894312844	1816.47414058199	1807.6654416846	2381.9449656413	1862.45534892194	2346.10152707065	234320.868634635	182554.625949203	0.360156315266733	1.34347581796994e-97	1.22144889245481e-95	EEF1A1	6	73515750	73523797	-	5948	protein_coding	eukaryotic translation elongation factor 1 alpha 1 [Source:HGNC Symbol;Acc:HGNC:3189]	-
ENSG00000170421	130437	131391	140528	138754	139803	154944	1224.18554128983	1152.27700051525	1122.50759548013	1270.64157196078	1135.90192771835	1293.71461663904	145828.57023565	131284.165448446	0.15163087051956	3.9709219204443e-14	4.31797215596505e-13	KRT8	12	52897187	52949954	-	6881	protein_coding	keratin 8 [Source:HGNC Symbol;Acc:HGNC:6446]	-
ENSG00000198712	113750	84667	93355	117881	92657	127690	10739.7285754578	7469.66118669308	7501.69602773575	10859.6746909228	7573.52453190002	10725.4633845644	123683.517646686	86262.7001504736	0.519821702736021	7.29571636025762e-265	2.26629269204136e-262	MT-CO2	MT	7586	8269	+	684	protein_coding	mitochondrially encoded cytochrome c oxidase II [Source:HGNC Symbol;Acc:HGNC:7421]	-
ENSG00000198886	87007	78442	86445	89125	84928	96496	4077.58458596637	3435.12285430158	3448.01099360526	4075.48624299396	3445.70095108897	4023.23474187437	93860.689602312	79619.5160660415	0.237361431211818	3.05896748511417e-57	1.39737833302838e-55	MT-ND4	MT	10760	12137	+	1378	protein_coding	mitochondrially encoded NADH:ubiquinone oxidoreductase core subunit 4 [Source:HGNC Symbol;Acc:HGNC:7459]	-
ENSG00000163430	71269	91989	101530	72547	98545	78257	527.392186318326	636.082950631288	639.451176887356	523.821823678317	631.314146855166	515.197205255517	76469.7630737738	93089.3716408474	-0.283779545353201	7.03036286662145e-71	4.29612797075707e-69	FSTL1	3	120392293	120451253	-	8727	protein_coding	follistatin like 1 [Source:HGNC Symbol;Acc:HGNC:3972]	-
ENSG00000196924	73768	85366	89183	75136	89418	85638	450.064904640875	486.672608071076	463.094044388618	447.287039933063	472.291351533986	464.82655749611	80657.3351176031	84202.9211373429	-0.061975139610165	0.00295705388454204	0.00966396112573989	FLNA	X	154348524	154374638	-	10585	protein_coding	filamin A [Source:HGNC Symbol;Acc:HGNC:3754]	-
ENSG00000106366	86597	69859	76089	89488	72849	98175	1753.1140319186	1321.52235725546	1311.0195686879	1767.67827790799	1276.75866805171	1768.17606011731	94380.1444146139	69760.3632341828	0.43611702064394	2.90184907652967e-143	4.25863488884725e-141	SERPINE1	7	101127089	101139266	+	3190	protein_coding	serpin family E member 1 [Source:HGNC Symbol;Acc:HGNC:8583]	-
ENSG00000113140	61811	85835	91609	63842	90467	69192	826.279036309357	1072.1861854477	1042.26723584046	832.719150659131	1046.95750588111	822.875488566193	67071.141046817	85435.2259316495	-0.349113862072099	9.02579963331225e-97	8.12670790172337e-95	SPARC	5	151661096	151687165	-	4831	protein_coding	secreted protein acidic and cysteine rich [Source:HGNC Symbol;Acc:HGNC:11219]	-
ENSG00000103888	76479	55360	58988	77689	59985	86439	648.079435773216	438.355997740886	425.431546771495	642.357317626095	440.054640442807	651.647977463706	82794.0486206109	55584.7906835727	0.574889650084529	2.85998592028004e-233	7.6149167974542e-231	CEMIP	15	80779343	80951776	+	7621	protein_coding	cell migration inducing hyaluronidase 1 [Source:HGNC Symbol;Acc:HGNC:29213]	-
ENSG00000150687	65341	54059	58010	67715	56564	73348	359.890951309419	278.226177833118	271.936807614981	363.915989391096	269.713798666546	359.410453334008	71047.280880852	53775.0007426731	0.40189169308234	2.0983783133136e-120	2.59003807970456e-118	PRSS23	11	86791059	86952910	+	11725	protein_coding	serine protease 23 [Source:HGNC Symbol;Acc:HGNC:14370]	-
ENSG00000111057	56341	61711	65283	58322	66214	65800	1130.67167678017	1157.22918404118	1115.04410161048	1142.0246420297	1150.37567062439	1174.77618296099	62059.1517600276	61612.2944823282	0.0105319762758984	0.597854010488417	0.748793968650165	KRT18	12	52948871	52952901	+	3218	protein_coding	keratin 18 [Source:HGNC Symbol;Acc:HGNC:6430]	-
ENSG00000184009	54268	56507	60202	57021	59582	61231	1170.94123882535	1139.30070814721	1105.55965925397	1200.48632920706	1112.97206475294	1175.3843793405	59383.2365635157	56219.2077330028	0.0790375928431583	1.30682011927379e-05	6.51940936376471e-05	ACTG1	17	81509971	81523847	-	2993	protein_coding	actin gamma 1 [Source:HGNC Symbol;Acc:HGNC:144]	-
ENSG00000124107	77271	28420	30663	83391	31395	91031	8372.7529118648	2877.53521461178	2827.7848543096	8816.61807831441	2945.03276666777	8775.22646387238	86565.897938498	28840.2530415798	1.58575708534197	0	0	SLPI	20	45252239	45254564	-	596	protein_coding	secretory leukocyte peptidase inhibitor [Source:HGNC Symbol;Acc:HGNC:11092]	-
ENSG00000099194	76491	32273	34574	75453	34086	82751	921.25854904115	363.20796312345	354.405782143319	886.704287650585	355.406309476697	886.669399325739	80824.9222127607	32185.0088847562	1.32843740598091	0	0	SCD	10	100347124	100364834	+	5362	protein_coding	stearoyl-CoA desaturase [Source:HGNC Symbol;Acc:HGNC:10571]	-
ENSG00000198938	65861	33055	35018	69177	37760	72695	5425.13137896869	2544.27430584416	2455.00994920486	5559.99969235961	2692.72390851541	5327.25833478622	71540.6081510371	33734.539326156	1.08451432474855	0	0	MT-CO3	MT	9207	9990	+	784	protein_coding	mitochondrially encoded cytochrome c oxidase III [Source:HGNC Symbol;Acc:HGNC:7422]	-
ENSG00000169504	46852	53088	59614	46409	56936	50460	673.126115788077	712.704501021877	728.947998710648	650.58136696919	708.162882893085	644.960072240135	49501.8083748868	54056.7394641993	-0.127091045227926	1.96810263740517e-10	1.63610601944503e-09	CLIC4	1	24745357	24844324	+	4495	protein_coding	chloride intracellular channel 4 [Source:HGNC Symbol;Acc:HGNC:13518]	-
ENSG00000167658	46733	50474	52978	48275	52626	54074	749.445460926744	756.360651140512	723.089258574333	755.387439324183	730.625179620933	771.475513941601	51278.0755683087	49786.0468889043	0.0427356111373554	0.03444244001702	0.0851632876992171	EEF2	19	3976056	3985469	-	4027	protein_coding	eukaryotic translation elongation factor 2 [Source:HGNC Symbol;Acc:HGNC:3214]	-
ENSG00000075624	39702	57333	60355	42089	57204	45062	728.603276953764	983.169129418532	942.696659666647	753.665172739552	908.83079561714	735.709689300638	43661.1844175295	55801.3661976704	-0.353889842182596	2.27025807350196e-47	8.31298034851268e-46	ACTB	7	5527147	5563784	-	3519	protein_coding	actin beta [Source:HGNC Symbol;Acc:HGNC:132]	-
ENSG00000210082	62580	26665	28158	61245	32431	77167	2592.31304681627	1032.13927964486	992.735769196696	2475.44698627493	1163.02788749201	2843.81133413548	68996.625377456	27801.625546734	1.31136231102677	1.93426713475145e-46	6.91955294769625e-45	MT-RNR2	MT	1671	3229	+	1559	Mt_rRNA	mitochondrially encoded 16S RNA [Source:HGNC Symbol;Acc:HGNC:7471]	-
ENSG00000182718	39779	44018	48446	41966	48240	45516	291.129600085826	301.028517587189	301.766069482606	299.682362037058	305.645286832924	296.356098470518	43791.5565533969	44841.555822876	-0.0341725233835795	0.0536798311588642	0.124509188425747	ANXA2	15	60347134	60402883	-	8824	protein_coding	annexin A2 [Source:HGNC Symbol;Acc:HGNC:537]	-
ENSG00000146674	37061	47887	52136	37911	49774	41246	523.605155719443	632.192358997172	626.908946311985	522.616509642189	608.789601290732	518.424951234365	40007.9658954767	47761.9130703782	-0.255562938637415	8.36125916816936e-43	2.70081712957263e-41	IGFBP3	7	45912245	45921874	-	4571	protein_coding	insulin like growth factor binding protein 3 [Source:HGNC Symbol;Acc:HGNC:5472]	-
ENSG00000013588	33968	48126	51981	34229	51182	37336	259.911521870515	344.096419333267	338.516751239445	255.552933731134	339.03982042715	254.156148530495	36336.083707272	48235.2842445235	-0.408717571271627	2.72112135341605e-121	3.38108398566455e-119	GPRC5A	12	12890782	12917937	+	8440	protein_coding	G protein-coupled receptor class C group 5 member A [Source:HGNC Symbol;Acc:HGNC:9836]	-
ENSG00000074800	36520	43355	47018	38634	46475	41735	447.016942741825	495.880735816285	489.820937906816	461.417428808428	492.482173735594	454.475954366772	40224.5369626818	43626.6859815115	-0.117084291546371	5.89668598122633e-11	5.11174108456262e-10	ENO1	1	8861000	8879250	-	5276	protein_coding	enolase 1 [Source:HGNC Symbol;Acc:HGNC:3350]	-
ENSG00000091986	31564	48472	53347	32036	53059	34792	155.948507261648	223.781900641892	224.325770325652	154.43956743109	226.947890051402	152.927595228083	33876.9878365415	49359.1098128341	-0.543105014719716	8.13150604562094e-222	1.96824687893874e-219	CCDC80	3	112596794	112649530	-	13071	protein_coding	coiled-coil domain containing 80 [Source:HGNC Symbol;Acc:HGNC:30649]	-
ENSG00000132470	48140	32465	33783	49522	34344	54710	459.825606131894	289.765919153478	274.640928103189	461.54743959808	283.998367117278	464.912323433753	52430.3262769728	32087.3055390786	0.708533738635915	9.64102821712141e-266	3.04558447306286e-263	ITGB4	17	75721328	75757818	+	6761	protein_coding	integrin subunit beta 4 [Source:HGNC Symbol;Acc:HGNC:6158]	-
ENSG00000067225	42693	36763	39144	45002	39364	49202	321.679348313326	258.83457123794	251.02194391936	330.848695361741	256.769615949982	329.812066653904	47099.0727399032	36756.4955697886	0.357805454461126	1.37598648005309e-78	9.71425606637481e-77	PKM	15	72199029	72231822	-	8571	protein_coding	pyruvate kinase M1/2 [Source:HGNC Symbol;Acc:HGNC:9021]	-
ENSG00000198899	47204	30876	33620	51755	34447	51144	4476.40829433539	2736.00416154714	2713.49220283261	4788.88388814367	2828.0051540325	4314.8217461396	51733.2199104509	31533.0054380972	0.714201840649818	1.68090779547743e-50	6.58167216220764e-49	MT-ATP6	MT	8527	9207	+	681	protein_coding	mitochondrially encoded ATP synthase membrane subunit 6 [Source:HGNC Symbol;Acc:HGNC:7414]	-
ENSG00000171345	40112	36384	37868	41852	37571	46964	1108.91812039453	939.897377523112	890.999603544007	1128.94422002909	899.199008948874	1155.06791476398	44337.0461139409	35675.473027998	0.313755981228409	5.17993661033738e-44	1.71176699545156e-42	KRT19	17	41523617	41528308	-	2336	protein_coding	keratin 19 [Source:HGNC Symbol;Acc:HGNC:6436]	-
ENSG00000112096	55968	21652	24034	54793	22464	60212	219.148312497691	79.2211591657643	80.0948105822346	209.34111191727	76.1488475378773	209.74840806051	58884.5265763294	21724.2438253511	1.43855679583798	0	0	SOD2	6	159669057	159745186	-	16493	protein_coding	superoxide dismutase 2 [Source:HGNC Symbol;Acc:HGNC:11180]	-
ENSG00000111640	42733	31348	33986	45314	34317	50774	925.762124845153	634.586304972064	626.637033850959	957.854470445628	643.610680078014	978.576274205542	47728.7275458742	31764.2129840953	0.58756029539196	4.15646329311821e-164	7.10717090432451e-162	GAPDH	12	6533927	6538374	+	2981	protein_coding	glyceraldehyde-3-phosphate dehydrogenase [Source:HGNC Symbol;Acc:HGNC:4141]	-
ENSG00000142949	30911	40207	42202	31731	42606	34856	186.354761218597	226.502989901694	216.541155509475	186.656148933166	222.369952099663	186.94861939614	33554.1459076473	39873.2417946535	-0.248833807648273	4.76934046313601e-37	1.31301281465183e-35	PTPRF	1	43525187	43623666	+	10712	protein_coding	protein tyrosine phosphatase, receptor type F [Source:HGNC Symbol;Acc:HGNC:9670]	-
ENSG00000147403	36651	32770	35822	39060	34025	42432	490.553651637771	409.847185436553	408.066076797374	510.110223310515	394.254555051778	505.25598198088	40646.0327060428	32717.4201999547	0.313141001764156	1.66809367006137e-49	6.34488363726609e-48	RPL10	X	154389955	154409168	+	4825	protein_coding	ribosomal protein L10 [Source:HGNC Symbol;Acc:HGNC:10298]	-
ENSG00000127022	37289	31411	35161	38151	34437	41471	386.226688930541	304.010188230487	309.957922347965	385.565861908545	308.791086991132	382.140730319198	40247.2435456104	32184.2820247428	0.322426453621847	3.46758344622597e-77	2.40255837437768e-75	CANX	5	179678628	179730925	+	6235	protein_coding	calnexin [Source:HGNC Symbol;Acc:HGNC:1473]	-
ENSG00000166710	43740	21675	24086	44657	23671	48488	464.670003021925	215.164092457284	217.776252118509	462.899282040066	217.700970713636	458.265757311381	47126.2265646292	22125.4832639576	1.09071503259132	0	0	B2M	15	44711487	44718877	+	6079	protein_coding	beta-2-microglobulin [Source:HGNC Symbol;Acc:HGNC:914]	-
ENSG00000198786	34244	26410	28155	34983	36776	43549	1220.46209878552	879.53482745157	854.034311429688	1216.54439723254	1134.70299428447	1380.81429005473	38698.373879217	29073.5143465874	0.412569902689369	0.00543710188592078	0.0167360371510803	MT-ND5	MT	12337	14148	+	1812	protein_coding	mitochondrially encoded NADH:ubiquinone oxidoreductase core subunit 5 [Source:HGNC Symbol;Acc:HGNC:7461]	-
ENSG00000089157	31291	32761	34223	33281	35318	35224	505.066883276063	494.118860985618	470.14032876957	524.151607388327	493.518519421671	505.807658087045	34356.0569555589	32627.127587215	0.0745341404078055	0.00116148365860035	0.00416623025962148	RPLP0	12	120196686	120201235	-	4001	protein_coding	ribosomal protein lateral stalk subunit P0 [Source:HGNC Symbol;Acc:HGNC:10371]	-
ENSG00000109971	24787	37341	41137	25197	40715	28070	330.1184403803	464.704195482572	466.292481957723	327.435496208978	469.437909863036	332.587182367971	26857.665788514	37986.9125565447	-0.500130328757017	1.29674997595329e-181	2.59879850019542e-179	HSPA8	11	123057489	123063230	-	4849	protein_coding	heat shock protein family A (Hsp70) member 8 [Source:HGNC Symbol;Acc:HGNC:5241]	-
ENSG00000198727	35716	26118	27044	36596	27991	39893	2021.50663850233	1381.32892619834	1302.75654473671	2021.05010602378	1371.54061677962	2008.75204503548	38623.7061260313	25885.8563686527	0.577421044551937	7.74003590955387e-151	1.18244909247758e-148	MT-CYB	MT	14747	15887	+	1141	protein_coding	mitochondrially encoded cytochrome b [Source:HGNC Symbol;Acc:HGNC:7427]	-
ENSG00000188157	34199	27891	28212	35939	28022	38430	205.29570768342	156.449932105447	144.138605482863	210.505552156189	145.62753295366	205.236275079395	37373.8961041981	26853.1805611945	0.477078398228074	5.5430145735118e-74	3.65055496894392e-72	AGRN	1	1020123	1056118	+	10758	protein_coding	agrin [Source:HGNC Symbol;Acc:HGNC:329]	-
ENSG00000087086	40200	19119	20062	43172	19635	47373	2956.85167281933	1314.05484114081	1255.9076070069	3098.39482554363	1250.29442069867	3099.92831987926	44965.5740509719	18763.1636249659	1.2611329964057	0	0	FTL	19	48965301	48966878	+	878	protein_coding	ferritin light chain [Source:HGNC Symbol;Acc:HGNC:3999]	-
ENSG00000184254	27699	31408	34525	28922	33075	31436	309.910128318047	328.364949406523	328.764825021468	315.741091207216	320.368224188162	312.907690395552	30304.4805403327	31561.7578866483	-0.0586042523782845	0.00183549308897013	0.00628627713932843	ALDH1A3	15	100877714	100916626	+	5772	protein_coding	aldehyde dehydrogenase 1 family member A3 [Source:HGNC Symbol;Acc:HGNC:409]	-
ENSG00000125730	42899	15292	16871	44037	16494	47641	332.662965082664	110.806798238692	111.346889572681	333.200860951743	110.728948859759	328.666493745432	46331.6459540828	15507.823300875	1.57893808651807	0	0	C3	19	6677704	6730562	-	8328	protein_coding	complement C3 [Source:HGNC Symbol;Acc:HGNC:1318]	-
ENSG00000096384	22730	34370	36892	24016	38063	25828	492.584989677076	695.994970627774	680.446393667872	507.824344998378	714.105954436536	497.954650852777	24977.7074486703	34849.3956336557	-0.480476328561375	7.64890981638995e-110	8.24048445999283e-108	HSP90AB1	6	44246166	44253888	+	2980	protein_coding	heat shock protein 90 alpha family class B member 1 [Source:HGNC Symbol;Acc:HGNC:5258]	-
ENSG00000135480	14672	43299	44918	15649	44683	17117	231.497111066251	638.379533391361	603.19349168285	240.920608888207	610.346533954778	240.270905648111	16317.7605879248	42401.6588826296	-1.37747778490092	0	0	KRT7	12	52232520	52252186	+	4093	protein_coding	keratin 7 [Source:HGNC Symbol;Acc:HGNC:6445]	-
ENSG00000124942	24312	31488	33417	24866	36795	29031	80.6611261308337	97.6188083797288	94.360673368865	80.4971728004056	105.684258022383	85.6885644397554	26878.2510385112	32411.5146263854	-0.270036609597976	2.27991536204177e-06	1.24796072005094e-05	AHNAK	11	62433542	62556235	-	19465	protein_coding	AHNAK nucleoprotein [Source:HGNC Symbol;Acc:HGNC:347]	-
ENSG00000140988	25037	30058	32706	26664	32557	29697	670.07431245995	751.701802232938	744.985965450864	696.301105907457	754.332746034416	707.083228804671	27987.9883764603	30384.7564353622	-0.118375472397313	3.24707367681332e-08	2.19589837403653e-07	RPS2	16	1962052	1964860	-	2413	protein_coding	ribosomal protein S2 [Source:HGNC Symbol;Acc:HGNC:10404]	-
ENSG00000197746	37121	18151	19582	38694	18998	40737	740.127806868911	338.167947874127	332.295208466584	752.769103195307	327.923725135505	722.592374853383	40142.0536137664	18089.5931189258	1.14997052231695	0	0	PSAP	10	71816298	71851375	-	3239	protein_coding	prosaposin [Source:HGNC Symbol;Acc:HGNC:9498]	-
ENSG00000166598	30189	24307	27255	30865	26678	33300	415.251426267768	312.419834260734	319.071908880535	414.247399647638	317.682707273996	407.496531265525	32487.975644132	24928.7568042288	0.381937131180379	3.36310088991758e-93	2.88854720674119e-91	HSP90B1	12	103930107	103953645	+	4695	protein_coding	heat shock protein 90 beta family member 1 [Source:HGNC Symbol;Acc:HGNC:12028]	-
ENSG00000005884	31684	22426	23808	33041	23801	35993	208.748473548935	138.063841452881	133.501515705773	212.406396422706	135.755179917545	210.968991867809	34660.5833329504	22334.17890201	0.634179484505513	4.62038769854042e-235	1.24804037573038e-232	ITGA3	17	50055968	50090481	+	9802	protein_coding	integrin subunit alpha 3 [Source:HGNC Symbol;Acc:HGNC:6139]	-
ENSG00000174444	23707	28966	31867	26208	31306	27812	271.597999577284	310.086832511697	310.721372328054	292.964468697278	310.495599543511	283.465014305839	26740.9570506865	29366.9197587504	-0.13508932223101	1.73996008548434e-08	1.21050302625073e-07	RPL4	15	66498015	66524532	-	5637	protein_coding	ribosomal protein L4 [Source:HGNC Symbol;Acc:HGNC:10353]	-
ENSG00000168615	30780	22539	25781	31071	24740	33512	287.541186594421	196.748268932027	204.979855564075	283.215997100015	200.082470838342	278.515307727841	32842.227017424	23272.6249738348	0.496714701527037	1.64212034963403e-123	2.08202986914824e-121	ADAM9	8	38996869	39105144	+	6913	protein_coding	ADAM metallopeptidase domain 9 [Source:HGNC Symbol;Acc:HGNC:216]	-
ENSG00000142541	25152	27512	29390	26950	28867	29552	685.654713087498	700.809427355005	681.88714967562	716.840963685051	681.259380037454	716.699492122936	28083.7436850493	27351.7092367387	0.0382850739029708	0.0824119389783522	0.177346001463864	RPL13A	19	49487554	49492308	+	2369	protein_coding	ribosomal protein L13a [Source:HGNC Symbol;Acc:HGNC:10304]	-
ENSG00000198763	29136	23516	25461	29455	25595	31110	1805.76076044618	1361.87913379304	1343.03001506263	1781.23169503053	1373.29335432355	1715.32955873185	30906.7118334257	23771.4399891892	0.37855775974879	2.84949071531514e-67	1.62412256734078e-65	MT-ND2	MT	4470	5511	+	1042	protein_coding	mitochondrially encoded NADH:ubiquinone oxidoreductase core subunit 2 [Source:HGNC Symbol;Acc:HGNC:7456]	-
ENSG00000142192	29755	21354	23895	31360	23204	33060	304.239665741594	204.023385732384	207.942324428845	312.86936366536	205.398202646922	300.729482702216	32428.5389778873	21812.3443785707	0.571988127535257	7.30742738077352e-173	1.36195831522857e-170	APP	21	25880550	26171128	-	6316	protein_coding	amyloid beta precursor protein [Source:HGNC Symbol;Acc:HGNC:620]	-
ENSG00000070756	24202	27056	29464	23899	28763	26568	328.90678046496	343.581674184192	340.795031629258	316.907416861388	338.402570126655	321.216399614895	25706.0668192856	27188.0046938105	-0.0808807727726363	4.68228815486058e-05	0.00021473544938556	PABPC1	8	100685816	100722809	-	4752	protein_coding	poly(A) binding protein cytoplasmic 1 [Source:HGNC Symbol;Acc:HGNC:8554]	-
ENSG00000092820	23273	26395	28685	24129	28345	26611	449.721785192666	476.604407279791	471.765729749741	454.948234552542	474.182933714282	457.477805080798	25465.3512847259	26594.627255147	-0.0624896991999764	0.000619562138636316	0.00234750948158236	EZR	6	158765741	158819412	-	3342	protein_coding	ezrin [Source:HGNC Symbol;Acc:HGNC:12691]	-
ENSG00000071967	34691	15628	17511	35078	16854	37465	432.833187872456	182.201508444185	185.949348531622	427.041087385605	182.047460652147	415.859616388624	36937.9973394824	15930.6138418071	1.21312973681427	0	0	CYBRD1	2	171522247	171558133	+	5176	protein_coding	cytochrome b reductase 1 [Source:HGNC Symbol;Acc:HGNC:20797]	-
ENSG00000100345	21037	28560	29823	21135	30498	23985	150.751147245591	191.240492443222	181.889708210513	147.778132949794	189.202155804184	152.909271454494	22758.2472656706	28348.7060796748	-0.316719307905198	2.66114503036746e-44	8.88860592759655e-43	MYH9	22	36281277	36388067	-	9012	protein_coding	myosin heavy chain 9 [Source:HGNC Symbol;Acc:HGNC:7579]	-
ENSG00000173706	18873	30114	32398	18839	32947	20985	122.802844476215	183.096804109215	179.417857559895	119.606955772411	185.592859841993	121.476910331722	20202.9921572987	30430.9325855421	-0.590959281492186	3.88392785790128e-184	7.86833124082218e-182	HEG1	3	124965710	125055958	-	9925	protein_coding	heart development protein with EGF like domains 1 [Source:HGNC Symbol;Acc:HGNC:29227]	-
ENSG00000134013	26537	20739	22346	27973	21813	31175	300.290749489501	219.291991860045	215.213694364211	308.85901280364	213.689621740613	313.844027910205	29466.3020530544	20693.442292453	0.51009915504753	2.30798369245635e-125	2.98723611527788e-123	LOXL2	8	23297189	23425328	-	5707	protein_coding	lysyl oxidase like 2 [Source:HGNC Symbol;Acc:HGNC:6666]	-
ENSG00000168028	20657	26807	29210	21792	28661	23018	338.930117165485	410.994450554995	407.900697550368	348.876009913719	407.110358657594	335.99110131904	22541.7705046332	26993.9534941942	-0.260099033849638	2.71945866965889e-38	7.76190975269562e-37	RPSA	3	39406689	39412542	+	3936	protein_coding	ribosomal protein SA [Source:HGNC Symbol;Acc:HGNC:6502]	-
ENSG00000132561	23119	23890	26314	24547	25743	26463	215.350481321193	207.939877041351	208.614096335576	223.103471826586	207.593552041006	219.297235005666	25509.4929441833	24206.2457393295	0.0756817354011891	0.000114998357391764	0.000493975974525216	MATN2	8	97868840	98036716	+	6933	protein_coding	matrilin 2 [Source:HGNC Symbol;Acc:HGNC:6908]	-
ENSG00000198431	23207	24205	27101	23615	25800	26076	223.420978904827	217.748346750821	222.05995274577	221.831901640629	215.031733241941	223.338295737011	25088.3834812181	24572.3821118107	0.0299583267579569	0.123743381296088	0.245223725741253	TXNRD1	12	104215779	104350305	+	6708	protein_coding	thioredoxin reductase 1 [Source:HGNC Symbol;Acc:HGNC:12437]	-
ENSG00000124212	25867	20355	22974	25991	24447	27732	299.424755545975	220.169714158061	226.338397187079	293.559226046989	244.988170544379	285.588101534421	27419.0715864899	21580.6834965997	0.345374246743248	7.3302408984035e-12	6.85848543496207e-11	PTGIS	20	49503874	49568146	-	5579	protein_coding	prostaglandin I2 synthase [Source:HGNC Symbol;Acc:HGNC:9603]	-
ENSG00000134333	22371	20722	23047	23826	22711	26288	232.643969614003	201.364497407999	203.986197531678	241.762336078923	204.465745628181	243.209886607857	24928.8827212976	21184.0851579662	0.234919524803201	9.00361176430201e-28	1.86041370358161e-26	LDHA	11	18394388	18408425	+	6210	protein_coding	lactate dehydrogenase A [Source:HGNC Symbol;Acc:HGNC:6535]	-
ENSG00000145934	21569	22809	23610	21608	24131	23995	126.147971012203	124.652598348522	117.523908143666	123.309329022005	122.18094514254	124.849926439557	23120.3784857478	22505.796281996	0.0389935818462158	0.0916492611860006	0.193340003393852	TENM2	5	167284799	168264157	+	11042	protein_coding	teneurin transmembrane protein 2 [Source:HGNC Symbol;Acc:HGNC:29943]	-
ENSG00000150938	19421	24804	27497	19476	25392	21057	176.103351344268	210.166061965399	212.20779127631	172.316515019084	199.329163201999	169.867309113406	20648.6382980104	24768.7408115383	-0.262551901980718	3.61746075890527e-26	7.037811443056e-25	CRIM1	2	36355926	36551135	+	7122	protein_coding	cysteine rich transmembrane BMP regulator 1 [Source:HGNC Symbol;Acc:HGNC:2359]	-
ENSG00000196262	19835	22544	25449	20996	25352	23154	289.021702593004	306.954537273954	315.608688679386	298.514834911185	319.807303767806	300.152217734716	22007.9431194597	23363.6360640577	-0.0862247944723502	0.000120108810657184	0.000514263269705627	PPIA	7	44796680	44824564	+	4432	protein_coding	peptidylprolyl isomerase A [Source:HGNC Symbol;Acc:HGNC:9253]	-
ENSG00000243566	26909	14344	15460	30249	14762	32737	653.301904209219	325.410433330351	319.452163492399	716.569784669411	310.269772928781	707.086460151115	30904.9728831608	14212.294070918	1.12086932457404	0	0	UPK3B	7	76510428	76516521	+	2660	protein_coding	uroplakin 3B [Source:HGNC Symbol;Acc:HGNC:21444]	-
ENSG00000134871	12056	30687	32375	12450	32278	14058	40.3553833330028	95.983703339424	92.2333522677245	40.6629322909471	93.5368534832154	41.8638392404407	13261.9555377666	30408.0589982489	-1.19684301824834	0	0	COL4A2	13	110305812	110513209	+	19293	protein_coding	collagen type IV alpha 2 chain [Source:HGNC Symbol;Acc:HGNC:2203]	-
ENSG00000142156	27494	14648	15496	28773	15253	31579	332.315620780667	165.438273962048	159.408844711668	339.335329244773	159.604818838897	339.569346163208	30223.8605388102	14479.5430356018	1.06191946449779	0	0	COL6A1	21	45981737	46005050	+	5343	protein_coding	collagen type VI alpha 1 chain [Source:HGNC Symbol;Acc:HGNC:2211]	-
ENSG00000130702	19957	22613	22992	20492	22958	23319	90.1842379952659	95.4857133145898	88.4284703036209	90.3547178737085	89.8146818459033	93.748123298724	21927.3906408574	21882.7652433479	0.00321792745711564	0.905184837518077	0.94941223786807	LAMA5	20	62307955	62367312	-	14291	protein_coding	laminin subunit alpha 5 [Source:HGNC Symbol;Acc:HGNC:6485]	-
ENSG00000100316	19223	21531	23209	20051	23060	21780	259.33177969771	271.421100313617	266.483903800436	263.937874940279	269.321967793061	261.402494288347	21012.1576351954	21616.1366301864	-0.0408048193409411	0.0359082983640261	0.0880830028043063	RPL3	22	39312882	39320389	-	4787	protein_coding	ribosomal protein L3 [Source:HGNC Symbol;Acc:HGNC:10332]	-
ENSG00000138119	22641	16335	17800	22776	17695	24959	172.566464032774	116.338849776357	115.467769525863	169.382818017735	116.75870354375	169.240871861493	24229.1774895289	16521.1536437061	0.552380045948478	4.13388579701802e-173	7.86197586579815e-171	MYOF	10	93306429	93482317	-	8473	protein_coding	myoferlin [Source:HGNC Symbol;Acc:HGNC:3656]	-
ENSG00000158710	19463	18903	20839	20776	20035	21815	505.396231617311	458.667303679862	460.552421600034	526.399244814293	450.390752565579	503.958426638606	21365.6641665686	19054.2491542163	0.165125241169114	1.63307511476082e-13	1.70135572883802e-12	TAGLN2	1	159918107	159925732	-	2487	protein_coding	transgelin 2 [Source:HGNC Symbol;Acc:HGNC:11554]	-
ENSG00000080824	16523	21207	23704	16650	23766	18469	203.326075637507	243.853078848429	248.259452278344	199.916904083956	253.185115239953	202.192403236424	17773.8131203622	21879.7603484126	-0.299939556757125	1.24788967631079e-45	4.31505895864202e-44	HSP90AA1	14	102080738	102139699	-	5248	protein_coding	heat shock protein 90 alpha family class A member 1 [Source:HGNC Symbol;Acc:HGNC:5253]	-
ENSG00000161016	16217	21568	22801	18289	21767	19231	485.082800697549	602.837230258051	580.469269834745	533.785071726779	563.66599895512	511.757840244726	18485.9013763875	21098.7970849824	-0.190584758143186	4.92809711900108e-10	3.96588402866762e-09	RPL8	8	144789765	144792587	-	2159	protein_coding	ribosomal protein L8 [Source:HGNC Symbol;Acc:HGNC:10368]	-
ENSG00000179218	19235	17876	19892	20568	19673	21781	457.699406537916	397.469067522462	402.852986914374	477.541727911271	405.262717353671	461.08739627785	21199.0519891236	18303.1813015921	0.211812162992416	4.93037110370864e-22	8.08199266762724e-21	CALR	19	12938578	12944489	+	2714	protein_coding	calreticulin [Source:HGNC Symbol;Acc:HGNC:1455]	-
ENSG00000110321	18117	19150	21507	18231	21173	20397	135.181485358243	133.519451434109	136.581143260179	132.731048491854	136.770120261377	135.398702629515	19526.5887099296	19698.9232891256	-0.0127362987967086	0.535237191368239	0.698093126152641	EIF4G2	11	10797050	10809110	-	8655	protein_coding	eukaryotic translation initiation factor 4 gamma 2 [Source:HGNC Symbol;Acc:HGNC:3297]	-
ENSG00000178209	19237	18100	19072	19145	18984	22134	73.116670551021	64.2839372161426	61.6957543890252	71.0011751755916	62.4661426758226	74.8438716047538	20811.6309117117	17911.191041539	0.216786557843605	2.66532277900266e-19	3.88095984023841e-18	PLEC	8	143915147	143976734	-	16991	protein_coding	plectin [Source:HGNC Symbol;Acc:HGNC:9069]	-
ENSG00000128510	28404	8240	8795	29681	9215	31973	463.448751034868	125.630258996442	122.134408855329	472.532675538321	130.165368790896	464.112084997175	30999.2950365872	8367.70159439844	1.88935448772538	0	0	CPA4	7	130293134	130324180	+	3958	protein_coding	carboxypeptidase A4 [Source:HGNC Symbol;Acc:HGNC:15740]	-
ENSG00000174748	18941	17452	19092	19641	18848	22046	169.372704380399	145.824519306289	145.302110487071	171.370166134151	145.909541417539	175.383041890992	20851.2517788777	17656.062257992	0.240147269924816	5.72445689129784e-31	1.34373334433261e-29	RPL15	3	23916545	23924374	+	7222	protein_coding	ribosomal protein L15 [Source:HGNC Symbol;Acc:HGNC:10306]	-
ENSG00000167996	31142	5077	5343	32612	5212	36481	990.714374800346	150.922488943332	144.666214396475	1012.30294882393	143.543745000403	1032.49028970212	34470.402064836	4986.66911179816	2.78974915850687	0	0	FTH1	11	61959718	61967660	-	2030	protein_coding	ferritin heavy chain 1 [Source:HGNC Symbol;Acc:HGNC:3976]	-
ENSG00000152952	25987	10840	12236	25530	11941	28216	219.492585731186	85.5535079858024	87.9595817108825	210.399947602666	87.3136830927183	212.019805768833	27455.4775672973	11155.9214133201	1.29906119534291	0	0	PLOD2	3	146069440	146163653	-	7646	protein_coding	procollagen-lysine,2-oxoglutarate 5-dioxygenase 2 [Source:HGNC Symbol;Acc:HGNC:9082]	-
ENSG00000142798	13439	23032	23732	13067	24815	15881	47.9391594502558	76.7714855133497	72.0506294916002	45.4810472636916	76.6329672836764	50.3986129509407	14564.9583073028	22832.5046843995	-0.648481148944118	4.35188808169019e-36	1.17042554208574e-34	HSPG2	1	21822245	21937297	-	18104	protein_coding	heparan sulfate proteoglycan 2 [Source:HGNC Symbol;Acc:HGNC:5273]	-
ENSG00000072274	18148	17961	20050	18395	19261	19708	148.59867320873	137.423658230505	139.727058638752	146.96606209006	136.53465394104	143.564146083168	19374.1575460943	18251.6019519604	0.0859087190028687	6.15350724799697e-05	0.000277160628535929	TFRC	3	196027183	196082189	-	7887	protein_coding	transferrin receptor [Source:HGNC Symbol;Acc:HGNC:11763]	-
ENSG00000133112	21611	13881	15057	22856	15529	23976	191.998659468308	115.236197341934	113.8522879005	198.132018829649	119.438605617508	189.503545782086	23569.3536948132	14171.9690374389	0.733769626286035	2.20703689318206e-200	4.9559944114611e-198	TPT1	13	45333471	45341370	-	7269	protein_coding	tumor protein, translationally-controlled 1 [Source:HGNC Symbol;Acc:HGNC:12022]	-
ENSG00000144381	15335	19938	22305	15989	22007	16935	233.29427839341	283.430596221759	288.803541001994	237.340970639652	289.840488079718	229.204313069458	16618.6280931222	20471.1170420191	-0.301007659552317	1.22050777022221e-44	4.12846167357561e-43	HSPD1	2	197486581	197516737	-	4245	protein_coding	heat shock protein family D (Hsp60) member 1 [Source:HGNC Symbol;Acc:HGNC:5261]	-
ENSG00000137818	16035	19407	20579	18098	20242	17931	316.582148502913	358.031052343237	345.797384298744	348.641551808454	345.978235864774	314.948283518585	17935.0178719282	19209.1813927469	-0.0990278315754997	0.0515335240715725	0.120300829364475	RPLP1	15	69452784	69456194	+	3271	protein_coding	ribosomal protein lateral stalk subunit P1 [Source:HGNC Symbol;Acc:HGNC:10372]	-
ENSG00000196230	14825	20377	22460	15749	21922	16796	285.024833198564	366.077532003718	367.517250575956	295.441898463825	364.876650965691	287.283803141418	16305.1154623242	20640.383195006	-0.340174166868555	1.27879269005805e-58	6.11131747623125e-57	TUBB	6	30720201	30725426	+	3359	protein_coding	tubulin beta class I [Source:HGNC Symbol;Acc:HGNC:20778]	-
ENSG00000135862	14703	21051	22729	14843	22390	16304	112.957370380184	151.121473278547	148.617148318332	111.26572650599	148.9157425523	111.434600474175	15783.5605735999	21096.9788235073	-0.418606206316996	7.79125732488725e-96	6.94801215412672e-94	LAMC1	1	183023460	183145592	+	8406	protein_coding	laminin subunit gamma 1 [Source:HGNC Symbol;Acc:HGNC:6492]	-
ENSG00000212907	19283	15454	17890	19165	16608	21469	4192.91592278709	3139.98296442489	3310.79180876862	4066.13206855417	3126.34419756687	4153.0833383512	20621.5732948397	15911.4704447643	0.373965342888284	1.67815134695445e-51	6.68320188131133e-50	MT-ND4L	MT	10470	10766	+	297	protein_coding	mitochondrially encoded NADH:ubiquinone oxidoreductase core subunit 4L [Source:HGNC Symbol;Acc:HGNC:7460]	-
ENSG00000167526	17818	17034	17691	18919	17789	20531	186.43654204402	166.545751602293	157.544935194908	193.152959146082	161.139317998482	191.117063964264	19704.1529782312	16752.9985247951	0.234312834945345	3.56938459554067e-22	5.90294499482582e-21	RPL13	16	89560657	89566828	+	6172	protein_coding	ribosomal protein L13 [Source:HGNC Symbol;Acc:HGNC:10303]	-
ENSG00000135486	13638	19816	21724	14243	21509	16464	172.931859717772	234.793003107694	234.446686295011	176.220692803066	236.114385053649	185.727819742563	15238.7492318409	20095.5473741041	-0.398817418091685	2.00405872465152e-56	8.9787611803017e-55	HNRNPA1	12	54280193	54287088	+	5093	protein_coding	heterogeneous nuclear ribonucleoprotein A1 [Source:HGNC Symbol;Acc:HGNC:5031]	-
ENSG00000130396	18618	15278	16960	18560	16771	20851	87.6348639135141	67.1978267298003	67.9437819546101	85.2418696471737	68.3409090038013	87.3148387400411	19969.460019502	15617.0930738135	0.354629168241141	6.99970501257688e-64	3.70626426205704e-62	AFDN	6	167826922	167972023	+	13720	protein_coding	afadin, adherens junction formation factor [Source:HGNC Symbol;Acc:HGNC:7137]	-
ENSG00000137154	16581	16128	18446	17879	17170	19255	394.547120343394	358.60265836889	373.568580164012	415.109322896034	353.701055098995	407.61387518158	18480.5912055581	16485.707123857	0.164784798226234	1.3349942398623e-10	1.12688508344899e-09	RPS6	9	19375715	19380254	-	2714	protein_coding	ribosomal protein S6 [Source:HGNC Symbol;Acc:HGNC:10429]	-
ENSG00000044574	14725	18149	19988	15421	20017	16538	243.331733697355	280.247004282465	281.120661778753	248.649212621639	286.365264360036	243.132889736885	16070.4536557283	18532.4396067195	-0.205735816162813	2.16630089992838e-22	3.62762948543262e-21	HSPA5	9	125234853	125241330	-	3908	protein_coding	heat shock protein family A (Hsp70) member 5 [Source:HGNC Symbol;Acc:HGNC:5238]	-
ENSG00000142871	13176	19764	20920	14027	20181	14977	346.601223706896	485.809700076764	468.369023596647	360.033080799679	459.586316181042	350.500476461544	14517.8011309849	19415.4615514111	-0.419252206555813	7.55678686567894e-64	3.98989783576555e-62	CYR61	1	85580761	85583962	+	2455	protein_coding	cysteine rich angiogenic inducer 61 [Source:HGNC Symbol;Acc:HGNC:2654]	-
ENSG00000185624	18478	14164	14946	19052	14951	21214	225.025293927741	161.178505393278	154.91066974688	226.38521074508	157.624788867069	229.835027314602	20208.9746329443	14052.6036977667	0.52442779356183	2.99877903434425e-124	3.85456852704194e-122	P4HB	17	81843159	81860694	-	5303	protein_coding	prolyl 4-hydroxylase subunit beta [Source:HGNC Symbol;Acc:HGNC:8548]	-
ENSG00000149273	13605	18392	19652	14894	19361	15871	149.06868370079	188.30491682888	183.262921126776	159.231990539063	183.651109721289	154.706812939624	15265.7142971643	18305.9973376261	-0.261860812851498	2.4213502515961e-25	4.55849757467152e-24	RPS3	11	75399486	75422280	+	5894	protein_coding	ribosomal protein S3 [Source:HGNC Symbol;Acc:HGNC:10420]	-
ENSG00000181163	12765	18587	20948	13192	21117	14457	215.350999625092	293.008489174708	300.779765853957	217.153993106732	308.415498648437	216.980912495679	13907.8707021146	19319.4849220144	-0.474251668605195	3.47877748014017e-93	2.97419516857121e-91	NPM1	5	171387116	171411137	+	3828	protein_coding	nucleophosmin 1 [Source:HGNC Symbol;Acc:HGNC:7910]	-
ENSG00000142937	15782	16182	17384	16631	17385	17574	357.991383634879	342.994821349006	335.614122103155	368.095071488618	341.399697023849	354.648750646972	17211.7786010316	16244.6479001267	0.0834014093838373	0.000174342958236302	0.000729219940666112	RPS8	1	44775251	44778779	+	2847	protein_coding	ribosomal protein S8 [Source:HGNC Symbol;Acc:HGNC:10441]	-
ENSG00000124920	15528	16382	17449	15655	17290	17979	93.8949579278767	92.5632302643302	89.8001931411241	92.3657424405493	90.5106417243278	96.7185014698671	16906.1514305909	16302.4357853735	0.0527529691917528	0.0243647035174216	0.0634319519706249	MYRF	11	61752642	61788518	+	10680	protein_coding	myelin regulatory factor [Source:HGNC Symbol;Acc:HGNC:1181]	NDT80/PhoG
ENSG00000182326	24420	7164	7950	25319	7667	27606	244.0488176285	66.9008224412984	67.6204654434519	246.892957060541	66.3337291363587	245.443654851393	26618.9625448783	7260.53498691914	1.87427736663542	0	0	C1S	12	6988259	7071032	+	6462	protein_coding	complement C1s [Source:HGNC Symbol;Acc:HGNC:1247]	-
ENSG00000234745	20449	10604	11546	22468	11228	23678	432.840479305127	209.734726812646	208.001911615461	464.035614553182	205.748226226986	445.880098013426	22917.0312028404	10641.1142873839	1.10685419528218	0	0	HLA-B	6	31269491	31357188	-	3051	protein_coding	major histocompatibility complex, class I, B [Source:HGNC Symbol;Acc:HGNC:4932]	-
ENSG00000204628	14827	16406	17595	15421	17688	17475	159.85435303881	165.279396388003	161.450884854293	162.223893643634	165.092677357545	167.612205752061	16408.4456809779	16479.9012533794	-0.00597894222926088	0.797943131947779	0.887460561716357	RACK1	5	181236909	181248096	-	5990	protein_coding	receptor for activated C kinase 1 [Source:HGNC Symbol;Acc:HGNC:4399]	-
ENSG00000116260	18722	12692	13432	19317	13194	20965	129.853576661488	82.2577015122223	79.2907155794913	130.729156610099	79.2238705812999	129.364114299965	20310.5051527636	12540.7009182915	0.695791510530749	4.56395598393138e-216	1.07674698263941e-213	QSOX1	1	180154834	180204030	+	9311	protein_coding	quiescin sulfhydryl oxidase 1 [Source:HGNC Symbol;Acc:HGNC:9756]	-
ENSG00000231500	14967	15289	16460	16900	16514	18189	509.256466752936	486.100094883663	476.663177331275	561.073300597466	486.44301955581	550.589461037708	17209.8294693019	15386.6970731266	0.16172798274263	4.7764990031496e-08	3.18969503477973e-07	RPS18	6	33272010	33276510	+	1898	protein_coding	ribosomal protein S18 [Source:HGNC Symbol;Acc:HGNC:10401]	-
ENSG00000187498	6544	24835	26252	6730	25568	7341	28.6749546989646	101.687704909631	97.9043129761215	28.7743563838668	96.9915967185361	28.6175171149877	7095.66878655948	24451.4540714301	-1.78482168171361	0	0	COL4A1	13	110148963	110307233	-	14738	protein_coding	collagen type IV alpha 1 chain [Source:HGNC Symbol;Acc:HGNC:2202]	-
ENSG00000116016	17648	13576	14287	17569	14202	19786	156.081585657858	112.194827190334	107.541774153835	151.61225959766	108.738561439404	155.679509813735	18927.4396734423	13417.2449921749	0.496610916140883	1.29782289782663e-100	1.25983454008816e-98	EPAS1	2	46293667	46386703	+	7302	protein_coding	endothelial PAS domain protein 1 [Source:HGNC Symbol;Acc:HGNC:3374]	Others
ENSG00000204525	19158	11578	12012	20450	11993	21684	493.507590660899	278.690422875147	263.353424686068	514.005876958011	267.454188257022	496.93586738753	21098.4662440204	11352.4374572832	0.894359655724763	3.85689573695219e-270	1.23939349560888e-267	HLA-C	6	31268749	31272130	-	2507	protein_coding	major histocompatibility complex, class I, C [Source:HGNC Symbol;Acc:HGNC:4933]	-
ENSG00000121039	11698	19464	21281	12102	19180	12524	141.976465458212	220.740321260067	219.824833853044	143.315444789045	201.526075423964	135.227518748528	12516.944012357	19112.1252177353	-0.610725254696622	3.91635243328325e-81	2.89654669252116e-79	RDH10	8	73294612	73325281	+	5321	protein_coding	retinol dehydrogenase 10 [Source:HGNC Symbol;Acc:HGNC:19975]	-
ENSG00000105976	15454	14997	16711	15189	16540	16550	141.784235132183	128.56899808769	130.487663510682	135.97132295509	131.371283653025	135.083502368088	16255.8892166525	15373.4324898704	0.0802671962365029	0.000710837457742794	0.00266142799064086	MET	7	116672390	116798386	+	7039	protein_coding	MET proto-oncogene, receptor tyrosine kinase [Source:HGNC Symbol;Acc:HGNC:7029]	-
ENSG00000083845	13349	15796	17147	14301	16770	15807	238.340708655014	263.536910062135	260.565924282649	249.14203306805	259.215195820158	251.082372607398	14943.6361116201	15849.1368944057	-0.0846115684790405	0.000409894815472302	0.00160025546099136	RPS5	19	58386400	58394806	+	3617	protein_coding	ribosomal protein S5 [Source:HGNC Symbol;Acc:HGNC:10426]	-
ENSG00000140391	17751	11456	12496	18752	12416	20287	134.770688676362	81.2737801568439	80.7464836867508	138.915696955031	81.6079050061491	137.027498693148	19542.6632106005	11592.3601177399	0.753507467641307	3.57873727801249e-264	1.09345090799339e-261	TSPAN3	15	77041404	77083984	-	8506	protein_coding	tetraspanin 3 [Source:HGNC Symbol;Acc:HGNC:17752]	-
ENSG00000065978	12255	17138	18251	12852	18250	14379	410.066232900936	535.85299542353	519.765365391999	419.606796594133	528.666100638865	428.042265560371	13578.7138425702	17104.4634917726	-0.332705333839186	6.86444277888673e-46	2.39587049649608e-44	YBX1	1	42682427	42702349	+	1930	protein_coding	Y-box binding protein 1 [Source:HGNC Symbol;Acc:HGNC:8014]	CSD
ENSG00000186340	15496	14608	15603	15527	15226	16646	156.071676677139	137.480176108973	133.749625788012	152.588971424135	132.760296988282	149.152884246217	16421.0575848846	14490.4949478053	0.180380033886201	6.39711885431323e-14	6.84047625970683e-13	THBS2	6	169215780	169254044	-	6412	protein_coding	thrombospondin 2 [Source:HGNC Symbol;Acc:HGNC:11786]	-
ENSG00000184216	13128	16303	17101	13834	17304	15262	211.898566477522	245.890534191524	234.925920062193	217.87546457769	241.79864262055	219.158428279709	14524.0265459684	16173.1482198868	-0.154880291172573	1.18689504859466e-10	1.00460263014112e-09	IRAK1	X	154010500	154019980	-	4001	protein_coding	interleukin 1 receptor associated kinase 1 [Source:HGNC Symbol;Acc:HGNC:6112]	-
ENSG00000067167	17719	11846	13923	17481	12825	18712	295.072954632601	184.334555842404	197.334490717372	284.045278234353	184.895130091607	277.221994262121	18576.8953769484	12290.6796861164	0.595634346018199	9.14176606089753e-93	7.78010209328804e-91	TRAM1	8	70573442	70608387	-	3878	protein_coding	translocation associated membrane protein 1 [Source:HGNC Symbol;Acc:HGNC:20568]	-
ENSG00000148303	14153	14638	15901	14761	15916	15479	407.672015423682	393.993419106645	389.822417193068	414.867369984699	396.89371865855	396.663802978094	15290.8167176476	14808.0431331017	0.0461140485989573	0.0460138768255132	0.108985466548979	RPL7A	9	133348214	133351426	+	2242	protein_coding	ribosomal protein L7a [Source:HGNC Symbol;Acc:HGNC:10364]	-
ENSG00000128918	13052	15632	17251	13185	17000	14397	97.7613181296432	109.408071046619	109.972535319135	96.3609830293818	110.234314651981	95.9354827937079	13989.8007100675	15897.6842243757	-0.184579980336653	1.98747326110443e-18	2.79144888021585e-17	ALDH1A2	15	57953424	58497866	-	8622	protein_coding	aldehyde dehydrogenase 1 family member A2 [Source:HGNC Symbol;Acc:HGNC:15472]	-
ENSG00000172137	15558	13079	14086	16081	13660	17818	589.979771284285	463.449827763003	454.622595289853	595.014446473891	448.447858944261	601.117796826453	17015.4063276337	13018.1632861033	0.386544281721905	3.16941496875273e-68	1.82884074884252e-66	CALB2	16	71358713	71390438	+	1703	protein_coding	calbindin 2 [Source:HGNC Symbol;Acc:HGNC:1435]	-
ENSG00000089009	13282	14991	16874	13640	16144	15137	192.883175981702	203.425928997972	208.558980937338	193.275296006265	202.96442509086	195.563571863291	14471.1030263281	15297.6757150552	-0.0801257246563511	0.0002544541610117	0.00103255315761726	RPL6	12	112405190	112418838	-	4447	protein_coding	ribosomal protein L6 [Source:HGNC Symbol;Acc:HGNC:10362]	-
ENSG00000108107	14160	14781	14448	15156	14759	16680	131.898560297076	128.654638867652	114.541934478088	137.750283904499	119.017722665315	138.226122506689	15818.5705670306	14047.7177309496	0.171410963518673	0.00144174817284067	0.00505765150487567	RPL28	19	55385345	55403250	+	6933	protein_coding	ribosomal protein L28 [Source:HGNC Symbol;Acc:HGNC:10330]	-
ENSG00000102024	12304	15715	17417	12264	16627	13772	193.850268167094	231.355218673715	233.546527486042	188.531242506613	226.783723698359	193.034251108082	13194.0661435583	15860.0866468915	-0.265476189847764	1.64750390318748e-31	3.94174297145165e-30	PLS3	X	115561174	115650861	+	4099	protein_coding	plastin 3 [Source:HGNC Symbol;Acc:HGNC:9091]	-
ENSG00000112414	16995	11068	12316	16941	11852	18302	129.533459486639	78.8269598607116	79.8933173865462	125.98851071472	78.2042472111065	124.101383741699	17993.2292346929	11229.6496925724	0.679937455719222	5.14686174339812e-185	1.06585787970505e-182	ADGRG6	6	142301854	142446266	+	8473	protein_coding	adhesion G protein-coupled receptor G6 [Source:HGNC Symbol;Acc:HGNC:13841]	-
ENSG00000113645	12975	14551	15558	13490	15594	15024	83.1605225641875	87.1460115125689	84.867926016962	84.3631713178867	86.5257305007399	85.6668297620296	14271.0060582553	14572.5089377579	-0.0299017959662023	0.18547238967423	0.334640309656176	WWC1	5	168291651	168472303	+	10076	protein_coding	WW and C2 domain containing 1 [Source:HGNC Symbol;Acc:HGNC:29435]	-
ENSG00000214517	7183	20275	21761	7515	22319	8019	58.592661194552	154.540762681679	151.076246009958	59.8132562531003	157.612257938485	58.1935495268086	7821.12123746609	20515.1936023716	-1.39134612306817	0	0	PPME1	11	74171099	74254703	+	7917	protein_coding	protein phosphatase methylesterase 1 [Source:HGNC Symbol;Acc:HGNC:30178]	-
ENSG00000147604	12111	14778	16435	13180	16368	13977	269.049986352672	306.770407852355	310.743932467367	285.692924472412	314.79403045169	276.238503592904	13513.1104657699	15160.8517155824	-0.166020864561745	3.36383124347911e-11	2.98263971055964e-10	RPL7	8	73290267	73295789	-	2907	protein_coding	ribosomal protein L7 [Source:HGNC Symbol;Acc:HGNC:10363]	-
ENSG00000116133	15742	11548	12369	16460	12776	17855	161.624526142864	110.789592006618	108.084128436806	164.895305498815	113.558634374205	163.088931886627	17227.3633141772	11696.9576127689	0.558619169738005	2.24946211109629e-122	2.81379025681965e-120	DHCR24	1	54849627	54887271	-	6290	protein_coding	24-dehydrocholesterol reductase [Source:HGNC Symbol;Acc:HGNC:2859]	-
ENSG00000115053	11411	15686	17357	11688	17308	13178	106.353343102066	136.610626371974	137.683558785422	106.291551856517	139.653629979419	109.268308770317	12477.5217706903	16044.8307663983	-0.362636930463123	2.77099882157753e-58	1.30418878880207e-56	NCL	2	231453531	231483641	-	6929	protein_coding	nucleolin [Source:HGNC Symbol;Acc:HGNC:7667]	-
ENSG00000177469	10959	16342	17449	11535	17253	13085	184.883008608804	257.617944267127	250.53972381066	189.878055676633	251.981465084126	196.388963132459	12230.4128063485	16277.3613631079	-0.411992102222752	1.28717111302647e-59	6.29666540802817e-58	CAVIN1	17	42402452	42423517	-	3828	protein_coding	caveolae associated protein 1 [Source:HGNC Symbol;Acc:HGNC:9688]	-
ENSG00000128591	12163	15503	16279	12304	16353	13532	84.6429385806108	100.811622406313	96.4179132107521	83.5463444977187	98.5202179701961	83.7778657055584	13080.0945262748	15352.9329188933	-0.231016064915343	3.59451239442154e-23	6.19745809502578e-22	FLNC	7	128830377	128859274	+	9280	protein_coding	filamin C [Source:HGNC Symbol;Acc:HGNC:3756]	-
ENSG00000198888	15248	11583	12488	15822	12790	17409	1030.03739778297	731.149180145454	717.981044554417	1042.87581047615	747.977537366893	1046.23974061729	16680.6722054774	11749.7394260027	0.505633417264617	3.01412365520889e-107	3.13839311093761e-105	MT-ND1	MT	3307	4262	+	956	protein_coding	mitochondrially encoded NADH:ubiquinone oxidoreductase core subunit 1 [Source:HGNC Symbol;Acc:HGNC:7455]	-
ENSG00000122566	10558	16200	17980	10672	17657	12178	73.5767324119343	105.491795644377	106.642054949383	72.5664303060918	106.525518679375	75.5008925974975	11489.8467287041	16519.0413359009	-0.523584902565437	4.67588954940426e-116	5.31397740376809e-114	HNRNPA2B1	7	26173057	26201529	-	9267	protein_coding	heterogeneous nuclear ribonucleoprotein A2/B1 [Source:HGNC Symbol;Acc:HGNC:5033]	-
ENSG00000139644	14771	11968	13050	15414	13236	16673	154.204832690694	116.749357208329	115.952088860165	157.012614450716	119.625219125361	154.852818293	16127.9919080387	12191.984828589	0.40359974496818	4.94820728736406e-72	3.12626059057259e-70	TMBIM6	12	49707725	49764934	+	6186	protein_coding	transmembrane BAX inhibitor motif containing 6 [Source:HGNC Symbol;Acc:HGNC:11723]	-
ENSG00000050405	11367	15088	17287	11289	16901	12612	116.207186102159	144.133068233743	150.413471889542	112.60915570986	149.581343060904	114.706588754242	12139.0749710116	15694.1536968218	-0.370752283218785	1.88938572775365e-52	7.68872733490668e-51	LIMA1	12	50175788	50283546	-	6317	protein_coding	LIM domain and actin binding 1 [Source:HGNC Symbol;Acc:HGNC:24636]	-
ENSG00000127603	12406	14351	15248	12164	16017	13993	19.6661530383693	21.2576197049073	20.5721887205029	18.8146070908479	21.9809629727633	19.7340284096534	13266.6928150205	14541.9733314638	-0.13230473284041	1.78018250352722e-06	9.88648435659725e-06	MACF1	1	39081316	39487177	+	40739	protein_coding	microtubule-actin crosslinking factor 1 [Source:HGNC Symbol;Acc:HGNC:13664]	-
ENSG00000114867	10928	15555	16810	11320	16145	12800	85.4705313228582	113.681701231636	111.898279649328	86.3879659555477	109.317997654075	89.064157567764	12051.8316941023	15468.6992372468	-0.359760569337796	1.56396348586988e-48	5.85324326298049e-47	EIF4G1	3	184314495	184335358	+	8257	protein_coding	eukaryotic translation initiation factor 4 gamma 1 [Source:HGNC Symbol;Acc:HGNC:3296]	-
ENSG00000140575	12700	13118	14540	12695	14337	14461	71.102377714676	68.6266597342581	69.2826974997486	69.3496402559692	69.4890844791785	72.0271128211994	13710.4864736267	13382.6485413551	0.0349987148552555	0.127266842618765	0.250872492091861	IQGAP1	15	90388218	90502243	+	11535	protein_coding	IQ motif containing GTPase activating protein 1 [Source:HGNC Symbol;Acc:HGNC:6110]	-
ENSG00000161203	11822	14029	14959	12502	14937	13299	160.526638349409	178.003156051706	172.877588959547	165.640584685604	175.589053795851	160.654324134045	12951.8147152521	14006.6505416157	-0.112904716574542	1.49495041630775e-06	8.39496410338772e-06	AP2M1	3	184174689	184184091	+	4756	protein_coding	adaptor related protein complex 2 subunit mu 1 [Source:HGNC Symbol;Acc:HGNC:564]	-
ENSG00000145425	12439	12168	13812	14032	13477	14989	343.148461529381	313.661070710443	324.289686425004	377.700246732696	321.860527088606	367.863353178262	14257.1734354195	12569.1598624812	0.181841274320387	2.16201955171999e-09	1.64070522821487e-08	RPS3A	4	151099573	151104652	+	2341	protein_coding	ribosomal protein S3A [Source:HGNC Symbol;Acc:HGNC:10421]	-
ENSG00000164924	13503	12365	14045	13382	13119	14360	101.931462573845	87.2201722656852	90.2359740029849	98.5666775754092	85.7346978590609	96.4383353683127	14210.277139677	12595.3365249644	0.173770611603106	8.86328006023671e-11	7.54654242862914e-10	YWHAZ	8	100916525	100953388	-	8555	protein_coding	tyrosine 3-monooxygenase/tryptophan 5-monooxygenase activation protein zeta [Source:HGNC Symbol;Acc:HGNC:12855]	-
ENSG00000162244	12409	12933	13038	13806	12679	15581	389.394144126758	379.224808263083	348.211882517377	422.718840642557	344.441550000674	434.975941172631	14356.936445223	12339.847993028	0.218554813508048	0.00070362763729279	0.0026360224932388	RPL29	3	51993522	51995942	-	2058	protein_coding	ribosomal protein L29 [Source:HGNC Symbol;Acc:HGNC:10331]	-
ENSG00000198034	12371	12740	13946	13409	13670	14037	267.913852726853	257.812887009552	257.051417163891	283.346503535538	256.293020217474	270.446857924441	13707.0413748958	12863.8098455065	0.0915692031310842	0.000241989056633268	0.000985403547636191	RPS4X	X	72255679	72277300	-	2982	protein_coding	ribosomal protein S4 X-linked [Source:HGNC Symbol;Acc:HGNC:10424]	-
ENSG00000164587	12838	12178	13338	13542	13301	14938	162.59618869286	144.123165066733	143.77510118185	167.350457398414	145.839506138708	168.31496165172	14212.2036409537	12371.753015178	0.200226713630819	3.5516336294909e-18	4.9289164249033e-17	RPS14	5	150442635	150449756	-	5099	protein_coding	ribosomal protein S14 [Source:HGNC Symbol;Acc:HGNC:10387]	-
ENSG00000169604	12951	12706	13672	12864	13282	14065	102.183934696985	93.6770057152439	91.810287370194	99.0344864505735	90.7236878483884	98.7270890463289	13733.4621189167	12646.740539745	0.118903999762664	6.80896592511015e-07	4.01091994033512e-06	ANTXR1	2	69013178	69249327	+	8185	protein_coding	ANTXR cell adhesion molecule 1 [Source:HGNC Symbol;Acc:HGNC:21014]	-
ENSG00000138772	13245	11889	13347	13685	12785	14516	166.965064181824	140.043773524881	143.198109804298	168.325360039452	139.525079927686	162.793808331018	14274.0145272375	12115.5848364082	0.236287029484089	8.95268588686195e-24	1.58161288681832e-22	ANXA3	4	78551519	78610451	+	5123	protein_coding	annexin A3 [Source:HGNC Symbol;Acc:HGNC:541]	-
ENSG00000115677	12158	12721	13164	12721	13583	14404	64.4527639186367	63.0152249213966	59.3946406696001	65.8008893769782	62.3380207258721	67.9328440342907	13505.5303138857	12589.748608985	0.101673011094111	0.000233253263962023	0.000952744758650928	HDLBP	2	241227264	241317061	-	12182	protein_coding	high density lipoprotein binding protein [Source:HGNC Symbol;Acc:HGNC:4857]	-
ENSG00000170889	11236	13627	14689	12327	14128	12634	166.007965079149	188.131831175621	184.709573337145	177.707474818979	180.707335868899	166.063942950229	12464.7065439764	13534.91890569	-0.118849457123552	2.74510344279463e-05	0.000130153238277299	RPS9	19	54200742	54249003	+	4371	protein_coding	ribosomal protein S9 [Source:HGNC Symbol;Acc:HGNC:10442]	-
ENSG00000198840	15898	8010	9051	17541	9432	18546	2967.32008248893	1397.00914982407	1437.79989278829	3194.53283193398	1524.06537590716	3079.56543163853	17886.8437848461	8436.63849879157	1.0839931155514	3.17267191221553e-253	9.23941548435515e-251	MT-ND3	MT	10059	10404	+	346	protein_coding	mitochondrially encoded NADH:ubiquinone oxidoreductase core subunit 3 [Source:HGNC Symbol;Acc:HGNC:7458]	-
ENSG00000110955	11117	13617	14615	11810	14357	12868	309.188542655276	353.884919003669	345.950995838059	320.491701215195	345.682495469501	318.393443643965	12314.6846085445	13580.4100936126	-0.140915180787434	2.75767360549105e-09	2.06664739280829e-08	ATP5F1B	12	56638175	56646068	-	2322	protein_coding	ATP synthase F1 subunit beta [Source:HGNC Symbol;Acc:HGNC:830]	-
ENSG00000161011	16261	8641	9419	16576	8930	18550	137.200847459222	68.126861249932	67.6385548205933	136.464719350639	65.2287272329682	139.242154782598	17679.1119970677	8605.792007262	1.03888432651045	0	0	SQSTM1	5	179806398	179838078	+	7654	protein_coding	sequestosome 1 [Source:HGNC Symbol;Acc:HGNC:11280]	-
ENSG00000115419	11684	13086	15242	11641	13923	12323	76.783621937894	80.3579396743543	85.2509018571747	74.6446076092747	79.2114148469687	72.0461489739945	12284.7883600147	13458.2096424515	-0.131945150846109	1.20311221430149e-05	6.0294717532001e-05	GLS	2	190880827	190965552	+	9827	protein_coding	glutaminase [Source:HGNC Symbol;Acc:HGNC:4331]	-
ENSG00000197102	10610	13734	14431	10686	15595	12360	18.5931221904441	22.4894489305692	21.5235223187327	18.2718791249601	23.6592089649435	19.2695994664843	11572.0602348143	13950.5142060816	-0.269476648495156	9.05008605113848e-18	1.22228625957333e-16	DYNC1H1	14	101964510	102056443	+	36852	protein_coding	dynein cytoplasmic 1 heavy chain 1 [Source:HGNC Symbol;Acc:HGNC:2961]	-
ENSG00000130402	10538	14079	14712	11220	14526	12160	111.60117733297	139.324413068632	132.605725817877	115.940332918072	133.178623948644	114.567499440009	11670.0016252683	13819.0453533102	-0.243578241599229	7.11141718269178e-21	1.10176719410648e-19	ACTN4	19	38647649	38731583	+	6098	protein_coding	actinin alpha 4 [Source:HGNC Symbol;Acc:HGNC:166]	-
ENSG00000108298	12479	11502	12887	13039	12760	14150	457.634155712758	394.145743252625	402.226290126252	466.567018698988	405.104644067838	461.649493313189	13651.952736993	11835.6928326404	0.205847223445277	2.07615147269284e-19	3.04208420975229e-18	RPL19	17	39200283	39204732	+	1761	protein_coding	ribosomal protein L19 [Source:HGNC Symbol;Acc:HGNC:10312]	-
ENSG00000128595	12649	11617	13113	12804	12517	14060	180.046803445489	154.514073948042	158.858794555242	177.830394697291	154.243679369019	178.045835826617	13601.6059052701	11868.0026716395	0.196550711059345	1.17281282838263e-17	1.56919493865006e-16	CALU	7	128739292	128771807	+	4537	protein_coding	calumenin [Source:HGNC Symbol;Acc:HGNC:1458]	-
ENSG00000034510	12821	11114	11627	13936	11630	15614	1669.31473032801	1352.17078780961	1288.43934022027	1770.45775046594	1310.9132156794	1808.62186924523	14562.2043271105	10963.9037192416	0.409858251510259	1.08914282582079e-43	3.56130596274525e-42	TMSB10	2	84905625	84906675	+	496	protein_coding	thymosin beta 10 [Source:HGNC Symbol;Acc:HGNC:11879]	-
ENSG00000149485	16893	7204	7764	17370	7986	19341	106.642213374104	42.4953004090083	41.7145798571046	106.992489042874	43.6445053405901	108.622193984643	18441.5252934849	7316.61575710849	1.33381170789919	0	0	FADS1	11	61799625	61829318	-	10230	protein_coding	fatty acid desaturase 1 [Source:HGNC Symbol;Acc:HGNC:3574]	-
ENSG00000147065	12560	11331	12742	12900	12531	13968	135.844034122289	114.515428276268	117.29203204455	136.13561113913	117.331483638626	134.400979716405	13573.72511016	11661.7667262451	0.218808126816433	5.32565331734862e-22	8.71462041516625e-21	MSN	X	65588377	65741931	+	5971	protein_coding	moesin [Source:HGNC Symbol;Acc:HGNC:7373]	-
ENSG00000111799	14274	9829	10529	14336	10661	16154	73.8574503552439	47.5228836223849	46.3677180840596	72.3781895099216	47.7556173466875	74.3611289656787	15401.6593929276	9889.47767328907	0.639285718167023	1.49904635904975e-161	2.5399296399972e-159	COL12A1	6	75084326	75206051	-	12481	protein_coding	collagen type XII alpha 1 chain [Source:HGNC Symbol;Acc:HGNC:2188]	-
ENSG00000251562	13042	9470	14325	10901	13395	14539	95.3961133731241	64.7263765532713	89.1786912659791	77.8007760503145	84.8217258309783	94.6102737449858	13226.7361625513	11790.484904086	0.165807240235377	0.307781374435292	0.483352650549795	MALAT1	11	65497688	65506516	+	8829	lincRNA	metastasis associated lung adenocarcinoma transcript 1 [Source:HGNC Symbol;Acc:HGNC:29665]	-
ENSG00000133048	22152	1533	1587	23619	1570	25201	419.769962606466	27.1447222380249	25.5950110540089	436.707877815657	25.7558549029813	424.847891873948	24427.4491992439	1496.45554184144	4.02985561859788	0	0	CHI3L1	1	203178931	203186749	-	3408	protein_coding	chitinase 3 like 1 [Source:HGNC Symbol;Acc:HGNC:1932]	-
ENSG00000206503	15128	7890	8310	17493	8730	17377	360.504115487404	175.691417023496	168.542609498959	406.746768695236	180.102962403158	368.400990833038	17216.0493087319	7948.74877973563	1.1149626181968	1.16348901072313e-75	7.88549388431191e-74	HLA-A	6	29941260	29945884	+	2710	protein_coding	major histocompatibility complex, class I, A [Source:HGNC Symbol;Acc:HGNC:4931]	-
ENSG00000130635	11373	12592	13279	11648	13070	12927	65.6419943312915	67.9119615121181	65.2307058308018	65.5977879086229	65.3070726519585	66.3776318873562	12369.025096445	12421.1210090969	-0.00578500650618048	0.810545339223846	0.894325363038955	COL5A1	9	134641774	134844843	+	11189	protein_coding	collagen type V alpha 1 chain [Source:HGNC Symbol;Acc:HGNC:2209]	-
ENSG00000108679	13104	10563	11430	13804	11031	14845	236.120603966137	177.85337548066	175.289624296684	242.697920855796	172.0769846099	237.972887517758	14370.7614145813	10529.9965315743	0.448752260393443	9.76711586704178e-80	7.00151944345865e-78	LGALS3BP	17	78971238	78980109	-	3584	protein_coding	galectin 3 binding protein [Source:HGNC Symbol;Acc:HGNC:6564]	-
ENSG00000168385	11328	12260	13758	11614	13482	12272	99.1545371146245	100.275457609198	102.49310142504	99.1910019098661	102.162514931911	95.5634840931485	12130.2724359507	12585.1767399326	-0.0534605311929022	0.0272721204758928	0.0698979347400564	SEPT2	2	241315100	241354027	+	7378	protein_coding	septin 2 [Source:HGNC Symbol;Acc:HGNC:7729]	-
ENSG00000150991	13538	9704	10438	14174	10149	15783	224.290395617726	150.228311625056	147.181572457623	229.12881014911	145.565119490723	232.62854324436	14959.4340403143	9659.17511866391	0.631399964648111	2.10787789025036e-148	3.19403480638099e-146	UBC	12	124911604	124917368	-	3898	protein_coding	ubiquitin C [Source:HGNC Symbol;Acc:HGNC:12468]	-
ENSG00000146648	12854	10777	11598	12795	11517	14191	66.2975198508784	51.9399707342928	50.9122241062528	64.3917726310327	51.425231423555	65.1162323021352	13714.5935674967	10805.8860963456	0.34393796005003	1.29293093159308e-49	4.94818207454452e-48	EGFR	7	55019021	55211628	+	12521	protein_coding	epidermal growth factor receptor [Source:HGNC Symbol;Acc:HGNC:3236]	-
ENSG00000084234	11942	10815	12114	12313	12003	13130	103.338374822384	87.4492150213241	89.2179229757256	103.963177350567	89.9191655455962	101.080309682519	12874.2296705984	11129.3617536183	0.209826944364005	1.06687196150721e-18	1.50867675406459e-17	APLP2	11	130068147	130144811	+	7463	protein_coding	amyloid beta precursor like protein 2 [Source:HGNC Symbol;Acc:HGNC:598]	-
ENSG00000265190	12090	10589	11211	12887	11376	14013	157.572579303335	128.959732248678	124.359416182503	163.884271865363	128.357670900844	162.48105957139	13413.8142701902	10579.3364234001	0.342706329538498	4.18983454061401e-42	1.3348741225293e-40	ANXA8	10	47460162	47484158	-	4955	protein_coding	annexin A8 [Source:HGNC Symbol;Acc:HGNC:546]	-
ENSG00000169710	9473	13540	14154	9651	13895	11042	65.3317263459247	87.2569628825486	83.0798621064928	64.9441469715159	82.9608225847031	67.7488015510437	10372.8882377125	13268.1858505911	-0.354729178349526	6.196291916541e-39	1.80447638657018e-37	FASN	17	82078333	82098332	-	9364	protein_coding	fatty acid synthase [Source:HGNC Symbol;Acc:HGNC:3594]	-
ENSG00000009307	11549	10676	12259	11724	11872	13215	129.08175035658	111.499741593745	116.615287771229	127.857844466529	114.874134931216	131.402887684486	12551.9564786796	11086.0522781466	0.179087560719476	6.56382911624823e-13	6.55257884673993e-12	CSDE1	1	114716913	114758676	-	5778	protein_coding	cold shock domain containing E1 [Source:HGNC Symbol;Acc:HGNC:29905]	CSD
ENSG00000035862	13117	9197	10391	13587	9829	14594	150.380931038496	98.5256408856599	101.39010536528	151.989270445014	97.5540911715089	148.850353378617	14218.2979623495	9373.49758939148	0.600911749697221	9.50275067731139e-136	1.32173333674425e-133	TIMP2	17	78852977	78925387	-	5633	protein_coding	TIMP metallopeptidase inhibitor 2 [Source:HGNC Symbol;Acc:HGNC:11821]	-
ENSG00000134352	12960	9780	11277	12483	10235	13436	90.0728288251233	63.5144419925303	66.7056100150143	84.6523220684702	61.5821077626053	83.0760948267116	13400.2591518487	9969.69056384148	0.426361841241691	9.28038673097767e-39	2.68583614739071e-37	IL6ST	5	55935095	55994993	-	9292	protein_coding	interleukin 6 signal transducer [Source:HGNC Symbol;Acc:HGNC:6021]	-
ENSG00000197694	10322	11431	12355	10492	12660	11956	41.0565841721525	42.4862123465639	41.8255526292141	40.720054020544	43.5943861258421	42.3079656487065	11269.7926548651	11616.8787873112	-0.0435482448389053	0.0892916316733694	0.189229080265612	SPTAN1	9	128552558	128633662	+	16236	protein_coding	spectrin alpha, non-erythrocytic 1 [Source:HGNC Symbol;Acc:HGNC:11273]	-
ENSG00000089597	10300	11407	12660	10586	12572	11517	132.241340108475	136.850468890203	138.33870357293	132.615110288762	139.737281726162	131.548730440163	11153.88831751	11675.0324005129	-0.0660151799851402	0.00401597452466627	0.0127599272401517	GANAB	11	62624826	62646726	-	5030	protein_coding	glucosidase II alpha subunit [Source:HGNC Symbol;Acc:HGNC:4138]	-
ENSG00000166441	10717	10365	11750	11868	11657	12642	96.2190738699696	86.9565056733887	89.7854134990279	103.967256413569	90.6050990886055	100.976660830474	12117.9915926655	10757.3274778134	0.171797581910475	3.59323707842081e-09	2.66815747679709e-08	RPL27A	11	8682411	8714759	+	7193	protein_coding	ribosomal protein L27a [Source:HGNC Symbol;Acc:HGNC:10329]	-
ENSG00000165119	9509	12249	13692	9762	13240	10392	120.080399940582	144.538234040737	147.158091755717	120.283812734746	144.744864785306	116.749140960977	10216.115601318	12485.4856609508	-0.28969393628921	1.31097159454487e-33	3.31082501072186e-32	HNRNPK	9	83968083	83980616	-	5114	protein_coding	heterogeneous nuclear ribonucleoprotein K [Source:HGNC Symbol;Acc:HGNC:5044]	-
ENSG00000173432	13236	7716	8250	14121	8537	15793	1073.84523097394	584.954362890406	569.664113569196	1117.84475004791	599.608964495574	1139.9002449299	14834.8661351376	7811.20350709416	0.92561785275637	1.24696504359016e-235	3.46879619140798e-233	SAA1	11	18266174	18269977	+	796	protein_coding	serum amyloid A1 [Source:HGNC Symbol;Acc:HGNC:10513]	-
ENSG00000197958	10445	10121	10969	12082	11003	12921	275.097079898641	249.083977586022	245.88076260544	310.489895909623	250.88029438168	302.754732116239	12184.8308140422	10230.2925537518	0.252439259291512	2.41562181519036e-13	2.49017474510608e-12	RPL12	9	127447674	127451405	-	2452	protein_coding	ribosomal protein L12 [Source:HGNC Symbol;Acc:HGNC:10302]	-
ENSG00000072110	8583	12949	13876	8803	13919	9236	52.1635696050514	73.5375662368547	71.7748775724425	52.2023430709353	73.2342311969311	49.9377984285742	9172.02368471087	12990.7133472222	-0.502422936422816	2.03944657961735e-85	1.59042700213005e-83	ACTN1	14	68874143	68979440	-	10626	protein_coding	actinin alpha 1 [Source:HGNC Symbol;Acc:HGNC:163]	-
ENSG00000153187	9415	11667	13051	9738	12322	10779	27.0087351562235	31.2743254358952	31.8645427169805	27.2574231513397	30.6015220514335	27.5093083406562	10298.0760776378	11804.8322979817	-0.196911452282566	1.39617504278928e-15	1.67558985495857e-14	HNRNPU	1	244840638	244864560	-	22512	protein_coding	heterogeneous nuclear ribonucleoprotein U [Source:HGNC Symbol;Acc:HGNC:5048]	-
ENSG00000187514	7907	13117	14329	8054	14399	8991	151.16459873067	234.324504091313	233.149354946735	150.238447192183	238.313469806745	152.919768460255	8585.05686071193	13336.8260582069	-0.635404153319066	2.44560639818519e-157	3.96358365646744e-155	PTMA	2	231706895	231713541	+	3378	protein_coding	prothymosin alpha [Source:HGNC Symbol;Acc:HGNC:9623]	-
ENSG00000105372	9663	11531	11636	10845	11898	11030	164.263354674966	183.164165590951	168.349720544991	179.882688150123	175.097753658668	166.809775637471	10858.5447941968	11191.25347679	-0.0433976013831651	0.209195452878183	0.366411507447005	RPS19	19	41859918	41872926	+	3799	protein_coding	ribosomal protein S19 [Source:HGNC Symbol;Acc:HGNC:10402]	-
ENSG00000019186	1511	19557	21450	1463	20616	1648	24.5670622626993	297.122697468919	296.821966123567	23.2094149161472	290.182400617855	23.8376394608553	1591.20767098718	19644.5873063936	-3.62616790200378	0	0	CYP24A1	20	54153449	54173973	-	3972	protein_coding	cytochrome P450 family 24 subfamily A member 1 [Source:HGNC Symbol;Acc:HGNC:2602]	-
ENSG00000142676	9939	11290	11585	10178	11861	11347	241.391712231068	256.22319234859	239.472518469532	241.197729571044	249.389906308948	245.176023449933	10825.0214387972	11082.6470397941	-0.0336002448223562	0.217021756989206	0.376195266626193	RPL11	1	23691742	23696835	+	2659	protein_coding	ribosomal protein L11 [Source:HGNC Symbol;Acc:HGNC:10301]	-
ENSG00000187109	9117	12389	13316	8777	12868	9675	33.9254282657018	43.0778944900045	42.1722865975906	31.8676902007499	41.4536081401842	32.0288713489144	9496.86130204963	12300.7957107752	-0.37335822894114	3.1139907890325e-40	9.42184420876426e-39	NAP1L1	12	76036587	76085033	-	17355	protein_coding	nucleosome assembly protein 1 like 1 [Source:HGNC Symbol;Acc:HGNC:7637]	-
ENSG00000150093	10984	9662	11230	11232	10857	12071	118.008094628295	96.998080139338	102.685946155768	117.744186375922	100.980847983699	115.375023181796	11806.7485698945	10109.9360035191	0.223449239875758	2.34660046328962e-17	3.0691887322661e-16	ITGB1	10	32900319	33005792	-	6011	protein_coding	integrin subunit beta 1 [Source:HGNC Symbol;Acc:HGNC:6153]	-
ENSG00000166741	11655	9098	9591	12299	9918	13418	257.855372713435	188.085220589901	180.595854393504	265.500175642618	189.961640930568	264.100347041443	12858.1745919802	9121.94018451523	0.495481155561348	9.09296832887577e-80	6.54342639820797e-78	NNMT	11	114257787	114313285	+	2919	protein_coding	nicotinamide N-methyltransferase [Source:HGNC Symbol;Acc:HGNC:7861]	-
ENSG00000058262	10500	10257	11376	10800	10938	11899	144.366604129244	131.777914024649	133.121132610672	144.887961281683	130.19468714756	145.547645285415	11424.3444390135	10381.0118472093	0.138202937466008	3.19113385841497e-09	2.37905411412553e-08	SEC61A1	3	128051641	128071683	+	4697	protein_coding	Sec61 translocon alpha 1 subunit [Source:HGNC Symbol;Acc:HGNC:18276]	-
ENSG00000069275	9053	11497	13222	9176	12454	9991	89.3129679070328	105.986698410756	111.019465638069	88.3296501113097	106.367453942367	87.6896299461138	9715.94442910955	11841.3051046227	-0.285657398959334	1.85922685083904e-28	3.9377579597657e-27	NUCKS1	1	205712819	205750276	-	6546	protein_coding	nuclear casein kinase and cyclin dependent kinase substrate 1 [Source:HGNC Symbol;Acc:HGNC:29923]	-
ENSG00000149257	9615	11193	11890	10023	11319	11084	98.8595199309559	107.537650481822	104.047354417196	100.553697110419	100.752346605164	101.387170513334	10568.8119249712	10974.1704524597	-0.0539774847707762	0.0476878927471761	0.112336570402157	SERPINH1	11	75562056	75572783	+	6281	protein_coding	serpin family H member 1 [Source:HGNC Symbol;Acc:HGNC:1546]	-
ENSG00000198695	11258	7480	8387	12461	11722	13789	1384.84109568457	859.775623441337	878.062278723661	1495.62494097696	1248.29812197358	1508.99828965351	12891.095089154	8769.76336395812	0.555753207871915	0.0030094288618913	0.00982135092416915	MT-ND6	MT	14149	14673	-	525	protein_coding	mitochondrially encoded NADH:ubiquinone oxidoreductase core subunit 6 [Source:HGNC Symbol;Acc:HGNC:7462]	-
ENSG00000171314	8457	12471	13326	8691	12721	9212	212.676406288215	293.054971354915	285.221835458737	213.257265786579	276.950489263392	206.098195462455	9079.31283660274	12285.5769879795	-0.436374159409302	6.56894090868531e-58	3.06846918937536e-56	PGAM1	10	97426160	97433441	+	2568	protein_coding	phosphoglycerate mutase 1 [Source:HGNC Symbol;Acc:HGNC:8888]	-
ENSG00000183255	11754	8739	9425	12337	9363	13253	214.609344750066	149.097208651334	146.461770520478	219.787814789317	147.998007002973	215.275406262981	12854.3041711657	8776.13850062233	0.550662058655371	2.43456217932328e-117	2.87185885431818e-115	PTTG1IP	21	44849585	44873903	-	3537	protein_coding	PTTG1 interacting protein [Source:HGNC Symbol;Acc:HGNC:13524]	-
ENSG00000074695	10819	9631	11006	10699	10140	11597	103.249735149978	85.8851423196371	89.3946056256662	99.6267853601158	83.7756260557194	98.4611173777893	11406.9238105277	9806.35852411138	0.21785712998516	3.34739236550334e-14	3.65487398408034e-13	LMAN1	18	59327823	59359962	-	6767	protein_coding	lectin, mannose binding 1 [Source:HGNC Symbol;Acc:HGNC:6631]	-
ENSG00000141367	10927	9334	10387	11033	10036	12108	59.6202768788943	47.5889007651219	48.2350969668706	58.737812405556	47.4058130662547	58.7736598443066	11727.9026507265	9483.25348779105	0.306369925640684	1.77157057176725e-38	5.08760128144807e-37	CLTC	17	59619689	59696956	+	11836	protein_coding	clathrin heavy chain [Source:HGNC Symbol;Acc:HGNC:2092]	-
ENSG00000138326	9223	10354	11677	10107	11383	11036	75.8077239329835	79.523271980699	81.6869174663999	81.0577638729045	80.9982966867995	80.6993836942041	10441.381407939	10645.4761934892	-0.0278007693148716	0.326226929260462	0.504498631559615	RPS24	10	78033732	78056813	+	7857	protein_coding	ribosomal protein S24 [Source:HGNC Symbol;Acc:HGNC:10411]	-
ENSG00000159403	13624	6427	6891	14076	6892	15558	149.505155755846	65.90292128145	64.3596633177898	150.716880695987	65.4748790876633	151.88769075932	14883.6450037901	6443.76076893717	1.20798781793372	0	0	C1R	12	7080199	7092607	-	5885	protein_coding	complement C1r [Source:HGNC Symbol;Acc:HGNC:1246]	-
ENSG00000229117	9427	9778	11028	10597	11018	11541	559.554784713116	542.330426990962	557.116271409883	613.738185731743	566.173810278973	609.43841384969	10850.1012321828	10137.338296048	0.0981481042964813	0.00242778193760598	0.00807729377956093	RPL41	12	56116586	56117943	+	1088	protein_coding	ribosomal protein L41 [Source:HGNC Symbol;Acc:HGNC:10354]	-
ENSG00000122729	10919	9129	9980	11256	10019	11780	93.335401348063	72.9174666502313	72.6062578075572	93.881219410748	74.1422585296177	89.5831029084234	11698.2017112217	9283.59661648262	0.333252717917126	1.33623245751204e-37	3.7226757164588e-36	ACO1	9	32384603	32454769	+	7555	protein_coding	aconitase 1 [Source:HGNC Symbol;Acc:HGNC:117]	-
ENSG00000120708	8192	11638	12962	8445	12658	9170	67.7387084343971	89.922868502013	91.2218685772987	68.1361713225311	90.6128856130457	67.4580186526642	8883.36833706665	11872.7617599726	-0.418601867006705	1.32956144546261e-70	8.06513304240919e-69	TGFBI	5	136028895	136063818	+	7810	protein_coding	transforming growth factor beta induced [Source:HGNC Symbol;Acc:HGNC:11771]	-
ENSG00000091136	10757	9089	9999	10936	9780	12073	85.3423830610046	67.3805469255543	67.516534753576	84.6570640558257	67.1723207970034	85.213043123503	11621.0485286312	9201.18889994495	0.336854602685187	1.80356139352833e-47	6.61708213633483e-46	LAMB1	7	107923799	108003255	-	8140	protein_coding	laminin subunit beta 1 [Source:HGNC Symbol;Acc:HGNC:6486]	-
ENSG00000105640	9284	10582	10728	10124	10516	10949	169.991683184159	181.052752138564	167.182681198883	180.873850059174	166.694404241788	178.354583817834	10441.4494164412	10159.5039167387	0.0398808839943203	0.225794155640997	0.387516283062434	RPL18A	19	17859876	17864153	+	3527	protein_coding	ribosomal protein L18a [Source:HGNC Symbol;Acc:HGNC:10311]	-
ENSG00000135046	9303	9978	11568	9768	10985	10376	131.722799053108	132.015906031263	139.404305933752	134.950558081808	134.652956218441	130.702883893475	10138.6692204265	10360.5628782636	-0.0315389152282558	0.24229629720533	0.407721053386866	ANXA1	9	73151757	73170393	+	4561	protein_coding	annexin A1 [Source:HGNC Symbol;Acc:HGNC:533]	-
ENSG00000106211	9331	10717	10648	9828	10090	11134	368.785756621875	395.78926604122	358.173929090367	379.002610934798	345.235158498719	391.484384934319	10413.5485841869	10047.2476271902	0.0518334229590247	0.400378505058312	0.580358887640133	HSPB1	7	76302544	76304295	+	1634	protein_coding	heat shock protein family B (small) member 1 [Source:HGNC Symbol;Acc:HGNC:5246]	-
ENSG00000115310	10686	8995	9811	10868	9667	11698	103.8684254252	81.6985553639483	81.1636618340357	103.073995752144	81.3463363884646	101.157310146316	11450.9080696663	9076.3133253335	0.335147651562916	4.31254482327616e-44	1.43530732886109e-42	RTN4	2	54972187	55112621	-	6644	protein_coding	reticulon 4 [Source:HGNC Symbol;Acc:HGNC:14085]	-
ENSG00000175166	7857	11746	12364	8291	12281	8785	93.0506170548041	129.986225222012	124.623940599502	95.8077240964077	125.914033769579	92.5596167002436	8584.32772880287	11607.4484477446	-0.435205096470511	7.78541561386076e-61	3.86945536563031e-59	PSMD2	3	184298709	184309054	+	5453	protein_coding	proteasome 26S subunit, non-ATPase 2 [Source:HGNC Symbol;Acc:HGNC:9559]	-
ENSG00000173402	9337	9813	10440	9898	10661	10720	87.0985708920449	85.5362685343914	82.8865661347949	90.0911693774157	86.0953141851807	88.9642932714878	10307.3344596007	9856.71211282542	0.0646619385296641	0.0126599703793343	0.0355892198989492	DAG1	3	49468703	49535618	+	6923	protein_coding	dystroglycan 1 [Source:HGNC Symbol;Acc:HGNC:2666]	-
ENSG00000105835	10642	8564	9795	10830	9057	11764	75.9487566336784	57.1108867844675	59.4951868642251	75.4148678934945	55.9576777624917	74.6912464401417	11442.8299086979	8735.12544700055	0.389349162611321	4.82867878633871e-47	1.75432583274427e-45	NAMPT	7	106248285	106286326	-	9049	protein_coding	nicotinamide phosphoribosyltransferase [Source:HGNC Symbol;Acc:HGNC:30092]	-
ENSG00000145604	7432	11992	13038	7466	12364	7887	125.086921356479	188.600419294192	186.765716502674	122.609830654971	180.15366456838	118.096036162184	7851.37865134756	11923.6804059631	-0.603088658402359	6.32701816653182e-100	6.01647778509286e-98	SKP2	5	36151989	36184319	+	3837	protein_coding	S-phase kinase associated protein 2 [Source:HGNC Symbol;Acc:HGNC:10901]	-
ENSG00000133816	10621	8030	8865	10980	8987	12311	33.9707849486883	23.9994091487975	24.1323097987887	34.2668053444142	24.8847233186957	35.0308585949295	11663.9182571672	8247.02823750636	0.500177696424463	1.8053880273189e-83	1.36783829484429e-81	MICAL2	11	12094008	12359144	+	20191	protein_coding	microtubule associated monooxygenase, calponin and LIM domain containing 2 [Source:HGNC Symbol;Acc:HGNC:24693]	-
ENSG00000067560	8901	10057	11100	9256	10641	9788	222.628399997626	235.047180221282	236.289662317301	225.889588472919	230.410416379221	217.79755602411	9623.99010230876	10135.75134176	-0.0749255610833357	0.00322977155792161	0.0104707023235688	RHOA	3	49359145	49412998	-	2582	protein_coding	ras homolog family member A [Source:HGNC Symbol;Acc:HGNC:667]	-
ENSG00000102144	10194	8532	9276	10871	9246	11539	119.435497343148	93.4080855692776	92.4973971215292	124.276608548632	93.7822361110842	120.274689330357	11223.1255718538	8623.85787128154	0.380061791412506	1.85359832855945e-50	7.24263430769203e-49	PGK1	X	77910739	78129296	+	5512	protein_coding	phosphoglycerate kinase 1 [Source:HGNC Symbol;Acc:HGNC:8896]	-
ENSG00000245532	7741	8903	12028	7567	13834	9573	21.9578220875468	23.5979023204883	29.0379259005988	20.9433925344263	33.9717459214628	24.1578083016656	8540.47476015993	11030.130901928	-0.369069725576395	0.0223216823119707	0.058786422909497	NEAT1	11	65422774	65445540	+	22767	lincRNA	nuclear paraspeckle assembly transcript 1 [Source:HGNC Symbol;Acc:HGNC:30815]	-
ENSG00000108953	8396	10204	11215	8954	11092	9631	140.944536443738	160.063053241625	160.23414686952	146.664163623654	161.199458313257	143.834966288171	9284.64426919617	10361.7819402475	-0.158312465501909	2.63108238837781e-10	2.16886835712453e-09	YWHAE	17	1344272	1400378	-	3847	protein_coding	tyrosine 3-monooxygenase/tryptophan 5-monooxygenase activation protein epsilon [Source:HGNC Symbol;Acc:HGNC:12851]	-
ENSG00000170027	10487	8514	9424	10542	8949	11575	180.600106578626	137.007774347211	138.128084900066	177.141717188755	133.419449334228	177.339308752158	11224.5745834912	8570.40036351292	0.389169517082553	8.16378768641726e-54	3.4346879209807e-52	YWHAG	7	76326794	76359031	-	3750	protein_coding	tyrosine 3-monooxygenase/tryptophan 5-monooxygenase activation protein gamma [Source:HGNC Symbol;Acc:HGNC:12852]	-
ENSG00000164733	12475	6284	6675	13136	6638	13901	108.459266051855	51.0513363097737	49.3920845715182	111.434675033206	49.9621658276253	107.520042558181	13604.6728772648	6249.6377928608	1.12239097762201	0	0	CTSB	8	11842524	11869448	-	7428	protein_coding	cathepsin B [Source:HGNC Symbol;Acc:HGNC:2527]	-
ENSG00000113083	10542	8379	9181	10499	8606	11739	122.733423355587	91.1542365032275	90.9724314302859	119.266610241715	86.7399324018095	121.587300440351	11281.994827332	8342.84176112503	0.435518510949758	2.53074264112032e-58	1.19412611000508e-56	LOX	5	122063195	122078360	-	5547	protein_coding	lysyl oxidase [Source:HGNC Symbol;Acc:HGNC:6664]	-
ENSG00000108518	7548	10655	11484	8761	11598	8574	245.319474875429	323.592479834022	317.667874728889	277.833697972987	326.333110697739	247.913907989568	8570.55633665823	10754.9842433764	-0.327643722261113	4.11412037781814e-19	5.93490523233549e-18	PFN1	17	4945652	4949061	-	1987	protein_coding	profilin 1 [Source:HGNC Symbol;Acc:HGNC:8881]	-
ENSG00000063046	9382	9088	9861	9717	9910	10416	98.5827377199395	89.2315826163033	88.1873685339378	99.6250960272115	90.1481880688553	97.3696692204492	10162.0871834209	9199.07830895041	0.143539901002269	6.05115678090885e-09	4.41760517362237e-08	EIF4B	12	53006158	53042209	+	6146	protein_coding	eukaryotic translation initiation factor 4B [Source:HGNC Symbol;Acc:HGNC:3285]	-
ENSG00000155660	9041	9519	10346	9427	9779	10017	178.171415315371	175.290233166075	173.529778918766	181.270098986155	166.83759018522	175.621026689424	9808.44076744287	9452.72124410042	0.0532898857178139	0.0485838959567251	0.114201873230097	PDIA4	7	149003062	149028641	-	3277	protein_coding	protein disulfide isomerase family A member 4 [Source:HGNC Symbol;Acc:HGNC:30167]	-
ENSG00000064042	10686	7737	8807	10614	8228	11913	63.5335866806325	42.9838816386686	44.565232711988	61.5741451376755	42.3506800119517	63.0124872640722	11430.4744966943	7892.91174457652	0.534152232273631	9.86877952172452e-87	7.86044071478212e-85	LIMCH1	4	41359607	41700044	+	10862	protein_coding	LIM and calponin homology domains 1 [Source:HGNC Symbol;Acc:HGNC:29191]	-
ENSG00000133026	7254	11298	12036	7268	11857	7978	51.9879345543021	75.6608844932414	73.4154001358797	50.8242566193787	73.5661000857752	50.8670230466357	7746.52819030243	11222.7637179192	-0.53478300776549	2.23581679818707e-96	2.00342084060628e-94	MYH10	17	8474205	8630761	-	9011	protein_coding	myosin heavy chain 10 [Source:HGNC Symbol;Acc:HGNC:7568]	-
ENSG00000141753	8948	9506	9937	9240	9838	10214	262.664449328857	260.746184682031	248.262194382564	264.653959943359	250.011531738589	266.740187452564	9772.24209290205	9341.03144565851	0.0654585440612474	0.0135992102930127	0.0379037059131405	IGFBP4	17	40443461	40457731	+	2200	protein_coding	insulin like growth factor binding protein 4 [Source:HGNC Symbol;Acc:HGNC:5473]	-
ENSG00000136942	7891	10151	10868	8819	10275	9369	331.987449253583	399.06467066273	389.151967677105	362.026256047849	374.239267332798	350.671231460093	8970.41834297883	9981.68482401526	-0.153841393411251	2.31763728817742e-06	1.26674849786073e-05	RPL35	9	124857880	124861981	-	1535	protein_coding	ribosomal protein L35 [Source:HGNC Symbol;Acc:HGNC:10344]	-
ENSG00000087460	8576	9594	10289	8893	10161	9805	41.5794317314975	43.4648637500853	42.4567672704769	42.0700640958153	42.6489290377293	42.2920417740478	9384.09078769004	9579.98315083401	-0.0295599102089441	0.232546193712311	0.395833457454838	GNAS	20	58839718	58911192	+	13320	protein_coding	GNAS complex locus [Source:HGNC Symbol;Acc:HGNC:4392]	-
ENSG00000111669	9382	8476	9272	9676	9255	10843	224.403520750647	189.4392724674	188.750295226344	225.819375344968	191.641059148179	230.728356707421	10284.8691822672	8606.53891008207	0.25720115292953	7.62042395430034e-25	1.39792777224655e-23	TPI1	12	6867119	6870948	+	2700	protein_coding	triosephosphate isomerase 1 [Source:HGNC Symbol;Acc:HGNC:12009]	-
ENSG00000047849	8175	9769	10163	8328	10440	9367	35.3303522030676	39.450739318628	37.3819635699957	35.1181820825214	39.0605726234307	36.0145508674099	8899.29961306663	9687.57368283346	-0.122103613343506	9.24336930863511e-06	4.70123075684017e-05	MAP4	3	47850690	48089272	-	14943	protein_coding	microtubule associated protein 4 [Source:HGNC Symbol;Acc:HGNC:6862]	-
ENSG00000167978	7644	9988	10591	7842	10946	8896	37.2116294305144	45.4340418777863	43.8808423533557	37.2491143466617	46.1308391027615	38.5274318242676	8384.78582727549	10051.3471903575	-0.261213578202284	5.4988740605531e-21	8.5835858241699e-20	SRRM2	16	2752329	2772538	+	13266	protein_coding	serine/arginine repetitive matrix 2 [Source:HGNC Symbol;Acc:HGNC:16639]	-
ENSG00000143947	8346	9227	9808	9105	9999	9034	172.199562935049	177.89306438827	172.232101392421	183.300951261546	178.602747021854	165.82539024562	9127.93686618851	9257.53922129955	-0.0205423505033735	0.531717242360547	0.695053188438137	RPS27A	2	55231903	55235853	+	3130	protein_coding	ribosomal protein S27a [Source:HGNC Symbol;Acc:HGNC:10417]	-
ENSG00000071082	8493	8397	9454	9557	9464	9939	94.7121207288954	87.5010816334348	89.7304847255733	103.991328711164	91.368620978147	98.6062414020545	9631.22691143805	8701.19418365245	0.146424892675649	5.23282767943835e-06	2.74808234120518e-05	RPL31	2	101001715	101024032	+	5791	protein_coding	ribosomal protein L31 [Source:HGNC Symbol;Acc:HGNC:10334]	-
ENSG00000136068	7651	9696	10553	7843	10442	9086	35.4143876135991	41.9371557483352	41.5735825934337	35.4221447656551	41.8430299034698	37.4154992213842	8448.73148926019	9783.46838771687	-0.211179244863609	2.18995730874993e-14	2.41946795023599e-13	FLNB	3	58008400	58172251	+	13952	protein_coding	filamin B [Source:HGNC Symbol;Acc:HGNC:3755]	-
ENSG00000184640	8025	9599	10113	8490	9709	9326	40.3499263339589	45.0991677999219	43.2770541764401	41.6520613649344	42.2620060333199	41.7167429680159	8889.03747563228	9386.19478448023	-0.0781316795965602	0.00692153497772396	0.0207981872641548	SEPT9	17	77280569	77500596	+	12844	protein_coding	septin 9 [Source:HGNC Symbol;Acc:HGNC:7323]	-
ENSG00000145623	12012	5694	6329	11864	6209	13133	108.131431683405	47.8959645558747	48.4899464078944	104.207474768941	48.3878349932806	105.176290936708	12742.2133963255	5809.92021906205	1.13283221055499	0	0	OSMR	5	38845858	38945596	+	7174	protein_coding	oncostatin M receptor [Source:HGNC Symbol;Acc:HGNC:8507]	-
ENSG00000142534	8834	8699	8805	9757	9040	10052	410.431416675763	377.65684779229	348.170956695139	442.313923803931	363.604737994142	415.482713203698	9861.2311901074	8470.98921699083	0.219437407107727	6.44026058147463e-11	5.55711003321871e-10	RPS11	19	49496365	49499689	+	1390	protein_coding	ribosomal protein S11 [Source:HGNC Symbol;Acc:HGNC:10384]	-
ENSG00000106682	7287	9784	10612	7797	10826	8745	147.475530579433	185.025877734704	182.788310162645	153.967775863542	189.678070028231	157.452038945687	8191.4246658357	9951.41022560665	-0.280441279834424	3.42686297581468e-22	5.67227994167265e-21	EIF4H	7	74174245	74197101	+	3191	protein_coding	eukaryotic translation initiation factor 4H [Source:HGNC Symbol;Acc:HGNC:12741]	-
ENSG00000117592	7162	10077	11201	7416	11228	7925	195.404274946379	256.90693857862	260.097704954565	197.42428299233	265.203987418054	192.360674974864	7748.42742182175	10357.1399895243	-0.418921316910879	1.01066889412198e-58	4.85485743521788e-57	PRDX6	1	173477266	173488807	+	2367	protein_coding	peroxiredoxin 6 [Source:HGNC Symbol;Acc:HGNC:16753]	-
ENSG00000052802	12674	4870	5589	12977	5062	13624	283.017581980761	101.61866985237	106.221835519831	282.751633256353	97.8587706619582	270.658471993875	13531.4916418452	4945.51682317996	1.45184314020035	0	0	MSMO1	4	165327623	165343160	+	2892	protein_coding	methylsterol monooxygenase 1 [Source:HGNC Symbol;Acc:HGNC:10545]	-
ENSG00000164111	7927	9390	10474	8179	9855	8624	168.729602635843	186.763863365808	189.747024338983	169.868846593899	181.600464761314	163.308372499571	8518.39274629065	9472.29942021742	-0.153386504856855	2.62443352025127e-08	1.79671756960583e-07	ANXA5	4	121667955	121697113	-	3034	protein_coding	annexin A5 [Source:HGNC Symbol;Acc:HGNC:543]	-
ENSG00000185630	9860	7283	8300	9902	8131	10794	29.9665275202073	20.6830530898825	21.4692847750637	29.3638861588908	21.3934766801947	29.1849663260097	10521.4651104045	7553.43388471416	0.477757602756365	5.93247693543936e-73	3.82593443331207e-71	PBX1	1	164555584	164899296	+	21249	protein_coding	PBX homeobox 1 [Source:HGNC Symbol;Acc:HGNC:8632]	Homeobox
ENSG00000103335	8555	8336	8885	9137	9111	10003	48.9268376535916	44.5481496344564	43.2478521308043	50.9872820201927	45.1098185979015	50.8949484329156	9526.14769273882	8395.25427680732	0.182570295085915	4.87635518621816e-11	4.26292251222955e-10	PIEZO1	16	88715338	88785220	-	11292	protein_coding	piezo type mechanosensitive ion channel component 1 [Source:HGNC Symbol;Acc:HGNC:28993]	-
ENSG00000211459	12435	4896	6234	11566	7329	11511	841.773824385003	309.69619369242	359.166980859708	763.948213213758	429.508982140302	693.234165697492	12268.686161158	5861.6093944253	1.06553660447667	1.90547431186318e-11	1.7206506891718e-10	MT-RNR1	MT	648	1601	+	954	Mt_rRNA	mitochondrially encoded 12S RNA [Source:HGNC Symbol;Acc:HGNC:7470]	-
ENSG00000172493	10256	7368	7928	9955	7735	10706	61.7099059907534	41.4258397759195	40.5994820339622	58.4452527637534	40.2916536590764	57.3088097979829	10654.9226996096	7343.90157676605	0.536734294490705	7.00765099049323e-72	4.3975959313405e-70	AFF1	4	86935002	87141054	+	10733	protein_coding	AF4/FMR2 family member 1 [Source:HGNC Symbol;Acc:HGNC:7135]	AF-4
ENSG00000008988	8178	8709	9233	8806	9403	9585	175.927779131639	175.065446560095	169.048035589412	184.840485014849	175.118348033055	183.441126476097	9138.93743362097	8719.48792385652	0.0680717302624844	0.0153797428180244	0.0422457815565477	RPS20	8	56067295	56074581	-	3002	protein_coding	ribosomal protein S20 [Source:HGNC Symbol;Acc:HGNC:10405]	-
ENSG00000204592	11432	5672	6139	11726	6185	12657	248.160838397782	115.051447062581	113.419739142887	248.365933116913	116.232783269366	244.432578638699	12331.0579157272	5736.56923351504	1.10398677283692	0	0	HLA-E	6	30489467	30494205	+	2975	protein_coding	major histocompatibility complex, class I, E [Source:HGNC Symbol;Acc:HGNC:4962]	-
ENSG00000188846	7847	9178	10074	8179	9669	8837	58.7478802292343	64.2068601946315	64.1904578681292	59.7475168752479	62.6683138727388	58.8587020095515	8557.94850885418	9219.5773770323	-0.107411523831155	2.49610095525634e-05	0.000119074301520521	RPL14	3	40457292	40468587	+	8626	protein_coding	ribosomal protein L14 [Source:HGNC Symbol;Acc:HGNC:10305]	-
ENSG00000137309	6359	10598	10989	6698	10997	7793	176.477947321709	274.833940790765	259.561198548448	181.375184040418	264.21273412979	192.408198030107	7162.82533493838	10395.585521307	-0.5367258904403	1.78691480119693e-60	8.81071906473768e-59	HMGA1	6	34236873	34246231	+	2327	protein_coding	high mobility group AT-hook 1 [Source:HGNC Symbol;Acc:HGNC:5010]	HMGI/HMGY
ENSG00000070404	8455	8496	8899	8829	8609	9966	178.031904584167	167.164310383509	159.479700567536	181.395641183405	156.933201755711	186.69057193774	9369.56320854545	8296.57012608594	0.17597090503084	3.27746264421776e-09	2.44146078189171e-08	FSTL3	19	676365	683399	+	3067	protein_coding	follistatin like 3 [Source:HGNC Symbol;Acc:HGNC:3973]	-
ENSG00000145592	8551	7755	8657	9439	8569	10016	67.7325562133408	57.3993789053154	58.3617029761887	72.9520751317179	58.760922330314	70.581706258	9635.33304691771	7959.51524353067	0.275652096233075	8.07774163128499e-21	1.24629924274743e-19	RPL37	5	40825262	40835335	-	8153	protein_coding	ribosomal protein L37 [Source:HGNC Symbol;Acc:HGNC:10347]	-
ENSG00000113594	10004	6949	8103	9841	7334	10415	54.4553491611998	35.345490016863	37.5398628553092	52.268158570999	34.5609499506964	50.4363227991497	10430.1769061151	7130.85489187384	0.548222667959429	1.60973693694312e-58	7.63416718339592e-57	LIFR	5	38474963	38608354	-	11864	protein_coding	LIF receptor alpha [Source:HGNC Symbol;Acc:HGNC:6597]	-
ENSG00000090339	9347	7329	7994	9428	7691	10620	162.878900763113	119.338930102717	118.559595721998	160.303596121218	116.02546025218	164.639629881721	10113.1371024618	7337.26823498916	0.463129593691663	1.33279374238761e-70	8.06513304240919e-69	ICAM1	19	10270835	10286615	+	3706	protein_coding	intercellular adhesion molecule 1 [Source:HGNC Symbol;Acc:HGNC:5344]	-
ENSG00000156976	8514	7795	8962	8597	8544	9389	89.6517317821985	76.698344168192	80.3174581524189	88.3289500839741	77.8868569204267	87.9552269829794	9123.65664055063	8058.97637570703	0.178693624423502	3.42891285161417e-11	3.03313135872733e-10	EIF4A2	3	186783205	186789900	+	6133	protein_coding	eukaryotic translation initiation factor 4A2 [Source:HGNC Symbol;Acc:HGNC:3284]	-
ENSG00000144713	7852	8395	9213	8418	8795	8967	136.312396459304	136.18227777172	136.124441861751	142.591976113876	132.180931291491	138.490348845242	8685.78104031049	8417.19118417368	0.0453877529625396	0.0987862981181774	0.20525964596729	RPL32	3	12834485	12841588	-	3720	protein_coding	ribosomal protein L32 [Source:HGNC Symbol;Acc:HGNC:10336]	-
ENSG00000182899	7242	8797	9166	8158	9267	8731	150.430465853281	170.748423745279	162.045550919434	165.345387830869	166.645789227339	161.34612721741	8297.9178623387	8686.0599675812	-0.065594526747516	0.0500154171305908	0.117079545903033	RPL35A	3	197949980	197956610	+	3109	protein_coding	ribosomal protein L35a [Source:HGNC Symbol;Acc:HGNC:10345]	-
ENSG00000109072	12610	3435	3839	13239	3521	14614	335.539236694085	85.4082450839112	86.9413374019925	343.727684157408	81.1095799397063	345.951012516324	13918.9013053271	3441.09574355956	2.01627017402751	0	0	VTN	17	28367276	28373091	-	2427	protein_coding	vitronectin [Source:HGNC Symbol;Acc:HGNC:12724]	-
ENSG00000218336	7745	8666	9506	7514	9238	8469	41.740136480361	43.6411271269534	43.6023836052252	39.5125208135016	43.101094837616	40.6052186013166	8168.4216491536	8737.30721272829	-0.097183109796198	0.000403557725057975	0.00157948527501691	TENM3	4	182143987	182803024	+	11983	protein_coding	teneurin transmembrane protein 3 [Source:HGNC Symbol;Acc:HGNC:29944]	-
ENSG00000148154	8375	8054	9179	8333	8217	8666	117.195547523265	105.313186406167	109.320509042779	113.778127648352	99.5445494112129	107.885296302053	8748.01820942325	8110.85802181532	0.108772012155813	0.00229229791149557	0.00767034981588052	UGCG	9	111896766	111935369	+	4615	protein_coding	UDP-glucose ceramide glucosyltransferase [Source:HGNC Symbol;Acc:HGNC:12524]	-
ENSG00000071127	7080	9008	9650	7304	9582	8031	58.4165528644196	69.4505799952511	67.7657049137666	58.8023302556563	68.4442133205969	58.9507821235423	7713.39279111695	9004.61610271066	-0.223102327681961	3.8203177853397e-18	5.29390950804173e-17	WDR1	4	10074339	10116949	-	7827	protein_coding	WD repeat domain 1 [Source:HGNC Symbol;Acc:HGNC:12754]	-
ENSG00000198755	7808	8404	8710	8097	8691	8916	335.936439095094	337.868874242975	318.944739517768	339.916740214678	323.716593162881	341.275134827518	8540.34511810876	8233.04813116041	0.0532481487779208	0.05844674181492	0.133447307845949	RPL10A	6	35468408	35470785	+	1501	protein_coding	ribosomal protein L10a [Source:HGNC Symbol;Acc:HGNC:10299]	-
ENSG00000151914	7692	8354	9235	7404	9586	8293	11.7321110920637	11.9062827880329	11.9881942030369	11.018802665775	12.6576247765259	11.2529356108811	8053.93609337785	8657.49899438349	-0.104500403370537	0.000896555994841631	0.0032932618509772	DST	6	56457987	56954628	-	42341	protein_coding	dystonin [Source:HGNC Symbol;Acc:HGNC:1090]	-
ENSG00000152234	6651	9200	9854	7302	9920	7529	39.376745667197	50.8962202742536	49.6529904033541	42.1818677315558	50.8443203499829	39.6558668057545	7396.36981317412	9237.86119375425	-0.320774057893213	9.84788468613931e-27	1.97148093211884e-25	ATP5F1A	18	46080248	46104334	-	10908	protein_coding	ATP synthase F1 subunit alpha [Source:HGNC Symbol;Acc:HGNC:823]	-
ENSG00000155380	8084	8086	8681	8311	8690	8571	98.2802472691923	91.8583211820877	89.8234373684688	98.5880603256443	91.4613512964686	92.7019155037586	8604.60526227748	8116.47211234252	0.0839607778913179	0.00413365334954181	0.0130914241510213	SLC16A1	1	112911847	112957013	-	5312	protein_coding	solute carrier family 16 member 1 [Source:HGNC Symbol;Acc:HGNC:10922]	-
ENSG00000125691	7284	8469	9116	7669	9022	8830	78.6754771861901	85.4764373912852	83.8018765720475	80.823804697617	84.3626421308389	84.8491370055213	8172.54030880705	8483.34090748851	-0.053328315352597	0.0744997281308234	0.163336776014855	RPL23	17	38847865	38853843	-	5979	protein_coding	ribosomal protein L23 [Source:HGNC Symbol;Acc:HGNC:10316]	-
ENSG00000125148	8540	8040	7865	8526	7265	9503	424.567475651	373.499247317546	332.787922603821	413.585480127035	312.681632733412	420.307226959372	9144.66109434248	7404.38552908133	0.304667689969659	6.39993894336169e-05	0.000287495931613341	MT2A	16	56608199	56609497	+	1299	protein_coding	metallothionein 2A [Source:HGNC Symbol;Acc:HGNC:7406]	-
ENSG00000140416	3585	12059	13168	3867	13110	3949	17.9806833936027	56.5162269481226	56.2104200419236	18.9244083326116	56.9242906126499	17.6206305332305	3927.36603376273	12219.5782527469	-1.63799792565639	0	0	TPM1	15	63042632	63071915	+	12876	protein_coding	tropomyosin 1 [Source:HGNC Symbol;Acc:HGNC:12010]	-
ENSG00000140937	8321	7410	8320	8131	8115	9318	40.1591908026697	33.4173856447091	34.1753315371817	38.2899233152097	33.9059452931149	40.0082370497757	8866.85430663098	7597.45042086951	0.222865735227554	1.30392700229816e-15	1.56892133433397e-14	CDH11	16	64943753	65126112	-	13381	protein_coding	cadherin 11 [Source:HGNC Symbol;Acc:HGNC:1750]	-
ENSG00000083857	6003	9556	10215	6077	10727	6854	23.9644993178978	35.6468360642316	34.7071031292616	23.6712044816096	37.0728691751522	24.342287863845	6513.53415739277	9721.41858307956	-0.577558400957335	6.93322321001381e-84	5.31775367029783e-82	FAT1	4	186587783	186726722	-	16177	protein_coding	FAT atypical cadherin 1 [Source:HGNC Symbol;Acc:HGNC:3595]	-
ENSG00000183087	7960	7585	7780	8659	7778	9350	85.5905351660511	76.2101981017274	71.1987304743822	90.8471940420509	72.4033255911609	89.4420124601466	8932.84011273156	7385.0971457064	0.274937643462885	4.53873063812244e-18	6.24301561869565e-17	GAS6	13	113820549	113864067	-	6006	protein_coding	growth arrest specific 6 [Source:HGNC Symbol;Acc:HGNC:4168]	-
ENSG00000085733	7602	7839	8246	8003	8410	8921	70.6485992613072	68.0739867907404	65.2227340017758	72.5704157990084	67.6627411004213	73.7575541912429	8434.39885209808	7811.7755320526	0.111045118181722	9.83721077776183e-05	0.0004280782966984	CTTN	11	70398404	70436584	+	6949	protein_coding	cortactin [Source:HGNC Symbol;Acc:HGNC:3338]	-
ENSG00000130164	9683	5852	6295	10011	6336	10822	81.0220373536071	45.755402120933	44.8300208651134	81.7338193028345	45.8972112041259	80.5597360682688	10504.942999642	5892.52121721152	0.834153328438535	8.20327933183362e-223	2.03856960248953e-220	LDLR	19	11089362	11133816	+	7718	protein_coding	low density lipoprotein receptor [Source:HGNC Symbol;Acc:HGNC:6547]	-
ENSG00000162909	8119	7558	8026	8268	7947	9079	59.6365984181756	51.8754696332174	50.1752398006875	59.2573048228825	50.5349030777028	59.3288070698786	8765.35899901872	7504.47386540126	0.224251535464647	1.68768712226873e-17	2.23085904857054e-16	CAPN2	1	223701593	223776018	+	8792	protein_coding	calpain 2 [Source:HGNC Symbol;Acc:HGNC:1479]	-
ENSG00000253729	5099	10212	11337	5054	11413	5823	21.3591094678738	39.9718056388552	40.4181335928268	20.6568678600576	41.3881341757456	21.7001230766089	5495.00440702894	10502.3855164498	-0.934353365312738	4.12500682233912e-233	1.08284334020784e-230	PRKDC	8	47773108	47960183	-	15417	protein_coding	protein kinase, DNA-activated, catalytic subunit [Source:HGNC Symbol;Acc:HGNC:9413]	-
ENSG00000132341	6136	9082	10193	6548	9774	6959	82.1270144457003	113.58657730042	116.113492289533	85.5146375380761	113.253314359326	82.8637909739098	6761.3507987489	9256.59781728088	-0.453279757818672	6.09570459328468e-61	3.04589121205469e-59	RAN	12	130871879	130877678	+	4825	protein_coding	RAN, member RAS oncogene family [Source:HGNC Symbol;Acc:HGNC:9846]	-
ENSG00000075415	6862	8358	9442	7312	8955	7745	49.8142896272408	56.6957397015454	58.3374178931627	51.7929340930605	56.2790450210444	50.0197972692412	7545.54062066026	8525.15056495829	-0.176256301949528	3.29948326469297e-10	2.7019230706216e-09	SLC25A3	12	98593591	98606379	+	8896	protein_coding	solute carrier family 25 member 3 [Source:HGNC Symbol;Acc:HGNC:10989]	-
ENSG00000197614	6165	9160	10318	6380	9679	6898	102.71817970425	142.611496951257	146.315297925082	103.720837905955	139.611960261268	102.247971548822	6693.00389712229	9291.65030900059	-0.473399500521269	1.61598457386216e-65	8.88457831493893e-64	MFAP5	12	8637346	8662888	-	3876	protein_coding	microfibril associated protein 5 [Source:HGNC Symbol;Acc:HGNC:29673]	-
ENSG00000100644	6459	8809	9988	6561	9567	7175	80.9788745568497	103.199571344325	106.577361557285	80.2615595302057	103.838911648353	80.028676536423	6952.03993004657	9036.67223861542	-0.378574243257046	1.24196928073112e-45	4.3025694152912e-44	HIF1A	14	61695513	61748259	+	5151	protein_coding	hypoxia inducible factor 1 subunit alpha [Source:HGNC Symbol;Acc:HGNC:4910]	Others
ENSG00000197747	9414	6029	6674	9648	6295	10469	394.009115905805	235.788267326576	237.737809618634	394.00385852136	228.089719894416	389.811415448226	10166.3592889102	6055.97772873535	0.747347261214465	1.01172999876246e-167	1.79586892542235e-165	S100A10	1	151982915	151994390	-	1543	protein_coding	S100 calcium binding protein A10 [Source:HGNC Symbol;Acc:HGNC:10487]	-
ENSG00000118849	10927	4703	5173	11148	4807	11664	315.592843085238	126.924661198403	127.159455616457	314.162444144365	120.19273740628	299.702931601069	11625.7413354107	4681.48627539213	1.31218676445021	0	0	RARRES1	3	158696892	158732696	-	2236	protein_coding	retinoic acid receptor responder 1 [Source:HGNC Symbol;Acc:HGNC:9867]	-
ENSG00000148204	7583	7875	7871	7729	8330	8940	77.1318469642665	74.8493561065509	68.1400685456722	76.709135161976	73.3526110970854	80.8998043047013	8337.05884764639	7683.60842052561	0.118263418288814	0.000603829145529526	0.00229162443786995	CRB2	9	123356170	123380324	+	6349	protein_coding	crumbs 2, cell polarity complex component [Source:HGNC Symbol;Acc:HGNC:18688]	-
ENSG00000196576	8549	6967	7263	8709	7172	9610	76.0774935674347	57.9337339693925	55.0093992200641	75.6206269528505	55.2534068638435	76.0819340189411	9246.80715512522	6827.99454578374	0.437842670825371	3.99685579442702e-55	1.74867132151481e-53	PLXNB2	22	50274979	50307627	-	7257	protein_coding	plexin B2 [Source:HGNC Symbol;Acc:HGNC:9104]	-
ENSG00000104904	6808	8356	8594	7794	8454	7986	127.957101523454	146.753378916334	137.473875191127	142.934264912033	137.557727280301	133.533868274558	7773.38872488722	8107.05746637466	-0.060390105384728	0.103198445489811	0.212399662744871	OAZ1	19	2269509	2273490	+	3436	protein_coding	ornithine decarboxylase antizyme 1 [Source:HGNC Symbol;Acc:HGNC:8095]	-
ENSG00000115268	7325	7932	8117	7667	8092	8551	221.361000402603	223.986073528583	208.770439071117	226.073702663472	211.703118484972	229.894014207111	8096.97868491867	7704.05235022465	0.0722886274451638	0.0189782677679241	0.0508784488253273	RPS15	19	1438358	1440494	+	2137	protein_coding	ribosomal protein S15 [Source:HGNC Symbol;Acc:HGNC:10388]	-
ENSG00000169045	6191	8439	9796	6339	9846	7023	42.1745510953689	53.7186986008576	56.7960875411454	42.1348566425796	58.0667337373459	42.5627431639557	6728.1183878311	8939.99522894302	-0.410281219806788	2.35178358805148e-40	7.12724268522007e-39	HNRNPH1	5	179614178	179634784	-	9480	protein_coding	heterogeneous nuclear ribonucleoprotein H1 [Source:HGNC Symbol;Acc:HGNC:5041]	-
ENSG00000169100	7336	7751	7954	7925	8030	8609	218.927374213069	216.144064398423	202.025556154494	230.765627206135	207.459913430002	228.565527757472	8210.53591037143	7573.44513100499	0.116968271398368	0.000185216023668775	0.000771353461357014	SLC25A6	X	1386152	1392724	-	2164	protein_coding	solute carrier family 25 member 6 [Source:HGNC Symbol;Acc:HGNC:10992]	-
ENSG00000112306	6659	8238	9014	7315	8976	7392	560.675595426027	648.140644953707	645.951885977059	600.963468363342	654.279605959207	553.709371015493	7359.81163447245	8359.61465927828	-0.183996634698083	4.45349645527247e-09	3.27820959452481e-08	RPS12	6	132814441	132817564	+	767	protein_coding	ribosomal protein S12 [Source:HGNC Symbol;Acc:HGNC:10385]	-
ENSG00000144028	6324	8708	9120	6547	9557	7293	37.3790850831931	48.0950142192195	45.8787548825748	37.7581103124301	48.9030890897162	38.3495521628958	6936.25946632491	8732.56993851731	-0.331962111122348	6.81496622783929e-29	1.4769458204008e-27	SNRNP200	2	96274336	96305515	-	10926	protein_coding	small nuclear ribonucleoprotein U5 subunit 200 [Source:HGNC Symbol;Acc:HGNC:30859]	-
ENSG00000065150	6211	9001	9601	6363	9387	6926	41.475167435533	56.1645407014109	54.5661191739724	41.4590786179494	54.2664407801619	41.1458826632979	6712.62835816406	8926.20138558479	-0.411060419230189	2.85150884142162e-52	1.15285079796998e-50	IPO5	13	97953658	98024297	+	9671	protein_coding	importin 5 [Source:HGNC Symbol;Acc:HGNC:6402]	-
ENSG00000126777	8234	6550	7554	8005	7817	9206	30.2561406902431	22.4899660363826	23.6243369129066	28.7008731199158	24.8668446813989	30.0947622138819	8755.01518605815	6978.42371232151	0.326972980638557	3.70546468752328e-21	5.8527500716999e-20	KTN1	14	55559072	55701526	+	17575	protein_coding	kinectin 1 [Source:HGNC Symbol;Acc:HGNC:6467]	-
ENSG00000011426	4071	10733	12114	4125	11703	4384	43.7300659647608	107.732066556678	110.750725077818	43.234863002818	108.831380118748	41.8954493588127	4333.68517828146	11007.8566677465	-1.3454326391328	0	0	ANLN	7	36389806	36453791	+	6012	protein_coding	anillin actin binding protein [Source:HGNC Symbol;Acc:HGNC:14082]	-
ENSG00000196205	8343	6530	7620	8200	7436	8921	387.898410370022	283.696363430657	301.530124060146	371.998092415842	299.304356933505	369.000175719904	8771.53146648035	6872.80801039278	0.35140455854158	9.53031056055398e-30	2.13236408436501e-28	EEF1A1P5	9	133019486	133020874	+	1389	processed_pseudogene	eukaryotic translation elongation factor 1 alpha 1 pseudogene 5 [Source:HGNC Symbol;Acc:HGNC:3200]	-
ENSG00000044115	6565	8104	8865	7060	8732	7480	48.0144577839785	55.3836484682977	55.1818196089855	50.3817331931217	55.2877513718962	48.6694203248599	7264.25064751447	8192.25749724948	-0.173446712580979	3.64616810431769e-10	2.97536257129041e-09	CTNNA1	5	138610967	138935034	+	8830	protein_coding	catenin alpha 1 [Source:HGNC Symbol;Acc:HGNC:2509]	-
ENSG00000154277	6748	7506	8366	8327	8194	7597	190.966608755372	198.488684433049	201.502389684723	229.933383878839	200.750309276056	191.267757327533	7814.56973907596	7668.70753314498	0.027122771779486	0.74585090784287	0.853985085414389	UCHL1	4	41256413	41268455	+	2282	protein_coding	ubiquitin C-terminal hydrolase L1 [Source:HGNC Symbol;Acc:HGNC:12513]	-
ENSG00000172380	6494	8352	9456	6280	9153	6945	88.7769861644757	106.689929953361	110.020991735217	83.7681377990954	108.325194355315	84.4651661076113	6791.71393748883	8589.35383058448	-0.339149557195657	1.18122546756134e-30	2.73147397821443e-29	GNG12	1	67701466	67833467	-	4724	protein_coding	G protein subunit gamma 12 [Source:HGNC Symbol;Acc:HGNC:19663]	-
ENSG00000196526	7551	7379	7971	7391	7754	8340	48.5894317018951	44.3690051485928	43.6546124715993	46.4057350192014	43.1957528382904	47.7442062245355	8013.52178507005	7366.77808016394	0.121504573794134	1.50391883843435e-05	7.42320956322547e-05	AFAP1	4	7758714	7939926	-	10036	protein_coding	actin filament associated protein 1 [Source:HGNC Symbol;Acc:HGNC:24017]	-
ENSG00000122406	6601	7933	8877	6994	8571	7378	114.687259086744	128.791655729027	131.2658150701	118.566547256739	128.918379408215	114.041092497208	7221.20958808178	8087.87041913331	-0.163733930190066	3.1006274688929e-09	2.31435701903188e-08	RPL5	1	92831983	92841924	+	3717	protein_coding	ribosomal protein L5 [Source:HGNC Symbol;Acc:HGNC:10360]	-
ENSG00000174437	6929	7956	8304	7126	8331	7693	32.5554587223349	34.929539779678	33.2063068758144	32.6685741751351	33.8866232161541	32.1563145026706	7487.46919148905	7844.39694864419	-0.0670316793384038	0.0173306595877339	0.046989937939509	ATP2A2	12	110280756	110351093	+	13745	protein_coding	ATPase sarcoplasmic/endoplasmic reticulum Ca2+ transporting 2 [Source:HGNC Symbol;Acc:HGNC:812]	-
ENSG00000142864	6002	8658	9318	6288	9258	6803	50.4962383365537	68.0652507358762	66.7214876332254	51.6186536925184	67.4307692094856	50.9191076661316	6571.15754887052	8683.05803994784	-0.401943629358204	3.63812459602728e-51	1.43659674196518e-49	SERBP1	1	67407810	67430415	-	7676	protein_coding	SERPINE1 mRNA binding protein 1 [Source:HGNC Symbol;Acc:HGNC:17860]	-
ENSG00000123416	5666	8943	9742	5861	9630	6467	102.38115484173	150.998111555412	149.820608920836	103.334722948012	150.642544401559	103.959358780919	6191.27380619662	9025.97293443117	-0.543680290896158	1.17748226757416e-94	1.04009073474157e-92	TUBA1B	12	49127782	49131397	-	3574	protein_coding	tubulin alpha 1b [Source:HGNC Symbol;Acc:HGNC:18809]	-
ENSG00000119335	6110	8356	9189	6275	9267	6986	90.6047680482383	115.785214685769	115.973315451039	90.7934830596783	118.967108773317	92.1628086390046	6664.40561345204	8544.26400781078	-0.358390302130515	5.69332330393756e-40	1.71148644739981e-38	SET	9	128683424	128696400	+	4355	protein_coding	SET nuclear proto-oncogene [Source:HGNC Symbol;Acc:HGNC:10760]	-
ENSG00000172270	7132	7664	8251	7358	7857	7868	121.302217269071	121.80292908131	119.438398303072	122.109173737614	115.688997972426	119.052640847695	7698.82590289788	7581.28860490837	0.0222227107285498	0.436380708013947	0.61415567741176	BSG	19	571277	583493	+	3797	protein_coding	basigin (Ok blood group) [Source:HGNC Symbol;Acc:HGNC:1116]	-
ENSG00000108424	6353	8136	8874	6641	8796	7194	53.435361220648	63.9448636142037	63.5256763152523	54.5022559193194	64.0490977669952	53.8316392673504	6948.05234549703	8225.84276801667	-0.24352097433957	2.59439356179792e-20	3.92167941644684e-19	KPNB1	17	47649476	47685505	+	7678	protein_coding	karyopherin subunit beta 1 [Source:HGNC Symbol;Acc:HGNC:6400]	-
ENSG00000172893	8196	6371	6411	8906	6590	9497	127.235007896546	92.4181153234265	84.7052692058661	134.902024224791	88.5661951290244	131.162107639811	9152.40673103054	6182.8233306237	0.566308757379623	2.1142334859398e-64	1.13559319051718e-62	DHCR7	11	71428193	71452868	-	4160	protein_coding	7-dehydrocholesterol reductase [Source:HGNC Symbol;Acc:HGNC:2860]	-
ENSG00000136026	7223	7537	7949	7199	7539	8523	128.219158451664	125.019757976029	120.095789923007	124.691998326673	115.858246728108	134.60000408111	7886.1656406749	7346.1087677037	0.102874382658456	0.00252399813229754	0.00836604609456901	CKAP4	12	106237877	106304279	-	3638	protein_coding	cytoskeleton associated protein 4 [Source:HGNC Symbol;Acc:HGNC:16991]	-
ENSG00000145741	6809	7728	8580	7138	8209	7371	178.24287832543	189.03437998837	191.159602666041	182.320918609039	186.036007104825	171.661356884371	7344.86013882177	7814.1366512784	-0.0896907678388711	0.00224544202903637	0.00752843110940454	BTF3	5	73498408	73505635	+	2467	protein_coding	basic transcription factor 3 [Source:HGNC Symbol;Acc:HGNC:1125]	-
ENSG00000163399	7391	6920	7503	7909	7696	8406	65.7362260681277	57.5112081459732	56.7958352161411	68.6363602413423	59.2576638132205	66.5132590681945	8159.522765265	7049.80073026667	0.210870651991494	3.3337373796962e-13	3.39531132692775e-12	ATP1A1	1	116372668	116410261	+	7261	protein_coding	ATPase Na+/K+ transporting subunit alpha 1 [Source:HGNC Symbol;Acc:HGNC:799]	-
ENSG00000114391	6661	7702	8550	7241	8351	7244	160.390507710759	173.295615160997	175.220664096411	170.125290645739	174.082699895189	155.17971412496	7286.88388359475	7840.54614652323	-0.106011044988657	0.000999060261927357	0.00363894570291227	RPL24	3	101681091	101686782	-	2682	protein_coding	ribosomal protein L24 [Source:HGNC Symbol;Acc:HGNC:10325]	-
ENSG00000131747	4626	9477	11017	4818	10650	5149	46.4109139952322	88.84442987235	94.0714462919711	47.1641913567804	92.5000573787377	45.9573165244831	5024.32386745864	9917.25671904138	-0.981385544226758	1.97503636058674e-235	5.41334230714935e-233	TOP2A	17	40388516	40417950	-	6437	protein_coding	DNA topoisomerase II alpha [Source:HGNC Symbol;Acc:HGNC:11989]	-
ENSG00000105193	6191	8205	8845	6749	8518	7208	153.597673601267	190.216090130808	186.767648111273	163.378297537432	182.952930839901	159.094764906445	6932.09712788601	8153.27446460224	-0.233844084071311	5.75131099715047e-15	6.62093479709021e-14	RPS16	19	39433207	39435948	-	2603	protein_coding	ribosomal protein S16 [Source:HGNC Symbol;Acc:HGNC:10396]	-
ENSG00000156140	7730	6836	7539	7940	7431	8233	69.6044834816591	57.5181099210949	57.7765284312688	69.7604587267372	57.9272463088991	65.9527811369502	8237.31559871042	6949.63546891763	0.244832873630435	4.93661053049452e-17	6.3585727067973e-16	ADAMTS3	4	72280969	72569386	-	7172	protein_coding	ADAM metallopeptidase with thrombospondin type 1 motif 3 [Source:HGNC Symbol;Acc:HGNC:219]	-
ENSG00000130726	5485	9274	9530	5703	9475	6202	87.8089411119509	138.731164254649	129.84791712391	89.0833589227857	131.316478641924	88.3305932683062	5985.02387253393	9024.04933237889	-0.592119500089547	3.54087783905305e-84	2.73477990641623e-82	TRIM28	19	58544091	58550722	+	4034	protein_coding	tripartite motif containing 28 [Source:HGNC Symbol;Acc:HGNC:16384]	-
ENSG00000118181	6955	7310	7814	7602	7644	8234	304.098754224048	298.661825247556	290.784258444434	324.322049761327	289.345069677971	320.291672074458	7838.52037985041	7260.81140403202	0.110811100911257	0.000256158692998827	0.00103788820002438	RPS25	11	119015712	119018691	-	1477	protein_coding	ribosomal protein S25 [Source:HGNC Symbol;Acc:HGNC:10413]	-
ENSG00000143321	6195	8073	8920	6474	8653	7223	106.828588614442	130.084623320292	130.915483233649	108.930620934154	129.178662967438	110.810540226436	6841.42799144107	8173.99638915877	-0.256477748406919	5.10217549415843e-21	7.99112158488444e-20	HDGF	1	156742107	156766925	-	3745	protein_coding	heparin binding growth factor [Source:HGNC Symbol;Acc:HGNC:4856]	-
ENSG00000133657	7528	6873	7809	7525	7230	8167	36.6801114148585	31.2926405070123	32.3836977473973	35.7757415294893	30.4977102873246	35.4022503311819	7996.84594688451	6982.27889710658	0.195468975084063	5.82324692562333e-11	5.05277822159067e-10	ATP13A3	3	194402672	194498364	-	13254	protein_coding	ATPase 13A3 [Source:HGNC Symbol;Acc:HGNC:24113]	-
ENSG00000124145	7118	7215	7677	7348	7666	7940	175.920550727594	166.624845212586	161.484228011323	177.198011559765	164.023210650022	174.580756893238	7713.38356756363	7193.50003595819	0.100764779966573	0.000200117147232848	0.000828840753361294	SDC4	20	45325288	45348424	-	2613	protein_coding	syndecan 4 [Source:HGNC Symbol;Acc:HGNC:10661]	-
ENSG00000108654	7273	7236	7646	7329	7320	8093	63.574756112549	59.1036775905445	56.8833791509681	62.5096318491014	55.3936646867978	62.9358254935861	7811.8540505603	7082.84663531367	0.141585006901295	1.65593551078795e-06	9.23775098774794e-06	DDX5	17	64499616	64508199	-	7388	protein_coding	DEAD-box helicase 5 [Source:HGNC Symbol;Acc:HGNC:2746]	-
ENSG00000063177	6672	7587	8021	7021	7845	7730	102.37056821501	108.776227186362	104.743618091998	105.111238545652	104.205328176191	105.515399479839	7369.50591169926	7480.82569871197	-0.0212222365807305	0.459686694985428	0.63515758181766	RPL18	19	48615328	48619536	-	4209	protein_coding	ribosomal protein L18 [Source:HGNC Symbol;Acc:HGNC:10310]	-
ENSG00000092199	5990	7876	8766	6217	8976	7013	52.9257306800411	65.0265299130803	65.9206506409262	53.5984229804045	68.6595235696692	55.126593487018	6609.28778933682	8161.1633445214	-0.304136865904264	4.66885445922773e-24	8.34305938744837e-23	HNRNPC	14	21209136	21269494	-	7309	protein_coding	heterogeneous nuclear ribonucleoprotein C (C1/C2) [Source:HGNC Symbol;Acc:HGNC:5035]	-
ENSG00000132507	5171	8788	9097	6046	9355	6295	118.629893517586	188.388540851212	177.622417359239	135.337718161004	185.798111816829	128.47913813244	6022.38281785818	8689.32855021676	-0.528604056528811	1.90141971212083e-42	6.09959734845234e-41	EIF5A	17	7306999	7312463	+	2815	protein_coding	eukaryotic translation initiation factor 5A [Source:HGNC Symbol;Acc:HGNC:3300]	-
ENSG00000275832	7847	6441	6649	7801	6812	9192	62.3090144912548	47.7909166039964	44.9348753657234	60.4405784053837	46.8273703897045	64.9343537627216	8538.80084334046	6349.06011758279	0.4280117319165	3.73864375286679e-39	1.09217621106475e-37	ARHGAP23	17	38419280	38512392	+	8133	protein_coding	Rho GTPase activating protein 23 [Source:HGNC Symbol;Acc:HGNC:29293]	-
ENSG00000129353	7135	7114	7648	7303	7574	7838	88.3393901367725	82.3036529725966	80.5913215258287	88.2252350581703	81.1827243806288	86.3342172365111	7670.88092581095	7121.71627471251	0.107105650258274	7.7860452203701e-05	0.000343470558147356	SLC44A2	19	10602457	10644559	+	5216	protein_coding	solute carrier family 44 member 2 [Source:HGNC Symbol;Acc:HGNC:17292]	-
ENSG00000115306	6569	7537	8347	6489	8249	7231	22.9261771622092	24.5796519410286	24.7937817824537	22.0974042430009	24.9236467549352	22.4516374765538	6984.39682905331	7690.53145586198	-0.139097671708756	4.14355910371938e-07	2.49201854066221e-06	SPTBN1	2	54456285	54671445	+	18504	protein_coding	spectrin beta, non-erythrocytic 1 [Source:HGNC Symbol;Acc:HGNC:11275]	-
ENSG00000162734	6938	7046	7394	7137	7511	8132	159.677833245444	151.529714660955	144.833744951795	160.271808040233	149.653196927604	166.504119386168	7635.68874005629	7000.9621418471	0.125696060366785	2.18431721014256e-05	0.000105224358135531	PEA15	1	160205337	160215376	+	2806	protein_coding	proliferation and apoptosis adaptor protein 15 [Source:HGNC Symbol;Acc:HGNC:8822]	-
ENSG00000163975	8788	5095	5402	9373	5275	10141	67.6193243707783	36.6327733123772	35.3765386167352	70.3704778514153	35.138332198418	69.4190776352363	9737.86061404949	5030.58897167219	0.953256355161494	5.57258093069838e-233	1.44252449147717e-230	MELTF	3	196988621	197029816	-	8393	protein_coding	melanotransferrin [Source:HGNC Symbol;Acc:HGNC:7037]	-
ENSG00000138821	10029	4193	4580	9950	4369	10903	99.9495003556564	39.0474511097907	38.8479810242601	96.7558385301447	37.6949301016744	96.6687906629859	10634.4688778838	4190.01536253289	1.34372831470104	0	0	SLC39A8	4	102251041	102431258	-	6480	protein_coding	solute carrier family 39 member 8 [Source:HGNC Symbol;Acc:HGNC:20862]	-
ENSG00000006118	8462	5425	5627	8957	5507	9929	75.1582878997898	45.0244515335969	42.5364019583797	77.6242712148281	42.3444830546659	78.4560872729491	9405.31938360251	5283.72397496112	0.832500631668406	1.52146129060027e-157	2.48745574861472e-155	TMEM132A	11	60924463	60937159	+	7271	protein_coding	transmembrane protein 132A [Source:HGNC Symbol;Acc:HGNC:31092]	-
ENSG00000163902	7367	6441	6781	7693	6977	8573	119.178561527741	97.3656124098955	93.3643746242097	121.432323805006	97.713392969826	123.383637734344	8128.38688215084	6441.24907845124	0.335996323827242	1.36520369786386e-30	3.14909239118647e-29	RPN1	3	128619970	128681075	-	3992	protein_coding	ribophorin I [Source:HGNC Symbol;Acc:HGNC:10381]	-
ENSG00000174231	5880	8001	8519	5946	8686	6601	33.4416879060532	42.5206568834187	41.2362781576697	32.996423765977	42.7669806326966	33.3993391291929	6341.6111194405	8036.71832636774	-0.341623265556407	3.23225418118611e-34	8.32082229681586e-33	PRPF8	17	1650629	1684882	-	11355	protein_coding	pre-mRNA processing factor 8 [Source:HGNC Symbol;Acc:HGNC:17340]	-
ENSG00000143933	6531	6979	8233	6851	7690	7347	65.2291899826984	65.1328874089741	69.984263401552	66.7647724939224	66.4915631679457	65.2814239528766	7135.55220298186	7292.29088943414	-0.0316750187200928	0.307221841964896	0.482898503324966	CALM2	2	47160082	47176601	-	6466	protein_coding	calmodulin 2 [Source:HGNC Symbol;Acc:HGNC:1445]	-
ENSG00000206538	7473	6487	7467	7257	6731	8052	37.9586516445604	30.7896338362483	32.2806242803006	35.9669840391349	29.5987443037117	36.3862114060174	7845.54916643725	6590.76276822354	0.251208068242094	1.11576515788341e-13	1.17755554997911e-12	VGLL3	3	86876388	86991119	-	12714	protein_coding	vestigial like family member 3 [Source:HGNC Symbol;Acc:HGNC:24327]	-
ENSG00000172757	5444	8154	8744	6028	8498	6518	59.9647771928155	83.9254437464906	81.9725104058434	64.7861922848926	81.035018584923	63.8718861694011	6186.33158679605	8098.74945337438	-0.38821373411596	6.69101537085512e-34	1.70598008867302e-32	CFL1	11	65823022	65862026	-	5863	protein_coding	cofilin 1 [Source:HGNC Symbol;Acc:HGNC:1874]	-
ENSG00000060982	6966	6725	7660	6945	7356	7682	38.2050309915616	34.4646764820846	35.7557452693794	37.1655394157643	34.9266319939878	37.4825100723357	7433.49953747762	6925.91262960529	0.101764927092635	0.000305938964422162	0.00122283731908648	BCAT1	12	24810022	24949459	-	11775	protein_coding	branched chain amino acid transaminase 1 [Source:HGNC Symbol;Acc:HGNC:976]	-
ENSG00000128567	4865	8885	9965	4917	9283	5412	45.7058004091327	77.9993058299009	79.6793451266831	45.0733447303675	75.5013515737684	45.2338485346549	5230.08698704651	8966.4352201168	-0.777770601417547	2.23820090770389e-152	3.44756929899051e-150	PODXL	7	131500262	131558217	-	6874	protein_coding	podocalyxin like [Source:HGNC Symbol;Acc:HGNC:9171]	-
ENSG00000160789	6531	7016	7853	6700	7593	7623	60.3825257592165	60.6130311971761	61.7941222611515	60.4418151692574	60.7747096824016	62.7010463930438	7171.03008383459	7157.60729655207	0.0029262623971767	0.917647390414845	0.955267653180959	LMNA	1	156082573	156140089	+	6985	protein_coding	lamin A/C [Source:HGNC Symbol;Acc:HGNC:6636]	-
ENSG00000131711	6896	6930	7636	6583	7635	7568	35.2607791233838	33.1110320261308	33.2307811251388	32.8435135223604	33.797267906459	34.4265142809297	7243.97112607871	7074.99173680573	0.0339862873416989	0.266958984078062	0.436454521512888	MAP1B	5	72107234	72209570	+	12630	protein_coding	microtubule associated protein 1B [Source:HGNC Symbol;Acc:HGNC:6836]	-
ENSG00000167460	5885	7730	8551	5879	8483	6619	44.028413594123	54.039446925363	54.4481910405768	42.9161875663921	54.9431985870899	44.0551037914526	6325.58555262565	7891.58829733563	-0.319100376486531	4.90389427907739e-31	1.15548396426605e-29	TPM4	19	16067021	16103005	+	8632	protein_coding	tropomyosin 4 [Source:HGNC Symbol;Acc:HGNC:12013]	-
ENSG00000147140	6197	7078	8070	6347	8094	7129	75.6240030894898	80.7111538536332	83.8169165490899	75.5749326818782	85.5104649855763	77.3969877569469	6767.17335116775	7401.94351381393	-0.129418646206353	1.41679054221315e-05	7.02104284120414e-05	NONO	X	71283192	71301168	+	5292	protein_coding	non-POU domain containing octamer binding [Source:HGNC Symbol;Acc:HGNC:7871]	-
ENSG00000148248	7127	6213	6724	7681	6715	8373	133.564021764199	108.800004614027	107.24829890476	140.453187016343	108.944835480878	139.598611109054	7973.17688485672	6264.81787930843	0.348140640998201	7.49479392571208e-33	1.86998620063483e-31	SURF4	9	133361449	133376166	-	3446	protein_coding	surfeit 4 [Source:HGNC Symbol;Acc:HGNC:11476]	-
ENSG00000109046	7810	5846	6429	7905	6150	8547	58.6340101220914	41.0111744110774	41.0791991512128	57.9070635110398	39.9716044470894	57.0859910487702	8354.79592220798	5873.52506360553	0.508266539832494	8.53942642349169e-74	5.56495907975658e-72	WSB1	17	27294076	27315926	+	8602	protein_coding	WD repeat and SOCS box containing 1 [Source:HGNC Symbol;Acc:HGNC:19221]	-
ENSG00000136240	6595	6792	7480	7033	7507	7225	106.743123323295	102.722981185153	103.040197624974	111.070014338324	105.18878134744	104.035182914171	7183.61630772309	6940.41083672625	0.0493568780998098	0.104129775960518	0.213788363554983	KDELR2	7	6445953	6484242	-	3990	protein_coding	KDEL endoplasmic reticulum protein retention receptor 2 [Source:HGNC Symbol;Acc:HGNC:6305]	-
ENSG00000275216	5544	7947	8580	5712	8998	5816	70.3816567930395	94.2723446714693	92.7050795708911	70.7547445494334	98.8917710408602	65.686774934873	5885.45340608186	8134.82250566228	-0.467445156090471	4.77621026388449e-42	1.51650778361634e-40	AL161431.1	13	109269634	109278512	+	5087	lincRNA	novel transcript	-
ENSG00000112972	8543	4745	5367	8875	5117	9789	117.334515281453	60.8970738912245	62.7374628160962	118.936414823343	60.8427304423103	119.610961929821	9360.68218564839	4852.26449256002	0.947891444251129	1.19913939807932e-248	3.4383938617542e-246	HMGCS1	5	43289395	43313512	-	4702	protein_coding	3-hydroxy-3-methylglutaryl-CoA synthase 1 [Source:HGNC Symbol;Acc:HGNC:5007]	-
ENSG00000163468	5305	8054	8766	5404	8699	6130	85.2655225189456	120.960765371942	119.913896350057	84.7489866750759	121.041780075318	87.6528055701876	5791.46250081723	8134.61925901014	-0.48981696286315	1.09299131948042e-68	6.3659913163988e-67	CCT3	1	156308968	156367873	-	4018	protein_coding	chaperonin containing TCP1 subunit 3 [Source:HGNC Symbol;Acc:HGNC:1616]	-
ENSG00000135404	8372	4809	5032	9105	5101	9725	205.34132618197	110.216534426933	105.043154199323	217.900485168492	108.312945890413	212.204226832068	9359.41102750515	4765.86382119245	0.974028348931387	1.14330953547015e-212	2.66362539026157e-210	CD63	12	55725323	55729707	-	2633	protein_coding	CD63 molecule [Source:HGNC Symbol;Acc:HGNC:1692]	-
ENSG00000107438	6280	7131	7497	6555	7576	7067	181.135490787	192.193712615752	184.039649741085	184.479328295871	189.174143309801	181.341113061239	6850.54960200411	7081.65308260006	-0.0476920378150381	0.0956600392807785	0.200102335815393	PDLIM1	10	95237572	95291024	-	2239	protein_coding	PDZ and LIM domain 1 [Source:HGNC Symbol;Acc:HGNC:2067]	-
ENSG00000198682	6428	6857	7643	6644	7424	6994	101.670390159361	101.343897588182	102.887463458314	102.536703279782	101.656344054108	98.4150522510441	6911.92585641976	6986.51162235258	-0.0158509271906449	0.577490525839004	0.732199346747137	PAPSS2	10	87659613	87747705	+	4083	protein_coding	3'-phosphoadenosine 5'-phosphosulfate synthase 2 [Source:HGNC Symbol;Acc:HGNC:8604]	-
ENSG00000167004	7032	6307	6860	7099	6499	8048	107.105311213667	89.7635061405373	88.9275320752261	105.501935177331	85.6952172000559	109.052943032319	7629.25541583707	6270.81105255922	0.283205952076221	6.69576870296497e-22	1.09087182767361e-20	PDIA3	15	43746392	43773279	+	4240	protein_coding	protein disulfide isomerase family A member 3 [Source:HGNC Symbol;Acc:HGNC:4606]	-
ENSG00000196531	6202	6857	7517	6783	7651	6801	40.0204960352534	41.3456368757541	41.2833787853707	42.7074485719948	42.741209599207	39.0427821508482	6817.24935344404	7018.76477090422	-0.0423517134095286	0.209604203796598	0.366851643380692	NACA	12	56712428	56731628	-	10008	protein_coding	nascent polypeptide associated complex subunit alpha [Source:HGNC Symbol;Acc:HGNC:7629]	-
ENSG00000100097	6053	6863	7404	6625	7414	7354	355.689449661502	376.841860907935	370.294019919552	379.854518095401	377.164486138758	384.451192591155	6885.45783565316	6911.92519881042	-0.00509993570966555	0.873418919053031	0.932410255058571	LGALS1	22	37675608	37679806	+	1099	protein_coding	galectin 1 [Source:HGNC Symbol;Acc:HGNC:6561]	-
ENSG00000011304	4838	8483	8953	5021	8674	5584	45.3927084363947	74.3728682495226	71.4938682620399	45.9665128327074	70.455929983518	46.6104095986348	5312.27142328061	8329.11353174028	-0.648396260323032	5.65620479126802e-102	5.60746515423688e-100	PTBP1	19	797075	812327	+	6883	protein_coding	polypyrimidine tract binding protein 1 [Source:HGNC Symbol;Acc:HGNC:9583]	-
ENSG00000125868	7282	5959	6499	7119	6331	7583	122.116727631196	93.3775984134142	92.7579195005664	116.486227500388	91.9125252714176	113.13131017	7577.17263026371	5989.80034235889	0.33882011439399	1.11278985140957e-26	2.21820077546219e-25	DSTN	20	17569863	17609919	+	3851	protein_coding	destrin, actin depolymerizing factor [Source:HGNC Symbol;Acc:HGNC:15750]	-
ENSG00000039560	6417	6652	7303	6414	7057	6925	53.9104752288217	52.2201593520309	52.218260487499	52.5776511697765	51.3262033025859	51.7580822033284	6804.70307478464	6697.99307927888	0.0225670027688795	0.431621696562154	0.609390590146612	RAI14	5	34656237	34832627	+	7687	protein_coding	retinoic acid induced 14 [Source:HGNC Symbol;Acc:HGNC:14873]	-
ENSG00000162496	7078	5696	5914	7474	6244	8354	150.559024796218	113.216844582434	107.067468353415	155.124513505918	114.983898884814	158.091304488207	7876.40317915178	5693.94319356511	0.468513962146006	9.10278663849774e-47	3.29432499744312e-45	DHRS3	1	12567910	12617731	-	3036	protein_coding	dehydrogenase/reductase 3 [Source:HGNC Symbol;Acc:HGNC:17693]	-
ENSG00000131473	6302	6650	6952	6577	7050	7142	78.0109495391088	76.9207733392059	73.2431320532829	79.4394285416482	75.5516900579792	78.6528182148272	6890.35642783623	6587.20817158248	0.0651777330976982	0.0257538829496457	0.0665506493176082	ACLY	17	41866908	41930542	-	5217	protein_coding	ATP citrate lyase [Source:HGNC Symbol;Acc:HGNC:115]	-
ENSG00000135677	8079	4762	5389	8259	5127	8973	83.0270167922841	45.7294573644404	47.1357029258997	82.8171719246234	45.6145132154952	82.0383223651989	8713.66878639579	4867.8948882295	0.839737726961048	5.57806751487625e-192	1.19498876255475e-189	GNS	12	64713445	64759447	-	6284	protein_coding	glucosamine (N-acetyl)-6-sulfatase [Source:HGNC Symbol;Acc:HGNC:4422]	-
ENSG00000085982	6004	6961	7451	5893	7482	6790	41.4604667942558	44.9169200310745	43.7913209804086	39.7064489884062	44.7289917996378	41.7138769277412	6428.4680121163	6980.72468309349	-0.118632072591223	6.9032511762438e-05	0.000308395962183202	USP40	2	233475520	233566782	-	9352	protein_coding	ubiquitin specific peptidase 40 [Source:HGNC Symbol;Acc:HGNC:20069]	-
ENSG00000172037	7868	4987	5482	8205	5243	8718	74.0153524743722	43.8370842353783	43.8911005193091	75.3125148730711	42.6987557349962	72.961138543618	8536.45410787168	5008.72091022773	0.769122744837907	1.11487223426385e-156	1.79129212950084e-154	LAMB2	3	49121114	49133118	-	6865	protein_coding	laminin subunit beta 2 [Source:HGNC Symbol;Acc:HGNC:6487]	-
ENSG00000158470	6522	6321	6803	6626	6941	7172	89.1975269970147	80.7797753144532	79.1867408989654	88.4208234295746	82.1811028615843	87.2628870859401	6996.74690238517	6396.24618033896	0.129345789551404	6.31023200723831e-06	3.28795370844025e-05	B4GALT5	20	49632945	49713878	-	4722	protein_coding	beta-1,4-galactosyltransferase 5 [Source:HGNC Symbol;Acc:HGNC:928]	-
ENSG00000266412	6778	5906	6510	7141	6366	7605	107.311400099822	87.3740708842401	87.7213413849512	110.314965616895	87.2547005620816	107.11758983564	7409.92421629062	5986.2375295284	0.30770522362699	7.67803584496026e-28	1.59180458374159e-26	NCOA4	10	46005088	46030714	-	4079	protein_coding	nuclear receptor coactivator 4 [Source:HGNC Symbol;Acc:HGNC:7671]	-
ENSG00000113013	5775	6860	7559	6092	7369	6645	45.184088536138	50.1536430209818	50.3359027165931	46.5076650851807	49.9137265553143	46.253627666804	6369.28398683101	6944.49603775581	-0.124612070283297	8.7860403132692e-06	4.47782935079878e-05	HSPA9	5	138553756	138575724	-	8254	protein_coding	heat shock protein family A (Hsp70) member 9 [Source:HGNC Symbol;Acc:HGNC:5244]	-
ENSG00000177697	6509	6067	6808	7037	6415	7421	106.742301308961	92.9696329672341	95.0214856026764	112.600662417556	91.0745119030557	108.268469888819	7216.95083494517	6147.53555033462	0.231315380110914	5.60541677944913e-14	6.01807361378876e-13	CD151	11	832843	839831	+	3938	protein_coding	CD151 molecule (Raph blood group) [Source:HGNC Symbol;Acc:HGNC:1630]	-
ENSG00000177954	6920	5203	5960	7747	5789	8626	431.781217575139	303.358598594871	316.507416311572	471.652686377088	312.708080165966	478.833341877521	8002.9729983057	5399.36493778651	0.567899421384163	2.18215374442285e-54	9.2856122119984e-53	RPS27	1	153990755	153992155	+	1035	protein_coding	ribosomal protein S27 [Source:HGNC Symbol;Acc:HGNC:10416]	-
ENSG00000168610	7282	5576	6020	7378	5830	8051	53.3671718233927	38.1848518437147	37.5491390403513	52.7586007301218	36.98877680982	52.4916975120672	7818.87899103658	5556.54859309517	0.492846196074709	4.78501307225338e-68	2.75256400125489e-66	STAT3	17	42313324	42388568	-	8812	protein_coding	signal transducer and activator of transcription 3 [Source:HGNC Symbol;Acc:HGNC:11364]	STAT
ENSG00000177731	5059	7684	8120	5233	7948	5941	50.5352190094857	71.7235307047139	69.0343882694559	51.0048308615474	68.7329893441309	52.7966421600563	5581.57418695743	7576.22203044337	-0.440233710898353	8.22614378907109e-47	2.98285735293204e-45	FLII	17	18244836	18258916	-	6465	protein_coding	FLII, actin remodeling protein [Source:HGNC Symbol;Acc:HGNC:3750]	-
ENSG00000002834	5980	6580	7024	6361	6996	7019	54.6931547369988	56.2344582234511	54.6759417548924	56.7659996627924	55.3935875226966	57.1115977673454	6658.36227262941	6568.82752155527	0.0199379141721426	0.499239845551963	0.669075446997734	LASP1	17	38869859	38921770	+	7061	protein_coding	LIM and SH3 protein 1 [Source:HGNC Symbol;Acc:HGNC:6513]	-
ENSG00000240342	4994	7953	8391	5234	7575	5806	366.908408726121	545.990316984115	524.690047955247	375.209606788975	481.803183868035	379.492708414123	5515.05709405401	7633.69610024583	-0.468620466108193	4.04391859237408e-34	1.03673390267769e-32	RPS2P5	12	118246084	118246962	+	879	processed_pseudogene	ribosomal protein S2 pseudogene 5 [Source:HGNC Symbol;Acc:HGNC:31386]	-
ENSG00000179222	6656	6150	6707	6691	6503	7191	71.4502064011006	61.6893396616646	61.2771361002588	70.0829393831138	60.4340681400945	68.6746951920563	7074.17377499288	6172.02151910948	0.196627651955147	9.60943292554666e-12	8.88836778492996e-11	MAGED1	X	51803007	51902357	+	6016	protein_coding	MAGE family member D1 [Source:HGNC Symbol;Acc:HGNC:6813]	-
ENSG00000017260	6373	6379	7280	6214	6955	6679	48.2325446310885	45.1121670525198	46.8929564498594	45.8879450393718	45.5691882364235	44.9702163733658	6639.2472444706	6566.86486179734	0.0152850505915811	0.634299599838848	0.776577993746673	ATP2C1	3	130850595	131016712	+	8533	protein_coding	ATPase secretory pathway Ca2+ transporting 1 [Source:HGNC Symbol;Acc:HGNC:13211]	-
ENSG00000198830	5405	7190	8018	5452	7724	6065	139.121111560717	172.930287040727	175.648065636574	136.925486307502	172.114518918213	138.881827698709	5823.61738900146	7308.04609785317	-0.327592417619539	2.07962313539314e-31	4.95019361397924e-30	HMGN2	1	26472450	26475972	+	2509	protein_coding	high mobility group nucleosomal binding domain 2 [Source:HGNC Symbol;Acc:HGNC:4986]	-
ENSG00000083312	6415	6186	7109	6344	6718	6916	34.5896854884744	31.1676960103708	32.6240929251497	33.376764232252	31.3594078499652	33.1758618885421	6776.41366360985	6375.01615048027	0.0876712801740944	0.00424020242041079	0.0133811196599418	TNPO1	5	72816312	72916733	+	11977	protein_coding	transportin 1 [Source:HGNC Symbol;Acc:HGNC:6401]	-
ENSG00000198363	6301	6242	7004	6337	6591	7199	20.2982263556284	18.7895858289066	19.2032496442159	19.918811556664	18.3813677850743	20.6318448143642	6823.71662925656	6321.91703440308	0.110329875247603	0.000208367633921202	0.000859193796686585	ASPH	8	61500556	61714640	-	20047	protein_coding	aspartate beta-hydroxylase [Source:HGNC Symbol;Acc:HGNC:757]	-
ENSG00000072778	7030	5449	5732	7486	5737	8117	93.3190872677194	67.5891207074767	64.7591765645019	96.9607763977871	65.9292156091149	95.857915498676	7787.12294313599	5396.04163481806	0.529557828173093	3.86500940734202e-70	2.30884760686028e-68	ACADVL	17	7217125	7225273	+	4865	protein_coding	acyl-CoA dehydrogenase very long chain [Source:HGNC Symbol;Acc:HGNC:92]	-
ENSG00000215301	6270	6318	6854	6362	6642	7076	25.4792703202631	23.9907540518633	23.7051945799678	25.2257573915544	23.36663735025	25.5814140575152	6781.79877663566	6317.40250954504	0.102524827961819	0.000269815822550825	0.00109108858769848	DDX3X	X	41333284	41364472	+	15892	protein_coding	DEAD-box helicase 3 X-linked [Source:HGNC Symbol;Acc:HGNC:2745]	-
ENSG00000197157	5476	7029	7573	5708	7295	6433	54.4061613072901	65.256386261082	64.0372363695922	55.3349744819301	62.7462597599983	56.8611284201346	6057.77642496502	6982.70625384424	-0.204513007574965	1.04607206469795e-11	9.64705152985668e-11	SND1	7	127652180	128092609	+	6500	protein_coding	staphylococcal nuclease and tudor domain containing 1 [Source:HGNC Symbol;Acc:HGNC:30646]	-
ENSG00000134250	5668	6903	7582	5678	7552	6022	21.778985386615	24.7850903615342	24.7954252396926	21.2879721963693	25.1216224701146	20.5857090549184	5984.4712826119	7023.31612563501	-0.231380913162571	1.14477863944382e-14	1.28920750948362e-13	NOTCH2	1	119911553	120069626	-	16807	protein_coding	notch 2 [Source:HGNC Symbol;Acc:HGNC:7882]	-
ENSG00000122545	5471	6803	7944	5694	7146	6235	32.396584313786	37.6424438185487	40.0360960903609	32.8988771562505	36.6330789560055	32.8462840140022	5987.39976328338	6973.88615167483	-0.220119608427532	6.30565254716609e-11	5.45105529564386e-10	SEPT7	7	35800932	35907105	+	10906	protein_coding	septin 7 [Source:HGNC Symbol;Acc:HGNC:1717]	-
ENSG00000086598	7157	5203	5906	7216	5839	7722	120.678594993954	81.9781069309898	84.7564287925557	118.720811572254	85.2345366850966	115.836733601173	7610.88046832391	5398.39919134646	0.495024492981562	9.28031100185981e-61	4.60017118225168e-59	TMED2	12	123584531	123598577	+	3830	protein_coding	transmembrane p24 trafficking protein 2 [Source:HGNC Symbol;Acc:HGNC:16996]	-
ENSG00000162591	5394	7111	7480	5534	7257	6256	49.4877807883392	60.9624688538752	58.4074994350967	49.5401475563543	57.6397464008466	51.0623801096529	5909.93358049966	6969.90810194933	-0.237477941163	2.17863518982246e-14	2.40901233140725e-13	MEGF6	1	3489920	3611495	-	7039	protein_coding	multiple EGF like domains 6 [Source:HGNC Symbol;Acc:HGNC:3232]	-
ENSG00000135624	4435	7978	8675	4651	8377	4912	79.758361037623	134.066866885085	132.779814972764	81.6131312206814	130.421446849238	78.5883611648452	4820.28789787988	7980.27972472255	-0.727462623380901	1.11261648327582e-133	1.52477544230108e-131	CCT7	2	73233420	73253021	+	3591	protein_coding	chaperonin containing TCP1 subunit 7 [Source:HGNC Symbol;Acc:HGNC:1622]	-
ENSG00000137845	5683	6471	7591	5916	7276	6082	22.6996602737844	24.1522687510308	25.8059987385378	23.0569029214809	25.1600959721533	21.6125193265787	6093.0665003214	6793.93524201815	-0.157715437421058	2.84318264009147e-06	1.53597791437753e-05	ADAM10	15	58588807	58749978	-	16168	protein_coding	ADAM metallopeptidase domain 10 [Source:HGNC Symbol;Acc:HGNC:188]	-
ENSG00000125505	6687	5666	5905	7190	5848	7695	81.603632186448	64.6099742490373	61.3307177475063	85.6126935532857	61.782208949302	83.5418460919773	7423.24706327018	5557.20064066356	0.41806867973781	1.92075732023294e-40	5.83997959779796e-39	MBOAT7	19	54173412	54189882	-	5292	protein_coding	membrane bound O-acyltransferase domain containing 7 [Source:HGNC Symbol;Acc:HGNC:15505]	-
ENSG00000078369	5733	6728	7287	5804	6989	6389	57.6962921955591	63.2698459122928	62.4158243846727	56.9933874867819	60.8918129567182	57.2026473088764	6170.31754546525	6697.46194411444	-0.118163907000229	4.41036037987213e-05	0.00020321457789878	GNB1	1	1785285	1891117	-	6417	protein_coding	G protein subunit beta 1 [Source:HGNC Symbol;Acc:HGNC:4396]	-
ENSG00000166949	5903	6457	7039	6122	6825	6573	41.8320757205002	42.7574945866012	42.4548758988884	42.3312469045592	41.8713717368401	41.4397895641904	6402.95950896885	6478.43864307892	-0.0169434230061316	0.549789446530864	0.70991933659708	SMAD3	15	67063763	67195195	+	9113	protein_coding	SMAD family member 3 [Source:HGNC Symbol;Acc:HGNC:6769]	MH1
ENSG00000138594	5764	6602	7244	5753	7000	6453	35.011200793883	37.4716990433084	37.4491059990586	34.0963988219334	36.8094200997303	34.8708052601811	6184.10853771045	6645.14751929085	-0.10364932826479	0.000288462377944488	0.00115994860844215	TMOD3	15	51829628	51947295	+	10632	protein_coding	tropomodulin 3 [Source:HGNC Symbol;Acc:HGNC:11873]	-
ENSG00000115524	6378	5852	6648	6449	6343	7043	44.9466612078038	38.5355951079617	39.8734589037258	44.3441569411029	38.6977339401947	44.1558131808894	6840.87540151904	6003.24591986957	0.188155623420693	8.13361329989611e-11	6.94749242362346e-10	SF3B1	2	197389784	197435091	-	9164	protein_coding	splicing factor 3b subunit 1 [Source:HGNC Symbol;Acc:HGNC:10768]	-
ENSG00000105810	5226	7191	8038	5114	7639	5497	27.5281443666883	35.3949784175691	36.0359115657312	26.2844781937065	34.8354915710562	25.7602780348729	5457.25998501885	7287.9493831575	-0.417800651574078	1.12704185078587e-39	3.35020829584483e-38	CDK6	7	92604921	92836594	-	12260	protein_coding	cyclin dependent kinase 6 [Source:HGNC Symbol;Acc:HGNC:1777]	-
ENSG00000086758	5088	6841	7437	5076	8057	6077	18.9058118946773	23.752681842644	23.5193865609431	18.4035221200133	25.9178812100048	20.0888346244696	5580.41879448536	7115.74219307879	-0.350351511418741	8.06519036093727e-19	1.14572422215815e-17	HUWE1	X	53532096	53686729	-	17380	protein_coding	HECT, UBA and WWE domain containing 1, E3 ubiquitin protein ligase [Source:HGNC Symbol;Acc:HGNC:30892]	-
ENSG00000169908	8435	3728	4111	8788	4023	9463	148.509337915676	61.332322405345	61.6021869740868	150.969712311253	61.3192181942217	148.222724708147	9186.22604481938	3780.63364018962	1.2807645451583	0	0	TM4SF1	3	149369022	149377865	-	3668	protein_coding	transmembrane 4 L six family member 1 [Source:HGNC Symbol;Acc:HGNC:11853]	-
ENSG00000110880	5239	6889	7659	5282	7573	5905	51.7964773210061	63.6433222148401	64.4471733911906	50.9543571727765	64.8183071216652	51.9384524392372	5652.30252468055	7048.83275570978	-0.318562146855053	4.06434522578947e-29	8.87017170003094e-28	CORO1C	12	108645109	108731596	-	6532	protein_coding	coronin 1C [Source:HGNC Symbol;Acc:HGNC:2254]	-
ENSG00000114638	5801	6197	6930	6008	7123	6406	165.325925254947	165.030579202358	168.093650881248	167.070250844755	175.743366870878	162.421047906939	6272.25488952021	6450.35604717213	-0.040752758622375	0.193607050426316	0.34596818847993	UPK1B	3	119173517	119205153	+	2266	protein_coding	uroplakin 1B [Source:HGNC Symbol;Acc:HGNC:12578]	-
ENSG00000026508	6137	6065	6624	6228	6369	6858	39.6168957111906	36.5847385242447	36.3935668190027	39.2287100047419	35.5937273435285	39.3857461148035	6616.45438891544	6075.90026723471	0.123032154191718	1.59061565221302e-05	7.82648670271304e-05	CD44	11	35138870	35232402	+	10004	protein_coding	CD44 molecule (Indian blood group) [Source:HGNC Symbol;Acc:HGNC:1681]	-
ENSG00000168374	5883	6122	6695	6083	6832	6603	146.406206611166	142.363545821439	141.804887595737	147.709885157854	147.192743118429	146.190521191338	6391.62894850427	6261.77418655774	0.0295105439373701	0.311944528719985	0.488389440149838	ARF4	3	57571363	57598220	-	2595	protein_coding	ADP ribosylation factor 4 [Source:HGNC Symbol;Acc:HGNC:655]	-
ENSG00000118705	5970	5876	6641	6282	6398	7026	136.765720346037	125.785199968234	129.484082903139	140.420967952514	126.889318060768	143.195163254206	6629.15264381724	6026.39645448363	0.137683539054947	4.44993901751226e-06	2.35686170526836e-05	RPN2	20	37178410	37241623	+	2819	protein_coding	ribophorin II [Source:HGNC Symbol;Acc:HGNC:10382]	-
ENSG00000117519	5874	6052	6858	6252	6395	6707	133.665569488284	128.685425092243	132.819875999855	138.814772103584	125.980712777088	135.778558783456	6481.37332368414	6151.59035426687	0.0752837850559129	0.0147954485944057	0.0408005096683135	CNN3	1	94896949	94927278	-	2838	protein_coding	calponin 3 [Source:HGNC Symbol;Acc:HGNC:2157]	-
ENSG00000109475	6020	5749	6434	6254	6477	6949	114.580479035613	102.247166668291	104.225785699133	116.145696706508	106.724945303299	117.666742720728	6612.59863574293	5944.58693360561	0.153634286770808	2.4030436637403e-07	1.49342873640519e-06	RPL34	4	108620566	108630412	+	3393	protein_coding	ribosomal protein L34 [Source:HGNC Symbol;Acc:HGNC:10340]	-
ENSG00000152291	6705	5328	5710	6868	5909	7356	61.150806584823	45.4059174300532	44.3220148229392	61.1173898255892	46.6546890338827	59.6846162035329	7207.29589504399	5402.22430439583	0.41576834321062	8.4830464037051e-43	2.73541555142311e-41	TGOLN2	2	85318020	85328425	-	7081	protein_coding	trans-golgi network protein 2 [Source:HGNC Symbol;Acc:HGNC:15450]	-
ENSG00000112078	5556	6573	7083	5626	6953	6027	57.510249725462	63.5757481994396	62.3993745979659	56.8216510063936	62.3064700625286	55.5010865178484	5927.2878545367	6571.15685629828	-0.148938146952445	3.66245256003309e-07	2.2220309509732e-06	KCTD20	6	36442767	36491143	+	6239	protein_coding	potassium channel tetramerization domain containing 20 [Source:HGNC Symbol;Acc:HGNC:21052]	-
ENSG00000012660	6003	5832	6518	6286	6366	6632	101.671572374937	92.2982662693727	93.9562190282443	103.881132978904	93.3417056366984	99.929333686024	6515.85589337788	5963.71719329668	0.127428242345343	1.39659780103753e-05	6.93018898182575e-05	ELOVL5	6	53267398	53349179	-	3813	protein_coding	ELOVL fatty acid elongase 5 [Source:HGNC Symbol;Acc:HGNC:21308]	-
ENSG00000114019	6229	5918	6055	6368	5915	7145	67.2240615249814	59.679641996551	55.6161015495572	67.0564527995014	55.2635866565476	68.6002862042211	6791.27816875557	5709.34190255716	0.250916769974509	4.17207489991187e-14	4.5235097140522e-13	AMOTL2	3	134355874	134375479	-	5984	protein_coding	angiomotin like 2 [Source:HGNC Symbol;Acc:HGNC:17812]	-
ENSG00000131469	5236	6422	6949	5987	6883	6093	166.90071563577	191.281819185722	188.521484726023	186.208252030848	189.939037105189	172.785389540759	5960.14652508638	6457.09121512327	-0.11549273389819	0.00129222436806622	0.00458228268112979	RPL27	17	42998273	43002959	+	2026	protein_coding	ribosomal protein L27 [Source:HGNC Symbol;Acc:HGNC:10328]	-
ENSG00000120885	7951	3929	4360	8313	4176	8762	77.6111750693891	35.8368117653329	36.2217120294	79.1756049191405	35.2891255569483	76.0892023959723	8618.64874338104	3972.89438660184	1.11708277321639	1.50571553798005e-299	5.19694929571706e-297	CLU	8	27596917	27615031	-	6616	protein_coding	clusterin [Source:HGNC Symbol;Acc:HGNC:2095]	-
ENSG00000205726	5944	5874	6578	5940	6387	6753	17.6505189353068	16.2988683226976	16.6246505653759	17.2106085514547	16.4192567986128	17.8399118749678	6411.46815347134	6002.91073478914	0.0950462410435097	0.00118800855397032	0.00424666348847313	ITSN1	21	33642400	33899861	+	21748	protein_coding	intersectin 1 [Source:HGNC Symbol;Acc:HGNC:6183]	-
ENSG00000136758	5907	6009	6730	5913	6409	6448	52.0073655102804	49.4361816224492	50.4304596809695	50.7968599716	48.8501674669906	50.5056761864216	6290.559984331	6102.09775147202	0.0436334317586869	0.139315725421803	0.269472533595121	YME1L1	10	27110112	27155266	-	7335	protein_coding	YME1 like 1 ATPase [Source:HGNC Symbol;Acc:HGNC:12843]	-
ENSG00000221983	5447	6050	6504	6398	6512	6304	81.6923429317739	84.7860069631588	83.0203362227371	93.6266137901493	84.5505174608906	84.111902903097	6249.05928543241	6078.66383184618	0.0398648855529942	0.322424768029547	0.500154209449414	UBA52	19	18571730	18577550	+	4306	protein_coding	ubiquitin A-52 residue ribosomal protein fusion product 1 [Source:HGNC Symbol;Acc:HGNC:12458]	-
ENSG00000129351	4655	7071	7679	5014	7429	5341	27.2745303230336	38.7135737337999	38.2932512887821	28.6650714837857	37.6830333901414	27.8405269192209	5165.59573355182	7071.38377926944	-0.452919507182626	5.00370173043787e-50	1.92286583199796e-48	ILF3	19	10654261	10692417	+	11022	protein_coding	interleukin enhancer binding factor 3 [Source:HGNC Symbol;Acc:HGNC:6038]	-
ENSG00000092841	6077	5164	5821	6687	6176	7188	85.1491918073166	67.6117783014576	69.4174844960436	91.4226322278998	74.9163280474244	89.6017804851607	6862.6314889158	5464.49558095796	0.328566537660637	7.01681699366322e-18	9.54594416991935e-17	MYL6	12	56158161	56163496	+	4609	protein_coding	myosin light chain 6 [Source:HGNC Symbol;Acc:HGNC:7587]	-
ENSG00000124486	6066	5610	6473	6124	6416	6401	28.0577456742017	24.2470027023368	25.4821433282389	27.6386390729451	25.691687159782	26.3399819408596	6407.27015668901	5890.57844956764	0.120633469053412	0.000330993513045772	0.00131368336800407	USP9X	X	41085635	41236579	+	13962	protein_coding	ubiquitin specific peptidase 9 X-linked [Source:HGNC Symbol;Acc:HGNC:12632]	-
ENSG00000120129	5499	6351	6771	5669	6628	6137	175.891722815785	189.8229100848	184.329343210993	176.929090181243	183.536347330942	174.636526081918	5957.2063416589	6298.64412186558	-0.080275596390571	0.00617032391409785	0.0187544841994383	DUSP1	5	172768090	172771195	-	2019	protein_coding	dual specificity phosphatase 1 [Source:HGNC Symbol;Acc:HGNC:3064]	-
ENSG00000120937	5144	6582	7205	5285	6961	5793	478.673617301632	572.323054674658	570.627234452848	479.860085872324	560.774254647347	479.578094061993	5583.04468842772	6614.20779869002	-0.244442228544373	1.5679438055451e-17	2.07699620808455e-16	NPPB	1	11857464	11858931	-	694	protein_coding	natriuretic peptide B [Source:HGNC Symbol;Acc:HGNC:7940]	-
ENSG00000186591	6080	5680	6255	6230	5894	6729	60.3792657269973	52.7081065238928	52.8678368152462	60.3675289224433	50.6724941241396	59.4500266496011	6555.10819627723	5683.92608530712	0.205689323513558	7.173532067409e-12	6.71860757147582e-11	UBE2H	7	129830732	129952949	-	6503	protein_coding	ubiquitin conjugating enzyme E2 H [Source:HGNC Symbol;Acc:HGNC:12484]	-
ENSG00000153944	6490	5637	6153	6031	5787	6733	19.5132065116623	15.8371419765238	15.7452963047478	17.6931181111384	15.0631335942311	18.009839222563	6634.36365759212	5604.58505783031	0.243185004570236	4.29034316196012e-11	3.77185923833079e-10	MSI2	17	57255851	57684685	+	21479	protein_coding	musashi RNA binding protein 2 [Source:HGNC Symbol;Acc:HGNC:18585]	-
ENSG00000089280	4563	7045	7498	4970	7368	5337	28.6568621754098	41.343191104194	40.0777729967884	30.4554947583041	40.0595148047186	29.8189705674005	5115.5648630753	6987.87802792866	-0.449614849164924	1.45489326601079e-45	5.01225521107376e-44	FUS	16	31180110	31194871	+	10283	protein_coding	FUS RNA binding protein [Source:HGNC Symbol;Acc:HGNC:4010]	-
ENSG00000116560	5342	6477	7191	5172	6864	5648	46.4565485144449	52.6334436374817	53.2245899987459	43.8866749011533	51.6771118250602	43.6973421778331	5568.14044961183	6544.12201108668	-0.23336242815639	3.10165140113397e-13	3.16585864262513e-12	SFPQ	1	35176378	35193148	-	7426	protein_coding	splicing factor proline and glutamine rich [Source:HGNC Symbol;Acc:HGNC:10774]	-
ENSG00000186081	4281	7358	7693	4397	7991	4915	64.4144816803456	103.45295577186	98.5176400476576	64.5544014262941	104.091992285054	65.7929088914876	4676.08567646079	7348.3349565302	-0.651767559891756	1.30014715210106e-93	1.12185845466942e-91	KRT5	12	52514575	52520687	-	4292	protein_coding	keratin 5 [Source:HGNC Symbol;Acc:HGNC:6442]	-
ENSG00000163558	5597	6139	6860	5549	6528	5961	61.8822509504007	63.4239462503409	64.5527711006606	59.8627446264786	62.4840027729638	58.6336857319182	5893.74577229721	6223.16925633581	-0.078860677455879	0.0111972313335984	0.0319641595337122	PRKCI	3	170222365	170305981	+	5841	protein_coding	protein kinase C iota [Source:HGNC Symbol;Acc:HGNC:9404]	-
ENSG00000153250	6023	5587	6218	5894	6059	6834	33.0612244241884	28.6569240801655	29.0493732638506	31.5680173214773	28.7928678831584	33.3732362072291	6449.8256194836	5692.75944445338	0.180250264855308	5.46432643836049e-09	4.0017334443286e-08	RBMS1	2	160272151	160493794	-	11765	protein_coding	RNA binding motif single stranded interacting protein 1 [Source:HGNC Symbol;Acc:HGNC:9907]	-
ENSG00000137076	5470	6037	6546	5627	6560	6370	35.0588098979658	36.1556230844188	35.7080244059026	35.189886212435	36.3991786638998	36.3217322673142	6006.80944578728	6102.20092637621	-0.0223856354546044	0.450739573383496	0.627025240238962	TLN1	9	35696948	35732395	-	10076	protein_coding	talin 1 [Source:HGNC Symbol;Acc:HGNC:11845]	-
ENSG00000082438	6900	4849	5571	6656	5302	7329	25.9402701307094	17.0342265522528	17.8253694912691	24.4157360381079	17.2561150837513	24.5124884831451	7194.3354560743	5007.95307992265	0.522182764356413	1.82722100600941e-56	8.20620364096467e-55	COBLL1	2	164653624	164843679	-	17178	protein_coding	cordon-bleu WH2 repeat protein like 1 [Source:HGNC Symbol;Acc:HGNC:23571]	-
ENSG00000244038	5824	5657	6265	6234	5901	6713	138.226345643291	125.458609628077	126.552437473868	144.366810721452	121.247551284006	141.743575841992	6458.89395352795	5681.4259083345	0.185160445738887	2.40567068945945e-09	1.81894078337303e-08	DDOST	1	20651767	20661544	-	2721	protein_coding	dolichyl-diphosphooligosaccharide--protein glycosyltransferase non-catalytic subunit [Source:HGNC Symbol;Acc:HGNC:2728]	-
ENSG00000071553	6503	5184	5411	6825	5267	7270	85.9876540927943	64.0519227018142	60.89475106704	88.0554227903272	60.2925381114207	85.5212490002301	7091.52508457089	5060.89776869206	0.486991138896076	4.55455781639722e-53	1.86977640048483e-51	ATP6AP1	X	154428632	154436516	+	4884	protein_coding	ATPase H+ transporting accessory protein 1 [Source:HGNC Symbol;Acc:HGNC:868]	-
ENSG00000177119	6158	5403	5902	6183	5974	6803	48.2918766938605	39.5926159548411	39.3925035158164	47.3112855792577	40.5580922089511	47.4626679350609	6590.50217378184	5506.90402655128	0.259015152611494	1.24657711249377e-18	1.75879668604534e-17	ANO6	12	45215987	45440404	+	8235	protein_coding	anoctamin 6 [Source:HGNC Symbol;Acc:HGNC:25240]	-
ENSG00000122218	5871	5556	5964	6209	5998	6754	49.0935059206279	43.4129237553505	42.4452973851116	50.6599470131985	43.4206509589722	50.2447050105618	6480.23783210896	5585.12083982877	0.214675177241794	4.18756202045161e-13	4.24403376493622e-12	COPA	1	160288686	160343400	-	7723	protein_coding	coatomer protein complex subunit alpha [Source:HGNC Symbol;Acc:HGNC:2230]	-
ENSG00000260032	7117	4571	5093	6923	4835	7755	86.0864991678136	51.6647263838973	52.4314340332647	81.7077999575394	50.6305285368878	83.4520790231982	7503.75620420623	4621.08692173374	0.699260404803064	2.55967850073165e-110	2.77367952887422e-108	NORAD	20	36045622	36050960	-	5339	lincRNA	non-coding RNA activated by DNA damage [Source:HGNC Symbol;Acc:HGNC:44311]	-
ENSG00000149428	5015	6229	7065	5236	6808	5857	42.0936666427671	48.8549960134302	50.4705415797218	42.882151034926	49.470154714959	43.7359255295306	5539.73944752423	6404.15043539445	-0.209055196596518	5.10049236823396e-12	4.82596650112511e-11	HYOU1	11	119044189	119057202	-	7694	protein_coding	hypoxia up-regulated 1 [Source:HGNC Symbol;Acc:HGNC:16931]	-
ENSG00000137269	6117	5278	5769	6423	5676	6894	80.6689452337774	65.0402370046152	64.751288614794	82.6488707720078	64.8019666426642	80.8828516161244	6689.5350819395	5330.61602935384	0.32759229247005	1.36641689757599e-29	3.04632513600734e-28	LRRC1	6	53794497	53924121	+	4897	protein_coding	leucine rich repeat containing 1 [Source:HGNC Symbol;Acc:HGNC:14307]	-
ENSG00000233913	6209	4983	5058	6651	5676	7519	621.670053148133	466.20186421554	431.019671092443	649.765037867582	491.992605657561	669.754514293775	7004.00837027862	5012.4250845042	0.483040605271926	1.31444180132739e-31	3.16518944355812e-30	RPL10P9	5	168616352	168616996	+	645	processed_pseudogene	ribosomal protein L10 pseudogene 9 [Source:HGNC Symbol;Acc:HGNC:35579]	-
ENSG00000187079	5183	6297	7155	5064	6842	5519	32.5632950854141	36.9679748899462	38.259276478843	31.0435898700811	37.2141502966002	30.8478433877273	5431.17196706991	6465.41046038517	-0.25195053810283	2.19668842474052e-15	2.59618762589181e-14	TEAD1	11	12674591	12944483	+	10279	protein_coding	TEA domain transcription factor 1 [Source:HGNC Symbol;Acc:HGNC:11714]	TEA
ENSG00000160691	6054	5343	5561	6402	5523	6877	90.0431333883551	74.2571348538436	70.3948773754423	92.9083948343633	71.1149857901341	90.9964572980416	6653.90988748903	5240.75458626231	0.344778079468222	4.51890327065787e-28	9.45267330623136e-27	SHC1	1	154962298	154974395	-	4342	protein_coding	SHC adaptor protein 1 [Source:HGNC Symbol;Acc:HGNC:10840]	-
ENSG00000038382	5102	6013	6518	5625	6592	5893	18.827836037083	20.7346156032865	20.471717894554	20.2541295875019	21.0598393278873	19.34700178605	5719.85796638881	6095.49818278932	-0.0917243310960101	0.00498393962508001	0.0154585899038511	TRIO	5	14143702	14532128	+	17500	protein_coding	trio Rho guanine nucleotide exchange factor [Source:HGNC Symbol;Acc:HGNC:12303]	-
ENSG00000147162	6484	4742	5217	6716	5258	7309	42.6759766305046	29.1639834685998	29.2241089287136	43.1302776721312	29.959802474561	42.7972340366996	7058.77393108507	4849.22940458905	0.541566941095506	4.13505014770439e-76	2.82304266127892e-74	OGT	X	71533083	71575897	+	9812	protein_coding	O-linked N-acetylglucosamine (GlcNAc) transferase [Source:HGNC Symbol;Acc:HGNC:8127]	-
ENSG00000072195	5145	6295	6554	5318	6534	5834	18.5518743942814	21.2101129796389	20.113554749266	18.7103474911433	20.3966783752506	18.7148399893653	5608.21519836097	6183.62185288817	-0.140551877668798	5.31389767819375e-06	2.78908546680301e-05	SPEG	2	219434846	219498287	+	17910	protein_coding	SPEG complex locus [Source:HGNC Symbol;Acc:HGNC:16901]	-
ENSG00000160285	7499	3985	4048	7711	4080	8341	66.9087284967349	33.2240506542307	30.7397198967666	67.1307084673232	31.5150127967741	66.2086635823717	8107.85491661288	3865.84502367828	1.06903727181725	9.29912769463255e-236	2.62601730261457e-233	LSS	21	46188141	46228824	-	7238	protein_coding	lanosterol synthase [Source:HGNC Symbol;Acc:HGNC:6708]	-
ENSG00000091490	6617	4604	5011	7080	4682	7631	57.0604649396959	37.098326376369	36.777190804838	59.5714996725031	34.9529215529549	58.5427207602562	7338.61596621862	4559.16399321672	0.687005350093755	6.69070552162369e-99	6.17333512435754e-97	SEL1L3	4	25747427	25863760	-	7489	protein_coding	SEL1L family member 3 [Source:HGNC Symbol;Acc:HGNC:29108]	-
ENSG00000128050	4800	6668	7205	4726	6979	5170	41.23772414345	53.5295847234875	52.6826261421147	39.6166978560442	51.9068353381444	39.5149350277021	5061.50273229344	6648.86815177613	-0.393699398845193	4.24994713632062e-37	1.17348910706287e-35	PAICS	4	56435741	56464579	+	7517	protein_coding	phosphoribosylaminoimidazole carboxylase and phosphoribosylaminoimidazolesuccinocarboxamide synthase [Source:HGNC Symbol;Acc:HGNC:8587]	-
ENSG00000155506	5753	5932	6328	5611	5819	6045	43.7504365171745	42.1535339974483	40.9575967468853	41.6350786522381	38.3101872928712	40.897955593581	5998.95328046514	5767.98222092533	0.056590137810746	0.130492844400123	0.256013224624157	LARP1	5	154712902	154817607	+	8492	protein_coding	La ribonucleoprotein domain family member 1 [Source:HGNC Symbol;Acc:HGNC:29531]	-
ENSG00000119318	4956	6232	6743	5053	6752	5735	69.3517771373496	81.4889219869921	80.3081155327879	68.9932652114632	81.7968598788499	71.3965121500432	5414.70963583828	6288.64521685881	-0.21551663513718	6.24597946685021e-13	6.25537696416734e-12	RAD23B	9	107283137	107332194	+	4615	protein_coding	RAD23 homolog B, nucleotide excision repair protein [Source:HGNC Symbol;Acc:HGNC:9813]	-
ENSG00000142089	6731	4229	4393	7538	4570	7974	322.468799167327	189.31744132276	179.122149350233	352.367095883326	189.540582669194	339.861225010505	7651.47748506972	4207.53409961953	0.863096482772599	4.23985764364223e-124	5.41249772343862e-122	IFITM3	11	319669	327537	-	1348	protein_coding	interferon induced transmembrane protein 3 [Source:HGNC Symbol;Acc:HGNC:5414]	-
ENSG00000163527	6039	5277	5615	6056	5577	6690	77.8129659334658	63.5358530322004	61.5767380628809	76.1384287907584	62.2107569504148	76.6885161714652	6466.42892770395	5251.9666346194	0.300259893896894	6.37760319449662e-24	1.13529864698212e-22	STT3B	3	31532638	31637622	+	5012	protein_coding	STT3B, catalytic subunit of the oligosaccharyltransferase complex [Source:HGNC Symbol;Acc:HGNC:30611]	-
ENSG00000082641	7101	3924	4111	7508	4221	8257	78.7266161629188	40.6514370074476	38.7908706988756	81.2189630596663	40.513086002352	81.4407255740173	7865.52183274203	3908.72120506495	1.00927018384645	5.83199735066548e-222	1.43022061344346e-219	NFE2L1	17	48048329	48061487	+	5825	protein_coding	nuclear factor, erythroid 2 like 1 [Source:HGNC Symbol;Acc:HGNC:7781]	TF_bZIP
ENSG00000185787	5559	5347	6126	5843	6132	6112	54.5261524939094	49.007572963584	51.1405213435881	55.9210310691519	52.0700779073954	53.3345705749059	6032.18045434584	5606.28678122155	0.105121156495862	0.00135540831121165	0.00478539498093629	MORF4L1	15	78810487	78898133	+	6584	protein_coding	mortality factor 4 like 1 [Source:HGNC Symbol;Acc:HGNC:16989]	-
ENSG00000110047	5672	5408	5718	5796	5804	6660	51.5839638599953	45.9578817714655	44.2591041552897	51.4325397439565	45.6965901607405	53.8852616333373	6232.55797570222	5398.8509394349	0.2076887010936	6.52084444045974e-11	5.62143842189124e-10	EHD1	11	64851642	64888296	-	7101	protein_coding	EH domain containing 1 [Source:HGNC Symbol;Acc:HGNC:3242]	-
ENSG00000088448	6926	4107	4552	7200	4313	7875	98.0234582852841	54.3146602606182	54.8314543673079	99.4285563795844	52.8451205397431	99.1551721843255	7570.96299268834	4134.8615305733	0.872719838618141	2.17763963214133e-184	4.46009312789561e-182	ANKRD10	13	110878540	110915069	-	4563	protein_coding	ankyrin repeat domain 10 [Source:HGNC Symbol;Acc:HGNC:20265]	-
ENSG00000116661	5799	5438	5488	6178	5267	6793	109.630967985719	96.0647760203573	88.3027484775079	113.961760101627	86.2027974637525	114.250742695416	6455.83432775148	5170.3150235328	0.320964417666555	1.75821811082797e-17	2.3191556369152e-16	FBXO2	1	11637018	11655785	-	3416	protein_coding	F-box protein 2 [Source:HGNC Symbol;Acc:HGNC:13581]	-
ENSG00000197756	5427	5401	5667	6090	5683	6584	51.2316370091033	47.6428156643315	45.5314627783626	56.0953430664918	46.444465488032	55.2949552749482	6223.25648561476	5342.96466099322	0.220506572574964	8.91980220836143e-10	7.00873834567624e-09	RPL37A	2	216498189	216579180	+	6841	protein_coding	ribosomal protein L37a [Source:HGNC Symbol;Acc:HGNC:10348]	-
ENSG00000167202	5938	4917	5237	6495	5280	6930	39.2785010590565	30.39203301045	29.483379690898	41.920356980244	30.2361531695725	40.7816905250259	6661.81941851659	4921.33365866332	0.437126223977631	3.0591731768994e-41	9.50281161184184e-40	TBC1D2B	15	77984036	78077724	-	9763	protein_coding	TBC1 domain family member 2B [Source:HGNC Symbol;Acc:HGNC:29183]	-
ENSG00000023191	5742	5532	5646	5879	5577	6334	50.2872697270311	45.2711859264281	42.0838749386213	50.2376635575124	42.28374204441	49.3503463647669	6182.32916484623	5347.5780261978	0.209572496946626	3.81925945087802e-10	3.10844356530413e-09	RNH1	11	494512	507300	-	7374	protein_coding	ribonuclease/angiogenin inhibitor 1 [Source:HGNC Symbol;Acc:HGNC:10074]	-
ENSG00000163249	3915	7080	7852	3956	7460	4393	53.7137619455251	90.7678174255049	91.688332279256	52.959172536138	88.6075100480281	53.620675930125	4220.65052913536	7137.30869262921	-0.757872440074465	7.12321696189448e-136	9.98214419066085e-134	CCNYL1	2	207711540	207761839	+	4707	protein_coding	cyclin Y like 1 [Source:HGNC Symbol;Acc:HGNC:26868]	-
ENSG00000177600	5301	5611	5936	5689	6019	6072	175.109232482933	173.195394856388	166.888000483907	183.365774950404	172.128777810559	178.443314104573	5871.83671713292	5601.64577110127	0.068165386938003	0.0301473626715315	0.0760951442946917	RPLP2	11	809647	812880	+	1955	protein_coding	ribosomal protein lateral stalk subunit P2 [Source:HGNC Symbol;Acc:HGNC:10377]	-
ENSG00000185896	5903	5130	5463	5961	5449	6689	66.4254584493672	53.9416185586698	52.3206290132501	65.4503545176429	53.0831255886369	66.9638246578873	6383.48985385901	5115.57748233608	0.319754866737326	1.40076937717064e-26	2.78035566045861e-25	LAMP1	13	113297241	113323672	+	5739	protein_coding	lysosomal associated membrane protein 1 [Source:HGNC Symbol;Acc:HGNC:6499]	-
ENSG00000117335	6864	4067	4696	6915	4490	7452	50.9045797556762	28.1837375058241	29.6406449123407	50.0383372981693	28.8272904670007	49.1665466186259	7312.15650720233	4220.99032429911	0.792181895442841	6.32282122607429e-139	9.06498015473636e-137	CD46	1	207752057	207795513	+	8708	protein_coding	CD46 molecule [Source:HGNC Symbol;Acc:HGNC:6953]	-
ENSG00000170144	4300	6487	7196	4526	6929	5028	46.0291687821546	64.8863591238291	65.5595267875206	47.2726915734745	64.2115479371268	47.8825447300029	4764.73814510611	6569.36366111936	-0.463060111500223	6.65594104865218e-52	2.68513916157531e-50	HNRNPA3	2	177212563	177223958	+	6033	protein_coding	heterogeneous nuclear ribonucleoprotein A3 [Source:HGNC Symbol;Acc:HGNC:24941]	-
ENSG00000110917	5597	5278	5746	5923	5721	6177	53.7638298083134	47.3749874478061	46.9764821308778	55.5146655314207	47.575651037938	52.7873389484061	6094.99796834368	5337.61798475795	0.191223196344197	6.25263620200332e-10	4.97594506972407e-09	MLEC	12	120686869	120701864	+	6723	protein_coding	malectin [Source:HGNC Symbol;Acc:HGNC:28973]	-
ENSG00000170558	4838	6446	6768	4892	6294	5137	63.1187903369101	78.5828789517906	75.1507175910991	62.2745152497793	71.0881877871599	59.623799270884	5123.13811823273	6225.33280907746	-0.281183880726259	6.12482043252249e-14	6.56059788628472e-13	CDH2	18	27950966	28177446	-	4950	protein_coding	cadherin 2 [Source:HGNC Symbol;Acc:HGNC:1759]	-
ENSG00000151414	4905	6067	6955	4670	6557	5204	57.7511160952168	66.7482980173141	69.6944962240714	53.6499541144891	66.8350773866045	54.5099690347067	5090.62258907319	6237.14329004793	-0.293457845828735	1.42782603835082e-17	1.89677987902941e-16	NEK7	1	198156963	198322420	+	5485	protein_coding	NIMA related kinase 7 [Source:HGNC Symbol;Acc:HGNC:13386]	-
ENSG00000104635	6028	4764	5103	6428	5254	6776	56.0772407550867	41.4123596235332	40.4034955143258	58.3472463855589	42.313735073152	56.0794915401147	6621.22142489665	4820.35380363549	0.457924279549528	1.03096672063574e-46	3.72386777891645e-45	SLC39A14	8	22367249	22434129	+	6942	protein_coding	solute carrier family 39 member 14 [Source:HGNC Symbol;Acc:HGNC:20858]	-
ENSG00000135535	6228	4858	5289	5957	5191	6791	55.815182371807	40.6823550711223	40.3419874573766	52.0909704671566	40.2747334287147	54.1445504257569	6532.27053188328	4889.57075444226	0.417875163497787	4.85879527689257e-38	1.3658857672809e-36	CD164	6	109366514	109382812	-	7206	protein_coding	CD164 molecule [Source:HGNC Symbol;Acc:HGNC:1632]	-
ENSG00000138071	4877	5996	6803	4764	6547	5287	72.4537915673669	83.2366929873262	86.0178952208224	69.0575583144457	84.2032015088789	69.8771123432605	5140.31702181112	6163.31363159198	-0.262196358382857	8.8819420991907e-17	1.13462396740724e-15	ACTR2	2	65227753	65271253	+	4347	protein_coding	ARP2 actin related protein 2 homolog [Source:HGNC Symbol;Acc:HGNC:169]	-
ENSG00000160014	5372	5241	5517	6091	5587	6405	94.6069618477454	86.2474141493733	82.6932488448408	104.666281637708	85.1811825311994	100.351415657855	6146.21074665397	5212.80999499041	0.237949604290763	7.18981026538198e-11	6.1724405217038e-10	CALM3	19	46601074	46610793	+	3667	protein_coding	calmodulin 3 [Source:HGNC Symbol;Acc:HGNC:1449]	-
ENSG00000134824	6364	4242	4555	6831	4657	7493	37.2743590956697	23.2164337645418	22.7064046930057	39.0387050601842	23.6137060805375	39.0438848980141	7115.09550938965	4288.94106370971	0.730539115063896	8.44442391182343e-114	9.36828409931935e-112	FADS2	11	61792980	61867354	+	11026	protein_coding	fatty acid desaturase 2 [Source:HGNC Symbol;Acc:HGNC:3575]	-
ENSG00000197879	5041	5756	5948	5185	6204	5959	40.1613312361061	42.8506110294839	40.3313111786649	40.306145427441	42.7898824313571	42.2359303825064	5563.93702534722	5712.14120990535	-0.0373522763060556	0.275988111382395	0.446633613275024	MYO1C	17	1464186	1492812	-	8106	protein_coding	myosin IC [Source:HGNC Symbol;Acc:HGNC:7597]	-
ENSG00000110700	5372	5331	5812	5457	5630	6447	158.702529320989	147.163923588675	146.134725727859	157.301513899154	143.990599780216	169.442672226731	5936.22986195332	5347.34177037265	0.151283177279461	7.89491780014115e-06	4.0569472831274e-05	RPS13	11	17074389	17077787	-	2186	protein_coding	ribosomal protein S13 [Source:HGNC Symbol;Acc:HGNC:10386]	-
ENSG00000145632	4563	6212	6886	4668	6560	5072	61.8033795616064	78.6209040867714	79.3795719057819	61.6912694259147	76.9207475288285	61.1164721698662	4923.94384336688	6265.81380895337	-0.347786298207789	1.11351974490743e-30	2.58131604547074e-29	PLK2	5	58453982	58460260	-	4768	protein_coding	polo like kinase 2 [Source:HGNC Symbol;Acc:HGNC:19699]	-
ENSG00000105568	5382	5461	5531	5919	5520	6089	46.7351793785335	44.3115792406104	40.8774558146593	50.1510077957939	41.4970476736364	47.0395839519301	5987.63517715223	5270.42543852542	0.184350601924521	7.65068873481103e-07	4.46881430913811e-06	PPP2R1A	19	52190039	52229533	+	7437	protein_coding	protein phosphatase 2 scaffold subunit Aalpha [Source:HGNC Symbol;Acc:HGNC:9302]	-
ENSG00000197965	5574	5050	5796	5855	5382	6187	50.922179648268	43.1098220075309	45.0659339581469	52.1912891116937	42.5658798925043	50.2848794946696	6065.9335665396	5170.00402233797	0.230249083126277	1.47929732761008e-12	1.44200541799146e-11	MPZL1	1	167721192	167791919	+	7069	protein_coding	myelin protein zero like 1 [Source:HGNC Symbol;Acc:HGNC:7226]	-
ENSG00000075426	4783	5981	6393	4974	6252	5406	43.1586017163772	50.4296110385252	49.0966282931498	43.792916583773	48.8386730500824	43.3970594926096	5218.62750546603	5939.92834990872	-0.186569324590853	7.28063917772863e-10	5.75229135203503e-09	FOSL2	2	28392448	28417312	+	7157	protein_coding	FOS like 2, AP-1 transcription factor subunit [Source:HGNC Symbol;Acc:HGNC:3798]	TF_bZIP
ENSG00000132475	4832	5699	6305	5238	6070	5621	50.872274568344	56.0657606447515	56.4962081176712	53.808492950429	55.3249236065261	52.648389768314	5398.48591708501	5760.75687269524	-0.0935665672649974	0.00307741926701191	0.010025684373111	H3F3B	17	75776434	75785893	-	6134	protein_coding	H3 histone family member 3B [Source:HGNC Symbol;Acc:HGNC:4765]	-
ENSG00000123562	5052	5382	6297	5220	5981	5687	123.209263948865	122.650280547455	130.705448998608	124.217169373501	126.279171863751	123.390159842734	5492.82958221051	5623.45336033807	-0.0342424814954687	0.286200644796171	0.458580434810096	MORF4L2	X	103675496	103688158	-	2648	protein_coding	mortality factor 4 like 2 [Source:HGNC Symbol;Acc:HGNC:16849]	-
ENSG00000168036	4935	5677	6092	5144	6120	5641	26.7210758455335	28.7230469591883	28.0741525977106	27.176833074789	28.6877248205396	27.1731608647781	5408.98911915212	5703.47754180104	-0.0762647371967815	0.011155556903877	0.0318598329105821	CTNNB1	3	41194741	41260096	+	11927	protein_coding	catenin beta 1 [Source:HGNC Symbol;Acc:HGNC:2514]	-
ENSG00000077147	5611	5169	5785	5653	5293	6097	48.090026240312	41.39673686297	42.1986043314673	47.2742704066675	39.2730418915586	46.488787334924	5979.17167920183	5178.9579457492	0.207116396147883	6.82018494602953e-10	5.39994082515286e-09	TM9SF3	10	96518109	96587452	-	7535	protein_coding	transmembrane 9 superfamily member 3 [Source:HGNC Symbol;Acc:HGNC:21529]	-
ENSG00000231925	6019	4872	5182	5881	4710	6775	76.8803372969912	58.1491067328871	56.3337061628883	73.2948094874026	52.0822508955856	76.9870207538979	6424.83611233976	4710.9659522003	0.448028427364684	1.94195253656992e-31	4.63432924156085e-30	TAPBP	6	33299694	33314387	-	5056	protein_coding	TAP binding protein [Source:HGNC Symbol;Acc:HGNC:11566]	-
ENSG00000070614	3635	6922	7575	3682	7532	4037	24.635143151263	43.8356147314866	43.6931434897386	24.3481272834167	44.1915147279208	24.340343440603	3908.50051382381	7021.32269937527	-0.845233720172712	4.56474380189872e-172	8.34095048821454e-170	NDST1	5	150485818	150558211	+	9529	protein_coding	N-deacetylase and N-sulfotransferase 1 [Source:HGNC Symbol;Acc:HGNC:7680]	-
ENSG00000179295	4823	5635	6469	5018	6197	5233	44.3498949528688	48.4188070746589	50.6281972556075	45.0232762757665	49.3326825052086	42.8098144679842	5192.98670153905	5829.29592983809	-0.167310300130474	2.65471187463465e-07	1.63619444178044e-06	PTPN11	12	112418351	112509913	+	7023	protein_coding	protein tyrosine phosphatase, non-receptor type 11 [Source:HGNC Symbol;Acc:HGNC:9644]	-
ENSG00000118680	4804	5613	6316	5020	6274	5313	160.580896668376	175.319713961006	179.685478315906	163.729034668695	181.557124499784	157.996684363424	5212.53910206879	5798.90875606806	-0.154187125923487	7.51264768115806e-07	4.39487531329014e-06	MYL12B	18	3261479	3278431	+	1932	protein_coding	myosin light chain 12B [Source:HGNC Symbol;Acc:HGNC:29827]	-
ENSG00000111897	6579	3859	4306	6939	4221	7384	135.438884970351	74.2340394149168	75.4462203313743	139.383535076504	75.2275186368187	135.236041074509	7195.80326184862	3946.73510913196	0.86627752155858	6.5778459328948e-175	1.26389579894117e-172	SERINC1	6	122443354	122471822	-	3137	protein_coding	serine incorporator 1 [Source:HGNC Symbol;Acc:HGNC:13464]	-
ENSG00000123989	6299	4298	4344	6711	4043	7485	121.284849064636	77.3296752187588	71.1876635347497	126.082057328838	67.3932788757494	128.216531952104	7046.74370876483	4050.94216384107	0.799409062134047	8.45357338325937e-84	6.4572828162782e-82	CHPF	2	219538947	219543787	-	3354	protein_coding	chondroitin polymerizing factor [Source:HGNC Symbol;Acc:HGNC:24291]	-
ENSG00000178035	4709	5913	6027	4871	6259	5292	109.667217060881	128.676974986044	119.461868342362	110.687191015756	126.191756499798	109.644094502343	5118.94924489746	5806.63041303953	-0.181566948176362	6.4136729450145e-08	4.23743482272883e-07	IMPDH2	3	49024325	49029408	-	2773	protein_coding	inosine monophosphate dehydrogenase 2 [Source:HGNC Symbol;Acc:HGNC:6053]	-
ENSG00000125844	5045	5465	5854	5080	5777	5799	46.6770875325021	47.2473632763994	46.0972774469727	45.8603532716695	46.2724876739341	47.7323663778846	5476.94787028663	5451.46350018638	0.00714378881630805	0.818135523742268	0.898603918410536	RRBP1	20	17613678	17682295	-	6980	protein_coding	ribosome binding protein 1 [Source:HGNC Symbol;Acc:HGNC:10448]	-
ENSG00000129128	5719	4959	5520	5475	5339	6005	54.0671917873581	43.8079223068266	44.4153177252359	50.5043684146464	43.696991682399	50.506119939972	5925.87608344106	5040.97653074917	0.232939484014242	4.98909997480333e-12	4.72734343316647e-11	SPCS3	4	176319964	176332245	+	6831	protein_coding	signal peptidase complex subunit 3 [Source:HGNC Symbol;Acc:HGNC:26212]	-
ENSG00000139926	3579	6934	7647	3677	7309	3754	24.5467076689194	44.4385848924045	44.6377834667627	24.6068649793596	43.3977701730023	22.9056751795896	3795.55386441566	6977.76820599078	-0.879114982526764	6.84941526925339e-145	1.01316985546305e-142	FRMD6	14	51489100	51730727	+	9416	protein_coding	FERM domain containing 6 [Source:HGNC Symbol;Acc:HGNC:19839]	-
ENSG00000110958	4776	5766	6444	4679	6244	4941	90.7425867974056	102.368492246872	104.203509983527	86.742310663849	102.704065023329	83.517785171005	4962.66683805689	5880.52991366084	-0.245452108704048	5.73788324137202e-13	5.75889433778631e-12	PTGES3	12	56663341	56688408	-	3399	protein_coding	prostaglandin E synthase 3 [Source:HGNC Symbol;Acc:HGNC:16049]	-
ENSG00000143641	5864	4316	4673	6318	4561	7117	48.9083154158956	33.6368261061004	33.171453560107	51.4161398904737	32.9326528712757	52.8083971500117	6632.79563466417	4320.17827213395	0.619034123603298	6.21214207749749e-74	4.07682760705628e-72	GALNT2	1	230057990	230282124	+	7743	protein_coding	polypeptide N-acetylgalactosaminyltransferase 2 [Source:HGNC Symbol;Acc:HGNC:4124]	-
ENSG00000179010	4642	5721	6323	4836	6064	5251	112.911613293885	130.032003957654	130.899092955226	114.775943887192	127.694023313964	113.629938653291	5069.23075158218	5771.84127486756	-0.18723981266422	6.43390110605802e-10	5.11582972758999e-09	MRFAP1	4	6640091	6642745	+	2655	protein_coding	Morf4 family associated protein 1 [Source:HGNC Symbol;Acc:HGNC:24549]	-
ENSG00000162722	2267	8319	8756	2212	8801	2440	45.3962316149724	155.662585125791	149.229270070598	43.2199748537992	152.573182607195	43.4685733442429	2382.87620350529	8252.9005541818	-1.79243878518912	0	0	TRIM58	1	247857199	247878205	+	3225	protein_coding	tripartite motif containing 58 [Source:HGNC Symbol;Acc:HGNC:24150]	-
ENSG00000060237	4793	5560	6094	4944	5982	5397	21.5401470025458	23.3486006276562	23.3090011095522	21.679576796235	23.2737060087582	21.5779871072157	5208.77282732039	5621.43770934447	-0.109982113165831	0.000212489488992422	0.000874579960483347	WNK1	12	752593	911452	+	14370	protein_coding	WNK lysine deficient protein kinase 1 [Source:HGNC Symbol;Acc:HGNC:14540]	-
ENSG00000156675	5225	5382	5482	5341	5612	5700	35.1416861009531	33.823989053287	31.3801713252507	35.0501582025937	32.6762239750032	34.1058151094096	5602.15665121809	5257.46454250587	0.0917686937817491	0.00676531823045607	0.0203636952808851	RAB11FIP1	8	37858618	37899467	-	9602	protein_coding	RAB11 family interacting protein 1 [Source:HGNC Symbol;Acc:HGNC:30265]	-
ENSG00000136830	5236	5117	5433	5516	5524	5900	73.0483581503716	66.7069477475585	64.5105144170432	75.0872472223542	66.7179037700162	73.2284952763566	5732.09469988087	5125.42123436448	0.161492891202493	2.305127573778e-07	1.43544830337702e-06	FAM129B	9	127505339	127578989	-	4629	protein_coding	family with sequence similarity 129 member B [Source:HGNC Symbol;Acc:HGNC:25282]	-
ENSG00000117450	5231	5200	5706	5296	5549	5650	221.956603092532	206.172873786501	206.06066434855	219.261524913965	203.833694361023	213.27948074384	5572.39252920205	5245.19631233189	0.0870105081052756	0.00483404871676051	0.0150487723372277	PRDX1	1	45511036	45523047	-	1522	protein_coding	peroxiredoxin 1 [Source:HGNC Symbol;Acc:HGNC:9352]	-
ENSG00000104419	7501	3004	2953	7806	2897	8452	49.3143170974103	18.4543442424133	16.5233188575531	50.0741411390628	16.4884660605207	49.4345543849651	8177.73852771696	2828.03405128452	1.53279808161365	0	0	NDRG1	8	133237171	133302022	-	9823	protein_coding	N-myc downstream regulated 1 [Source:HGNC Symbol;Acc:HGNC:7679]	-
ENSG00000237550	5210	4848	5515	5723	5336	5945	469.263277583883	408.024544630943	422.770175178049	502.960288489022	416.075907155564	476.373925974669	5810.13026258297	5001.03086124537	0.216103339010896	1.78625129197344e-10	1.48758496781953e-09	RPL9P9	15	82372196	82372912	-	717	transcribed_processed_pseudogene	ribosomal protein L9 pseudogene 9 [Source:HGNC Symbol;Acc:HGNC:17251]	-
ENSG00000057294	4194	6052	6760	4407	6378	4746	38.4564100344372	51.8542150236811	52.755408267849	39.4288824929306	50.6293940934894	38.7155403296018	4593.86602796893	6116.14197520454	-0.412944940808465	3.2364973944515e-39	9.49950211618695e-38	PKP2	12	32790745	32896840	-	7043	protein_coding	plakophilin 2 [Source:HGNC Symbol;Acc:HGNC:9024]	-
ENSG00000114850	4756	5505	6275	4722	5925	5261	66.3804738792822	71.7960674816843	74.5404845306345	64.3066060932487	71.5920434534709	65.325701431202	5073.44405216108	5640.69612473074	-0.153115423694676	1.48881044515361e-06	8.36300454393398e-06	SSR3	3	156540140	156555184	-	4627	protein_coding	signal sequence receptor subunit 3 [Source:HGNC Symbol;Acc:HGNC:11325]	-
ENSG00000100504	5619	4514	5099	5928	4961	6303	75.6304684607603	56.7733007406287	58.4120904622155	77.8533056702312	57.8075930469883	75.4748646438031	6145.20340824956	4643.09659641619	0.404085054819912	1.35868520874143e-38	3.91393739111636e-37	PYGL	14	50857891	50944736	-	4798	protein_coding	glycogen phosphorylase L [Source:HGNC Symbol;Acc:HGNC:9725]	-
ENSG00000169714	4639	5692	6317	4704	5914	5132	155.46787405943	178.248551787971	180.180232517911	153.820672099928	171.583494707908	153.01013995435	4983.37258286379	5713.29475759925	-0.197275746569733	5.56099553235953e-10	4.44450406226916e-09	CNBP	3	129169484	129183922	-	1927	protein_coding	CCHC-type zinc finger nucleic acid binding protein [Source:HGNC Symbol;Acc:HGNC:13164]	Others
ENSG00000118257	4083	6135	6697	4227	6701	4502	18.9752530592334	26.6420472935659	26.489177549101	19.1677681943515	26.9603617989424	18.6136251898292	4411.8985425335	6225.80748715666	-0.497106281973406	1.34067502857513e-58	6.39066526408778e-57	NRP2	2	205681990	205798133	+	13896	protein_coding	neuropilin 2 [Source:HGNC Symbol;Acc:HGNC:8005]	-
ENSG00000184432	4877	5115	5991	4969	5599	5755	38.5173819179826	37.7480458230432	40.2701551313087	38.291652164857	38.2818020483824	40.4358530473058	5362.98886603798	5319.76819195113	0.0117764481696387	0.736442469817019	0.847395598194996	COPB2	3	139355600	139389732	-	8177	protein_coding	coatomer protein complex subunit beta 2 [Source:HGNC Symbol;Acc:HGNC:2232]	-
ENSG00000186174	5722	4600	4808	5749	4976	6430	35.2938612303901	26.5127015640668	25.2403723909628	34.5998912019459	26.571103648433	35.2841427613724	6160.13375210623	4587.34612603195	0.425576901405877	8.18098653499599e-40	2.44354530511627e-38	BCL9L	11	118893875	118925608	-	10470	protein_coding	B cell CLL/lymphoma 9 like [Source:HGNC Symbol;Acc:HGNC:23688]	-
ENSG00000010810	4045	6170	6658	4240	6477	4679	35.2484248724485	50.2401796908402	49.3793033262168	36.051069200861	48.8621966555247	36.2736711343806	4459.63941697574	6155.57560371267	-0.464605854211521	2.25978956095938e-50	8.81128825045208e-49	FYN	6	111660332	111873452	-	7411	protein_coding	FYN proto-oncogene, Src family tyrosine kinase [Source:HGNC Symbol;Acc:HGNC:4037]	-
ENSG00000004478	3786	6386	6699	4044	6820	4512	47.2007448300588	74.3946984476131	71.0817643115206	49.1938138449597	73.6089323136312	50.0442990416124	4243.31308920376	6348.36913549662	-0.580593476790001	1.6645736018109e-66	9.28871939836875e-65	FKBP4	12	2794953	2805423	+	5180	protein_coding	FK506 binding protein 4 [Source:HGNC Symbol;Acc:HGNC:3720]	-
ENSG00000123384	5893	4152	4447	6212	4706	6657	18.2623881231559	12.0232894768821	11.7291957834399	18.7838096514107	12.6255687665199	18.35341824651	6458.06800564234	4240.67825179324	0.606767398530077	8.51977591831179e-72	5.3285766297146e-70	LRP1	12	57128493	57213351	+	20839	protein_coding	LDL receptor related protein 1 [Source:HGNC Symbol;Acc:HGNC:6692]	-
ENSG00000167986	4704	5230	5761	4977	5768	5497	21.7766518235546	22.6240480522881	22.6987346739187	22.4813578876617	23.1167591188727	22.6394988320819	5220.39224682931	5340.72585667909	-0.0326838229526576	0.297720988003696	0.471927519511217	DDB1	11	61299451	61342596	-	13950	protein_coding	damage specific DNA binding protein 1 [Source:HGNC Symbol;Acc:HGNC:2717]	-
ENSG00000173812	5685	4380	4739	6083	4706	6281	101.335155201501	72.9539161603951	71.8946138534688	105.798275458082	72.6205430652799	99.6037612713386	6216.61191084026	4407.42389741787	0.49604733449115	8.92640874106772e-52	3.59331330704147e-50	EIF1	17	41688885	41692668	+	3623	protein_coding	eukaryotic translation initiation factor 1 [Source:HGNC Symbol;Acc:HGNC:3249]	-
ENSG00000197081	5495	4574	4833	5707	4879	6338	19.888307369169	15.4693162476189	14.8876757173965	20.1543642484414	15.2875836398998	20.4079620833305	6033.75564434264	4555.91941438151	0.405720559903331	3.21308098035182e-38	9.12887245606665e-37	IGF2R	6	159969099	160113507	+	17843	protein_coding	insulin like growth factor 2 receptor [Source:HGNC Symbol;Acc:HGNC:5467]	-
ENSG00000011028	5894	4151	4268	6281	4235	6949	55.4860766898971	36.5150122732558	34.1962336535703	57.6944162989114	34.5147873866911	58.1987256634737	6576.59743701209	4037.99986041896	0.704375201848049	5.71059351102017e-92	4.79432620983756e-90	MRC2	17	62627401	62693597	+	6860	protein_coding	mannose receptor C type 2 [Source:HGNC Symbol;Acc:HGNC:16875]	-
ENSG00000124795	3501	6278	7446	3514	7083	3948	51.8446594494995	86.8716475174791	93.8458183972384	50.7743972680448	90.8044346030024	52.0123332735859	3772.26966470747	6623.84156726178	-0.812455623904779	5.13577471011537e-119	6.13593391327758e-117	DEK	6	18223868	18264823	-	4361	protein_coding	DEK proto-oncogene [Source:HGNC Symbol;Acc:HGNC:2768]	-
ENSG00000204469	4159	6115	6473	4224	6141	4638	29.4666150382766	40.4839259360559	39.0325491112311	29.200907107613	37.6667654633107	29.2340745854509	4482.00587829989	5975.04473567167	-0.414573161702293	1.11933518892566e-34	2.90559460323069e-33	PRRC2A	6	31620720	31637771	+	9115	protein_coding	proline rich coiled-coil 2A [Source:HGNC Symbol;Acc:HGNC:13918]	-
ENSG00000134294	5242	4963	5564	5164	5192	5542	51.2766328148369	45.364025770188	46.3222431734664	49.2878438405211	43.967833586483	48.2287805206188	5495.12727231994	5009.88131158269	0.13299672180287	9.99180305387858e-05	0.000434685320470914	SLC38A2	12	46358189	46372867	-	6602	protein_coding	solute carrier family 38 member 2 [Source:HGNC Symbol;Acc:HGNC:13448]	-
ENSG00000127481	4046	5888	6312	4021	6911	4462	10.589286999958	14.3997009637689	14.0600805788689	10.2684766047401	15.6588417504808	10.3893334162969	4313.06319942322	6089.73084465772	-0.497795706783305	1.05778014062919e-37	2.9513332726118e-36	UBR4	1	19074506	19210276	-	24675	protein_coding	ubiquitin protein ligase E3 component n-recognin 4 [Source:HGNC Symbol;Acc:HGNC:30313]	-
ENSG00000130985	4320	5598	6189	4587	6013	4875	43.3409313574153	52.4798056795838	52.8463448398846	44.9028945109074	52.2256192505493	43.5117339399602	4744.29236526168	5673.16976635373	-0.258056513767845	1.2570001918308e-16	1.59482434141201e-15	UBA1	X	47190861	47215128	+	6437	protein_coding	ubiquitin like modifier activating enzyme 1 [Source:HGNC Symbol;Acc:HGNC:12469]	-
ENSG00000130309	4946	5004	5463	5177	5370	5486	65.186255417632	61.6260105954037	61.2792020218454	66.5750024599984	61.2708787657955	64.3242901979772	5374.77948881147	5048.33674898551	0.0902550062139585	0.00351874795875278	0.0112975752722195	COLGALT1	19	17555594	17583162	+	4900	protein_coding	collagen beta(1-O)galactosyltransferase 1 [Source:HGNC Symbol;Acc:HGNC:26182]	-
ENSG00000104408	4952	4899	5532	5052	5625	5361	53.2556422167993	49.2308417027818	50.6345716651634	53.01264048348	52.3703430252021	51.2918159032512	5292.71172732462	5113.85801558575	0.0490578382858651	0.144327620687586	0.276974690524632	EIF3E	8	108201216	108435333	-	6005	protein_coding	eukaryotic translation initiation factor 3 subunit E [Source:HGNC Symbol;Acc:HGNC:3277]	-
ENSG00000006831	5360	4651	4862	5355	5114	6031	58.8888685207071	47.7484843995573	45.463550959573	57.4062264252777	48.6415096610776	58.948807782227	5762.24185772412	4664.32453316052	0.305196134835611	1.34669300764632e-19	1.99045711946964e-18	ADIPOR2	12	1688574	1788678	+	5878	protein_coding	adiponectin receptor 2 [Source:HGNC Symbol;Acc:HGNC:24041]	-
ENSG00000203857	5161	4801	5252	5229	5143	5748	136.429533487325	118.590820070576	118.162380375568	134.872771235973	117.697966867155	135.178795329284	5554.9839554876	4843.94119966346	0.197589464500934	6.83112075979876e-11	5.8726212509746e-10	HSD3B1	1	119507198	119515054	+	2443	protein_coding	hydroxy-delta-5-steroid dehydrogenase, 3 beta- and steroid delta-isomerase 1 [Source:HGNC Symbol;Acc:HGNC:5217]	-
ENSG00000257923	4972	5054	5503	4961	5260	5542	18.0500158185858	17.1445675770467	17.0030158038362	17.5730359756699	16.5314182012299	17.8990617233754	5326.03203902629	5043.11149901211	0.0788798926123969	0.0125138142859739	0.0352155323360987	CUX1	7	101815904	102283958	+	17789	protein_coding	cut like homeobox 1 [Source:HGNC Symbol;Acc:HGNC:2557]	CUT
ENSG00000061676	4885	4795	5416	5233	5372	5530	14.0085822334512	12.8488144825552	13.2186849018583	14.6423726252178	13.3365507306254	14.1082135399602	5386.62349615045	4963.95954697667	0.117613373542229	0.000305695514268952	0.00122212633954198	NCKAP1	2	182909115	183038858	-	22520	protein_coding	NCK associated protein 1 [Source:HGNC Symbol;Acc:HGNC:7666]	-
ENSG00000130175	5114	4752	5098	5560	4816	5774	63.929943975981	55.5091865923388	54.2404657533924	67.8187055143094	52.1204287836292	64.2151730204068	5663.03556175839	4677.78191951856	0.275881666445445	5.83035430157311e-15	6.70778663411849e-14	PRKCSH	19	11435288	11450968	+	5166	protein_coding	protein kinase C substrate 80K-H [Source:HGNC Symbol;Acc:HGNC:9411]	-
ENSG00000117143	3758	6080	6857	3671	6604	4060	70.6114688335131	106.749753392414	109.65605008202	67.3029280069877	107.424523493088	67.8674889322613	3956.44979893756	6226.09918851333	-0.65449801366319	2.31921921657873e-89	1.90421179553279e-87	UAP1	1	162561506	162599842	+	3437	protein_coding	UDP-N-acetylglucosamine pyrophosphorylase 1 [Source:HGNC Symbol;Acc:HGNC:12457]	-
ENSG00000169813	4535	5254	5749	4621	5762	4951	90.0308250571223	97.4650339595787	97.1373443691812	89.5119485967723	99.0296158021569	87.4428174589399	4858.37319095574	5343.26141851459	-0.137539399463619	1.09613389866468e-05	5.53201830579807e-05	HNRNPF	10	43385617	43409166	-	3253	protein_coding	heterogeneous nuclear ribonucleoprotein F [Source:HGNC Symbol;Acc:HGNC:5039]	-
ENSG00000107957	4796	4984	5107	4948	5276	5723	26.3461766254955	25.5835783968387	23.8772475062257	26.5215694073085	25.0911815576697	27.969161576661	5316.04016373289	4902.72918235398	0.117463024195104	0.00111310202583371	0.0040088880304326	SH3PXD2A	10	103594027	103855543	-	11756	protein_coding	SH3 and PX domains 2A [Source:HGNC Symbol;Acc:HGNC:23664]	-
ENSG00000166226	3717	5993	6436	3977	6277	4411	55.539990424954	83.676276902654	81.8482227645829	57.9829002608326	81.1976143649959	58.6364372325154	4162.30888263003	5965.01891123177	-0.518595000164056	2.72845981539864e-55	1.1993640103632e-53	CCT2	12	69585334	69601570	+	4322	protein_coding	chaperonin containing TCP1 subunit 2 [Source:HGNC Symbol;Acc:HGNC:1615]	-
ENSG00000177425	4509	5254	6114	4261	5730	4929	24.9563930459713	27.1729307053916	28.8009620378783	23.0114624312048	27.4558001528834	24.2704415254563	4715.01310550032	5445.47853029945	-0.208028452602156	1.38238802691362e-08	9.7116276086001e-08	PAWR	12	79574979	79691097	-	11668	protein_coding	pro-apoptotic WT1 regulator [Source:HGNC Symbol;Acc:HGNC:8614]	-
ENSG00000143549	4303	5166	5866	4713	5799	4898	33.1252491650352	37.1609699153466	38.4334919594814	35.4010669644787	38.6472696958164	33.544696410323	4789.95686049715	5361.10059335712	-0.162796738454764	2.40761452342745e-06	1.31207951718248e-05	TPM3	1	154155304	154194648	-	8389	protein_coding	tropomyosin 3 [Source:HGNC Symbol;Acc:HGNC:12012]	-
ENSG00000120594	5495	4343	4521	5715	4578	6071	28.2380097388463	20.8545607800798	19.7733781850714	28.6558784169479	20.3666723516525	27.7551703457206	5950.76406643157	4287.87452211888	0.472971988026553	3.6317416138194e-47	1.32203906637434e-45	PLXDC2	10	19816239	20289856	+	12567	protein_coding	plexin domain containing 2 [Source:HGNC Symbol;Acc:HGNC:21013]	-
ENSG00000205339	3983	5624	6449	4023	6111	4435	35.5033978035049	46.843545166183	48.9251277035793	34.9897427076845	47.1573940205369	35.1698498099898	4282.33138496397	5792.53700953708	-0.43604152407429	1.84945918970896e-41	5.79331434920935e-40	IPO7	11	9384622	9448126	+	7245	protein_coding	importin 7 [Source:HGNC Symbol;Acc:HGNC:9852]	-
ENSG00000198561	4601	5031	5578	4596	5566	5188	33.7727385236566	34.5074758696528	34.8475727223022	32.9173729933122	35.3700071696303	33.8790550942339	4949.57368007344	5154.10833268281	-0.0584186107640789	0.0638314102680531	0.143429156902228	CTNND1	11	57753243	57819546	+	8798	protein_coding	catenin delta 1 [Source:HGNC Symbol;Acc:HGNC:2515]	-
ENSG00000030582	6189	3866	3852	6184	3747	6654	108.610213150979	63.395271234804	57.5329231789513	105.888980867607	56.9261454236314	103.88438120101	6554.16633029374	3661.26589619085	0.840526109704823	1.26656430948641e-102	1.28294704348955e-100	GRN	17	44345086	44353102	+	3680	protein_coding	granulin precursor [Source:HGNC Symbol;Acc:HGNC:4601]	-
ENSG00000129250	4317	5399	5594	4520	5564	5064	32.4932208816947	37.9724722064415	35.835474137736	33.1955793912749	36.2556534472169	33.9095236116287	4780.33466867829	5282.62747124097	-0.143512125973405	2.50999930033004e-05	0.000119676047479026	KIF1C	17	4997948	5028401	+	8580	protein_coding	kinesin family member 1C [Source:HGNC Symbol;Acc:HGNC:6317]	-
ENSG00000134030	4511	5190	5582	4792	5284	5082	35.9654758085046	38.6656372544362	37.8776297078463	37.2787118180063	36.471505728038	36.0466509510626	4952.0812523525	5120.81656946365	-0.0482005784092068	0.153022722723578	0.289365759455773	CTIF	18	48539046	48863217	+	8100	protein_coding	cap binding complex dependent translation initiation factor [Source:HGNC Symbol;Acc:HGNC:23925]	-
ENSG00000146731	3599	5955	6851	3628	6422	3884	59.5804663664414	92.1188799367367	96.5285978974093	58.6030789830755	92.0386530706828	57.2029663319464	3827.28783822227	6125.13815840524	-0.678944911752323	7.31232191742452e-89	5.92552416943296e-87	CCT6A	7	56051630	56063989	+	3901	protein_coding	chaperonin containing TCP1 subunit 6A [Source:HGNC Symbol;Acc:HGNC:1620]	-
ENSG00000196305	4154	5559	5972	4119	6048	4448	36.2471687748487	45.3261783279567	44.3514043170784	35.0695742855436	45.6874881621791	34.5294494379634	4382.1236626023	5604.23068485288	-0.355185785624723	2.47281038450415e-27	5.05908232122813e-26	IARS	9	92210207	92293756	-	7401	protein_coding	isoleucyl-tRNA synthetase [Source:HGNC Symbol;Acc:HGNC:5330]	-
ENSG00000075711	4199	5374	5983	4232	5817	4648	24.6497041945075	29.4787002250672	29.8926776532344	24.240557319038	29.5626119434393	24.2744408002973	4502.49002458102	5472.91780537756	-0.281765001925707	1.22570729380312e-19	1.81307401126211e-18	DLG1	3	197042560	197299300	-	11001	protein_coding	discs large MAGUK scaffold protein 1 [Source:HGNC Symbol;Acc:HGNC:2900]	-
ENSG00000198910	5605	4003	4576	5668	4189	6167	49.7896654408897	33.2272204251912	34.5962945274368	49.1274855884901	32.2145339674178	48.7365538311484	6004.7888979898	4068.35281308432	0.561427393835723	1.91142192781354e-61	9.73362893185484e-60	L1CAM	X	153861514	153886174	-	7270	protein_coding	L1 cell adhesion molecule [Source:HGNC Symbol;Acc:HGNC:6470]	-
ENSG00000167325	3737	5804	6444	3802	6414	4004	57.7772177403865	83.8505202985824	84.7947642887257	57.3557209950551	85.8500166683242	55.0737784134894	3977.04179769148	5946.52471631958	-0.580921167749914	3.66156273433236e-70	2.19434746760407e-68	RRM1	11	4094707	4138876	+	4177	protein_coding	ribonucleotide reductase catalytic subunit M1 [Source:HGNC Symbol;Acc:HGNC:10451]	-
ENSG00000233276	4152	5364	5489	4893	5318	4928	187.50778749242	226.357852471219	210.977029898498	215.60969463917	207.916137705571	197.993047817661	4808.49709437788	5161.59258670502	-0.101919203524438	0.0228557059568591	0.060031658346102	GPX1	3	49357171	49358600	-	1430	polymorphic_pseudogene	glutathione peroxidase 1 [Source:HGNC Symbol;Acc:HGNC:4553]	-
ENSG00000197956	5428	3886	4112	5900	4152	6583	361.009483803834	241.505151831433	232.761880305495	382.879300589921	239.063910061112	389.511159316326	6156.32305284252	3874.62144155796	0.668570843861553	1.68654848620488e-78	1.1861845541844e-76	S100A6	1	153534599	153536244	-	971	protein_coding	S100 calcium binding protein A6 [Source:HGNC Symbol;Acc:HGNC:10496]	-
ENSG00000213719	5491	4095	4176	5827	4037	6435	182.599767461943	127.246988773767	118.192316653179	189.07099021504	116.221219281877	190.377055309172	6105.78450632335	3928.88501172818	0.636764772219499	2.48388805656939e-66	1.38193151039822e-64	CLIC1	6	31730581	31739763	-	1942	protein_coding	chloride intracellular channel 1 [Source:HGNC Symbol;Acc:HGNC:2062]	-
ENSG00000106052	4308	5166	5717	4454	5559	4850	30.3557681633078	34.0145528226778	34.2857539171879	30.6229376143122	33.9109618465801	30.4035676898321	4685.04117961474	5240.22859333566	-0.161611502895841	1.67911608679839e-07	1.06519283954215e-06	TAX1BP1	7	27739331	27844564	+	9165	protein_coding	Tax1 binding protein 1 [Source:HGNC Symbol;Acc:HGNC:11575]	-
ENSG00000100201	4556	5084	5491	4586	5384	4934	29.4373640610314	30.6948543326111	30.195805969607	28.9121479859035	30.116060176228	28.3616586711222	4848.15875984776	5088.3297438944	-0.0699307501117964	0.0280780009223429	0.0716971888191023	DDX17	22	38483440	38507660	-	9995	protein_coding	DEAD-box helicase 17 [Source:HGNC Symbol;Acc:HGNC:2740]	-
ENSG00000108821	1756	7635	8332	1848	8418	2029	11.5492891229242	46.9228750900887	46.6401546763671	11.8594299190424	47.931118638555	11.8721688960508	1937.87496193078	7771.85562720268	-2.00348877765211	0	0	COL1A1	17	50183289	50201632	-	9819	protein_coding	collagen type I alpha 1 chain [Source:HGNC Symbol;Acc:HGNC:2197]	-
ENSG00000134245	5312	4180	4702	5115	4728	5842	27.3106384396826	20.0814421946251	20.5748363689812	25.6596382057517	21.0440417991922	26.7209944214378	5599.56066547427	4335.41443529956	0.368905450815062	1.20031479073922e-26	2.3901140031835e-25	WNT2B	1	112466541	112530165	+	12561	protein_coding	Wnt family member 2B [Source:HGNC Symbol;Acc:HGNC:12781]	-
ENSG00000176619	3010	6512	7045	3093	6648	3554	35.7853060905592	72.3431581276443	71.2851744846612	35.8797381524304	68.4237942330688	37.5900533021561	3319.86523930931	6443.49326167294	-0.956056802052481	2.77400461228811e-161	4.6162408896273e-159	LMNB2	19	2427638	2456996	-	5432	protein_coding	lamin B2 [Source:HGNC Symbol;Acc:HGNC:6638]	-
ENSG00000184840	5070	4456	4556	5494	4472	5802	134.188758538133	110.204210872636	102.629418893757	141.882206862687	102.467908555356	136.616507105303	5632.87477791572	4303.62974641606	0.388765286045903	2.68327658697682e-26	5.25877066541262e-25	TMED9	5	177592158	177596124	+	2440	protein_coding	transmembrane p24 trafficking protein 9 [Source:HGNC Symbol;Acc:HGNC:24878]	-
ENSG00000143537	4964	4570	4779	5038	4825	5625	48.6900199639802	41.8860311284045	39.895617287138	48.216695965495	40.9716447983012	49.084908292514	5376.95927586807	4521.07757624437	0.250517345304887	1.11544000467287e-14	1.25692689281094e-13	ADAM15	1	155050566	155062775	+	6584	protein_coding	ADAM metallopeptidase domain 15 [Source:HGNC Symbol;Acc:HGNC:193]	-
ENSG00000077782	4692	4709	5073	5007	4983	5264	21.8905745562506	20.5292308716154	20.1439204731903	22.7933339084704	20.1264855478684	21.8490377504318	5151.74768872913	4707.80878731127	0.130016394458567	6.49462880144194e-05	0.00029125816073454	FGFR1	8	38400215	38468834	-	13842	protein_coding	fibroblast growth factor receptor 1 [Source:HGNC Symbol;Acc:HGNC:3688]	-
ENSG00000172379	4516	4886	5341	4770	5371	4820	37.6751393902756	38.0889699832641	37.9230703156537	38.8284825059461	38.7912691129106	35.7738144534628	4861.92818804991	4971.30558247158	-0.0325909884452687	0.35564200364973	0.535676067886186	ARNT2	15	80404350	80597937	+	7741	protein_coding	aryl hydrocarbon receptor nuclear translocator 2 [Source:HGNC Symbol;Acc:HGNC:16876]	bHLH
ENSG00000278540	4262	5186	5396	4391	5592	4869	21.1592816329449	24.0582934274358	22.8002386897408	21.2707113957581	24.0343586712118	21.5052514862325	4652.3228310391	5158.60409818461	-0.148674945647425	9.00686863956014e-06	4.5866125055771e-05	ACACA	17	37084988	37406818	-	13008	protein_coding	acetyl-CoA carboxylase alpha [Source:HGNC Symbol;Acc:HGNC:84]	-
ENSG00000167553	4199	5196	5696	4400	5443	4754	58.5556890183064	67.7075648987705	67.6041225613566	59.8696889364006	65.7112088640315	58.979308412769	4595.77600988979	5207.62006507233	-0.180234293814858	1.70878766123577e-08	1.19103905871774e-07	TUBA1C	12	49188736	49274603	+	4631	protein_coding	tubulin alpha 1c [Source:HGNC Symbol;Acc:HGNC:20768]	-
ENSG00000106153	4288	4925	5484	4672	5422	4889	244.628105416761	262.544328617244	266.274145738893	260.067159022247	267.786691683594	248.135493046187	4767.19334095116	5044.38853640566	-0.0816935825140548	0.0149410036178337	0.041120854316182	CHCHD2	7	56101569	56106576	-	1132	protein_coding	coiled-coil-helix-coiled-coil-helix domain containing 2 [Source:HGNC Symbol;Acc:HGNC:21645]	-
ENSG00000161013	5882	3359	3719	6192	3524	6989	69.1282122223345	36.8880026457745	37.1994451669588	71.0055600315992	35.8545359900993	73.073956622779	6553.74629904544	3379.48287922609	0.955873807037065	5.68905266732574e-173	1.07103599609714e-170	MGAT4B	5	179797597	179806952	-	5495	protein_coding	alpha-1,3-mannosyl-glycoprotein 4-beta-N-acetylglucosaminyltransferase B [Source:HGNC Symbol;Acc:HGNC:7048]	-
ENSG00000159140	4329	5028	5483	4470	5324	5025	21.2243239520123	23.0349026008631	22.8793933359203	21.3838011537246	22.597595385881	21.9179344318859	4754.51094250064	5048.20128982298	-0.0861008324263871	0.00683562193891832	0.0205487615641225	SON	21	33542618	33577481	+	13172	protein_coding	SON DNA binding protein [Source:HGNC Symbol;Acc:HGNC:11183]	-
ENSG00000168477	4933	4344	4707	5002	4625	6012	20.0247100145317	16.4774411048762	16.2621999754352	19.812072645862	16.2534200278731	21.7115770122779	5477.44908812399	4360.09991685583	0.329768886029168	7.33965213999384e-19	1.04504535206421e-17	TNXB	6	32041153	32115334	-	15909	protein_coding	tenascin XB [Source:HGNC Symbol;Acc:HGNC:11976]	-
ENSG00000115380	3923	5381	6184	4008	5676	4436	63.9443002098849	81.9580004228797	85.7892735880647	63.7444455333394	80.0947073824146	64.3268589634388	4255.68995494995	5492.9839282693	-0.368262282906137	8.30594888877873e-27	1.67177403227924e-25	EFEMP1	2	55865967	55924139	-	3962	protein_coding	EGF containing fibulin extracellular matrix protein 1 [Source:HGNC Symbol;Acc:HGNC:3218]	-
ENSG00000048828	4461	4925	5207	4446	5154	5331	39.9904711738659	41.2548833973792	39.7275565313281	38.8888284917167	39.9987678808343	42.5157904366974	4892.08293119625	4875.40394938468	0.00563249729527325	0.878314477751921	0.935483469703429	FAM120A	9	93451722	93566107	+	7204	protein_coding	family with sequence similarity 120A [Source:HGNC Symbol;Acc:HGNC:13247]	-
ENSG00000167615	3965	5341	5577	4285	5591	4755	39.5825749250184	49.8228148256244	47.385064284299	41.7390712613745	48.3201467528953	42.2307359096154	4471.0266535842	5266.26578490852	-0.235528629430897	2.44403975822734e-11	2.18579716957011e-10	LENG8	19	54448887	54462037	+	6469	protein_coding	leukocyte receptor cluster member 8 [Source:HGNC Symbol;Acc:HGNC:15500]	-
ENSG00000166913	4537	4825	5287	4402	5346	5091	36.9342536114097	36.7030957485828	36.6310895886154	34.9656567704125	37.6762268923444	36.870660880061	4826.89496412549	4926.29204333368	-0.0293261064060253	0.386348964025639	0.566276501376995	YWHAB	20	44885676	44908532	+	7933	protein_coding	tyrosine 3-monooxygenase/tryptophan 5-monooxygenase activation protein beta [Source:HGNC Symbol;Acc:HGNC:12849]	-
ENSG00000198242	4727	4173	4852	5054	4774	5825	108.098311900238	89.1715930974509	94.4352383086119	112.771576415902	94.5134520429273	118.507685606096	5361.25936440765	4393.5577617579	0.287346037923283	6.91972551905951e-14	7.39082217524408e-13	RPL23A	17	28719393	28724359	+	2824	protein_coding	ribosomal protein L23a [Source:HGNC Symbol;Acc:HGNC:10317]	-
ENSG00000136238	4458	4962	5324	4417	5355	4696	92.4526699915827	96.157017636663	93.9717726611529	89.3794951425066	96.1428009610643	86.6412599720486	4676.69337312536	4986.72989039857	-0.0929780405725981	0.00626211541610921	0.0190055865698491	RAC1	7	6374523	6403977	+	3114	protein_coding	Rac family small GTPase 1 [Source:HGNC Symbol;Acc:HGNC:9801]	-
ENSG00000176014	3695	5658	6051	3698	5931	4115	57.9604271904819	82.9325290289551	80.7837978746199	56.5998325104121	80.5421021527975	57.4254294747269	3960.88435622121	5625.34822031981	-0.505958194622289	4.52787131838407e-55	1.97173985121594e-53	TUBB6	18	12307669	12344320	+	4117	protein_coding	tubulin beta 6 class V [Source:HGNC Symbol;Acc:HGNC:20776]	-
ENSG00000115641	3121	6057	6617	3241	6553	3521	30.4186782440916	55.1631395235205	54.8892989386521	30.821708283976	55.2922979871648	30.5302157146017	3401.52759085454	6128.59313647929	-0.849365087362087	3.70524959797249e-156	5.90243094077019e-154	FHL2	2	105357712	105438513	-	6626	protein_coding	four and a half LIM domains 2 [Source:HGNC Symbol;Acc:HGNC:3703]	-
ENSG00000071054	4020	5059	5589	4195	5520	4664	21.7048387988912	25.5234878939173	25.6829318889181	22.1000665249838	25.8016506603824	22.4030078321517	4429.92500883256	5152.5559540657	-0.217795957324293	8.40235718356062e-12	7.79896081609575e-11	MAP4K4	2	101696850	101894689	+	11961	protein_coding	mitogen-activated protein kinase kinase kinase kinase 4 [Source:HGNC Symbol;Acc:HGNC:6866]	-
ENSG00000143153	5250	4167	4430	5164	4270	5689	114.464878392144	84.8948371444729	82.2047007712555	109.857645184038	80.5969717235661	110.348430095576	5545.26187025203	4104.15662078774	0.434282194764906	2.51011460158349e-37	6.96183272980851e-36	ATP1B1	1	169105697	169132722	+	2962	protein_coding	ATPase Na+/K+ transporting subunit beta 1 [Source:HGNC Symbol;Acc:HGNC:804]	-
ENSG00000082898	4133	5033	5552	4232	5486	4519	22.7971571765857	25.9410200828177	26.0642195048689	22.7767655506266	26.1968451509203	22.1755758809303	4437.1875314911	5121.76949597458	-0.207323690842088	7.98590397982252e-11	6.82758157687762e-10	XPO1	2	61477849	61538626	-	11708	protein_coding	exportin 1 [Source:HGNC Symbol;Acc:HGNC:12825]	-
ENSG00000213585	3913	5274	5894	3972	5599	4297	79.8929868760963	100.619873460244	102.42097844049	79.1296334774868	98.9662647327294	78.051533665925	4194.71429540454	5343.61737868755	-0.349493002657825	4.63076784203827e-27	9.38133163477275e-26	VDAC1	5	133971915	134005133	-	3163	protein_coding	voltage dependent anion channel 1 [Source:HGNC Symbol;Acc:HGNC:12669]	-
ENSG00000035403	4466	4629	5172	4640	5017	4992	28.8645170444121	27.9561645904654	28.4501179746511	29.2613703852888	28.0716266488643	28.7036701485629	4853.32079456012	4721.87587849475	0.0394156688890816	0.212808471886864	0.3709618685959	VCL	10	73995193	74121363	+	9992	protein_coding	vinculin [Source:HGNC Symbol;Acc:HGNC:12665]	-
ENSG00000147224	2806	6177	6899	2900	6753	3330	69.0855752411357	142.1091834496	144.565890305251	69.6672733725233	143.937634994867	72.9392380591552	3106.14624208735	6318.35638308609	-1.02388482400255	1.13024296956092e-199	2.50779386508053e-197	PRPS1	X	107628424	107651026	+	2623	protein_coding	phosphoribosyl pyrophosphate synthetase 1 [Source:HGNC Symbol;Acc:HGNC:9462]	-
ENSG00000150753	3356	5621	6173	3518	6282	3905	37.1177360324423	58.0922159764274	58.1079805520428	37.9652676616485	60.149962414579	38.4235814002503	3707.47744698139	5760.14366487653	-0.635447484966907	7.40036752074373e-81	5.43023818313471e-79	CCT5	5	10249921	10266412	+	5839	protein_coding	chaperonin containing TCP1 subunit 5 [Source:HGNC Symbol;Acc:HGNC:1618]	-
ENSG00000112697	4638	4523	5103	4724	4996	4841	58.4661357248244	53.2776505722127	54.7493784619266	58.1051516862528	54.5222760515228	54.290770606948	4896.53624609957	4658.31076461852	0.0712536351492677	0.0460282778521071	0.10900572333006	TMEM30A	6	75252924	75284968	-	5123	protein_coding	transmembrane protein 30A [Source:HGNC Symbol;Acc:HGNC:16667]	-
ENSG00000153827	4369	4688	5146	4477	5247	4800	22.4035250806568	22.4629477708787	22.4586720624824	22.4002317556058	23.2928847961982	21.8974139184441	4699.11561654457	4805.73039952219	-0.032668791330836	0.319617202077844	0.49650153461634	TRIP12	2	229763838	229923239	-	12594	protein_coding	thyroid hormone receptor interactor 12 [Source:HGNC Symbol;Acc:HGNC:12306]	-
ENSG00000180263	4278	4769	5209	4395	5307	4764	27.5062938460077	28.6525613876572	28.5053011910651	27.5728260878577	29.5405302829445	27.2508672498226	4625.76681877347	4871.20868907341	-0.0747397525051825	0.0208813600099329	0.0554397133711011	FGD6	12	95076749	95217482	-	10044	protein_coding	FYVE, RhoGEF and PH domain containing 6 [Source:HGNC Symbol;Acc:HGNC:21740]	-
ENSG00000180879	4445	4486	4637	4964	4668	5493	62.5398854964217	58.9779152408708	55.5267674316447	68.1472277808296	56.8583254904311	68.7562517099059	5120.95858040453	4399.96019457695	0.219603775056579	2.40269020559597e-08	1.65366839187214e-07	SSR4	X	153793516	153798505	+	4590	protein_coding	signal sequence receptor subunit 4 [Source:HGNC Symbol;Acc:HGNC:11326]	-
ENSG00000114790	4418	4767	5249	4490	5065	4642	51.9793067196033	52.4076582527244	52.5607220605678	51.5444863816673	51.5895954648045	48.5877943533356	4670.61977965321	4807.14711198357	-0.0420803832671643	0.225860574251916	0.387516283062434	ARHGEF26	3	154121003	154257827	+	5489	protein_coding	Rho guanine nucleotide exchange factor 26 [Source:HGNC Symbol;Acc:HGNC:24490]	-
ENSG00000184007	4904	4282	4718	4876	4532	5312	47.1350337532396	38.4578370674688	38.595020527122	45.7286270166272	37.7104021303235	45.4222564146995	5197.58475939697	4313.46721220217	0.268789066610742	1.84177088549878e-16	2.31313515929422e-15	PTP4A2	1	31906421	31944856	-	6719	protein_coding	protein tyrosine phosphatase type IVA, member 2 [Source:HGNC Symbol;Acc:HGNC:9635]	-
ENSG00000106263	3697	5462	5759	3807	5715	4170	26.5339229530683	36.6309802207859	35.1786420082014	26.6603590613884	35.5096301871749	26.625964307037	4017.70492306348	5401.85114231853	-0.426814367059851	7.92377778026081e-39	2.29678647384916e-37	EIF3B	7	2354086	2380745	+	8998	protein_coding	eukaryotic translation initiation factor 3 subunit B [Source:HGNC Symbol;Acc:HGNC:3280]	-
ENSG00000135387	4297	4896	5258	4355	5093	4703	36.0905495226944	38.4250447109596	37.5862243453793	35.6900704021616	37.032217521695	35.1415082496214	4598.92619522916	4862.217583019	-0.0803417468976597	0.0138493733749392	0.03852031352964	CAPRIN1	11	34051683	34101156	+	7689	protein_coding	cell cycle associated protein 1 [Source:HGNC Symbol;Acc:HGNC:6743]	-
ENSG00000099783	3538	5677	5964	3674	5879	3848	40.6989703680819	61.0224048953044	58.3906362139681	41.2378343610319	58.547311280662	39.3802015370959	3809.89562234422	5588.74957756101	-0.552889083858602	6.28708424194578e-58	2.94418784174335e-56	HNRNPM	19	8444767	8489114	+	5614	protein_coding	heterogeneous nuclear ribonucleoprotein M [Source:HGNC Symbol;Acc:HGNC:5046]	-
ENSG00000167601	3242	5938	6202	3324	6257	3600	40.6224954111866	69.5246181590228	66.1401732941875	40.6392521227953	67.8730935724979	40.1303886625269	3499.88643813159	5868.25066077015	-0.745516172447618	1.49839533925118e-108	1.58676660982748e-106	AXL	19	41219203	41261766	+	5154	protein_coding	AXL receptor tyrosine kinase [Source:HGNC Symbol;Acc:HGNC:905]	-
ENSG00000120438	3349	5711	6236	3504	6080	3672	43.8787585176914	69.9191556838002	69.5384921183874	44.7954996976847	68.9637175712843	42.8015142280376	3625.12957078302	5746.72002876828	-0.665006272405642	2.57687939250598e-90	2.13457236077896e-88	TCP1	6	159778498	159789749	-	4929	protein_coding	t-complex 1 [Source:HGNC Symbol;Acc:HGNC:11655]	-
ENSG00000118515	4161	4918	5562	4095	5224	4588	26.8932502064037	29.7015375795872	30.5954284947814	25.8244206309823	29.2298540190686	26.3806968432706	4421.18747794233	5004.08374462444	-0.178822592661207	1.15078222846263e-07	7.40106251693803e-07	SGK1	6	134169246	134318112	-	9992	protein_coding	serum/glucocorticoid regulated kinase 1 [Source:HGNC Symbol;Acc:HGNC:10810]	-
ENSG00000160710	4116	5020	5272	4160	5498	4464	27.4286715840743	31.2592070317689	29.9009363709846	27.0491637642283	31.7184565096161	26.4649374395484	4387.99026946429	5035.04363169179	-0.198577162877752	9.19470385188742e-09	6.59372413972596e-08	ADAR	1	154582057	154628013	-	9691	protein_coding	adenosine deaminase, RNA specific [Source:HGNC Symbol;Acc:HGNC:225]	-
ENSG00000147010	4238	4879	5110	4314	5280	4691	47.3512137749854	50.9384602320004	48.5927013062707	47.0306962924555	51.0718967810617	46.6286534349683	4559.30316726339	4869.45788840249	-0.094869860775404	0.00464355585184568	0.0145058781586023	SH3KBP1	X	19533975	19887601	-	5780	protein_coding	SH3 domain containing kinase binding protein 1 [Source:HGNC Symbol;Acc:HGNC:13867]	-
ENSG00000085662	3701	5413	5486	4050	5607	4250	65.303431341174	89.2482635328518	82.3858636305456	69.7273313668099	85.6496069275318	66.7149437202733	4130.51659064715	5267.59528606942	-0.350487568094391	1.60064977835138e-20	2.429390111475e-19	AKR1B1	7	134442350	134459284	-	3660	protein_coding	aldo-keto reductase family 1 member B [Source:HGNC Symbol;Acc:HGNC:381]	-
ENSG00000008294	4311	4810	5239	4242	5272	4558	23.2721186324047	24.2631848499812	24.0705645601945	22.3439354294736	24.6383262885057	21.8901883026752	4517.55055888385	4883.32678295525	-0.112757155915323	0.000927739240118113	0.00339909651215282	SPAG9	17	50962174	51120865	-	11963	protein_coding	sperm associated antigen 9 [Source:HGNC Symbol;Acc:HGNC:14524]	-
ENSG00000196498	4092	4843	5170	4185	5207	4913	18.9095768486105	20.9124774546924	20.3337138383788	18.8700370110394	20.8310741393635	20.1980864603025	4532.43710614093	4852.92275721565	-0.0978970400897867	0.00586234665343631	0.0179177462982529	NCOR2	12	124324415	124567589	-	13975	protein_coding	nuclear receptor corepressor 2 [Source:HGNC Symbol;Acc:HGNC:7673]	MYB
ENSG00000105974	4660	4393	4871	4713	4683	5057	73.7243442409879	64.9428040259356	65.5878069920467	72.7534421276364	64.1397201765611	71.1762712418898	4970.02705608982	4445.20457682526	0.160705831393855	7.64418591109567e-07	4.46761796836002e-06	CAV1	7	116524785	116561184	+	4082	protein_coding	caveolin 1 [Source:HGNC Symbol;Acc:HGNC:1527]	-
ENSG00000138668	3464	5454	6115	3581	5966	3772	32.0448503183101	47.1455089976987	48.1456222623763	32.3233071587904	47.779490522213	31.0434031810412	3725.95514580127	5587.10826828106	-0.584985844793581	4.79805797102744e-70	2.84796829503215e-68	HNRNPD	4	82352498	82374503	-	6981	protein_coding	heterogeneous nuclear ribonucleoprotein D [Source:HGNC Symbol;Acc:HGNC:5036]	-
ENSG00000103257	2043	7310	7423	1964	7515	2092	27.8054643302265	92.9659675217366	85.984708756502	26.0816085768858	88.5459438527773	25.3303238768681	2102.6925120292	7100.24771044167	-1.75624818661624	0	0	SLC7A5	16	87830023	87869488	-	4745	protein_coding	solute carrier family 7 member 5 [Source:HGNC Symbol;Acc:HGNC:11063]	-
ENSG00000107731	3657	5127	5648	3848	5710	4312	34.522590112823	45.2258314962095	45.3788074417137	35.444151087005	46.6651236911249	36.2138285458045	4063.34433230917	5253.07326295553	-0.370187287767878	4.31143503219329e-28	9.02882316067625e-27	UNC5B	10	71212570	71302864	+	6841	protein_coding	unc-5 netrin receptor B [Source:HGNC Symbol;Acc:HGNC:12568]	-
ENSG00000119326	4431	4533	4995	4409	5046	4865	91.3937893673317	87.3666100362717	87.6860295900581	88.7331986882533	90.1031723871277	89.2719571938163	4718.43463785089	4644.11754349494	0.0226738850306394	0.488859493381216	0.660818337513716	CTNNAL1	9	108942569	109013529	-	3131	protein_coding	catenin alpha like 1 [Source:HGNC Symbol;Acc:HGNC:2512]	-
ENSG00000165280	4347	4744	5034	4417	4953	4723	51.6236180567038	52.6439308978163	50.8805724380629	51.182005861303	50.9219502453672	49.8992504094721	4645.27134810217	4698.25006435864	-0.0164059957415955	0.621011849178839	0.767094593326797	VCP	9	35056064	35073249	-	5438	protein_coding	valosin containing protein [Source:HGNC Symbol;Acc:HGNC:12666]	-
ENSG00000075785	4667	4140	4660	4943	4611	5181	110.929272414959	91.9503816114101	94.2701632285624	114.638390031024	94.8814662180468	109.556773404744	5093.48133485642	4272.40658497484	0.253206796081637	4.08252936317576e-14	4.43415980599475e-13	RAB7A	3	128726122	128814796	+	2717	protein_coding	RAB7A, member RAS oncogene family [Source:HGNC Symbol;Acc:HGNC:9788]	-
ENSG00000141959	4360	4573	4735	4638	4751	5117	31.5447876896222	30.9162743213143	29.1568821609206	32.7418314132416	29.7580213762536	32.9362244673432	4854.49643353227	4485.41841114869	0.114675240584964	0.00101228491084825	0.00368207770655537	PFKL	21	44300051	44327376	+	8926	protein_coding	phosphofructokinase, liver type [Source:HGNC Symbol;Acc:HGNC:8876]	-
ENSG00000183853	4220	4757	5027	4265	5150	4684	34.6198648022062	36.466232724477	35.0995687536066	34.1399638005234	36.5761548286279	34.1859049130764	4533.27872937305	4762.09759778666	-0.0709527467481417	0.0317812346767332	0.0796047106443965	KIRREL1	1	157993273	158100262	+	7872	protein_coding	kirre like nephrin family adhesion molecule 1 [Source:HGNC Symbol;Acc:HGNC:15734]	-
ENSG00000167191	5087	3826	4123	5164	4086	5789	49.2753008452445	34.6303869169932	33.9907588554327	48.8073113896985	34.2644535963564	49.8871132323308	5518.51602315518	3837.10807650396	0.524535225635198	7.21707418472987e-60	3.54912476662257e-58	GPRC5B	16	19856691	19886167	-	6667	protein_coding	G protein-coupled receptor class C group 5 member B [Source:HGNC Symbol;Acc:HGNC:13308]	-
ENSG00000124102	7867	840	934	8432	884	9117	880.504011685127	87.8509184370637	88.971117174646	920.83939516481	85.6549281946754	907.802597347619	8744.3434902975	847.200086764333	3.36766786811125	0	0	PI3	20	45174876	45176544	+	577	protein_coding	peptidase inhibitor 3 [Source:HGNC Symbol;Acc:HGNC:8947]	-
ENSG00000134762	4902	4208	4639	4551	4366	5306	44.865523214218	35.9881889745785	36.136308166471	40.6422150585191	34.5940224357882	43.2039995481512	5080.3743054273	4212.28113263357	0.270350082390852	2.15828895937998e-12	2.08642062369938e-11	DSC3	18	30990008	31042815	-	7056	protein_coding	desmocollin 3 [Source:HGNC Symbol;Acc:HGNC:3037]	-
ENSG00000118898	4903	4113	4332	4778	4341	5492	41.1964236005425	32.2924624062547	30.9789039848205	39.1719211370509	31.5765958939434	41.0530499620998	5220.52983285864	4078.00139274831	0.356686765994811	5.19979938909665e-25	9.55757998165517e-24	PPL	16	4882507	4960741	-	7686	protein_coding	periplakin [Source:HGNC Symbol;Acc:HGNC:9273]	-
ENSG00000006576	3809	4963	5656	3867	5567	4019	28.4507515715231	34.639520950125	35.9560644638264	28.1830536306624	35.9982918493003	26.7065663346834	4030.78513375525	5155.44876869155	-0.355794748723322	1.35868134486118e-23	2.39348798728948e-22	PHTF2	7	77798792	77957503	+	8646	protein_coding	putative homeodomain transcription factor 2 [Source:HGNC Symbol;Acc:HGNC:13411]	-
ENSG00000178464	4608	4034	4256	5108	4303	5520	461.37149378428	377.414874622815	362.676892085693	499.022675301099	372.981709327781	491.693698484059	5239.2798472743	4016.08164476563	0.384038704482736	1.21842884802605e-25	2.31725274178668e-24	RPL10P16	19	12643275	12643919	-	645	processed_pseudogene	ribosomal protein L10 pseudogene 16 [Source:HGNC Symbol;Acc:HGNC:36882]	-
ENSG00000079332	4347	4387	5013	4573	4710	4775	40.6030134498633	38.289623191871	39.8516502529363	41.6774301562385	38.0861817367777	39.6788685847082	4716.97230474192	4495.28352770983	0.0690223682443402	0.0462056852326343	0.109312867771792	SAR1A	10	70147289	70170523	-	6914	protein_coding	secretion associated Ras related GTPase 1A [Source:HGNC Symbol;Acc:HGNC:10534]	-
ENSG00000129083	4293	4482	5015	4357	4932	4717	54.0327256486083	52.712385519148	53.721348228449	53.5074989314815	53.7399127208742	52.8176580955171	4602.68562667285	4597.39757142824	0.00132013049514999	0.967415012868009	0.98339129975782	COPB1	11	14443440	14500027	-	5131	protein_coding	coatomer protein complex subunit beta 1 [Source:HGNC Symbol;Acc:HGNC:2231]	-
ENSG00000139218	4456	4138	4894	4451	4612	5091	20.503630521218	17.7918415682064	19.1659137244239	19.98362555699	18.3718455265462	20.8403956367313	4814.90516021901	4343.99121843784	0.148292843273703	3.88003229841274e-05	0.000180339256802535	SCAF11	12	45919131	45992120	-	14035	protein_coding	SR-related CTD associated factor 11 [Source:HGNC Symbol;Acc:HGNC:10784]	-
ENSG00000124831	4171	4551	5115	4066	5061	4652	22.6336573401275	23.0763019812944	23.6232781555054	21.5284630169073	23.775452189206	22.4580234100617	4435.14686372415	4691.78090765272	-0.081254695624467	0.0170376567892305	0.0462762820223955	LRRFIP1	2	237627576	237813682	+	11901	protein_coding	LRR binding FLII interacting protein 1 [Source:HGNC Symbol;Acc:HGNC:6702]	-
ENSG00000124762	4086	4781	5052	4240	4866	4589	86.5160185225735	94.5935964420242	91.0419357772183	87.5981881467479	89.1965729929095	86.4437299008944	4445.52575154301	4689.06538466601	-0.0766786835411988	0.0245724387087107	0.0639013691437073	CDKN1A	6	36676460	36687339	+	3050	protein_coding	cyclin dependent kinase inhibitor 1A [Source:HGNC Symbol;Acc:HGNC:1784]	-
ENSG00000143322	3931	4671	5110	3958	5318	4597	19.1494272750653	21.2621630523376	21.1862271667983	18.8130686296155	22.4274026490885	19.9225317127462	4292.69948025509	4811.12808941151	-0.164211896672895	6.09153617795309e-06	3.17933495616605e-05	ABL2	1	179099327	179229684	-	13257	protein_coding	ABL proto-oncogene 2, non-receptor tyrosine kinase [Source:HGNC Symbol;Acc:HGNC:77]	-
ENSG00000163682	4500	3826	4489	4767	4583	5411	57.86737835766	45.9738728744711	49.1304653663625	59.8132705168682	51.021010094869	61.9036283328255	5045.03291629189	4105.07647842152	0.297365858952365	1.31702997872766e-13	1.38369812533969e-12	RPL9	4	39452521	39458949	-	5022	protein_coding	ribosomal protein L9 [Source:HGNC Symbol;Acc:HGNC:10369]	-
ENSG00000143384	4445	4462	4729	4527	4533	4860	65.6733183318636	61.6015433114861	59.4656935333488	65.2617618646482	57.9803477840967	63.8808582189422	4763.47923070156	4377.92440199821	0.121864166345984	0.000407470407740177	0.00159179070623798	MCL1	1	150574551	150579738	-	4371	protein_coding	MCL1, BCL2 family apoptosis regulator [Source:HGNC Symbol;Acc:HGNC:6943]	-
ENSG00000131051	4316	4294	4689	4500	4607	5108	23.3518142736841	21.7093121503744	21.5923247492349	23.7565192882898	21.5791982835005	24.5871028432966	4787.0648121501	4332.05764077256	0.14454233001396	1.63364110308747e-05	8.02525115428158e-05	RBM39	20	35701347	35742312	-	11936	protein_coding	RNA binding motif protein 39 [Source:HGNC Symbol;Acc:HGNC:15923]	-
ENSG00000117523	4023	4761	5324	3865	5235	4260	18.3310037999209	20.2711892234482	20.6468708154117	17.1837053549351	20.6505109797224	17.2688370432432	4184.84460669439	4881.34884689262	-0.222577109329553	2.20506847894906e-10	1.8249585395494e-09	PRRC2C	1	171485551	171593511	+	14173	protein_coding	proline rich coiled-coil 2C [Source:HGNC Symbol;Acc:HGNC:24903]	-
ENSG00000205581	3549	5186	5524	3575	5599	3961	44.9224616979872	61.3387457671668	59.510170757316	44.1534555448614	61.3544287239559	44.6046018861424	3815.29007147757	5200.14897193506	-0.446646457154316	1.78446415740089e-41	5.59913181239695e-40	HMGN1	21	39342315	39349647	-	5102	protein_coding	high mobility group nucleosome binding domain 1 [Source:HGNC Symbol;Acc:HGNC:4984]	-
ENSG00000180398	5007	3681	4230	5245	3984	5215	53.9459511503959	37.0588477669061	38.7883771350455	55.1388698183468	37.1602386655542	49.9865143297998	5333.68852140341	3789.15918529064	0.492588532683392	8.39960962002659e-36	2.23645605854365e-34	MCFD2	2	46901870	46941855	-	5994	protein_coding	multiple coagulation factor deficiency 2 [Source:HGNC Symbol;Acc:HGNC:18451]	-
ENSG00000182670	4641	3843	4312	4822	4399	5340	18.8702230876419	14.6009354792671	14.9219024689058	19.1303879087086	15.4845051047118	19.3163026105827	5092.53845475626	3998.8479982547	0.348693071411988	2.41393849744374e-24	4.35959163908493e-23	TTC3	21	37073226	37203112	+	15883	protein_coding	tetratricopeptide repeat domain 3 [Source:HGNC Symbol;Acc:HGNC:12393]	-
ENSG00000122359	4226	4379	4711	4380	4733	4892	32.0586227755727	31.0409600651826	30.4164448762995	32.4205653133278	31.0834899909395	33.0155924054492	4642.83215850515	4406.92148636607	0.0755774951727955	0.0212767450789876	0.0563322633145261	ANXA11	10	80150889	80205572	-	8513	protein_coding	annexin A11 [Source:HGNC Symbol;Acc:HGNC:535]	-
ENSG00000159842	4348	4281	4444	4578	4515	5083	22.5972811030583	20.7901063932167	19.6571558879807	23.2152596441543	20.3143209120163	23.5019576728936	4818.08457164329	4223.56726521335	0.190566342281194	4.11035714556035e-08	2.75869054659539e-07	ABR	17	1003518	1229738	-	12426	protein_coding	ABR, RhoGEF and GTPase activating protein [Source:HGNC Symbol;Acc:HGNC:81]	-
ENSG00000162704	3923	4798	5228	3992	5059	4238	23.8466978004108	27.2530438431645	27.0473983735949	23.6772672855235	26.6227259038455	22.9186044746779	4186.41459915035	4809.27845964077	-0.200382938566862	2.0201530411395e-09	1.53868460893984e-08	ARPC5	1	183620846	183635757	-	10624	protein_coding	actin related protein 2/3 complex subunit 5 [Source:HGNC Symbol;Acc:HGNC:708]	-
ENSG00000127483	3984	4663	5160	4117	4929	4359	34.5722516904918	37.8110365319999	38.1099182121061	34.8594320870864	37.0292619482501	33.6521241670208	4291.40105388292	4702.1417680882	-0.13214181038255	7.49732243538566e-05	0.000331991198742499	HP1BP3	1	20742661	20787323	-	7442	protein_coding	heterochromatin protein 1 binding protein 3 [Source:HGNC Symbol;Acc:HGNC:24973]	-
ENSG00000105220	4307	4336	4662	4414	4571	4895	26.0436362567855	24.4997049460466	23.9926930152972	26.0429503118866	23.928521880966	26.3327807272373	4685.04289355291	4326.67499817328	0.115085281170959	0.000395007219684486	0.00154927284521874	GPI	19	34359480	34402413	+	10680	protein_coding	glucose-6-phosphate isomerase [Source:HGNC Symbol;Acc:HGNC:4458]	-
ENSG00000170004	4215	4349	4623	4334	4897	4754	27.8955396343238	26.8949924788415	26.0400048300533	27.987054880355	28.0572559334191	27.9906924840678	4578.2917223023	4421.02814684536	0.0504821917112668	0.153397904973861	0.28990368615928	CHD3	17	7884806	7912760	+	9758	protein_coding	chromodomain helicase DNA binding protein 3 [Source:HGNC Symbol;Acc:HGNC:1918]	-
ENSG00000146242	5658	3039	3131	5888	3173	6243	52.9249141729964	26.5627326174175	24.9264405054563	53.7398097771649	25.6947971161553	51.9526651469954	6125.90932801994	2980.89639447582	1.03950003060544	1.92482577542212e-192	4.17150032585087e-190	TPBG	6	82363206	82370828	+	6904	protein_coding	trophoblast glycoprotein [Source:HGNC Symbol;Acc:HGNC:12004]	-
ENSG00000122642	4832	4001	4023	4877	4052	5290	60.3579365961745	46.7004259308928	42.7698247041919	59.4417133021903	43.8182266160637	58.7868795697212	5164.85609257975	3854.80251983	0.422463987762853	2.64087595988627e-30	6.01719390468953e-29	FKBP9	7	32957404	33006931	+	5170	protein_coding	FK506 binding protein 9 [Source:HGNC Symbol;Acc:HGNC:3725]	-
ENSG00000145907	3908	4683	5205	3850	5093	4267	20.3432707978282	22.7790293531667	23.0604053958018	19.5550107433026	22.9518555960272	19.7608738346175	4140.26235739651	4774.019815371	-0.205726840960028	5.66952860871307e-10	4.5293045096097e-09	G3BP1	5	151771045	151812785	+	12406	protein_coding	G3BP stress granule assembly factor 1 [Source:HGNC Symbol;Acc:HGNC:30292]	-
ENSG00000134910	4531	4052	4222	4629	4613	4944	39.5795960954728	33.0743687254882	31.3888571489224	39.4544124937298	34.8849939423399	38.4213866922158	4857.49834908662	4108.65599309686	0.241438559208194	4.93350076063616e-10	3.96851908401971e-09	STT3A	11	125591712	125625215	+	7393	protein_coding	STT3A, catalytic subunit of the oligosaccharyltransferase complex [Source:HGNC Symbol;Acc:HGNC:6172]	-
ENSG00000158290	4679	3784	4291	4851	4124	5246	42.9767875241656	32.4770716226261	33.5443512792272	43.4753696109486	32.7927216116255	42.8673332990533	5086.27769126775	3886.46890838524	0.387889421265594	3.97907625876887e-32	9.6817262808008e-31	CUL4B	X	120524609	120575794	-	7031	protein_coding	cullin 4B [Source:HGNC Symbol;Acc:HGNC:2555]	-
ENSG00000186468	4414	4058	4760	4408	4376	4938	67.805921647696	58.249495545387	62.2332133826122	66.070559525527	58.1956481477999	67.4844414312418	4735.40234056449	4201.97672597571	0.172159947230655	1.71844610175558e-06	9.56357075082728e-06	RPS23	5	82273358	82278577	-	4204	protein_coding	ribosomal protein S23 [Source:HGNC Symbol;Acc:HGNC:10410]	-
ENSG00000078808	4547	3988	4139	4648	4296	5255	62.35829981775	51.1056942616178	48.3108542323486	62.196584342886	51.0048512979228	64.1149501982503	4969.92852880505	3962.39074841425	0.327350765053085	1.17253264888639e-20	1.79717627548885e-19	SDF4	1	1216908	1232031	-	4709	protein_coding	stromal cell derived factor 4 [Source:HGNC Symbol;Acc:HGNC:24188]	-
ENSG00000182481	2406	6154	6546	2557	6447	2753	49.4839064199489	118.268932567332	114.584093603145	51.3133284482232	114.789965571594	50.3723071282578	2655.29593163076	6106.35587990647	-1.20118410442019	1.28133069409107e-260	3.79070499626498e-258	KPNA2	17	68035519	68046842	+	3140	protein_coding	karyopherin subunit alpha 2 [Source:HGNC Symbol;Acc:HGNC:6395]	-
ENSG00000156261	3526	4781	5411	3818	5209	4046	68.1559592084544	86.354525336179	89.0182472946493	72.0092942705879	87.167338401344	69.5768370857297	3919.95474103558	4906.71829474664	-0.324043583609032	7.41263942676007e-21	1.14557855419531e-19	CCT8	21	29055805	29073797	-	3341	protein_coding	chaperonin containing TCP1 subunit 8 [Source:HGNC Symbol;Acc:HGNC:1623]	-
ENSG00000109332	4128	4329	4794	4156	4800	4574	26.4759376554007	25.9444266882802	26.1691531983108	26.0086795757984	26.6520610870933	26.0990739995233	4426.26845144404	4436.51686806087	-0.00353765146079982	0.914290598487987	0.954064619820788	UBE2D3	4	102794383	102868896	-	10069	protein_coding	ubiquitin conjugating enzyme E2 D3 [Source:HGNC Symbol;Acc:HGNC:12476]	-
ENSG00000077232	4228	4122	4931	4313	4498	4684	12.5048873678472	11.3919383092458	12.4125150209587	12.4467328473912	11.5170740275606	12.3247741459005	4553.08836039832	4314.31306166752	0.0772546170016649	0.0386795496645242	0.0939295695957528	DNAJC10	2	182716041	182794464	+	21835	protein_coding	DnaJ heat shock protein family (Hsp40) member C10 [Source:HGNC Symbol;Acc:HGNC:24637]	-
ENSG00000148926	2585	5924	6427	2571	6329	2923	61.4198988700806	131.525036421131	129.968117434644	59.6048679889253	130.185179661127	61.7866490593736	2779.5324554282	5955.22240571853	-1.09903849210815	1.42878556720459e-228	3.59860883804854e-226	ADM	11	10304680	10307397	+	2718	protein_coding	adrenomedullin [Source:HGNC Symbol;Acc:HGNC:259]	-
ENSG00000182095	4203	4439	4439	4327	4451	4883	21.5900187576174	21.3070637836165	19.4070155333776	21.6876067124773	19.793797614665	22.3150380281317	4612.94868563123	4255.34985890275	0.117144433394675	0.00224040919898383	0.0075129087172833	TNRC18	7	5306790	5425414	-	12572	protein_coding	trinucleotide repeat containing 18 [Source:HGNC Symbol;Acc:HGNC:11962]	-
ENSG00000086062	5313	3063	3520	5481	3326	5978	70.0088776647828	37.7142197779518	39.4762546441803	70.4699893340304	37.9414082102226	70.0787727272391	5772.64287799327	3156.45275646289	0.87062119629969	2.91846301546741e-146	4.35154509458252e-144	B4GALT1	9	33104082	33167356	-	4901	protein_coding	beta-1,4-galactosyltransferase 1 [Source:HGNC Symbol;Acc:HGNC:924]	-
ENSG00000079459	4518	3976	4253	4743	4175	4947	56.0885071143055	46.1231395054619	44.9368903360664	57.4528904638944	44.8706163848764	54.6369995837865	4893.950153951	3955.54850237767	0.30704244753687	3.95198589901257e-19	5.70985373533304e-18	FDFT1	8	11795573	11839309	+	5202	protein_coding	farnesyl-diphosphate farnesyltransferase 1 [Source:HGNC Symbol;Acc:HGNC:3629]	-
ENSG00000119314	4342	4252	4640	4254	4561	4560	34.0340253697195	31.1430817854059	30.9543335815396	32.5350957293432	30.9500584029965	31.7984257002598	4533.62221972159	4288.42751800003	0.0798002171473771	0.0228880901951363	0.0600997781145323	PTBP3	9	112217716	112333667	-	8239	protein_coding	polypyrimidine tract binding protein 3 [Source:HGNC Symbol;Acc:HGNC:10253]	-
ENSG00000141526	4532	3910	4020	4961	3864	5312	32.5376913761064	26.2312159610242	24.5642136579897	34.7533893242013	24.0166181750065	33.9290873652436	5093.15867296466	3764.36472440553	0.436741137576507	7.15510885239862e-29	1.54348285637738e-27	SLC16A3	17	82228397	82261129	+	8995	protein_coding	solute carrier family 16 member 3 [Source:HGNC Symbol;Acc:HGNC:10924]	-
ENSG00000197324	5209	3189	3304	5378	3347	6155	47.299942355652	27.0586175650266	25.5344361056203	47.6494789683226	26.3111522640329	49.7223434020285	5755.65178967857	3139.14145556475	0.875331485988855	7.45963556956656e-130	1.00023516363728e-127	LRP10	14	22871613	22881580	+	7112	protein_coding	LDL receptor related protein 10 [Source:HGNC Symbol;Acc:HGNC:14553]	-
ENSG00000115091	4203	4159	4787	4318	4480	4531	22.5271570935983	20.8295913277643	21.8368707663704	22.581913516542	20.7875311544703	21.6052022982118	4496.64649012649	4276.89853440834	0.0717289742771128	0.0439633801745032	0.104848301944004	ACTR3	2	113889960	113962596	+	12049	protein_coding	ARP3 actin related protein 3 homolog [Source:HGNC Symbol;Acc:HGNC:170]	-
ENSG00000126247	4445	3901	4131	4711	4114	5168	82.5353865522069	67.6844970217088	65.2835252831081	85.3517898418058	66.1318410422397	85.3705750211902	4927.32613744722	3873.64238665996	0.34756215126476	1.60262065523574e-24	2.90560737084472e-23	CAPNS1	19	36139575	36150353	+	3478	protein_coding	calpain small subunit 1 [Source:HGNC Symbol;Acc:HGNC:1481]	-
ENSG00000007202	4104	4352	4775	4071	4552	4600	28.699111682761	28.4377230374848	28.4193706979726	27.7775097566044	27.5575914376288	28.6177978273072	4395.99270679229	4360.87752363792	0.0117250844852534	0.729303564590189	0.842937323284751	KIAA0100	17	28614440	28645454	-	9235	protein_coding	KIAA0100 [Source:HGNC Symbol;Acc:HGNC:28960]	-
ENSG00000164754	3707	4719	5262	3782	4988	3972	38.6624739460885	45.9898362188343	46.7087104028362	38.4874983275572	45.0372019067843	36.85475864996	3948.86972379223	4770.85926909772	-0.273271635053817	4.48595000040694e-15	5.20929196931991e-14	RAD21	8	116845935	116874866	-	6192	protein_coding	RAD21 cohesin complex component [Source:HGNC Symbol;Acc:HGNC:9811]	-
ENSG00000133030	3226	5131	5420	3298	5365	3984	11.4766188201014	17.0567561352073	16.4107662542053	11.4480455794162	16.5233165151316	12.6091613307869	3608.35585056005	5076.42316379624	-0.49152680357674	4.70500947232365e-35	1.23509812035448e-33	MPRIP	17	17042545	17217679	+	18153	protein_coding	myosin phosphatase Rho interacting protein [Source:HGNC Symbol;Acc:HGNC:30321]	-
ENSG00000133872	5347	3199	3389	5338	3389	5730	115.488036534951	64.5633245032076	62.2986106409348	112.495846327253	63.3689168658207	110.102888586491	5654.81434697899	3181.78716834893	0.829611291881327	6.02128385027947e-126	7.90314707052878e-124	SARAF	8	30063012	30083208	-	2990	protein_coding	store-operated calcium entry associated regulatory factor [Source:HGNC Symbol;Acc:HGNC:28789]	-
ENSG00000152818	4078	4277	4839	4002	4818	4368	18.0332249068661	17.6729992594674	18.2121734839507	17.2676948861584	18.4446693780823	17.1840720425148	4287.71532009998	4438.42874421926	-0.0503785888621243	0.151570720834185	0.287412259121735	UTRN	6	144285701	144853034	+	14604	protein_coding	utrophin [Source:HGNC Symbol;Acc:HGNC:12635]	-
ENSG00000120837	4669	3866	4240	4456	4092	5032	60.8401923204069	47.0731634673282	47.0232389233883	56.6556192353476	46.1615338238026	58.3343837197702	4874.65339009712	3888.46081405281	0.325998567230833	6.54089961804995e-20	9.76837236227684e-19	NFYB	12	104117077	104138289	-	4956	protein_coding	nuclear transcription factor Y subunit beta [Source:HGNC Symbol;Acc:HGNC:7805]	NF-YB
ENSG00000188229	3580	4730	5147	3675	5100	4114	109.519838656936	135.212156903532	134.012070066598	109.697875391018	135.06967232535	111.967332926424	3910.91104727159	4774.24174655302	-0.287487673867332	2.69193662402619e-18	3.75154930928174e-17	TUBB4B	9	137241213	137243707	+	2111	protein_coding	tubulin beta 4B class IVb [Source:HGNC Symbol;Acc:HGNC:20771]	-
ENSG00000169594	4297	4182	4389	4308	4346	4812	57.8728332179348	52.6305914150387	50.3100733058133	56.6130026037037	50.6730463595544	57.6570325268211	4617.39077962899	4120.3829120093	0.164652511073965	1.35364412420286e-06	7.64753537038283e-06	BNC1	15	83255903	83284714	-	4795	protein_coding	basonuclin 1 [Source:HGNC Symbol;Acc:HGNC:1081]	Others
ENSG00000049860	4846	3605	3895	4841	3845	5284	61.7633021751889	42.9335893496574	42.2507612774807	60.2023278584021	42.4249504089142	59.9138439583279	5155.29567276026	3617.03089961845	0.51118260380958	3.60160929591658e-53	1.49170653460651e-51	HEXB	5	74640023	74722647	+	5067	protein_coding	hexosaminidase subunit beta [Source:HGNC Symbol;Acc:HGNC:4879]	-
ENSG00000168487	4813	3389	3610	5052	3694	5736	41.604003789523	27.3738362956625	26.5586775562543	42.610213639847	27.6435655032646	44.1108763100278	5363.01870007704	3409.26335069949	0.654088024858796	3.72868035715226e-75	2.49982534160446e-73	BMP1	8	22164736	22212326	+	7471	protein_coding	bone morphogenetic protein 1 [Source:HGNC Symbol;Acc:HGNC:1067]	-
ENSG00000130508	4284	4108	4430	4417	4292	4700	24.5767695971204	22.0216878372047	21.6301255827004	24.7248598981758	21.3163553130805	23.9878028703947	4615.1201171859	4091.12054518643	0.173813512362293	2.46763323370668e-07	1.53083808805738e-06	PXDN	2	1631887	1744852	-	11257	protein_coding	peroxidasin [Source:HGNC Symbol;Acc:HGNC:14966]	-
ENSG00000170017	4291	4090	4536	4180	4548	4536	38.6004673790938	34.3797083336948	34.7285837842411	36.6894697020821	35.4186828143098	36.3014833806932	4481.40035105025	4197.69925158044	0.0938501690539754	0.00818617608676748	0.0241912081663504	ALCAM	3	105366909	105576900	+	7179	protein_coding	activated leukocyte cell adhesion molecule [Source:HGNC Symbol;Acc:HGNC:400]	-
ENSG00000161202	3942	4261	4524	4147	4569	4655	39.977125835782	40.3786051755447	39.047885602834	41.035533765745	40.1138186538052	41.9983191932239	4381.93482345461	4258.30157470284	0.0418304887344005	0.227853208852821	0.3899300437608	DVL3	3	184155311	184173614	+	6368	protein_coding	dishevelled segment polarity protein 3 [Source:HGNC Symbol;Acc:HGNC:3087]	-
ENSG00000138685	2952	5341	6093	2828	5703	3140	28.1387664970602	47.5725149973379	49.4310526920412	26.3026321813326	47.0619562238354	26.6278209406857	3072.44612783121	5459.94599653163	-0.829963782677292	1.00220723114588e-109	1.07351369966074e-107	FGF2	4	122826708	122898236	+	6775	protein_coding	fibroblast growth factor 2 [Source:HGNC Symbol;Acc:HGNC:3676]	-
ENSG00000116754	4408	3930	4413	4228	4206	4858	33.5971455967699	27.9896957221356	28.6269251077321	31.4432101588946	27.7528740946603	32.9409093113961	4644.07509376062	3998.9100955575	0.215709855137347	1.66863693927015e-09	1.28067156152577e-08	SRSF11	1	70205682	70253052	+	8473	protein_coding	serine and arginine rich splicing factor 11 [Source:HGNC Symbol;Acc:HGNC:10782]	-
ENSG00000152795	3519	4742	5240	3532	5164	3823	41.5005478005325	52.2565751997628	52.5951657759847	40.6430565637041	52.7228280350547	40.1103210253914	3744.94321410606	4826.90278493713	-0.36650375433805	6.26263634558165e-28	1.30416777887096e-26	HNRNPDL	4	82422564	82430408	-	5476	protein_coding	heterogeneous nuclear ribonucleoprotein D like [Source:HGNC Symbol;Acc:HGNC:5037]	-
ENSG00000116489	4037	4067	4632	4190	4498	4548	63.1257716164017	59.4246939953308	61.6448045357929	63.9282884908724	60.8899059060012	63.2682298467842	4397.02252923534	4203.81449229837	0.0645615594488017	0.0541522288977218	0.125432041322007	CAPZA1	1	112619173	112671619	+	4130	protein_coding	capping actin protein of muscle Z-line subunit alpha 1 [Source:HGNC Symbol;Acc:HGNC:1488]	-
ENSG00000196730	3342	4966	5291	3398	5347	3585	24.2310924861312	33.6448112470436	32.6500830278686	24.0392563336363	33.5625256750433	23.1245338576553	3557.27566400764	4975.43180319419	-0.484379536875124	8.66040193604955e-44	2.8417706211988e-42	DAPK1	9	87497228	87708633	+	8907	protein_coding	death associated protein kinase 1 [Source:HGNC Symbol;Acc:HGNC:2674]	-
ENSG00000075420	4441	3729	4191	4688	4069	4808	21.6126416316192	16.957596367522	17.3590006236435	22.2610572400055	17.1432307359442	20.8165529470259	4802.07290562677	3819.95490061348	0.329591000724003	2.290897002374e-20	3.46572551381872e-19	FNDC3B	3	172039628	172401665	+	13270	protein_coding	fibronectin type III domain containing 3B [Source:HGNC Symbol;Acc:HGNC:24670]	-
ENSG00000135316	3655	4521	5103	3645	4817	4161	28.7678097469017	33.2505439918368	34.1841640293053	27.9929103622513	32.8226743871873	29.1363006431203	3942.53603174029	4601.65369102563	-0.222910451429859	1.3788004020069e-10	1.162283215405e-09	SYNCRIP	6	85607785	85643792	-	8205	protein_coding	synaptotagmin binding cytoplasmic RNA interacting protein [Source:HGNC Symbol;Acc:HGNC:16918]	-
ENSG00000122565	3418	4735	5520	3613	4781	3770	47.56182295556	61.5674616018996	65.3740649388249	49.0552506784947	57.5947740408806	46.6707802041181	3719.97422710903	4790.84767997785	-0.365255774125429	1.50043510609842e-17	1.99039925320017e-16	CBX3	7	26201162	26213356	+	4641	protein_coding	chromobox 3 [Source:HGNC Symbol;Acc:HGNC:1553]	-
ENSG00000094916	3507	4687	5132	3463	5315	3719	15.0586462649435	18.8057193492177	18.7549880701672	14.5088757485412	19.7574702238722	14.206713470686	3682.86153414039	4822.35518940615	-0.389429444734872	3.53223828120435e-26	6.88638672438144e-25	CBX5	12	54230940	54280133	-	15040	protein_coding	chromobox 5 [Source:HGNC Symbol;Acc:HGNC:1555]	-
ENSG00000168439	2803	5316	5738	2908	5766	3255	38.8700287469954	68.8845090727209	67.72239160842	39.3475114530756	69.2220255973777	40.1568866108064	3083.77804197978	5362.05952892221	-0.797680865220099	3.74236682636193e-120	4.58883111248248e-118	STIP1	11	64185272	64204543	+	4657	protein_coding	stress induced phosphoprotein 1 [Source:HGNC Symbol;Acc:HGNC:11387]	-
ENSG00000196396	4050	4026	4345	4301	4349	4594	64.7238249693026	60.1212156441522	59.0988338161929	67.0671263428657	60.1695080539451	65.3156750548306	4455.62938903599	4055.13198251693	0.135942265341444	5.74385445882048e-05	0.000260345232012393	PTPN1	20	50510321	50585241	+	4041	protein_coding	protein tyrosine phosphatase, non-receptor type 1 [Source:HGNC Symbol;Acc:HGNC:9642]	-
ENSG00000101608	3778	4187	4868	3952	4667	4174	75.1874324393613	77.8629928832577	82.4544025499167	76.7416868219351	80.4079524654656	73.9014607685032	4099.36355575403	4369.73911146877	-0.0926850406317973	0.00915154996158209	0.0267261968323358	MYL12A	18	3247481	3256236	+	3245	protein_coding	myosin light chain 12A [Source:HGNC Symbol;Acc:HGNC:16701]	-
ENSG00000100650	4477	3687	3969	4661	3936	4872	53.9713709621961	41.5330977786276	40.7227814287256	54.8260001287143	41.0780053258302	52.2517586993128	4826.12997097987	3695.92407831254	0.384748948267094	6.89721697040147e-29	1.49303519041048e-27	SRSF5	14	69726900	69772005	+	5357	protein_coding	serine and arginine rich splicing factor 5 [Source:HGNC Symbol;Acc:HGNC:10787]	-
ENSG00000065000	4041	4007	4274	4274	4418	4537	30.2992867470948	28.0742219143142	27.2745787295486	31.2686532759979	28.6778882317837	30.2642287855294	4424.54150207436	4048.46773233653	0.128132399361464	0.00025949663774134	0.00105118416305653	AP3D1	19	2100988	2164468	-	8613	protein_coding	adaptor related protein complex 3 subunit delta 1 [Source:HGNC Symbol;Acc:HGNC:568]	-
ENSG00000138760	4922	3314	3637	4955	3453	5257	16.4346585845854	10.3399017578711	10.3357585867468	16.1433565940519	9.98144819140425	15.6161629265859	5214.25766132396	3316.87497002194	0.652396092273717	1.52646804415662e-75	1.03080838431127e-73	SCARB2	4	76158733	76234536	-	19341	protein_coding	scavenger receptor class B member 2 [Source:HGNC Symbol;Acc:HGNC:1665]	-
ENSG00000104549	5341	2818	3022	5351	2993	6010	80.1211961147551	39.5012342972754	38.5832924692236	78.3232863036841	38.869545685067	80.2077983760259	5747.21877962972	2816.48530368206	1.02924611135415	1.51137225886098e-200	3.43523855617694e-198	SQLE	8	124998497	125022283	+	4305	protein_coding	squalene epoxidase [Source:HGNC Symbol;Acc:HGNC:11279]	-
ENSG00000156482	3828	4156	4449	4091	4273	4653	61.3886808984566	62.278299047826	60.7237742345352	64.0142934080835	59.3235547546887	66.3845020965764	4320.36917613504	4107.22346507675	0.0737098577662987	0.0498959185824206	0.116843841002532	RPL30	8	98024851	98046469	-	4027	protein_coding	ribosomal protein L30 [Source:HGNC Symbol;Acc:HGNC:10333]	-
ENSG00000084207	3237	4697	4966	3585	5052	3913	109.390602500272	148.321021012222	142.831503888858	118.21091505282	147.80140358344	117.642552859346	3690.67582457792	4692.43874348365	-0.345898159113816	6.31934981918915e-20	9.45265184029273e-19	GSTP1	11	67583595	67586656	+	1911	protein_coding	glutathione S-transferase pi 1 [Source:HGNC Symbol;Acc:HGNC:4638]	-
ENSG00000138674	4170	3892	4204	4271	4113	4798	29.4476299628879	25.6821841130229	25.2671918753038	29.428963600148	25.1449573421833	30.1433706079112	4553.96941655492	3892.73653373782	0.226709622901033	1.52794174217784e-11	1.38915991174198e-10	SEC31A	4	82818661	82901166	-	9145	protein_coding	SEC31 homolog A, COPII coat complex component [Source:HGNC Symbol;Acc:HGNC:17052]	-
ENSG00000125304	4592	3689	3916	4455	3874	4898	53.684166108419	40.2993293317401	38.9643103661078	50.8186524407634	39.2086464501471	50.9425159641926	4803.4176153655	3660.9131306346	0.391816669477278	8.72275298649746e-28	1.8043803569627e-26	TM9SF2	13	99446311	99564006	+	5524	protein_coding	transmembrane 9 superfamily member 2 [Source:HGNC Symbol;Acc:HGNC:11865]	-
ENSG00000113161	4546	3608	3914	4478	3915	4937	47.2374342473914	35.0322659496943	34.6144686325035	45.4016945418672	35.2181498418297	45.639121228829	4807.44132503101	3645.77783461049	0.398899614847753	2.1119540066603e-31	5.02073963981309e-30	HMGCR	5	75336329	75362104	+	6215	protein_coding	3-hydroxy-3-methylglutaryl-CoA reductase [Source:HGNC Symbol;Acc:HGNC:5006]	-
ENSG00000120742	3907	4020	4411	4242	4174	4639	43.9036084084931	42.2111990834777	42.1865335873402	46.5113101692696	40.6057139696335	46.3765517985303	4397.63519455019	4018.66837803505	0.13040174274475	0.000334902412065919	0.00132750130924811	SERP1	3	150541994	150603228	-	5747	protein_coding	stress associated endoplasmic reticulum protein 1 [Source:HGNC Symbol;Acc:HGNC:10759]	-
ENSG00000132824	4864	3209	3441	4964	3337	5541	67.0760392949244	41.3512262239402	40.386711832589	66.7938875750604	39.8389563090696	67.9797043897836	5287.75230046941	3184.88817073085	0.731798709160289	1.88146347806611e-102	1.88530732818258e-100	SERINC3	20	44496221	44522109	-	4683	protein_coding	serine incorporator 3 [Source:HGNC Symbol;Acc:HGNC:11699]	-
ENSG00000067182	4562	3366	3659	4942	3671	5152	73.5615315244674	50.7171013827755	50.2155090764893	77.7551792426181	51.2457398527098	73.9075172253192	5045.87644543581	3409.37189657219	0.56551787670727	5.53336003111347e-57	2.50926433722367e-55	TNFRSF1A	12	6328757	6342114	-	4005	protein_coding	TNF receptor superfamily member 1A [Source:HGNC Symbol;Acc:HGNC:11916]	-
ENSG00000109062	3815	4245	4332	4169	4472	4313	106.424482960204	110.654615261544	102.852637592799	113.477564435242	108.000732991391	107.039418756638	4233.89404990555	4163.53044564914	0.0243940521687654	0.528636109066371	0.693194497558287	SLC9A3R1	17	74748652	74769353	+	2315	protein_coding	SLC9A3 regulator 1 [Source:HGNC Symbol;Acc:HGNC:11075]	-
ENSG00000149115	4158	3869	4193	4363	4006	4756	37.5610037878926	32.6585024180606	32.2372172593536	38.4564350402945	31.3286406595994	38.2218609510519	4568.56506255793	3848.1262722389	0.247856909064013	4.86751705473053e-13	4.91179116762683e-12	TNKS1BP1	11	57299638	57324952	-	7149	protein_coding	tankyrase 1 binding protein 1 [Source:HGNC Symbol;Acc:HGNC:19081]	-
ENSG00000168056	3418	4653	4989	3607	4854	3794	21.4346883216891	27.2660984394078	26.6280030017831	22.0710178008604	26.3525586153291	21.1670199147171	3725.5726746498	4622.73329511747	-0.311320526505039	3.95725858987762e-19	5.71304303626174e-18	LTBP3	11	65538805	65558930	-	10298	protein_coding	latent transforming growth factor beta binding protein 3 [Source:HGNC Symbol;Acc:HGNC:6716]	-
ENSG00000115484	3333	4662	5311	3285	5148	3568	76.0583465815358	99.409677970647	103.14967089856	73.143888475007	101.701651699531	72.435871482004	3508.72920336403	4816.72341824767	-0.457681141776381	3.65432558719999e-38	1.03039818902017e-36	CCT4	2	61868089	61888804	-	2830	protein_coding	chaperonin containing TCP1 subunit 4 [Source:HGNC Symbol;Acc:HGNC:1617]	-
ENSG00000078618	3791	4329	4558	3592	4790	4219	36.1468711340529	38.5699737670594	36.9888838051286	33.4183003985202	39.5394242698233	35.7885191914036	3991.62574093848	4360.8274316849	-0.127417200564729	0.00119382283032671	0.00426417591253913	NRDC	1	51789191	51878937	-	6773	protein_coding	nardilysin convertase [Source:HGNC Symbol;Acc:HGNC:7995]	-
ENSG00000065308	4212	3793	4062	4240	4190	4748	39.376221159379	33.1339602644171	32.3195697730727	38.6760963878954	33.9107658068573	39.4887749306488	4542.14544262863	3839.73871617855	0.242502017470385	2.40306366579032e-12	2.31823502085922e-11	TRAM2	6	52497402	52576915	-	6908	protein_coding	translocation associated membrane protein 2 [Source:HGNC Symbol;Acc:HGNC:16855]	-
ENSG00000135048	3670	4513	4854	3545	4701	3948	24.6242679363154	28.294852128761	27.7189652877808	23.2083682869315	27.3064609114072	23.5663153668684	3844.24942076947	4486.11533596962	-0.222834422290706	5.0411758900176e-10	4.04814460310849e-09	CEMIP2	9	71683366	71816690	-	9625	protein_coding	cell migration inducing hyaluronidase 2 [Source:HGNC Symbol;Acc:HGNC:11869]	-
ENSG00000196419	3235	4648	5130	3426	5057	3735	63.5390150211453	85.3055217937838	85.7558067712726	65.6575474138242	85.9878416974357	65.2640584049312	3576.69956203195	4727.88604051338	-0.402431738748349	1.61238907305899e-32	3.98563760526174e-31	XRCC6	22	41621119	41664048	+	3288	protein_coding	X-ray repair cross complementing 6 [Source:HGNC Symbol;Acc:HGNC:4055]	-
ENSG00000075618	3295	4845	5009	3479	4832	3755	57.635720759576	79.1908350102248	74.570545510851	59.377491012933	73.171361621483	58.4337190765937	3623.48487143332	4686.81528942599	-0.37080753819272	7.44206248371249e-23	1.27019377812668e-21	FSCN1	7	5592823	5606655	+	3692	protein_coding	fascin actin-bundling protein 1 [Source:HGNC Symbol;Acc:HGNC:11148]	-
ENSG00000198918	3684	3756	4197	4424	4467	4678	111.122232044136	105.864840999881	107.745783283446	130.204968616069	116.647433732767	125.533266434902	4393.76238634975	3955.38784701989	0.151765586157752	0.00240376357607277	0.00800738972847975	RPL39	X	119786504	119791643	-	2141	protein_coding	ribosomal protein L39 [Source:HGNC Symbol;Acc:HGNC:10350]	-
ENSG00000124422	3862	4136	4655	3991	4353	4208	36.6345384521868	36.6609585754043	37.5818469026996	36.9395233245882	35.7474463937373	35.511700021434	4154.38365251224	4188.82993325334	-0.0122682730714334	0.729512156437365	0.843046104394816	USP22	17	20999593	21043760	-	6808	protein_coding	ubiquitin specific peptidase 22 [Source:HGNC Symbol;Acc:HGNC:12621]	-
ENSG00000197226	4171	3710	3990	4449	3904	4937	23.4780054044153	19.5137056329632	19.1149815377903	24.435122374021	19.0243014477381	24.723013896729	4661.74748643798	3700.13699213022	0.333794751761255	2.23672142361792e-21	3.56917927169442e-20	TBC1D9B	5	179862066	179907859	-	11473	protein_coding	TBC1 domain family member 9B [Source:HGNC Symbol;Acc:HGNC:29097]	-
ENSG00000113719	3572	4400	4668	3732	4550	4222	16.3151382311914	18.7791882405654	18.1463855391105	16.6322899260171	17.9915510591425	17.1559516587228	3962.82324840338	4343.55645958922	-0.131686978475931	0.000227714826463473	0.000931960679759816	ERGIC1	5	172834275	172952685	+	14139	protein_coding	endoplasmic reticulum-golgi intermediate compartment 1 [Source:HGNC Symbol;Acc:HGNC:29205]	-
ENSG00000197702	3961	4120	4390	3786	4483	4400	19.9082696873652	19.3495433538765	18.7790306994365	18.5669422550125	19.5063185953881	19.6742699806583	4179.59464036773	4142.60764578284	0.0130128133801677	0.724894564718078	0.840471844305787	PARVA	11	12377185	12535356	+	12849	protein_coding	parvin alpha [Source:HGNC Symbol;Acc:HGNC:14652]	-
ENSG00000134369	3467	4497	4853	3413	4983	3900	9.97188972764727	12.0862436338988	11.8799303852138	9.57835696244518	12.4077322831512	9.97942480279781	3708.95852305903	4568.60178174394	-0.300594316333042	2.70733167555729e-17	3.53108801742734e-16	NAV1	1	201622885	201826969	+	22453	protein_coding	neuron navigator 1 [Source:HGNC Symbol;Acc:HGNC:15989]	-
ENSG00000197635	5329	2570	2818	5628	2871	5887	68.7056876308754	30.9617090287809	30.9220257776546	70.7998215859654	32.0448368128926	67.5240190092362	5800.99256520032	2631.89000280481	1.13990083674498	4.96641154230398e-221	1.18671767083925e-218	DPP4	2	161992241	162074542	-	5009	protein_coding	dipeptidyl peptidase 4 [Source:HGNC Symbol;Acc:HGNC:3009]	-
ENSG00000129824	4046	3719	4183	4246	4268	4632	114.853035922621	98.6478468812731	101.061198518799	117.605516893721	104.886335711612	116.97752519023	4447.01022461589	3876.35639085028	0.197953146743677	2.55927860716168e-08	1.75496080501396e-07	RPS4Y1	Y	2841486	2932000	+	2275	protein_coding	ribosomal protein S4 Y-linked 1 [Source:HGNC Symbol;Acc:HGNC:10425]	-
ENSG00000153113	5009	2854	3253	5035	3170	5649	25.9865995488406	13.8355753021696	14.3635722881779	25.487603445855	14.2375606151998	26.0727760565839	5399.87178833738	2955.01883158477	0.869507642749893	1.29390470405989e-139	1.86944154064096e-137	CAST	5	96525267	96779595	+	12448	protein_coding	calpastatin [Source:HGNC Symbol;Acc:HGNC:1515]	-
ENSG00000177606	3813	4214	4570	3836	4280	4203	69.5603158373948	71.8346702513838	70.9562930735468	68.281718478795	67.5952860880316	68.2136686573673	4080.43896098948	4166.19504615831	-0.0299261539292235	0.403625575840351	0.58325116161517	JUN	1	58780788	58784327	-	3540	protein_coding	Jun proto-oncogene, AP-1 transcription factor subunit [Source:HGNC Symbol;Acc:HGNC:6204]	TF_bZIP
ENSG00000179051	2953	4892	5619	2927	5217	3265	46.2202430954508	71.5484216979447	74.8527549670139	44.7015523367617	70.6915520126111	45.4641673156109	3147.87792525908	5010.64328447018	-0.670827984501679	2.50449133614614e-75	1.68515196834267e-73	RCC2	1	17406760	17439724	-	4126	protein_coding	regulator of chromosome condensation 2 [Source:HGNC Symbol;Acc:HGNC:30297]	-
ENSG00000105993	3005	4772	5231	3159	5243	3462	12.9539338303639	19.2221722328459	19.1920734388977	13.2873363317515	19.5665815446732	13.2770484132307	3311.75535078738	4858.96975629018	-0.552901524184649	1.58870143062515e-58	7.55362685305907e-57	DNAJB6	7	157335381	157417439	+	14981	protein_coding	DnaJ heat shock protein family (Hsp40) member B6 [Source:HGNC Symbol;Acc:HGNC:14888]	-
ENSG00000100380	4150	3787	4012	4354	3958	4590	64.6267123524636	55.1066617365133	53.17467813073	66.1581718048264	53.3602257160879	63.5907474168065	4509.15160842444	3749.7824163235	0.266112836088426	2.81403820207109e-14	3.08699493879935e-13	ST13	22	40824535	40857022	-	4147	protein_coding	ST13, Hsp70 interacting protein [Source:HGNC Symbol;Acc:HGNC:11343]	-
ENSG00000170606	3432	4585	4999	3400	4872	3533	43.0115544840314	53.6935391349888	53.3213301900276	41.5764956062312	52.8594987642599	39.3911603730202	3573.7814763915	4608.48276975004	-0.367479463325308	1.28999740642039e-22	2.18572469644211e-21	HSPA4	5	133051962	133106449	+	5153	protein_coding	heat shock protein family A (Hsp70) member 4 [Source:HGNC Symbol;Acc:HGNC:5237]	-
ENSG00000131143	3835	3833	4285	4070	4083	4685	51.6828626748362	48.2686156250164	49.1486957658883	53.5188417684966	47.6363496191527	56.1704709548217	4325.78019241002	3888.34228754557	0.154322290123663	4.27661733276453e-05	0.000197540505199666	COX4I1	16	85798633	85807044	+	4792	protein_coding	cytochrome c oxidase subunit 4I1 [Source:HGNC Symbol;Acc:HGNC:2265]	-
ENSG00000165678	3800	3993	4324	4064	4334	4269	115.32141829848	113.232349788073	111.68427837493	120.340325502351	113.865769871404	115.257663285621	4177.32240401589	4032.84421669706	0.0506987782471586	0.145923020428211	0.279145361258442	GHITM	10	84139440	84153245	+	2128	protein_coding	growth hormone inducible transmembrane protein [Source:HGNC Symbol;Acc:HGNC:17281]	-
ENSG00000108946	4609	3465	3894	4281	3725	4810	43.6371783441003	30.6547672254825	31.3780447789635	39.5481601817049	30.531921073863	40.5146700317505	4719.94310826115	3531.93406415744	0.417931061814977	4.54735596902061e-26	8.80099901875453e-25	PRKAR1A	17	68511780	68551319	+	6821	protein_coding	protein kinase cAMP-dependent type I regulatory subunit alpha [Source:HGNC Symbol;Acc:HGNC:9388]	-
ENSG00000111912	3840	4120	4697	3676	4350	4085	31.7119153336382	31.7931307613758	33.0135166051596	29.6208731199545	31.0998580941989	30.0123904033753	3995.87016221831	4195.40416175935	-0.0706776169748767	0.0638869048886203	0.143529909994468	NCOA7	6	125781161	125932030	+	7820	protein_coding	nuclear receptor coactivator 7 [Source:HGNC Symbol;Acc:HGNC:21081]	-
ENSG00000265972	6774	1143	1321	6927	1273	7208	120.679967180741	19.02747030192	20.0296235751332	120.411033203786	19.6334353292186	114.24101325558	7205.45371232002	1190.13169462315	2.59705126016435	0	0	TXNIP	1	145992435	145996600	-	3625	protein_coding	thioredoxin interacting protein [Source:HGNC Symbol;Acc:HGNC:16952]	-
ENSG00000136731	3563	4104	4600	3570	4781	3971	20.2747836375531	21.8219014121565	22.2781034585343	19.8216464844352	23.5525020991917	20.1028471425486	3821.79913666878	4294.97336977646	-0.16865946041742	6.22447251528494e-06	3.24689948894153e-05	UGGT1	2	128091200	128195677	+	11349	protein_coding	UDP-glucose glycoprotein glucosyltransferase 1 [Source:HGNC Symbol;Acc:HGNC:15663]	-
ENSG00000213741	3419	4192	4248	4173	4821	3685	22.4275266969021	25.6949860819941	23.7162908836762	26.7092547544955	27.377722331076	21.5048813658698	3890.41220131523	4228.96132221035	-0.120452822927215	0.291401449986656	0.465091560749771	RPS29	14	49570984	49599164	-	9845	protein_coding	ribosomal protein S29 [Source:HGNC Symbol;Acc:HGNC:10419]	-
ENSG00000149177	2821	4817	5435	2974	5200	3228	18.9376469616638	30.2165173450946	31.0529209093413	19.480271182842	30.2206760231917	19.2785219098519	3104.86751975478	4923.43520556264	-0.665149120074424	9.47043409192685e-81	6.8949199455208e-79	PTPRJ	11	47980558	48170841	+	9620	protein_coding	protein tyrosine phosphatase, receptor type J [Source:HGNC Symbol;Acc:HGNC:9673]	-
ENSG00000063660	3396	4436	4618	3606	4436	3905	33.6577133921603	41.0821624071502	38.953890017378	34.8717508388053	38.0615407998657	34.4314444131464	3752.94696294119	4304.68232709695	-0.197405860700974	1.66313968084976e-07	1.055417002781e-06	GPC1	2	240435671	240468078	+	6516	protein_coding	glypican 1 [Source:HGNC Symbol;Acc:HGNC:4449]	-
ENSG00000169057	3839	3886	4315	3853	4237	4266	13.4989980352174	12.7682403587238	12.9135069574587	13.2194545259844	12.897923226287	13.3450913346671	4116.07166505511	3963.62062177414	0.0543128846508936	0.108270149295429	0.220612117914967	MECP2	X	154021573	154137103	-	18366	protein_coding	methyl-CpG binding protein 2 [Source:HGNC Symbol;Acc:HGNC:6990]	MBD
ENSG00000130723	3479	4280	4462	3610	4421	4098	18.13347861064	20.845643004673	19.7941218939772	18.3596755331782	19.949182896875	19.0027269064879	3846.36984953571	4199.36574760472	-0.125957421264241	0.000582958772350187	0.0022205570404788	PRRC2B	9	131373636	131500197	+	12390	protein_coding	proline rich coiled-coil 2B [Source:HGNC Symbol;Acc:HGNC:28121]	-
ENSG00000173821	3630	3920	4332	3694	4490	4258	8.20529853402693	8.27977737877261	8.33405166353975	8.14733843384475	8.78642090957794	8.56269936067023	3981.95161987282	4059.45017588383	-0.0275908621965966	0.46237329150039	0.637829428390516	RNF213	17	80260866	80398786	+	28570	protein_coding	ring finger protein 213 [Source:HGNC Symbol;Acc:HGNC:14539]	-
ENSG00000204580	4651	3023	3093	4916	3110	5518	32.9271599696874	19.9982002371472	18.6366493020874	33.9586887556392	19.0610238433933	34.7541689150056	5186.49285999973	2944.10845548403	0.817737592032632	7.21865930342675e-103	7.39238308226746e-101	DDR1	6	30876421	30900156	+	9122	protein_coding	discoidin domain receptor tyrosine kinase 1 [Source:HGNC Symbol;Acc:HGNC:2730]	-
ENSG00000144224	4164	3408	3891	4253	3656	4771	52.603892027607	40.2301428080839	41.8358277719591	52.4244211397601	39.9844609449255	53.6208693340372	4536.77946408301	3490.19063694227	0.378347819751616	8.58686861327961e-27	1.72459113377484e-25	UBXN4	2	135741619	135785055	+	5112	protein_coding	UBX domain protein 4 [Source:HGNC Symbol;Acc:HGNC:14860]	-
ENSG00000170275	3875	3695	3937	4018	4120	4435	37.3782640340106	33.3047896211808	32.3215972414883	37.8171204897904	34.4050773187105	38.059083177502	4241.55310943922	3746.33139470759	0.179294672029132	6.43246116176493e-07	3.792730500885e-06	CRTAP	3	33113979	33147773	+	6695	protein_coding	cartilage associated protein [Source:HGNC Symbol;Acc:HGNC:2379]	-
ENSG00000130707	4319	3345	3635	4460	3428	4892	91.4495066076836	66.1818824719873	65.5062225950492	92.1433771543622	62.8372076078285	92.1513895565865	4704.628398637	3318.90595314885	0.50362793801175	3.65118788804784e-46	1.28884166396659e-44	ASS1	9	130444929	130501274	+	3050	protein_coding	argininosuccinate synthase 1 [Source:HGNC Symbol;Acc:HGNC:758]	-
ENSG00000138829	2443	5369	5722	2318	5553	2650	11.9558143335696	24.5523988409294	23.833264203505	11.0687921150115	23.5267138390459	11.5376894806435	2551.31378722735	5308.41582372935	-1.05699396593445	1.23905375117688e-167	2.17863054853157e-165	FBN2	5	128257909	128659185	-	13196	protein_coding	fibrillin 2 [Source:HGNC Symbol;Acc:HGNC:3604]	-
ENSG00000183801	3836	3873	4150	3927	3951	4304	72.0980378149191	68.0200857519102	66.3854528791224	72.0173028367405	64.2879797119081	71.9671636681316	4153.28510331241	3819.05435822406	0.121295481089595	0.000622048477330452	0.00235470803345443	OLFML1	11	7485388	7511377	+	3436	protein_coding	olfactomedin like 1 [Source:HGNC Symbol;Acc:HGNC:24473]	-
ENSG00000168077	3004	4626	4768	3070	4915	3629	48.1265945716781	69.2525331047617	65.013183008182	47.990434668587	68.1689535871685	51.7236839543416	3333.69475535223	4564.74662559559	-0.452536640309458	1.03436224783604e-29	2.31156397783791e-28	SCARA3	8	27633868	27676776	+	4031	protein_coding	scavenger receptor class A member 3 [Source:HGNC Symbol;Acc:HGNC:19000]	-
ENSG00000114978	3608	4110	4573	3500	4413	3735	36.1808414974708	38.5122407471797	39.0295294017719	34.2461128291096	38.3110419389966	33.3211528005301	3737.53298255612	4173.60584487651	-0.159821146001592	2.23004922719136e-05	0.000107261051603594	MOB1A	2	74152528	74178898	-	6440	protein_coding	MOB kinase activator 1A [Source:HGNC Symbol;Acc:HGNC:16015]	-
ENSG00000169499	3603	4052	4679	3646	4318	3641	36.7876236003915	38.6591000770805	40.6602922766828	36.3232952363443	38.1678776721047	33.073139936312	3756.97959498742	4156.90717851898	-0.14676456150542	0.000599763811271911	0.00227665945305212	PLEKHA2	8	38901235	38973909	+	6325	protein_coding	pleckstrin homology domain containing A2 [Source:HGNC Symbol;Acc:HGNC:14336]	-
ENSG00000089159	3501	4110	3922	3890	4324	4143	30.307581750572	33.2464920123106	28.8965997582425	32.8579057889591	32.4058010428847	31.9073976757331	3967.47762325253	3945.61094565782	0.00851688901980409	0.857038848272732	0.922147795400661	PXN	12	120210439	120265771	-	7460	protein_coding	paxillin [Source:HGNC Symbol;Acc:HGNC:9718]	-
ENSG00000129515	3899	3765	4211	3923	3945	4136	61.3391955102637	55.3470722310972	56.3832441874417	60.2190989419289	53.7291227250326	57.8872139543458	4120.64061086009	3799.47589905958	0.116617628734136	0.00162940902643485	0.00565447171794512	SNX6	14	34561094	34630183	-	4105	protein_coding	sorting nexin 6 [Source:HGNC Symbol;Acc:HGNC:14970]	-
ENSG00000159840	4109	3572	3578	4335	3593	4672	76.2088444461613	61.9049698925082	56.4793318325262	78.449366562352	57.6905067662138	77.0884558869945	4513.99681268679	3429.61189030736	0.396957733984718	2.22434505654703e-24	4.0210808112438e-23	ZYX	7	143381080	143391111	+	3482	protein_coding	zyxin [Source:HGNC Symbol;Acc:HGNC:13200]	-
ENSG00000141756	3749	3820	3930	4056	3965	4304	56.6605191744817	53.9477459139529	50.551918053351	59.8128036246566	51.878355674963	57.8701554794524	4167.32703760618	3737.89920779936	0.157306202736938	3.02551763791001e-05	0.000142794625817591	FKBP10	17	41812680	41823217	+	4273	protein_coding	FK506 binding protein 10 [Source:HGNC Symbol;Acc:HGNC:18169]	-
ENSG00000277443	3474	4129	4321	3716	4248	3931	52.4797426934723	58.2843016331855	55.5553807052154	54.773272912811	55.5551459020021	52.8301938315891	3828.25524720076	4050.9347753405	-0.0813050386748488	0.0267442491839591	0.0687435272777036	MARCKS	6	113857362	113863471	+	4275	protein_coding	myristoylated alanine rich protein kinase C substrate [Source:HGNC Symbol;Acc:HGNC:6759]	-
ENSG00000170315	3345	4169	4300	3779	4239	3973	133.2634674625	155.199998797257	145.801979916972	146.900401666513	146.203007079132	140.815619309267	3817.35839257287	4055.1659940767	-0.0866874117765876	0.0354537284144525	0.0871750118982276	UBB	17	16380798	16382745	+	1621	protein_coding	ubiquitin B [Source:HGNC Symbol;Acc:HGNC:12463]	-
ENSG00000162522	4145	3516	3538	4233	3507	4862	44.8757881231234	35.569785946326	32.6005826007472	44.7164097090264	32.8701148373288	46.8295285757809	4552.112367078	3371.51307273691	0.433999364082519	1.80947375087035e-27	3.70604085370566e-26	KIAA1522	1	32741885	32774970	+	5965	protein_coding	KIAA1522 [Source:HGNC Symbol;Acc:HGNC:29301]	-
ENSG00000008513	4631	2759	3138	4890	3171	5135	33.7855799094606	18.8084552656185	19.4845111770747	34.8094018065066	20.0276844542081	33.3283890320084	5047.0100310992	2887.9040001995	0.804855655773405	4.94800680307543e-104	5.09508015445966e-102	ST3GAL1	8	133454848	133571940	-	8852	protein_coding	ST3 beta-galactoside alpha-2,3-sialyltransferase 1 [Source:HGNC Symbol;Acc:HGNC:10862]	-
ENSG00000073921	4196	3323	3884	4158	3563	4560	46.4559670600095	34.3780467729975	36.5986634459901	44.9181245232171	34.150710961884	44.9146630112191	4447.03947028613	3430.25947219113	0.374069541862702	4.77913936494147e-23	8.20954833951882e-22	PICALM	11	85957684	86069882	-	5833	protein_coding	phosphatidylinositol binding clathrin assembly protein [Source:HGNC Symbol;Acc:HGNC:15514]	-
ENSG00000163931	3522	3852	4240	3611	4220	4229	23.9245545112504	24.4503802613978	24.5132189023154	23.9338795312594	24.8167474190657	25.5569763207175	3904.35869180024	3923.7666320911	-0.00661962936871385	0.858934188153034	0.923336913069342	TKT	3	53224707	53256052	-	9507	protein_coding	transketolase [Source:HGNC Symbol;Acc:HGNC:11834]	-
ENSG00000110651	4388	3065	3386	4618	3270	4904	38.3252657230847	25.0146174682399	25.170131721577	39.3553327349856	24.7254503113738	38.1053797977835	4789.1054550718	3098.41355987794	0.628104219180951	3.42676325260358e-72	2.17238141163352e-70	CD81	11	2376177	2397419	+	7394	protein_coding	CD81 molecule [Source:HGNC Symbol;Acc:HGNC:1701]	-
ENSG00000171863	3341	3926	4376	3603	4459	3922	38.6392838072571	42.4275270409753	43.073472435077	40.6581822927719	44.6445002895257	40.3531516067562	3737.4839760184	4065.30889056305	-0.121237714025186	0.00108253039201425	0.00390633135457148	RPS7	2	3575205	3580920	+	5584	protein_coding	ribosomal protein S7 [Source:HGNC Symbol;Acc:HGNC:10440]	-
ENSG00000164176	3618	4047	4382	3600	4201	3775	40.7198360380243	42.5613596926583	41.974913525894	39.5340277762324	40.9324783811158	37.798249847709	3789.25031959642	4027.31041698901	-0.0883181151632048	0.0194444637673691	0.0519951098559863	EDIL3	5	83940554	84384793	-	5738	protein_coding	EGF like repeats and discoidin domains 3 [Source:HGNC Symbol;Acc:HGNC:3173]	-
ENSG00000108256	3688	3869	4548	3539	4231	3711	21.951245970828	21.5184915932456	23.0392691663858	20.5532228272887	21.8016413336525	19.6506307724396	3772.46734719273	4027.64502519976	-0.0952808782220594	0.0262009004497975	0.0675518581523482	NUFIP2	17	29255836	29294118	-	10850	protein_coding	NUFIP2, FMR1 interacting protein 2 [Source:HGNC Symbol;Acc:HGNC:17634]	-
ENSG00000168710	3441	4003	4481	3383	4441	3832	43.4617172314567	47.2446494213065	48.1700538674736	41.6922478876618	48.56024664681	43.059103851547	3667.13647833388	4117.95611097878	-0.167395508431165	2.38733650240663e-06	1.30140911763249e-05	AHCYL1	1	109984686	110023741	+	5113	protein_coding	adenosylhomocysteinase like 1 [Source:HGNC Symbol;Acc:HGNC:344]	-
ENSG00000005022	2615	4754	5200	2898	5123	2981	112.584456637529	191.254098909631	190.541713041262	121.740821573945	190.945312029067	114.178937233301	2924.2754574443	4805.83229154386	-0.716813742997036	8.90708001363053e-81	6.51020224682532e-79	SLC25A5	X	119468400	119471319	+	1500	protein_coding	solute carrier family 25 member 5 [Source:HGNC Symbol;Acc:HGNC:10991]	-
ENSG00000112081	3245	4166	4684	3318	4437	3704	29.4411465765661	35.3186516448042	36.1690318106833	29.3729458211932	34.8503664094644	29.8970455890123	3532.27997120371	4234.1443502939	-0.26137877917498	1.07800600476042e-13	1.13899523337442e-12	SRSF3	6	36594353	36605600	+	7118	protein_coding	serine and arginine rich splicing factor 3 [Source:HGNC Symbol;Acc:HGNC:10785]	-
ENSG00000143878	4527	3230	3148	4621	3024	4966	123.251953607437	82.1732891674396	72.945418421718	122.758165592454	71.2759485430622	120.28384708704	4860.30400133338	3003.9993948958	0.694800043159776	7.02737866452003e-54	2.96998375395293e-52	RHOB	2	20447074	20449445	+	2372	protein_coding	ras homolog family member B [Source:HGNC Symbol;Acc:HGNC:668]	-
ENSG00000136205	3193	4383	4686	3224	4566	3451	17.479352515991	22.4203673723614	21.8327622564901	17.2207697448784	21.6391516856406	16.8069403696834	3399.04839126001	4348.35615466882	-0.355495599156366	3.1010098923813e-23	5.38645129302913e-22	TNS3	7	47275154	47582558	-	11797	protein_coding	tensin 3 [Source:HGNC Symbol;Acc:HGNC:21616]	-
ENSG00000185650	4260	3414	3541	4097	3519	4658	53.3160417621808	39.9260777752321	37.7184819923473	50.031712527129	38.1281267465855	51.8638869460767	4480.15436062057	3341.75647006135	0.423272952594817	1.26811784586999e-28	2.70735170805554e-27	ZFP36L1	14	68787660	68796253	-	5160	protein_coding	ZFP36 ring finger protein like 1 [Source:HGNC Symbol;Acc:HGNC:1107]	Others
ENSG00000198911	4220	3345	3586	4141	3578	4611	36.0629318146046	26.7109622256929	26.0818770790441	34.529072639226	26.4707848088279	35.055888536805	4466.10826664634	3350.75236123562	0.414560499168082	1.47673418233247e-31	3.5422614788047e-30	SREBF2	22	41833079	41907308	+	7557	protein_coding	sterol regulatory element binding transcription factor 2 [Source:HGNC Symbol;Acc:HGNC:11290]	bHLH
ENSG00000024422	3925	3438	3713	4325	3639	4437	64.612918027035	52.8847429164641	52.0217097778049	69.4699377756956	51.8608524316926	64.9810014154762	4368.47352349584	3440.27203814234	0.344595445584622	9.78095996186374e-20	1.45141346950013e-18	EHD2	19	47713343	47743134	+	3923	protein_coding	EH domain containing 2 [Source:HGNC Symbol;Acc:HGNC:3243]	-
ENSG00000090863	3675	3734	4169	3754	4077	4048	16.8188986505755	15.9683247018693	16.2387308660392	16.7635341160285	16.1532094019646	16.4815476849947	3951.86547853175	3817.38047880264	0.0496370156140902	0.150007866497221	0.285319585240863	GLG1	16	74447427	74607144	-	14111	protein_coding	golgi glycoprotein 1 [Source:HGNC Symbol;Acc:HGNC:4316]	-
ENSG00000095139	3521	3767	4238	3648	4272	3938	54.4376729097942	54.42193486643	55.7666373456889	55.0325276670071	57.1798053020083	54.1659688792011	3823.51470283753	3910.72129311479	-0.0328629127845748	0.356377587834757	0.536592062820495	ARCN1	11	118572390	118603033	+	4177	protein_coding	archain 1 [Source:HGNC Symbol;Acc:HGNC:649]	-
ENSG00000090621	3578	3839	4080	3540	4122	4156	34.0706604860362	34.1588436096065	33.0659007954462	32.8908110474326	33.9802136759146	35.207325284276	3876.10067990743	3839.53436906393	0.0142214322100303	0.703084806838004	0.825543221016536	PABPC4	1	39560816	39576790	-	6782	protein_coding	poly(A) binding protein cytoplasmic 4 [Source:HGNC Symbol;Acc:HGNC:8557]	-
ENSG00000181789	3363	3947	4216	3629	4247	3897	49.0807956278329	53.8265673435618	52.3679180040391	51.6776551323351	53.6592859842748	50.5978904130878	3746.56162510718	3956.90065350554	-0.0785374077298853	0.0295171897055756	0.0747214635731276	COPG1	3	129249606	129277773	+	4425	protein_coding	coatomer protein complex subunit gamma 1 [Source:HGNC Symbol;Acc:HGNC:2236]	-
ENSG00000111530	3426	3995	4426	3350	4346	3738	16.2029337452018	17.6550077464257	17.815486478339	15.4590288889514	17.7940137161526	15.7276150900563	3619.87461737294	4068.6338549855	-0.168821268452995	1.90834145595476e-06	1.0538568312914e-05	CAND1	12	67269281	67319951	+	13655	protein_coding	cullin associated and neddylation dissociated 1 [Source:HGNC Symbol;Acc:HGNC:30688]	-
ENSG00000039523	3215	3932	4426	3537	4371	3777	30.8552060491281	35.2619084978569	36.1525438938503	33.1217776758614	36.3166835428944	32.2486646315487	3622.09935555146	4055.18575043234	-0.162923826450044	1.30657200666757e-05	6.51940936376471e-05	RIPOR1	16	67518418	67546788	+	6729	protein_coding	RHO family interacting cell polarization regulator 1 [Source:HGNC Symbol;Acc:HGNC:25836]	-
ENSG00000103769	3664	3761	4180	3693	3960	3994	41.6439808028076	39.9433915261889	40.4345890114773	40.9550239717246	38.9645675019188	40.3851881442203	3909.0345550045	3793.28540601326	0.0431253211459423	0.22437667761756	0.385740050828836	RAB11A	15	65726054	65891991	+	5682	protein_coding	RAB11A, member RAS oncogene family [Source:HGNC Symbol;Acc:HGNC:9760]	-
ENSG00000112902	4171	3237	3519	4236	3496	4591	22.2669385802147	16.1475951396753	15.9889361044426	22.0651750398577	16.1573319209386	21.8044377016835	4475.46546577089	3268.04939907376	0.453495984231922	2.39994063187382e-39	7.06636548133717e-38	SEMA5A	5	9035026	9546075	-	12097	protein_coding	semaphorin 5A [Source:HGNC Symbol;Acc:HGNC:10736]	-
ENSG00000144136	4179	3447	3675	4029	3681	4214	48.3915718054212	37.2978220170697	36.2188519172134	45.5224606424256	36.9012498864142	43.4119372036101	4284.22531845994	3444.76187603161	0.314172552750911	1.66166577650783e-14	1.85338879368958e-13	SLC20A1	2	112645857	112663827	+	5577	protein_coding	solute carrier family 20 member 1 [Source:HGNC Symbol;Acc:HGNC:10946]	-
ENSG00000132182	2991	4342	4590	2995	4906	3397	23.6077686132023	32.0238230394831	30.8340939371859	23.0656903664944	33.5230845336214	23.8534582245973	3227.99877111553	4411.33352721051	-0.450367732728489	1.10176467255384e-30	2.55724657124016e-29	NUP210	3	13316235	13420309	-	8182	protein_coding	nucleoporin 210 [Source:HGNC Symbol;Acc:HGNC:30052]	-
ENSG00000197728	3321	4077	4225	3581	4350	3664	104.466712564433	119.838011857203	113.113839634212	109.911839880914	118.46122274556	102.537280522089	3639.58503747137	4035.76481171306	-0.149111128668842	0.000129310029071544	0.000551001445321315	RPS26	12	56041351	56044697	+	2053	protein_coding	ribosomal protein S26 [Source:HGNC Symbol;Acc:HGNC:10414]	-
ENSG00000166794	3821	3444	3982	3869	3627	4467	129.126194672085	108.754012426249	114.529812421553	127.575461740407	106.111577750819	134.298309129235	4179.80855836783	3521.25279847831	0.247506101722565	2.20284425887304e-10	1.8239276453521e-09	PPIB	15	64155812	64163205	-	1911	protein_coding	peptidylprolyl isomerase B [Source:HGNC Symbol;Acc:HGNC:9255]	-
ENSG00000107863	3643	3707	4100	3654	4084	4010	21.5109188115902	20.4534798467908	20.6045733115494	21.0522945186726	20.8767756812309	21.0649988545082	3892.84325721419	3789.24022153408	0.0386780166850477	0.26615021702625	0.435437828733783	ARHGAP21	10	24583609	24723668	-	10937	protein_coding	Rho GTPase activating protein 21 [Source:HGNC Symbol;Acc:HGNC:23725]	-
ENSG00000164889	3525	3820	3950	3707	4101	4080	29.9926850752568	30.3713726337709	28.6044301654372	30.7758400624265	30.2081338453955	30.8840087293218	3891.3942851237	3786.58228791843	0.0398591923574766	0.2834907187242	0.455491380653589	SLC4A2	7	151057210	151076527	+	7590	protein_coding	solute carrier family 4 member 2 [Source:HGNC Symbol;Acc:HGNC:11028]	-
ENSG00000068366	3679	3786	4237	3629	3982	3868	37.036601533166	35.6144943113186	36.3027716659794	35.6467067748376	34.7040770163751	34.64216963751	3851.3986743418	3826.1306348046	0.00900219332782979	0.811473295253195	0.894766566699938	ACSL4	X	109624244	109733403	-	6415	protein_coding	acyl-CoA synthetase long chain family member 4 [Source:HGNC Symbol;Acc:HGNC:3571]	-
ENSG00000112308	3535	3832	4293	3620	4027	3872	55.2226124005008	55.9368313645057	57.0779539805555	55.178158764425	54.461181746245	53.8121266530481	3797.49072683606	3872.95054437268	-0.0286603845446101	0.42558096725352	0.603789150313703	C6orf62	6	24704861	24720836	-	4134	protein_coding	chromosome 6 open reading frame 62 [Source:HGNC Symbol;Acc:HGNC:20998]	-
ENSG00000159377	3477	3827	4051	3842	3910	4068	104.052196476986	107.01628118156	103.178398739505	112.185060472923	101.298081563372	108.304071445009	3917.78351500401	3760.26440768679	0.0596067717859739	0.12456567736832	0.246564899616689	PSMB4	1	151399534	151401944	+	2158	protein_coding	proteasome subunit beta 4 [Source:HGNC Symbol;Acc:HGNC:9541]	-
ENSG00000090530	3422	3902	4374	3522	4018	3912	39.427785961417	42.0101741044987	42.8924785309723	39.5952273446544	40.0783855634595	40.0994585503018	3734.98015232294	3918.67033830986	-0.0691036693494474	0.0628915271070552	0.14172074503945	P3H2	3	189956728	190122437	-	5605	protein_coding	prolyl 3-hydroxylase 2 [Source:HGNC Symbol;Acc:HGNC:19317]	-
ENSG00000121579	3122	4090	4734	3199	4540	3446	31.3267156680544	38.3486522883149	40.4287393121026	31.3204007908936	39.4380761216263	30.7619964018509	3362.97986877063	4256.07551501949	-0.340268581745237	6.9315568281065e-21	1.07568989310782e-19	NAA50	3	113716460	113746300	-	6436	protein_coding	N(alpha)-acetyltransferase 50, NatE catalytic subunit [Source:HGNC Symbol;Acc:HGNC:29533]	-
ENSG00000171490	3668	3724	4025	3710	3844	4108	38.4108024807104	36.4400158465959	35.8731833358265	37.9078424868872	34.8485998818429	38.2711723316152	3953.1105538495	3696.85936180786	0.0968965099709299	0.00633983532816168	0.0192039413044494	RSL1D1	16	11833850	11851585	-	6167	protein_coding	ribosomal L1 domain containing 1 [Source:HGNC Symbol;Acc:HGNC:24534]	-
ENSG00000147459	3160	4027	4472	3154	4678	3576	12.7865151516911	15.2262016060295	15.4009279337862	12.4525389315753	16.387142638315	12.873003948134	3402.62644348067	4197.41189527223	-0.302914087889975	4.47771678434141e-15	5.20297290689247e-14	DOCK5	8	25184723	25418082	+	15960	protein_coding	dedicator of cytokinesis 5 [Source:HGNC Symbol;Acc:HGNC:23476]	-
ENSG00000137575	4635	2693	3096	4738	2888	5016	62.6471898986048	34.0120682028579	35.6149867728539	62.4853227197888	33.7930154576619	60.3151846544339	4956.63084460472	2764.20316132102	0.841972704896701	1.98588328363641e-113	2.17722897884797e-111	SDCBP	8	58552924	58582860	+	4778	protein_coding	syndecan binding protein [Source:HGNC Symbol;Acc:HGNC:10662]	-
ENSG00000133318	4158	3093	3505	4142	3369	4719	46.361121560712	32.2250945369657	33.2611644813282	45.0620191267673	32.5198370883884	46.8097911546331	4478.77305899333	3175.41599538002	0.496116157916622	1.53378646281739e-43	4.98895499022521e-42	RTN3	11	63681446	63759891	+	5792	protein_coding	reticulon 3 [Source:HGNC Symbol;Acc:HGNC:10469]	-
ENSG00000185215	3637	3726	3793	3913	3595	4278	46.7046011288287	44.7099360020643	41.4552165267701	49.0294835316291	39.9662280893303	48.8736105646687	4068.10379055158	3548.32809416841	0.197924346016242	2.93493804470802e-06	1.58416957072888e-05	TNFAIP2	14	103123442	103137439	+	5029	protein_coding	TNF alpha induced protein 2 [Source:HGNC Symbol;Acc:HGNC:11895]	-
ENSG00000134440	3455	3729	4091	3585	4152	3913	54.5668574526531	55.0323560276394	54.9908394979826	55.2460402704667	56.769639684358	54.9804153862093	3769.42998034647	3815.16641473419	-0.017445453980832	0.620570025261135	0.766937479664282	NARS	18	57600656	57622213	-	4089	protein_coding	asparaginyl-tRNA synthetase [Source:HGNC Symbol;Acc:HGNC:7643]	-
ENSG00000134339	4050	3276	3566	4178	3466	4379	117.444533767828	88.7700591643127	88.0114351022167	118.216289760232	87.0130205335911	112.971789333785	4343.17383723309	3286.28301776087	0.402042978554455	5.92772732091982e-29	1.28765713062125e-27	SAA2	11	18239223	18248643	-	2227	protein_coding	serum amyloid A2 [Source:HGNC Symbol;Acc:HGNC:10514]	-
ENSG00000184743	3994	3640	4010	3716	3475	4078	33.9384864504094	28.9021815437024	29.0007187232589	30.8099660134562	25.5633119715913	30.8282525757915	4063.35373391038	3548.48752124439	0.195313406516332	7.08028251174098e-05	0.000315699295344087	ATL3	11	63624087	63671921	-	7600	protein_coding	atlastin GTPase 3 [Source:HGNC Symbol;Acc:HGNC:24526]	-
ENSG00000102854	4666	2492	2763	4867	2647	5441	117.707130139529	58.7422944596163	59.3224256084367	119.798253631355	57.8082575983471	122.110789718947	5149.8925241009	2518.59343278722	1.03216088153266	5.95267977198568e-180	1.18027708074754e-177	MSLN	16	760762	768865	+	2560	protein_coding	mesothelin [Source:HGNC Symbol;Acc:HGNC:7371]	-
ENSG00000127184	3665	3486	3746	3875	3909	4175	118.758494187556	105.551137352469	103.309070745576	122.516198932038	109.656473538943	120.355089580312	4031.72102826757	3551.06372495737	0.183173664060714	6.98392166581574e-07	4.10360441385479e-06	COX7C	5	86617904	86620962	+	1993	protein_coding	cytochrome c oxidase subunit 7C [Source:HGNC Symbol;Acc:HGNC:2292]	-
ENSG00000135829	2990	4009	4521	3226	4607	3499	34.2062325596057	42.8563266211537	44.0198482996974	36.0105308016903	45.6278672651659	35.6119106908846	3341.8448691621	4184.1963672742	-0.324327175039055	2.24737959997665e-17	2.94768902071533e-16	DHX9	1	182839369	182887751	+	5645	protein_coding	DExH-box helicase 9 [Source:HGNC Symbol;Acc:HGNC:2750]	-
ENSG00000152223	3312	4097	4230	3272	4288	3624	15.5668807093563	17.9937658389432	16.9212177982142	15.0056795753564	17.4479314961263	15.1536319738798	3514.55832917234	4024.66311825569	-0.195331314657954	1.73195865009888e-07	1.09498796881082e-06	EPG5	18	45847609	45967339	-	13740	protein_coding	ectopic P-granules autophagy protein 5 homolog [Source:HGNC Symbol;Acc:HGNC:29331]	-
ENSG00000125107	3242	3923	4302	3248	4456	3645	19.293064997167	21.8148060591753	21.7890653664561	18.8597243847092	22.956797352081	19.2975878599564	3487.55973196768	4040.60546347395	-0.212399029890266	9.09582544975177e-09	6.52783961234014e-08	CNOT1	16	58519951	58629886	-	10852	protein_coding	CCR4-NOT transcription complex subunit 1 [Source:HGNC Symbol;Acc:HGNC:7877]	-
ENSG00000105887	3460	3925	4353	3502	3827	3687	59.1912000252011	62.7430372934024	63.3796288997921	58.4558920038879	56.6783775391778	56.1140301262318	3669.34505290333	3860.24271232187	-0.0733568716653796	0.0929335176416251	0.195582603914311	MTPN	7	135926761	135977353	-	3775	protein_coding	myotrophin [Source:HGNC Symbol;Acc:HGNC:15667]	-
ENSG00000206053	3428	3884	4151	3446	4081	3754	46.4304153270188	49.1570494966227	47.8513800436974	45.5415840706303	47.8526784550532	45.2348652455989	3659.57853563883	3863.73234930425	-0.0783144355871309	0.0272132391841753	0.0697854089040532	JPT2	16	1678256	1702280	+	4768	protein_coding	Jupiter microtubule associated homolog 2 [Source:HGNC Symbol;Acc:HGNC:14137]	-
ENSG00000129657	3255	3953	4324	3317	4204	3658	20.2981731628494	23.0344372132613	22.9494152551034	20.1828520188922	22.6958560933537	20.2939664806139	3520.75605128056	3978.68420718568	-0.176329124794502	3.9616656169553e-07	2.38801823314401e-06	SEC14L1	17	77088749	77217101	+	10356	protein_coding	SEC14 like lipid binding 1 [Source:HGNC Symbol;Acc:HGNC:10698]	-
ENSG00000108344	3135	3992	4190	3349	4205	3835	40.7853106294945	48.5290280287685	46.3938304432038	42.5120923914234	47.3598295635403	44.3862929114153	3545.5711328066	3950.96169258907	-0.155344289980174	7.73984200684666e-05	0.000341674977081023	PSMD3	17	39980797	39997960	+	4964	protein_coding	proteasome 26S subunit, non-ATPase 3 [Source:HGNC Symbol;Acc:HGNC:9560]	-
ENSG00000010292	2240	4991	5274	2334	5289	2515	22.2998592744894	46.4286980318669	44.6862806046834	22.6718030385973	45.5832800447545	22.2745721470359	2440.23051188408	4960.50469492616	-1.02336036308543	5.66924465904567e-171	1.02585807723586e-168	NCAPD2	12	6493356	6531955	+	6487	protein_coding	non-SMC condensin I complex subunit D2 [Source:HGNC Symbol;Acc:HGNC:24305]	-
ENSG00000006125	3449	3777	3936	3496	4079	3902	29.3576380859912	30.041369985396	28.5143178563436	29.0355760154268	30.0579615621995	29.548297321307	3732.35542607615	3760.88186143836	-0.0106499271790836	0.772097954358385	0.870349683883608	AP2B1	17	35578046	35726409	+	7587	protein_coding	adaptor related protein complex 2 subunit beta 1 [Source:HGNC Symbol;Acc:HGNC:563]	-
ENSG00000114942	3346	3822	4160	3494	4064	3738	112.837942950893	120.438333534593	119.399506866587	114.969655109051	118.648109980556	112.146519088626	3641.73272054081	3840.25357983469	-0.0766179189192516	0.0290548636332536	0.0737605541981437	EEF1B2	2	206159585	206162928	+	1915	protein_coding	eukaryotic translation elongation factor 1 beta 2 [Source:HGNC Symbol;Acc:HGNC:3208]	-
ENSG00000050820	3725	3507	3512	3914	3518	4417	26.2105555208791	23.058473114178	21.0321870086781	26.8721165317246	21.4300747179929	27.6499675046353	4144.92035587775	3363.9210740949	0.302073698777762	1.3461594394217e-13	1.41350533137699e-12	BCAR1	16	75228187	75268053	-	9178	protein_coding	BCAR1, Cas family scaffold protein [Source:HGNC Symbol;Acc:HGNC:971]	-
ENSG00000162434	3578	3558	3984	3647	3818	3990	36.5786321697479	33.988961875375	34.6646191940728	36.3792710491504	33.790992710877	36.2891919703001	3860.4662480053	3620.08544653126	0.0926007328435441	0.00823940180533302	0.0243407783876679	JAK1	1	64833229	64966504	-	6317	protein_coding	Janus kinase 1 [Source:HGNC Symbol;Acc:HGNC:6190]	-
ENSG00000063244	2899	4335	4611	2966	4499	3244	45.4963313055854	63.5714468066989	61.5890157140802	45.4182517613841	61.125448272765	45.2924992002604	3135.36794635766	4288.138794532	-0.451520054555889	3.4305675270542e-36	9.25309950350739e-35	U2AF2	19	55654146	55674715	+	4115	protein_coding	U2 small nuclear RNA auxiliary factor 2 [Source:HGNC Symbol;Acc:HGNC:23156]	-
ENSG00000107798	4662	2469	2778	4832	2789	5008	61.3181126639932	30.3446708533073	31.0977329720718	62.0118288452288	31.7572527582609	58.600066305649	4996.94782683436	2559.85159908986	0.964353672626588	2.25450078200271e-141	3.28276449804425e-139	LIPA	10	89213569	89414557	-	4910	protein_coding	lipase A, lysosomal acid type [Source:HGNC Symbol;Acc:HGNC:6617]	-
ENSG00000152332	3627	3639	4151	3483	3861	3763	25.3332943039593	23.7504039063299	24.6761172451167	23.7371564146843	23.346501809675	23.3827511949959	3747.40348852564	3712.22347008387	0.0130207911907626	0.745280919750962	0.853612204738621	UHMK1	1	162497251	162529629	+	9246	protein_coding	U2AF homology motif kinase 1 [Source:HGNC Symbol;Acc:HGNC:19683]	-
ENSG00000107372	3910	3384	3892	3683	3657	3987	35.8014713606056	28.9533822336359	30.3303155431646	32.9046246606101	28.988582532412	32.4778768831817	3992.12927310386	3482.70920888818	0.196276394660805	2.67394493213244e-06	1.45001412991226e-05	ZFAND5	9	72351425	72365235	-	7053	protein_coding	zinc finger AN1-type containing 5 [Source:HGNC Symbol;Acc:HGNC:13008]	-
ENSG00000160932	4266	2869	2987	4587	2944	4850	104.355399794824	65.5797043843141	62.1883847087248	109.484822714663	62.3461704139058	105.548749195951	4716.74966988419	2807.61532241218	0.748863447731799	1.27497096196738e-86	1.01118760804885e-84	LY6E	8	143017982	143023832	+	2640	protein_coding	lymphocyte antigen 6 family member E [Source:HGNC Symbol;Acc:HGNC:6727]	-
ENSG00000105928	2929	4124	4534	3165	4389	3359	21.3903430001016	28.1424475190328	28.1812252714799	22.5529416116253	27.7486500137632	21.8235630761564	3253.31140466996	4158.83467448961	-0.354213055810942	2.22578512784026e-22	3.72055454822303e-21	GSDME	7	24698351	24758113	-	8843	protein_coding	gasdermin E [Source:HGNC Symbol;Acc:HGNC:2810]	-
ENSG00000174780	3374	3768	4209	3311	4053	3762	33.9080144086336	35.3844953550094	36.0011343725612	32.4674040494887	35.2623933793483	33.6351484919334	3595.05546540385	3833.65048351854	-0.0927226975871424	0.01019326592968	0.0293862475479314	SRP72	4	56467336	56503681	+	6426	protein_coding	signal recognition particle 72 [Source:HGNC Symbol;Acc:HGNC:11303]	-
ENSG00000060138	3752	3460	3601	3951	3494	4171	28.142176354855	24.250225455744	22.9878286203961	28.9156516712629	22.6879707022426	27.8325064081867	4088.65419300194	3367.91386575757	0.280040965711761	1.9051461196233e-13	1.97927053386505e-12	YBX3	12	10699089	10723312	-	8610	protein_coding	Y-box binding protein 3 [Source:HGNC Symbol;Acc:HGNC:2428]	CSD
ENSG00000168140	3634	3571	3628	3803	3499	4275	83.6363859922089	76.797134694049	71.0652997951195	85.4019456321991	69.7159547396733	87.5313711726348	4027.2818283515	3415.24928169891	0.238629059668191	6.07125409931008e-09	4.42880758915622e-08	VASN	16	4371848	4383528	+	2806	protein_coding	vasorin [Source:HGNC Symbol;Acc:HGNC:18517]	-
ENSG00000096433	3963	3159	3187	4036	3362	4691	25.930143586773	19.3141369499601	17.7477332085136	25.7669557179379	19.0439248897108	27.306344159485	4361.96481745728	3097.73211551925	0.494534936376389	1.23097142842422e-33	3.11300481451434e-32	ITPR3	6	33620365	33696574	+	9870	protein_coding	inositol 1,4,5-trisphosphate receptor type 3 [Source:HGNC Symbol;Acc:HGNC:6182]	-
ENSG00000142173	4226	2948	3033	4343	2918	4893	50.6711948920256	33.0296493682412	30.9516668385708	50.8103967974293	30.2896909350159	52.1944284232004	4630.11138116998	2840.29520521002	0.705789902719599	3.36163906307455e-72	2.13836958558305e-70	COL6A2	21	46098097	46132849	+	5386	protein_coding	collagen type VI alpha 2 chain [Source:HGNC Symbol;Acc:HGNC:2212]	-
ENSG00000144283	2916	4082	4651	3032	4539	3132	19.7706313096783	25.8613295972596	26.8385677575684	20.0582628808465	26.6422624323511	18.8917438482937	3128.77789674525	4227.54254914685	-0.434944253822782	1.12432003385257e-30	2.60311512930984e-29	PKP4	2	158456964	158682879	+	9525	protein_coding	plakophilin 4 [Source:HGNC Symbol;Acc:HGNC:9026]	-
ENSG00000130255	3348	3523	3882	3749	3685	4145	95.1645337761679	93.5722665798061	93.9128855497755	103.976745454776	90.6786547619294	104.81694249142	3863.14675634715	3535.31351195905	0.128481083403038	0.00183902833447148	0.0062972276498033	RPL36	19	5674947	5691876	+	2272	protein_coding	ribosomal protein L36 [Source:HGNC Symbol;Acc:HGNC:13631]	-
ENSG00000143013	2490	4570	5006	2486	4967	2778	27.5680071447626	47.2788666122776	47.1711918667936	26.8558099001245	47.6077971786915	27.3624854923611	2668.64949051877	4635.28258845816	-0.796543057965075	3.06947190144279e-109	3.26907527423376e-107	LMO4	1	87328468	87348923	+	5833	protein_coding	LIM domain only 4 [Source:HGNC Symbol;Acc:HGNC:6644]	-
ENSG00000105323	2928	4263	4363	3163	4337	3230	28.8996214512687	39.3170790442141	36.651037544485	30.4615064918831	37.0585485309915	28.3622630983207	3210.7856731782	4136.91710665682	-0.365566236872767	2.73098373555508e-19	3.973464079881e-18	HNRNPUL1	19	41262496	41307598	+	6543	protein_coding	heterogeneous nuclear ribonucleoprotein U like 1 [Source:HGNC Symbol;Acc:HGNC:17011]	-
ENSG00000163531	2611	4441	4906	2552	4936	2835	7.92714799394974	12.5989890609774	12.6770328894038	7.56000127353642	12.9736789607154	7.65738414948746	2753.94537898927	4551.29447520356	-0.725098817617438	1.95732826130801e-85	1.53280185438062e-83	NFASC	1	204828651	205022822	+	21271	protein_coding	neurofascin [Source:HGNC Symbol;Acc:HGNC:29866]	-
ENSG00000198380	3540	3428	3932	3755	3790	3825	25.7853800625881	23.3322123075984	24.3760741882855	26.6877106653377	23.8994213779166	24.7867160630025	3831.77790993943	3551.45637310139	0.10893653169087	0.00488316601992014	0.0151839253051838	GFPT1	2	69319769	69387254	-	8866	protein_coding	glutamine--fructose-6-phosphate transaminase 1 [Source:HGNC Symbol;Acc:HGNC:4241]	-
ENSG00000122026	3602	3501	3755	3628	4023	3742	103.431364730204	93.9389039380404	91.7695213859927	101.649893780781	100.008400327437	95.5937738611798	3782.73403088473	3594.54774499004	0.0730647336408084	0.084014273658652	0.179962996488904	RPL21	13	27251309	27256691	+	2249	protein_coding	ribosomal protein L21 [Source:HGNC Symbol;Acc:HGNC:10313]	-
ENSG00000138768	3679	3478	3902	3631	3743	3815	51.7850476973103	45.745565612418	46.7457181959001	49.869147701786	45.6112864333897	47.7734287743887	3835.06991174217	3544.41164943727	0.113047310267419	0.00343016734228178	0.0110436101097681	USO1	4	75724593	75814286	+	4588	protein_coding	USO1 vesicle transport factor [Source:HGNC Symbol;Acc:HGNC:30904]	-
ENSG00000152661	3610	3494	3797	3661	3746	3934	68.3075825467936	61.7773742915816	61.1480046105675	67.591571955453	61.3631136561151	66.2236855110896	3858.96344679209	3518.46706883712	0.133067957432626	0.000172526481905898	0.000722108369585026	GJA1	6	121435577	121449727	+	3413	protein_coding	gap junction protein alpha 1 [Source:HGNC Symbol;Acc:HGNC:4274]	-
ENSG00000022840	4039	3144	3225	4080	3175	4427	44.127659746952	32.0969977132336	29.9879474004498	43.4938958265423	30.0302310592492	43.0292564972472	4320.08266871192	3045.86837083387	0.504581688920183	1.00480452720988e-39	2.99162089107632e-38	RNF10	12	120533480	120577594	+	5911	protein_coding	ring finger protein 10 [Source:HGNC Symbol;Acc:HGNC:10055]	-
ENSG00000130826	2844	4206	4526	2850	4538	3103	43.698668484152	60.3882871701645	59.1879284868467	42.7281978767191	60.3644162306689	42.4167768978612	3029.29362843465	4230.65504736813	-0.482066322772319	8.15799198173584e-41	2.51320090174533e-39	DKC1	X	154762742	154777689	+	4203	protein_coding	dyskerin pseudouridine synthase 1 [Source:HGNC Symbol;Acc:HGNC:2890]	-
ENSG00000066279	2745	4147	4680	2775	4539	3159	16.282913953194	22.9862775179284	23.6273824382937	16.0614174800619	23.3092265700509	16.6708092522042	2985.09021688881	4258.40100808118	-0.51237430585312	6.75971036764454e-45	2.29068148785744e-43	ASPM	1	197084128	197146694	-	10887	protein_coding	abnormal spindle microtubule assembly [Source:HGNC Symbol;Acc:HGNC:19048]	-
ENSG00000168003	2707	4382	4565	2958	4378	3034	33.7616926278546	51.0685068902155	48.4570215724084	35.9969106251934	47.2704367158433	33.6642396403404	2995.69436373184	4252.01854059479	-0.505140115104158	2.22567154938361e-34	5.75340725900301e-33	SLC3A2	11	62856102	62888875	+	5178	protein_coding	solute carrier family 3 member 2 [Source:HGNC Symbol;Acc:HGNC:11026]	-
ENSG00000112335	3654	3289	3526	3908	3417	4189	128.108197057047	107.749950892336	105.213304964841	133.688495354253	103.712536616072	130.658002329164	4043.87887900598	3263.04810679339	0.309806775436293	3.42240102316229e-17	4.44816668547411e-16	SNX3	6	108211222	108261260	-	1842	protein_coding	sorting nexin 3 [Source:HGNC Symbol;Acc:HGNC:11174]	-
ENSG00000130741	3349	3539	3900	3445	3885	3836	62.2921661099368	61.5097099932931	61.7394663512153	62.5228283413478	62.5586272314759	63.4766737765075	3657.04079012964	3608.79864306962	0.0192727910986554	0.586548269118702	0.73987746078319	EIF2S3	X	24054716	24077971	+	3472	protein_coding	eukaryotic translation initiation factor 2 subunit gamma [Source:HGNC Symbol;Acc:HGNC:3267]	-
ENSG00000087274	3302	3430	3985	3477	3986	3773	16.2706501605436	15.793078341797	16.7122969177966	16.7172036566868	17.0036843478268	16.5398634935615	3631.09373787365	3629.72585997509	0.000188632494603543	0.996094230957055	0.998021947993635	ADD1	4	2843857	2930076	+	13106	protein_coding	adducin 1 [Source:HGNC Symbol;Acc:HGNC:243]	-
ENSG00000114416	2989	3996	4422	2971	4426	3139	16.0137384108783	20.0049341290572	20.1634820009108	15.5310411677554	20.5284484275341	14.9615093357705	3135.89748718904	4092.76141978234	-0.384877207828454	2.90380606981178e-24	5.22404802404942e-23	FXR1	3	180868141	180982753	+	12054	protein_coding	FMR1 autosomal homolog 1 [Source:HGNC Symbol;Acc:HGNC:4023]	-
ENSG00000124783	3482	3499	3929	3491	3848	3678	19.8138637737749	18.6049788111929	19.0284061931698	19.3830162120905	18.9562911687283	18.619559755803	3670.52279579674	3592.64073208552	0.0302818340316098	0.418615095764468	0.597440322024844	SSR1	6	7268306	7347446	-	11349	protein_coding	signal sequence receptor subunit 1 [Source:HGNC Symbol;Acc:HGNC:11323]	-
ENSG00000134243	2448	4578	5049	2434	4918	2483	17.2589329603733	30.1594312950996	30.2961803770154	16.7438068855826	30.0171153560922	15.5738692844137	2540.33667131657	4635.87950558278	-0.868803891981984	4.80543762565064e-102	4.78950515865651e-100	SORT1	1	109309568	109397951	-	9160	protein_coding	sortilin 1 [Source:HGNC Symbol;Acc:HGNC:11186]	-
ENSG00000175727	3224	3827	4105	3129	4071	3535	14.9734556959948	16.6084958496804	16.2263242061733	14.179590086861	16.3683918279227	14.6060809839418	3403.75760561706	3827.22003486745	-0.169101131261304	4.63303404473719e-06	2.44896450725501e-05	MLXIP	12	122078722	122147347	+	13905	protein_coding	MLX interacting protein [Source:HGNC Symbol;Acc:HGNC:17055]	bHLH
ENSG00000117114	3391	3458	3902	3401	3939	3792	28.2422956528348	26.9117553192586	27.6591894612832	27.6382118527876	28.4011605987105	28.0968615427159	3642.56278104634	3598.95893791995	0.017117467147491	0.64278113151795	0.782811992239385	ADGRL2	1	81306160	81992436	+	7754	protein_coding	adhesion G protein-coupled receptor L2 [Source:HGNC Symbol;Acc:HGNC:18582]	-
ENSG00000112893	3348	3568	3966	3433	3769	3771	18.2999425086292	18.2235907159429	18.4500252430494	18.3091921988906	17.8348029346684	18.3374138186272	3631.55919836284	3602.60208022513	0.0115646742909979	0.746460931957858	0.85421126357405	MAN2A1	5	109689366	109869625	+	11815	protein_coding	mannosidase alpha class 2A member 1 [Source:HGNC Symbol;Acc:HGNC:6824]	-
ENSG00000221968	3173	3638	3870	3392	3809	3970	32.6137707697282	34.9412524755235	33.8549273437642	34.0187138433972	33.8937651916001	36.3026832533846	3617.84387671229	3609.22507300282	0.00433794780316271	0.916979067536264	0.955028808141508	FADS3	11	61873519	61892051	-	6283	protein_coding	fatty acid desaturase 3 [Source:HGNC Symbol;Acc:HGNC:3576]	-
ENSG00000090861	3198	3836	4163	3221	4070	3295	45.9152560254294	51.4638154107859	50.8703751704245	45.1232508086958	50.5883904216589	42.0873175938786	3349.66014624109	3847.7784250092	-0.20064239736718	3.90564035657728e-07	2.35618083610464e-06	AARS	16	70252295	70289543	-	4498	protein_coding	alanyl-tRNA synthetase [Source:HGNC Symbol;Acc:HGNC:20]	-
ENSG00000142910	2809	4257	4353	2895	4170	3271	34.3505403976975	48.644116057758	45.3054533415481	34.5431156633404	44.1464505171203	35.5860394589702	3086.50546648757	4079.58807929912	-0.401718172885243	3.7521275555262e-22	6.18868613981392e-21	TINAGL1	1	31576485	31587686	+	5281	protein_coding	tubulointerstitial nephritis antigen like 1 [Source:HGNC Symbol;Acc:HGNC:19168]	-
ENSG00000100934	3281	3763	4042	3200	3937	3488	23.6877541783001	25.3861420995226	24.8367030607811	22.542326700704	24.6071305512706	22.4032698840235	3434.2707566569	3744.33703805181	-0.124914512473635	0.000914248445714472	0.00335494438496285	SEC23A	14	39031919	39109646	-	8945	protein_coding	Sec23 homolog A, coat complex II component [Source:HGNC Symbol;Acc:HGNC:10701]	-
ENSG00000179820	3325	3605	3825	3418	3841	3695	58.429518604563	59.1957815604664	57.2073824476316	58.6062348614448	58.433630127727	57.7660110053532	3593.53716085616	3594.25729318071	-0.000203584162319006	0.99548584004569	0.997626900030732	MYADM	19	53866223	53876437	+	3675	protein_coding	myeloid associated differentiation marker [Source:HGNC Symbol;Acc:HGNC:7544]	-
ENSG00000087365	3087	3778	4023	3121	4124	3546	20.353082413573	23.2755711376633	22.574782411503	20.0779068276629	23.5391144105501	20.7993407676533	3354.98069219059	3802.04263495606	-0.180093202573136	1.13744549697654e-06	6.48904474216367e-06	SF3B2	11	66050729	66069308	+	9795	protein_coding	splicing factor 3b subunit 2 [Source:HGNC Symbol;Acc:HGNC:10769]	-
ENSG00000165732	2555	4330	4506	2573	4690	2960	32.868901454475	52.0507524977102	49.336172174605	32.2972224878705	52.2330070747456	33.8768696643053	2781.29119180926	4313.90194798947	-0.632664213432504	9.54850402088702e-59	4.62246799847513e-57	DDX21	10	68956128	68985073	+	5020	protein_coding	DExD-box helicase 21 [Source:HGNC Symbol;Acc:HGNC:2744]	-
ENSG00000107581	3103	3705	4065	3113	4130	3481	28.2202115404735	31.4855680405473	31.4643683790228	27.6241366844266	32.5166983742003	28.1643537155626	3337.05044373194	3792.19019746221	-0.184489015971706	4.16091800372302e-07	2.5016512823674e-06	EIF3A	10	119033670	119080823	-	7101	protein_coding	eukaryotic translation initiation factor 3 subunit A [Source:HGNC Symbol;Acc:HGNC:3271]	-
ENSG00000120889	3867	2906	3258	4044	3213	4303	48.4162151519433	33.9982924584021	34.7174423461929	49.4036362382495	34.8261359665864	47.9297636727281	4205.40414987278	2987.55789398646	0.49293326660243	3.43571717109045e-42	1.09648795607507e-40	TNFRSF10B	8	23020133	23069179	-	5158	protein_coding	TNF receptor superfamily member 10b [Source:HGNC Symbol;Acc:HGNC:11905]	-
ENSG00000101150	3411	3420	3765	3570	3470	3951	46.9284960325999	43.9669008533171	44.0859167349696	47.9241299428749	41.3297038199572	48.3592129155121	3760.46015400156	3397.32957936745	0.14685043579914	0.000137203691294085	0.000582506241079534	TPD52L2	20	63865228	63891545	+	4694	protein_coding	tumor protein D52 like 2 [Source:HGNC Symbol;Acc:HGNC:12007]	-
ENSG00000110092	3059	3841	4191	3122	4016	3324	40.9006630231941	47.9888132067858	47.6923267651653	40.7300435247543	46.4860320045352	39.5393170580855	3273.86907770133	3841.18690701392	-0.230783593893783	3.35007207568678e-10	2.74214507451252e-09	CCND1	11	69641087	69654474	+	4830	protein_coding	cyclin D1 [Source:HGNC Symbol;Acc:HGNC:1582]	-
ENSG00000136813	3414	3241	3815	3441	3794	3814	26.0949343543337	23.1481641923896	24.8180247293403	25.6630617363874	25.1054447791668	25.9352630935172	3672.04195862848	3453.60855951398	0.0879755406574421	0.0254081100864229	0.0657717160820487	ECPAS	9	111360692	111484745	-	8449	protein_coding	Ecm29 proteasome adaptor and scaffold [Source:HGNC Symbol;Acc:HGNC:29020]	-
ENSG00000142627	3479	3506	3658	3513	3489	3860	54.0211108405458	50.8704787275098	48.3429069236967	53.2253266742818	46.9016317607825	53.322888075614	3735.68706254431	3399.40382873413	0.136461654186577	0.00045182234145902	0.00175402307854889	EPHA2	1	16124337	16156087	-	4159	protein_coding	EPH receptor A2 [Source:HGNC Symbol;Acc:HGNC:3386]	-
ENSG00000147274	2951	3675	4250	3186	4084	3344	32.3997897013491	37.702934755111	39.7138408128464	34.1310663841073	38.8183093549171	32.6630343736694	3263.8405126162	3824.55791785874	-0.229097184684544	2.59769199179741e-09	1.95382499366909e-08	RBMX	X	136848004	136880764	-	5882	protein_coding	RNA binding motif protein X-linked [Source:HGNC Symbol;Acc:HGNC:9910]	-
ENSG00000025796	3794	2955	3304	3727	3362	4346	28.5334224028976	20.7662871779238	21.1483532762515	27.3493516974413	21.8893139235409	29.077933461509	4081.11251407287	3064.84166776363	0.413177709692971	2.45748242761006e-26	4.82132184061013e-25	SEC63	6	107867756	107958189	-	8587	protein_coding	SEC63 homolog, protein translocation regulator [Source:HGNC Symbol;Acc:HGNC:21082]	-
ENSG00000142634	3503	3371	3380	3715	3291	4223	89.3811615360575	80.3728633382364	73.4010945141171	92.4902129018812	72.6961884100352	95.8614989500002	3932.22551793765	3206.43241587083	0.295323382491004	1.29614672251997e-11	1.18652173940703e-10	EFHD2	1	15409895	15430343	+	2531	protein_coding	EF-hand domain family member D2 [Source:HGNC Symbol;Acc:HGNC:28670]	-
ENSG00000124207	2603	4158	4568	2624	4639	2888	44.2372960592968	66.0303686036894	66.072460412891	43.512029504472	68.2522038769564	43.6645382240735	2793.46841831573	4258.95290425577	-0.608615218947691	2.29844276358035e-61	1.1672582078368e-59	CSE1L	20	49046246	49096960	+	3800	protein_coding	chromosome segregation 1 like [Source:HGNC Symbol;Acc:HGNC:2431]	-
ENSG00000097033	4024	2941	3156	4048	2992	4316	37.7662980454187	25.7920760060838	25.2094527164358	37.0696130078932	24.3100546321132	36.0367118792214	4267.7096448397	2898.89390319821	0.557929180934327	6.15914872168546e-48	2.29588427749547e-46	SH3GLB1	1	86704570	86748184	+	6881	protein_coding	SH3 domain containing GRB2 like, endophilin B1 [Source:HGNC Symbol;Acc:HGNC:10833]	-
ENSG00000104964	3292	3501	3717	3615	3529	3802	40.1278484450006	39.8770469906857	38.561914549088	42.9957425621187	37.2405089691979	41.2301996602311	3685.4452772977	3428.36640507431	0.104658148106172	0.00916528533227866	0.026762116249884	AES	19	3052910	3063107	-	5298	protein_coding	amino-terminal enhancer of split [Source:HGNC Symbol;Acc:HGNC:307]	-
ENSG00000101182	2941	3974	3971	3152	4150	3237	108.531293189065	137.03536073085	124.721067442888	113.495140372989	132.582422953174	106.272263331824	3213.8543602633	3860.34927371373	-0.264316437269424	4.41135128078252e-10	3.56852279388996e-09	PSMA7	20	62136735	62143440	-	1750	protein_coding	proteasome subunit alpha 7 [Source:HGNC Symbol;Acc:HGNC:9536]	-
ENSG00000173559	4856	1883	2144	5055	2104	5375	22.714794441848	8.23048228027184	8.53561647027349	23.0718488082076	8.52027809305167	22.3679343224528	5263.58795105075	1952.8705660025	1.42989598206583	0	0	NABP1	2	191678068	191696659	+	13806	protein_coding	nucleic acid binding protein 1 [Source:HGNC Symbol;Acc:HGNC:26232]	-
ENSG00000142168	3064	3601	3860	3449	3859	3577	98.0054989466386	107.62908191078	105.082154008925	107.64304675165	106.859801501223	101.788309238231	3472.25196465297	3609.29779469715	-0.055673985465072	0.165111835444103	0.307151850384988	SOD1	21	31659622	31668931	+	2019	protein_coding	superoxide dismutase 1 [Source:HGNC Symbol;Acc:HGNC:11179]	-
ENSG00000189091	2797	3959	4317	2753	4482	3090	14.5446689676524	19.2371932575736	19.1061596498958	13.9684652112176	20.1772106756984	14.2950978246815	2973.94480156248	4065.50136988208	-0.451183150768656	9.53363120458721e-32	2.29867811631431e-30	SF3B3	16	70523788	70577670	+	12419	protein_coding	splicing factor 3b subunit 3 [Source:HGNC Symbol;Acc:HGNC:10770]	-
ENSG00000117266	3820	2758	3133	4083	3144	4429	36.1141235579136	24.3642366852647	25.2089113103558	37.6638057053884	25.7320363081968	37.2508917925289	4242.66751130818	2877.584899494	0.559910589476305	3.63856276580677e-49	1.37836448839647e-47	CDK18	1	205504595	205532793	+	6831	protein_coding	cyclin dependent kinase 18 [Source:HGNC Symbol;Acc:HGNC:8751]	-
ENSG00000182240	3290	3570	3735	3331	3759	3641	22.0883855986193	22.3965500298669	21.3421742887408	21.8209580386865	21.8483329001641	21.7473344523519	3532.87128781661	3529.1251102313	0.00172295681579912	0.962717903824231	0.980928071915374	BACE2	21	41167801	41282518	+	9619	protein_coding	beta-secretase 2 [Source:HGNC Symbol;Acc:HGNC:934]	-
ENSG00000198833	2928	3826	4299	2947	4029	3289	44.0769750945574	53.8183658684368	55.0792646829199	43.2864479938438	52.5068395898048	44.0475604891969	3153.609700144	3873.39542575755	-0.296587345895888	1.42867676208176e-15	1.7123908354778e-14	UBE2J1	6	89326625	89352848	-	4290	protein_coding	ubiquitin conjugating enzyme E2 J1 [Source:HGNC Symbol;Acc:HGNC:17598]	-
ENSG00000180370	3399	3391	3705	3438	3719	3638	35.0091547760858	32.6364627421561	32.4787010865787	34.5515422755854	33.1615285711264	33.3357655626583	3609.00073351781	3446.96645489356	0.0658259828196319	0.0759714250338543	0.16599711837995	PAK2	3	196739857	196832647	+	6270	protein_coding	p21 (RAC1) activated kinase 2 [Source:HGNC Symbol;Acc:HGNC:8591]	-
ENSG00000109079	3143	3457	3971	3431	3690	3580	52.192060148827	53.6419145104961	56.1228768385326	55.5919465504453	53.0474273263867	52.8883919699906	3495.41065005848	3541.96220278727	-0.0193197236156429	0.625911713009183	0.77036090834239	TNFAIP1	17	28335602	28347009	+	3889	protein_coding	TNF alpha induced protein 1 [Source:HGNC Symbol;Acc:HGNC:11894]	-
ENSG00000157106	3059	3504	4172	3052	4009	3475	7.60159313537123	8.13643337691585	8.82367335376843	7.40015433631576	8.62460277156398	7.68240556008924	3297.72480720816	3719.3952576757	-0.173881200661485	1.36894876177788e-05	6.8111230704795e-05	SMG1	16	18804853	18926454	-	25988	protein_coding	SMG1, nonsense mediated mRNA decay associated PI3K related kinase [Source:HGNC Symbol;Acc:HGNC:30045]	-
ENSG00000152558	2728	3928	4666	2624	4249	3035	37.91138891892	51.0083928179967	55.1886845763103	35.581173255217	51.1198960580378	37.5233239073491	2885.87015489424	4089.47200773749	-0.503096986233959	1.200623396831e-32	2.97569399868833e-31	TMEM123	11	102396332	102470384	-	4647	protein_coding	transmembrane protein 123 [Source:HGNC Symbol;Acc:HGNC:30138]	-
ENSG00000089154	2634	4160	4315	2649	4509	2961	17.620023290552	26.00332412704	24.5669638264643	17.2903494206684	26.1125235289887	17.6216427444149	2836.94125282807	4141.18189432965	-0.545424445422395	6.42763191361076e-45	2.18211664127281e-43	GCN1	12	120127203	120194710	-	9654	protein_coding	GCN1, eIF2 alpha kinase activator homolog [Source:HGNC Symbol;Acc:HGNC:4199]	-
ENSG00000158258	3537	3134	3312	3526	3545	4156	15.6494546212774	12.9571047780764	12.4719526739279	15.2222047586469	13.5787029685597	16.359007952724	3856.35424384134	3184.95907290737	0.276393730918641	3.98494935558519e-11	3.51165418862396e-10	CLSTN2	3	139935185	140577397	+	14596	protein_coding	calsyntenin 2 [Source:HGNC Symbol;Acc:HGNC:17448]	-
ENSG00000008952	3733	3050	3613	3631	3283	3899	30.4083146474023	23.2155528944228	25.048533285801	28.8596934480063	23.1517137816165	28.255622068296	3881.5747002695	3167.21052146603	0.292725581506512	4.83949930866187e-12	4.59009178005057e-11	SEC62	3	169966635	169998373	+	7928	protein_coding	SEC62 homolog, preprotein translocation factor [Source:HGNC Symbol;Acc:HGNC:11846]	-
ENSG00000182934	3281	3480	3508	3458	3682	3788	50.8488027657534	50.396291206671	46.2715518461502	52.2914391696741	49.4010508440544	52.2278020261927	3621.63086961698	3404.86757597598	0.0895994891161362	0.0254304702955156	0.0658021803925893	SRPRA	11	126262919	126269144	-	4167	protein_coding	SRP receptor subunit alpha [Source:HGNC Symbol;Acc:HGNC:11307]	-
ENSG00000084623	3047	3563	3913	3275	4051	3339	114.07260433105	124.643477239307	124.680555707434	119.633087483023	131.295259915598	111.209682021496	3328.28598791159	3672.81355155386	-0.142573291042433	0.000396109468338193	0.00155326915019719	EIF3I	1	32221928	32231604	+	1725	protein_coding	eukaryotic translation initiation factor 3 subunit I [Source:HGNC Symbol;Acc:HGNC:3272]	-
ENSG00000118816	3555	3137	3444	3591	3527	3908	61.3691204353417	50.6022285440895	50.6003377115929	60.4862699148815	52.7100775240643	60.018083885423	3806.06372910963	3220.92780931025	0.240542150083919	7.99145664366889e-11	6.82919619095372e-10	CCNI	4	77047158	77076005	-	3741	protein_coding	cyclin I [Source:HGNC Symbol;Acc:HGNC:1595]	-
ENSG00000064666	2702	4101	4172	2780	4306	3066	47.8724676147587	67.8945743440133	62.9107333656335	48.0591814385353	66.0468936264327	48.327006784712	2941.4291944613	4013.80983789376	-0.448005698582941	3.51092885196581e-30	7.96066811957893e-29	CNN2	19	1026581	1039068	+	3645	protein_coding	calponin 2 [Source:HGNC Symbol;Acc:HGNC:2156]	-
ENSG00000168672	3333	3382	3760	3456	3567	3619	39.8307033356303	37.7660093385288	38.2428707208591	40.2983718217655	36.9031698821689	38.4758765030099	3585.39613430168	3413.30122991554	0.070604864389522	0.0598908883483321	0.136127606955636	FAM84B	8	126552442	126558393	-	5404	protein_coding	family with sequence similarity 84 member B [Source:HGNC Symbol;Acc:HGNC:24166]	-
ENSG00000071859	3317	3183	3595	3657	3604	3752	83.4483213548079	74.8261849774822	76.9752320559022	89.7693742475803	78.493702889376	83.9754307796956	3693.21177069368	3306.96492397123	0.158990027834477	7.41477381044421e-05	0.00032888280409105	FAM50A	X	154444126	154450654	+	2567	protein_coding	family with sequence similarity 50 member A [Source:HGNC Symbol;Acc:HGNC:18786]	-
ENSG00000146223	2871	3762	4042	3075	3864	3442	23.743009794284	29.0714170656957	28.4497770365843	24.8129730294662	27.6641670488134	25.3239077325186	3227.30975687453	3721.16884737963	-0.204744301768455	1.72047274145079e-07	1.08809538361588e-06	RPL7L1	6	42879618	42889925	+	7809	protein_coding	ribosomal protein L7 like 1 [Source:HGNC Symbol;Acc:HGNC:21370]	-
ENSG00000105438	3759	2866	3070	3917	3102	4306	107.843713183044	76.832245194115	74.9619475579239	109.649633083512	77.0445995087917	109.904078650927	4122.58614082389	2881.5365108481	0.516970848299125	1.15541955814037e-45	4.01018803065554e-44	KDELR1	19	48382570	48391553	-	2251	protein_coding	KDEL endoplasmic reticulum protein retention receptor 1 [Source:HGNC Symbol;Acc:HGNC:6304]	-
ENSG00000153904	2731	3777	4350	2653	4321	3162	38.609449275167	49.8957692817862	52.3408947525526	36.5965596973632	52.8851906803833	39.769584139241	2937.99287703091	3963.85782311757	-0.431932592538543	1.19204430694897e-25	2.2693893557625e-24	DDAH1	1	85318481	85578363	-	4568	protein_coding	dimethylarginine dimethylaminohydrolase 1 [Source:HGNC Symbol;Acc:HGNC:2715]	-
ENSG00000079215	1754	4875	5521	1702	5285	1799	18.0803367772544	46.9565713143039	48.436711785598	17.1185740821494	47.1628259613329	16.4977746597867	1811.76872971313	4996.03984342177	-1.46449110515675	9.95133049106174e-276	3.25391048583173e-273	SLC1A3	5	36606355	36688334	+	6265	protein_coding	solute carrier family 1 member 3 [Source:HGNC Symbol;Acc:HGNC:10941]	-
ENSG00000163110	3551	3204	3595	3472	3350	3763	20.6784093391907	17.4342710852706	17.8174409997747	19.7277373206952	16.8884255774329	19.4947626283979	3716.0705097666	3234.61580541655	0.199789223493129	3.52412486164429e-07	2.14159240858579e-06	PDLIM5	4	94451857	94668227	+	11090	protein_coding	PDZ and LIM domain 5 [Source:HGNC Symbol;Acc:HGNC:17468]	-
ENSG00000128989	3346	3204	3458	3545	3317	4065	31.23965024591	27.9523010460679	27.4780047359634	32.2944260173075	26.8104188784899	33.7643235736627	3764.8047547928	3182.17228401095	0.243293628108764	9.80219354973677e-10	7.68587645687816e-09	ARPP19	15	52547045	52569883	-	6917	protein_coding	cAMP regulated phosphoprotein 19 [Source:HGNC Symbol;Acc:HGNC:16967]	-
ENSG00000183291	3371	3302	3741	3416	3377	3720	98.9092051827069	90.5315299084233	93.4212440788314	97.7973136849607	85.780173748791	97.1042362284807	3617.48481337721	3321.03173617079	0.123216439807988	0.00192550623491509	0.00656680424635818	SELENOF	1	86862445	86914424	-	2201	protein_coding	selenoprotein F [Source:HGNC Symbol;Acc:HGNC:17705]	-
ENSG00000092148	3156	3419	3819	3228	3651	3644	16.2311429357331	16.4306990038432	16.7163611341034	16.1985722760813	16.2555565100936	16.6727697791255	3449.12036642229	3470.20260312179	-0.0085705373048541	0.815711807748676	0.897104896018164	HECTD1	14	31100112	31207804	-	12557	protein_coding	HECT domain E3 ubiquitin protein ligase 1 [Source:HGNC Symbol;Acc:HGNC:20157]	-
ENSG00000117500	3626	3086	3537	3527	3288	3821	24.8505846482183	19.7628495233599	20.6311696124135	23.5855156006384	19.5082593774669	23.2971677019533	3781.19253874542	3157.55931715581	0.259477397343487	8.26027319145603e-11	7.04599413008501e-10	TMED5	1	93149742	93180728	-	9423	protein_coding	transmembrane p24 trafficking protein 5 [Source:HGNC Symbol;Acc:HGNC:24251]	-
ENSG00000152102	3084	3663	3915	3010	3694	3504	36.6448394219331	40.6705647946674	39.5922514271747	34.8976396122797	37.9990943652051	37.0407548388015	3301.2719739799	3595.53420067519	-0.122687372850459	0.00229099436446595	0.00766736451156696	FAM168B	2	131047876	131093460	-	5435	protein_coding	family with sequence similarity 168 member B [Source:HGNC Symbol;Acc:HGNC:27016]	-
ENSG00000117868	3680	2980	3406	3632	3229	3884	33.481879237744	25.3351279729692	26.3746454019498	32.2432604259509	25.4336068365651	31.4382603072588	3857.95966762762	3063.0468835934	0.332236050419722	1.49732947219327e-17	1.98769420959673e-16	ESYT2	7	158730995	158830253	-	7098	protein_coding	extended synaptotagmin 2 [Source:HGNC Symbol;Acc:HGNC:22211]	-
ENSG00000203879	3152	3360	3718	3300	3560	3716	38.7283374937238	38.5768492680257	38.8805150754858	39.5628609395649	37.8678409986188	40.6195986643478	3496.19487290689	3390.77191874366	0.0445794772079553	0.23368365571352	0.39730298290436	GDI1	X	154436913	154443467	+	5256	protein_coding	GDP dissociation inhibitor 1 [Source:HGNC Symbol;Acc:HGNC:4226]	-
ENSG00000168283	2711	3999	4367	2641	4096	2963	40.8770404865795	56.3438037904019	56.0419319346965	38.855225432241	53.4672413339569	39.7464967859253	2862.58094210521	3973.65657772924	-0.47313756984409	1.34959504000999e-33	3.40375539319434e-32	BMI1	10	22321211	22331484	+	4283	protein_coding	BMI1 proto-oncogene, polycomb ring finger [Source:HGNC Symbol;Acc:HGNC:1066]	-
ENSG00000126432	3791	2660	2911	4145	2850	4414	274.157623954021	179.75170190846	179.1714165722	292.484046276655	178.430587158206	283.985489068575	4249.22461482879	2684.29777712619	0.662808867304874	7.45044253481082e-67	4.20791963526679e-65	PRDX5	11	64318088	64321811	+	893	protein_coding	peroxiredoxin 5 [Source:HGNC Symbol;Acc:HGNC:9355]	-
ENSG00000120705	3263	3476	3717	3226	3520	3547	45.7997220666042	45.5900814173766	44.4036129713254	44.18157930353	42.7726673034176	44.2918922318914	3455.89498031776	3417.11246018898	0.0163641837639336	0.673324930253305	0.804915018283696	ETF1	5	138506095	138543300	-	4601	protein_coding	eukaryotic translation termination factor 1 [Source:HGNC Symbol;Acc:HGNC:3477]	-
ENSG00000047410	3447	3279	3364	3232	3610	3810	18.0248777465523	16.0220208422316	14.9715584554065	16.4904877296498	16.3424117263875	17.7244716208949	3609.00726478106	3270.22335796704	0.142491313908378	0.00124239774230809	0.00441904754220195	TPR	1	186311652	186375693	-	12350	protein_coding	translocated promoter region, nuclear basket protein [Source:HGNC Symbol;Acc:HGNC:12017]	-
ENSG00000177106	2794	3793	3907	3010	3781	3404	31.6944500134434	40.2054097148417	37.7207403585481	33.3161200233164	37.1314062323595	34.3529191238423	3164.36813042007	3664.16746647708	-0.210654111163735	8.12909818570338e-07	4.73051577228215e-06	EPS8L2	11	694438	727727	+	5693	protein_coding	EPS8 like 2 [Source:HGNC Symbol;Acc:HGNC:21296]	-
ENSG00000013364	3659	2750	2980	3928	3051	4312	38.4787817864056	27.0231784861336	26.671973284683	40.3052378105595	27.776595458639	40.34176861779	4092.26613127157	2798.75648118754	0.548367965147325	3.40326664780989e-46	1.2058951289331e-44	MVP	16	29820394	29848039	+	6141	protein_coding	major vault protein [Source:HGNC Symbol;Acc:HGNC:7531]	-
ENSG00000091527	3147	3406	3861	3167	3631	3427	46.5384112424494	47.0656742858944	48.5953361345788	45.6976616365499	46.485655618133	45.0864656255348	3354.62515836653	3472.47281665485	-0.0501920969304337	0.182538831690627	0.330627672016513	CDV3	3	133573730	133590261	+	4367	protein_coding	CDV3 homolog [Source:HGNC Symbol;Acc:HGNC:26928]	-
ENSG00000111843	3492	2949	3271	3773	3140	3994	170.714110454991	134.714637934564	136.099242275221	179.975377756082	132.893192292748	173.708280874686	3875.09753239017	2983.23977081449	0.377338607720738	2.01320455537661e-23	3.51659854762036e-22	TMEM14C	6	10722915	10731129	+	1321	protein_coding	transmembrane protein 14C [Source:HGNC Symbol;Acc:HGNC:20952]	-
ENSG00000079246	2832	3605	4143	2858	3918	3251	33.4780420479452	39.82143460273	41.6832634821288	32.9655351375975	40.0967464797548	34.1901533200533	3075.34439424787	3716.11306661669	-0.273001994467028	8.36396948252602e-13	8.28748874084636e-12	XRCC5	2	216107464	216206303	+	5463	protein_coding	X-ray repair cross complementing 5 [Source:HGNC Symbol;Acc:HGNC:12833]	-
ENSG00000203875	2775	3700	4077	3161	3781	3112	63.8665303050026	79.5713801086478	79.8603162251108	70.9848935428297	75.3346741556744	63.7187431787695	3116.88409270813	3685.04280697567	-0.241761449217823	8.36669602359594e-08	5.45620995408611e-07	SNHG5	6	85660950	85678748	-	2806	processed_transcript	small nucleolar RNA host gene 5 [Source:HGNC Symbol;Acc:HGNC:21026]	-
ENSG00000130066	3633	2705	3178	3881	2998	4176	93.9227858686513	65.3457984162532	69.9261213638369	97.8994641942292	67.0988532535741	96.0468962663451	4022.59712291119	2827.86849423426	0.508054959852777	2.00991545429906e-38	5.76320065188091e-37	SAT1	X	23783173	23786226	+	2498	protein_coding	spermidine/spermine N1-acetyltransferase 1 [Source:HGNC Symbol;Acc:HGNC:10540]	-
ENSG00000105953	2882	3680	3843	2950	3915	3295	35.723520810035	42.6238749137473	40.5425108824138	35.679059584723	42.0116701088237	36.3356534620472	3139.977672359	3648.25268189722	-0.216000839371724	1.09677310864942e-08	7.78433252056662e-08	OGDH	7	44606572	44709066	+	5210	protein_coding	oxoglutarate dehydrogenase [Source:HGNC Symbol;Acc:HGNC:8124]	-
ENSG00000172354	3399	3321	3397	3357	3289	3741	76.8314317277067	70.1457670278159	65.3526627447935	74.0406473265209	64.362000827621	75.2302919405057	3613.55227385868	3194.15541850581	0.178431970883061	1.27207832189324e-05	6.36098163794508e-05	GNB2	7	100673531	100679174	+	2857	protein_coding	G protein subunit beta 2 [Source:HGNC Symbol;Acc:HGNC:4398]	-
ENSG00000136048	3661	2907	3280	3554	3181	3914	56.5615691241175	41.9673535202512	43.1296111595054	53.5759953086521	42.546446242842	53.7972181468848	3833.24321391953	2984.65176835094	0.360534413692976	5.88826831806033e-21	9.16838303358466e-20	DRAM1	12	101877351	102012130	+	4180	protein_coding	DNA damage regulated autophagy modulator 1 [Source:HGNC Symbol;Acc:HGNC:25645]	-
ENSG00000121774	2913	3684	4086	2850	3847	3094	52.430747837777	61.9598018833534	62.592732142928	50.0520110579293	59.9439911436048	49.5430973366204	3051.32787982431	3703.05028982217	-0.279659753590867	8.20550609630643e-13	8.13912839930598e-12	KHDRBS1	1	32013829	32060850	+	3588	protein_coding	KH RNA binding domain containing, signal transduction associated 1 [Source:HGNC Symbol;Acc:HGNC:18116]	-
ENSG00000135506	3900	2614	2729	4016	2806	4403	48.7254744755039	30.5170032792604	29.0185016568599	48.9571669537503	30.3498841756607	48.9392638809796	4239.59504212842	2599.04991161981	0.706285355036482	2.11067770708552e-78	1.47890267310751e-76	OS9	12	57693955	57721557	+	5169	protein_coding	OS9, endoplasmic reticulum lectin [Source:HGNC Symbol;Acc:HGNC:16994]	-
ENSG00000117984	4757	1701	1825	5097	1751	5302	98.2748025059776	32.8365992881722	32.0886817418706	102.743597007533	31.3164897235208	97.4464515203714	5219.16650021908	1682.95135624443	1.6330371317456	0	0	CTSD	11	1752752	1764573	-	3126	protein_coding	cathepsin D [Source:HGNC Symbol;Acc:HGNC:2529]	-
ENSG00000084733	3443	3178	3499	3403	3376	3524	61.2362765609839	52.8166044522545	52.9658168388166	59.056105866628	51.9818931893269	55.7602779796906	3575.92026039703	3204.45375385366	0.157606510108052	0.000113323599228599	0.000487563537032	RAB10	2	26034107	26137454	+	3631	protein_coding	RAB10, member RAS oncogene family [Source:HGNC Symbol;Acc:HGNC:9759]	-
ENSG00000170348	3735	2544	2972	3927	2900	4319	48.4934214943908	30.8641385113889	32.8413502806109	49.7489852326177	32.5962860603988	49.8876104664713	4121.61895733007	2679.53267255578	0.620887848966948	1.80744037095121e-57	8.33838456281896e-56	TMED10	14	75131470	75176631	-	4974	protein_coding	transmembrane p24 trafficking protein 10 [Source:HGNC Symbol;Acc:HGNC:16998]	-
ENSG00000075223	3135	3439	3867	3000	3665	3289	32.3003002496507	33.1089967574188	33.9096389013745	30.1593080435043	32.6904496819154	30.1474209474561	3247.07204786346	3496.09081063004	-0.107106930456516	0.00738622144775739	0.0220651378976282	SEMA3C	7	80742538	80922359	-	6268	protein_coding	semaphorin 3C [Source:HGNC Symbol;Acc:HGNC:10725]	-
ENSG00000101558	3217	3197	3611	3346	3407	3611	17.4876970953769	16.2393644643238	16.7066366985236	17.7475579198829	16.0336203653515	17.4633004969796	3502.14510678965	3254.9989311861	0.105408111100047	0.00467438921560915	0.0145882897187748	VAPA	18	9914002	9960021	+	11880	protein_coding	VAMP associated protein A [Source:HGNC Symbol;Acc:HGNC:12648]	-
ENSG00000068697	3252	3113	3485	3468	3392	3656	107.920935915584	96.5337368151839	98.4323666814765	112.296277233344	97.4515859099345	107.939059708993	3572.25564379552	3183.21125551246	0.166102311531087	9.2445598904492e-06	4.70123075684017e-05	LAPTM4A	2	20032650	20052028	-	1946	protein_coding	lysosomal protein transmembrane 4 alpha [Source:HGNC Symbol;Acc:HGNC:6924]	-
ENSG00000181222	2848	3591	3714	2949	4018	3194	22.0136234130316	25.936524743955	24.4328104624792	22.2411594959666	26.8868164073239	21.9636106787128	3094.88189073147	3610.7590598724	-0.222316180232552	7.40533312308812e-08	4.86330510035646e-07	POLR2A	17	7484366	7514616	+	8355	protein_coding	RNA polymerase II subunit A [Source:HGNC Symbol;Acc:HGNC:9187]	-
ENSG00000111371	3459	2893	3347	3564	3155	3836	22.30476286579	17.4317228872372	18.3688826437969	22.4241426726132	17.6126341266464	22.0060919972076	3738.72556021984	2992.39457161524	0.320798960465328	3.12860000584533e-17	4.06914493432975e-16	SLC38A1	12	46183063	46270017	-	10015	protein_coding	solute carrier family 38 member 1 [Source:HGNC Symbol;Acc:HGNC:13447]	-
ENSG00000186480	3821	2568	2747	4133	2724	4231	67.6055227447548	42.4565781086957	41.3660236346954	71.3512600421332	41.7244040414444	66.5986522083832	4197.01782221564	2563.41079386632	0.711250667345716	9.1855918377886e-72	5.72578798236468e-70	INSIG1	7	155297776	155310235	+	3650	protein_coding	insulin induced gene 1 [Source:HGNC Symbol;Acc:HGNC:6083]	-
ENSG00000170248	3225	3155	3581	3312	3297	3586	23.043868272522	21.0654072625865	21.7775974007426	23.0912316076145	20.3949438337748	22.7957154691198	3485.01568671577	3197.19477263529	0.124171987412996	0.00131419879024361	0.00465228656457447	PDCD6IP	3	33798352	33869707	+	9038	protein_coding	programmed cell death 6 interacting protein [Source:HGNC Symbol;Acc:HGNC:8766]	-
ENSG00000150403	3670	2678	2932	3730	3052	4074	22.7739578059994	15.5284408244521	15.485184786044	22.5845989784515	16.3958855541602	22.4911027401692	3949.95558206615	2760.0059393063	0.516931561543723	3.87264957852947e-41	1.20097242669937e-39	TMCO3	13	113490995	113554590	+	10407	protein_coding	transmembrane and coiled-coil domains 3 [Source:HGNC Symbol;Acc:HGNC:20329]	-
ENSG00000175061	2924	3476	3718	3194	3561	3194	50.2346111143024	55.8020656029129	54.3644552372315	53.5416427912114	52.9633627399264	48.8177619634599	3208.69777452323	3430.24260434341	-0.0965076998072547	0.0218365399847575	0.0576635636491797	LRRC75A-AS1	17	16438822	16478678	+	3759	processed_transcript	LRRC75A antisense RNA 1 [Source:HGNC Symbol;Acc:HGNC:28619]	-
ENSG00000138069	3183	3190	3612	3065	3462	3546	62.0646502683194	58.1223530605923	59.9425748593435	58.3135199006782	58.4403272118767	61.5125431217282	3369.92192269607	3270.14457186191	0.0432988518649834	0.269406141075248	0.439226411924985	RAB1A	2	65070696	65130331	-	3312	protein_coding	RAB1A, member RAS oncogene family [Source:HGNC Symbol;Acc:HGNC:9758]	-
ENSG00000105655	3142	3118	3298	3462	3222	3813	61.7875584423084	57.2948775619393	55.1982721830274	66.4282820981895	54.8527355576854	66.7081560710591	3580.86081329622	3074.2357706773	0.220774775478306	8.03790705915565e-08	5.25650918486116e-07	ISYNA1	19	18434388	18438301	-	3284	protein_coding	inositol-3-phosphate synthase 1 [Source:HGNC Symbol;Acc:HGNC:29821]	-
ENSG00000184575	3283	3079	3496	3307	3263	3614	28.7908909713999	25.2312485821749	26.0936975929777	28.297594653937	24.7730339282724	28.1961393160542	3513.20513146655	3134.77152977242	0.164158337125826	1.64897575056008e-05	8.09631455188062e-05	XPOT	12	64404350	64451127	+	7364	protein_coding	exportin for tRNA [Source:HGNC Symbol;Acc:HGNC:12826]	-
ENSG00000180817	3011	3419	3773	3025	3468	3335	37.6040152152706	39.8994947575437	40.1042360857527	36.8620893457404	37.4956126918571	37.0541264993244	3225.87238705755	3398.82624169216	-0.0752984380162343	0.0571218994682038	0.130919572342398	PPA1	10	70202830	70233911	-	5171	protein_coding	pyrophosphatase (inorganic) 1 [Source:HGNC Symbol;Acc:HGNC:9226]	-
ENSG00000053747	3675	2720	2967	3774	2898	3981	16.1691973605581	11.1826531310112	11.1103731105964	16.2018317797649	11.0384323724716	15.5826233559388	3937.38207505032	2736.78188940014	0.52450156849	4.81049115479425e-44	1.59250327074698e-42	LAMA3	18	23689443	23956222	+	14678	protein_coding	laminin subunit alpha 3 [Source:HGNC Symbol;Acc:HGNC:6483]	-
ENSG00000182944	2816	3398	3769	2961	3753	3317	17.6115885919011	19.8579351048619	20.0618970537175	18.0690530466849	20.3199365352335	18.4556196021861	3127.08268359493	3479.64069237043	-0.153830067623939	4.91897748170479e-05	0.000224981355347273	EWSR1	22	29268009	29300525	+	10326	protein_coding	EWS RNA binding protein 1 [Source:HGNC Symbol;Acc:HGNC:3508]	-
ENSG00000188554	3460	2766	3172	3523	3095	3959	26.5849827596828	19.8589961345318	20.743089522041	26.4121668190831	20.5872737346567	27.0621977565213	3764.16582822831	2876.9519529936	0.387622698601637	1.42364670702375e-24	2.58615276077082e-23	NBR1	17	43170481	43211689	+	8405	protein_coding	NBR1, autophagy cargo receptor [Source:HGNC Symbol;Acc:HGNC:6746]	-
ENSG00000171385	3285	2977	3175	3488	3287	3753	26.980195994135	22.8472215069946	22.1938902835826	27.9522844268344	23.3715401072399	27.4224067342296	3622.40193208633	3009.14895246939	0.267718550594731	3.42658688157451e-12	3.27847670938325e-11	KCND3	1	111770662	111989155	-	7863	protein_coding	potassium voltage-gated channel subfamily D member 3 [Source:HGNC Symbol;Acc:HGNC:6239]	-
ENSG00000137409	3042	3338	3541	3234	3415	3395	62.8446393153634	64.4377239411632	62.2608339988842	65.1898749700532	61.0769916652333	62.3973411753416	3330.02548592405	3283.57545173336	0.0203930925359718	0.601895304417127	0.752187520700443	MTCH1	6	36968141	36986298	-	3126	protein_coding	mitochondrial carrier 1 [Source:HGNC Symbol;Acc:HGNC:17586]	-
ENSG00000005893	4150	2189	2430	4291	2352	4533	48.499271828749	23.9043926728816	24.1698176464893	48.9301717472792	23.7959112399768	47.1292054235778	4468.62536212289	2221.66331936204	1.00787807797715	1.44339768512903e-154	2.24183717128624e-152	LAMP2	X	120427827	120469365	-	5526	protein_coding	lysosomal associated membrane protein 2 [Source:HGNC Symbol;Acc:HGNC:6501]	-
ENSG00000100918	2973	3241	3621	3125	3476	3498	49.9470142811584	50.8789904426379	51.7753599207363	51.2266255898491	50.5559519341146	52.2819413398218	3299.78050287123	3294.50623021448	0.00261187447196017	0.945082033949104	0.971079739913905	REC8	14	24171853	24180257	+	3844	protein_coding	REC8 meiotic recombination protein [Source:HGNC Symbol;Acc:HGNC:16879]	-
ENSG00000010278	3552	2868	3017	3692	3032	3769	55.0751835692369	41.5534392221794	39.8142267230691	55.8567667130212	40.6995956660953	51.9907893367451	3795.90814619042	2844.02357717051	0.416293125591473	7.05852654071392e-25	1.29612628242193e-23	CD9	12	6199715	6238271	+	4165	protein_coding	CD9 molecule [Source:HGNC Symbol;Acc:HGNC:1709]	-
ENSG00000160326	3790	2590	2662	3875	2644	4368	69.1407283041506	44.150877064804	41.3316525518122	68.9759278168223	41.7574617796158	70.891578561832	4138.90676967478	2519.68283719757	0.716763018774695	7.90218255336407e-74	5.16775012033683e-72	SLC2A6	9	133471095	133479137	-	3540	protein_coding	solute carrier family 2 member 6 [Source:HGNC Symbol;Acc:HGNC:11011]	-
ENSG00000170540	2844	3413	3747	2875	3847	3191	50.0997009380498	56.1806372356753	56.1783802377572	49.4167858336033	58.6685870767196	50.0091672671413	3066.38834863346	3507.33830431005	-0.193922429804414	3.61532647324971e-07	2.19415352681303e-06	ARL6IP1	16	18791667	18801678	-	3666	protein_coding	ADP ribosylation factor like GTPase 6 interacting protein 1 [Source:HGNC Symbol;Acc:HGNC:697]	-
ENSG00000163697	2852	3548	3717	2871	3819	3100	14.2159727996965	16.5255341173682	15.7688347700732	13.9634057946563	16.4799019145765	13.746939895215	3038.62182695895	3534.92911355657	-0.218325961204667	1.64357782047417e-08	1.14773336148361e-07	APBB2	4	40810027	41216714	-	12956	protein_coding	amyloid beta precursor protein binding family B member 2 [Source:HGNC Symbol;Acc:HGNC:582]	-
ENSG00000171603	3287	3124	3215	3470	3163	3638	37.352532305187	33.1723472107481	31.0943370626797	38.4752034473515	31.1169799020777	36.779033974638	3579.81959635647	3032.28936426326	0.239749218017562	2.6223380385768e-09	1.9707716275401e-08	CLSTN1	1	9729026	9824526	-	5683	protein_coding	calsyntenin 1 [Source:HGNC Symbol;Acc:HGNC:17447]	-
ENSG00000164880	2683	3684	3768	2829	3825	3093	19.1202962442176	24.532307344678	22.8541365064006	19.6715234910763	23.5984394955981	19.6097086629911	2960.51492951309	3598.39567013374	-0.280951611325773	1.72596702136745e-12	1.67806851039366e-11	INTS1	7	1470277	1504367	-	9062	protein_coding	integrator complex subunit 1 [Source:HGNC Symbol;Acc:HGNC:24555]	-
ENSG00000180914	2742	3534	3879	2751	3835	3140	39.2286983220384	47.2441265010308	47.2319858444916	38.402380098117	47.4984805528443	39.965327176151	2969.44022219438	3585.01660441332	-0.271520394697065	4.52788256443321e-13	4.58380321319121e-12	OXTR	3	8750408	8769628	-	4514	protein_coding	oxytocin receptor [Source:HGNC Symbol;Acc:HGNC:8529]	-
ENSG00000177189	3049	3168	3702	3080	3565	3290	19.8392345047412	19.2618275691703	20.5014170222462	19.5546166876705	20.0819056465446	19.0449861801938	3244.52456985155	3322.60306781092	-0.0350323818369705	0.375131533883717	0.555558325667439	RPS6KA3	X	20149911	20267519	-	9925	protein_coding	ribosomal protein S6 kinase A3 [Source:HGNC Symbol;Acc:HGNC:10432]	-
ENSG00000175215	3312	3064	3199	3398	3146	3728	39.3033702584631	33.9760632756255	32.3097563829932	39.345398045516	32.3203521724693	39.3579659421231	3592.39690768224	3001.79908398816	0.259542426516512	1.1071979419523e-11	1.02006699170079e-10	CTDSP2	12	57819927	57846739	-	5442	protein_coding	CTD small phosphatase 2 [Source:HGNC Symbol;Acc:HGNC:17077]	-
ENSG00000117362	3392	2770	2989	3661	3036	3995	63.0738095267285	48.1302169212752	47.3041357737988	66.4238511615206	48.8734376481021	66.0887107328616	3799.81416699201	2803.58381910309	0.438960593272479	1.28902266456377e-29	2.87722208648378e-28	APH1A	1	150265399	150269580	-	3473	protein_coding	aph-1 homolog A, gamma-secretase subunit [Source:HGNC Symbol;Acc:HGNC:29509]	-
ENSG00000126067	2833	3431	3820	2899	3703	3151	37.777229754733	42.7512760606657	43.3537705382245	37.71923295654	42.747935604104	37.3808535227337	3058.01864384429	3490.82379913088	-0.191153483178042	2.26016650851931e-07	1.41027731455584e-06	PSMB2	1	35599544	35641844	-	4843	protein_coding	proteasome subunit beta 2 [Source:HGNC Symbol;Acc:HGNC:9539]	-
ENSG00000143569	2831	3426	3669	2992	3767	3146	24.3670483424867	27.5546719833058	26.8776160746621	25.1278741884367	28.0696228404401	24.0901248716189	3088.47083899195	3462.72449315623	-0.165161805794652	1.89953848060787e-05	9.23652444601343e-05	UBAP2L	1	154220179	154271510	+	7503	protein_coding	ubiquitin associated protein 2 like [Source:HGNC Symbol;Acc:HGNC:29877]	-
ENSG00000172053	2990	3330	3500	3061	3535	3398	41.0140575188985	42.6825750480839	40.8610545661487	40.9690583093934	41.9786886199379	41.4669601812709	3251.22331404137	3305.79859216808	-0.0236333407556626	0.531223862086819	0.694657289102233	QARS	3	49095932	49105135	-	4708	protein_coding	glutaminyl-tRNA synthetase [Source:HGNC Symbol;Acc:HGNC:9751]	-
ENSG00000148358	3510	2713	2945	3734	2889	4007	24.803127235747	17.9140569162378	17.7118776115838	25.7457022605501	17.6735896823888	25.1904510835376	3872.03110658737	2724.83992623491	0.507060183404685	1.56394665287929e-41	4.91548696734642e-40	GPR107	9	130053426	130140169	+	9139	protein_coding	G protein-coupled receptor 107 [Source:HGNC Symbol;Acc:HGNC:17830]	-
ENSG00000166197	2473	3934	4282	2387	4096	2604	40.2282936456419	59.7980032016381	59.2835411191642	37.8870698323616	57.6826686733847	37.6847598884686	2571.68939250995	3925.58002804458	-0.610578960204032	2.60074137899084e-52	1.05604831855406e-50	NOLC1	10	102152176	102163871	+	3970	protein_coding	nucleolar and coiled-body phosphoprotein 1 [Source:HGNC Symbol;Acc:HGNC:15608]	-
ENSG00000072364	3300	3096	3445	3115	3322	3480	18.8646526525264	16.5379112331364	16.7611602491594	17.3749686015158	16.4404008706497	17.6982935641712	3408.60178068484	3143.28157853304	0.116533636323702	0.00401874546754276	0.0127643793497038	AFF4	5	132875379	132963634	-	11297	protein_coding	AF4/FMR2 family member 4 [Source:HGNC Symbol;Acc:HGNC:17869]	AF-4
ENSG00000134308	2828	3410	3737	2962	3530	3290	67.3174433213919	75.8485737056208	75.709658088746	68.796186733385	72.7446092036319	69.6724982817631	3123.09269773368	3404.10974473532	-0.123908248267892	0.00128394434796413	0.00455638894846829	YWHAQ	2	9583972	9631014	-	2713	protein_coding	tyrosine 3-monooxygenase/tryptophan 5-monooxygenase activation protein theta [Source:HGNC Symbol;Acc:HGNC:12854]	-
ENSG00000178952	2647	3708	3906	2784	3595	3117	75.2722345980636	98.5293061640523	94.5350994740333	77.2469254662631	88.5029330960996	78.8560370138572	2939.36095278541	3576.99550991761	-0.282568296372355	9.3369474081097e-11	7.94258447249423e-10	TUFM	16	28842411	28846408	-	2271	protein_coding	Tu translation elongation factor, mitochondrial [Source:HGNC Symbol;Acc:HGNC:12420]	-
ENSG00000116871	2856	3374	3517	2982	3666	3331	34.9915506677777	38.6273482738973	36.6739199666235	35.6487026294412	38.8843951540293	36.3075459626129	3153.43477912626	3366.84854403749	-0.0939621415693325	0.0174566196852359	0.0472764425593472	MAP7D1	1	36155579	36180849	+	5271	protein_coding	MAP7 domain containing 1 [Source:HGNC Symbol;Acc:HGNC:25514]	-
ENSG00000197381	2780	3537	3801	2776	3761	3003	17.8656964879165	21.2400261387491	20.7899289042299	17.4070718432719	20.9245627095198	17.1691092969309	2947.94966391654	3538.90359850494	-0.263789662679498	3.46505417421974e-12	3.31358028215021e-11	ADARB1	21	45073853	45226560	+	10049	protein_coding	adenosine deaminase, RNA specific B1 [Source:HGNC Symbol;Acc:HGNC:226]	-
ENSG00000153317	3208	2933	3325	3370	3345	3474	25.0208480126634	21.3759074014692	22.0718783396807	25.6465333853554	22.5861229952314	24.1054229898346	3463.32295048704	3058.55522618632	0.17863024748119	8.76140145144242e-06	4.47138554906856e-05	ASAP1	8	130052104	130443660	-	8280	protein_coding	ArfGAP with SH3 domain, ankyrin repeat and PH domain 1 [Source:HGNC Symbol;Acc:HGNC:2720]	-
ENSG00000115884	1819	4649	4797	1800	4618	1968	32.6762196204627	78.0375245819676	73.3413339140045	31.5502435855385	71.8176081971999	31.4515083906656	1924.1097442011	4488.54098042511	-1.22202850937254	2.51521149419205e-177	4.88317831549494e-175	SDC1	2	20200797	20225433	-	3595	protein_coding	syndecan 1 [Source:HGNC Symbol;Acc:HGNC:10658]	-
ENSG00000149806	2848	3315	3499	3242	3474	3272	99.6337072675402	108.366405803466	104.181408960857	110.665033552129	105.214118490493	101.834955429355	3223.23029747285	3281.34995663311	-0.0256654515889396	0.55363923738422	0.712914751027159	FAU	11	65120628	65122473	-	1846	protein_coding	FAU, ubiquitin like and ribosomal protein S30 fusion [Source:HGNC Symbol;Acc:HGNC:3597]	-
ENSG00000083444	2767	3534	3639	2981	3410	3308	33.5888804665151	40.0864637266265	37.596585477	35.3085147955224	35.8359275737415	35.7247458560633	3113.53835968586	3378.30678068081	-0.11695442720851	0.00906158203212251	0.0265008262850619	PLOD1	1	11934205	11975538	+	5320	protein_coding	procollagen-lysine,2-oxoglutarate 5-dioxygenase 1 [Source:HGNC Symbol;Acc:HGNC:9081]	-
ENSG00000160752	3735	2290	2463	4107	2399	4622	64.8752766307423	37.167977553999	36.4110335804476	69.6056388155033	36.0742047585606	71.4226294809276	4282.44894284053	2280.60327298475	0.9096955919029	1.81385274655691e-100	1.75163665752994e-98	FDPS	1	155308748	155320666	+	3718	protein_coding	farnesyl diphosphate synthase [Source:HGNC Symbol;Acc:HGNC:3631]	-
ENSG00000109685	2272	3742	4230	2450	4243	2671	7.41938445234232	11.4184765160687	11.7565499872301	7.80650670679742	11.9952825383214	7.75980332330658	2542.81677625571	3890.7526559803	-0.613537694317081	2.2378404923704e-53	9.31001586982132e-52	NSD2	4	1871424	1982207	+	19776	protein_coding	nuclear receptor binding SET domain protein 2 [Source:HGNC Symbol;Acc:HGNC:12766]	HMG
ENSG00000103187	2308	3833	4170	2470	4152	2662	22.0423878619371	34.2063303867315	33.8952521748542	23.0171152892247	34.3287572714197	22.6176856645658	2559.97934794447	3874.56333757306	-0.597730390616051	2.68792812310454e-55	1.18434052856791e-53	COTL1	16	84565594	84618077	-	6762	protein_coding	coactosin like F-actin binding protein 1 [Source:HGNC Symbol;Acc:HGNC:18304]	-
ENSG00000116209	4043	2187	2401	4172	2350	4439	28.5383010975212	14.425071973103	14.4243586839693	28.7342442026891	14.360519074306	27.8757651363483	4357.81357234247	2211.44617472984	0.978415964395271	6.82364365752967e-147	1.02563766523418e-144	TMEM59	1	54026681	54053504	-	9149	protein_coding	transmembrane protein 59 [Source:HGNC Symbol;Acc:HGNC:1239]	-
ENSG00000179195	2904	3222	3712	2933	3653	3167	29.5804894785047	30.6675520806734	32.1807891960006	29.1508962187874	32.2133816401468	28.69948376134	3100.79489126052	3371.42826784274	-0.121326350114831	0.00182500814192359	0.00625611582659039	ZNF664	12	123971845	124015439	+	6340	protein_coding	zinc finger protein 664 [Source:HGNC Symbol;Acc:HGNC:25406]	zf-C2H2
ENSG00000213625	3711	2493	2837	3683	2778	4071	45.7621460093887	28.7264882625224	29.7752037957393	44.3147446498536	29.6568875856385	44.6615516894473	3947.23589002823	2582.65349901976	0.611551360947182	1.39203089381633e-57	6.43788382107908e-56	LEPROT	1	65420587	65436007	+	5237	protein_coding	leptin receptor overlapping transcript [Source:HGNC Symbol;Acc:HGNC:29477]	-
ENSG00000136156	3658	2623	2830	3731	2625	4061	22.0655351163898	14.7847465793393	14.5290486258632	21.9597360747572	13.7081223554665	21.7932012703111	3941.79489364892	2576.53465073859	0.613656023873521	1.2878942404693e-53	5.39410625929589e-52	ITM2B	13	48232612	48270357	+	10706	protein_coding	integral membrane protein 2B [Source:HGNC Symbol;Acc:HGNC:6174]	-
ENSG00000072310	3063	3280	3407	3075	3238	3451	24.6336889637629	24.6491036881411	23.3203234145361	24.1300755152057	22.5443232355822	24.69134191048	3299.56373784998	3167.43961137804	0.0594991070285434	0.148170898423434	0.282517565710072	SREBF1	17	17810399	17837002	-	8030	protein_coding	sterol regulatory element binding transcription factor 1 [Source:HGNC Symbol;Acc:HGNC:11289]	bHLH
ENSG00000088986	2814	3432	3679	3046	3384	3121	61.4569170820007	70.0388147365628	68.3843060416095	64.9094128530743	63.981575980923	60.6397948655881	3093.32919118542	3348.04198303842	-0.114125599135803	0.00887413032728186	0.0260015785316584	DYNLL1	12	120469850	120498493	+	2957	protein_coding	dynein light chain LC8-type 1 [Source:HGNC Symbol;Acc:HGNC:15476]	-
ENSG00000143375	2120	4091	4340	2202	4387	2332	20.6937103694007	37.314430372099	36.0555573870633	20.972534828816	37.0721728492174	20.251086508492	2291.53615432283	4087.42103413687	-0.835039754429379	8.65366402371537e-102	8.48878895126353e-100	CGN	1	151510510	151538692	+	6616	protein_coding	cingulin [Source:HGNC Symbol;Acc:HGNC:17429]	-
ENSG00000145901	3355	2805	3069	3409	3026	3807	37.4013258586542	29.2194589789424	29.1186569993443	37.0810974430104	29.2039299923061	37.7567520280937	3637.19830713365	2836.86850399404	0.358670243763939	4.29777111459052e-22	7.06989038250115e-21	TNIP1	5	151029945	151093577	-	5793	protein_coding	TNFAIP3 interacting protein 1 [Source:HGNC Symbol;Acc:HGNC:16903]	-
ENSG00000102158	3387	2645	3063	3493	3165	3707	44.9881613564567	32.8286901668188	34.6266137933138	45.2702337898451	36.3944083267777	43.8049219502047	3646.22865721078	2824.48476723163	0.367713507580411	3.9086916914676e-18	5.40431719180809e-17	MAGT1	X	77826364	77895593	-	4862	protein_coding	magnesium transporter 1 [Source:HGNC Symbol;Acc:HGNC:28880]	-
ENSG00000162368	2886	3444	3748	2829	3455	3092	48.4853963052214	54.0657954595634	53.5912866564263	46.3744396139786	50.2505218447543	46.2137686171324	3033.5288299433	3395.51307742207	-0.162735419602816	8.89258486175473e-05	0.000388422771627337	CMPK1	1	47333797	47378839	+	3844	protein_coding	cytidine/uridine monophosphate kinase 1 [Source:HGNC Symbol;Acc:HGNC:18170]	-
ENSG00000113282	2900	3213	3553	2993	3547	3237	29.4098591891851	30.4474204245541	30.6669181138084	29.6164341839582	31.1411063175852	29.2048462359755	3142.9967223607	3286.35175842389	-0.0645464531839707	0.0839751412946114	0.179899848672295	CLINT1	5	157785743	157859175	-	6368	protein_coding	clathrin interactor 1 [Source:HGNC Symbol;Acc:HGNC:23186]	-
ENSG00000182446	2792	3448	3687	2733	3603	3124	18.8330210923375	21.7328492378745	21.1669213088071	17.9876867041989	21.0400487848742	18.7470475701744	2976.01600056003	3424.39467183558	-0.202155804668575	1.98687890202433e-07	1.24769032937768e-06	NPLOC4	17	81556887	81648465	-	9574	protein_coding	NPL4 homolog, ubiquitin recognition factor [Source:HGNC Symbol;Acc:HGNC:18261]	-
ENSG00000162493	3410	2902	3073	3384	2933	3684	59.4059294261604	47.2408447919043	45.563592074438	57.5223836787754	44.2349336756513	57.0968717850605	3608.72405534844	2841.75691763985	0.344824920553404	5.5156672634685e-18	7.55889753356808e-17	PDPN	1	13583465	13617957	+	3707	protein_coding	podoplanin [Source:HGNC Symbol;Acc:HGNC:29602]	-
ENSG00000283041	2921	3124	3342	3223	3434	3332	143.56024596341	143.46913942061	139.79417039513	154.558910070567	146.110298864334	145.688377556089	3262.1882565908	3156.0923100957	0.0476891942589463	0.243743893053014	0.409681734803412	AC008038.1	7	133034607	133035920	-	1314	processed_pseudogene	eukaryotic translation elongation factor 1 gamma (	-
ENSG00000100714	2083	4153	4445	2077	4354	2249	14.3457532277712	26.726423656069	26.0546851892645	13.9573087849794	25.959744406442	13.7797335117198	2207.43275543084	4130.31350442183	-0.904111182291854	5.62215706176737e-118	6.67425244058728e-116	MTHFD1	14	64388031	64463457	+	9377	protein_coding	methylenetetrahydrofolate dehydrogenase, cyclohydrolase and formyltetrahydrofolate synthetase 1 [Source:HGNC Symbol;Acc:HGNC:7432]	-
ENSG00000164574	2637	3430	3783	2758	3787	2934	16.2249852162472	19.720282464519	19.8102748052855	16.5576823262327	20.1719269421379	16.060222835445	2867.76898170143	3505.38084517024	-0.289909943552557	2.20662474746775e-14	2.43643791725734e-13	GALNT10	5	154190730	154420984	+	10496	protein_coding	polypeptide N-acetylgalactosaminyltransferase 10 [Source:HGNC Symbol;Acc:HGNC:19873]	-
ENSG00000064932	2884	3369	3483	2875	3360	3343	28.1087690022301	30.6826179717253	28.8921608286724	27.3410710633851	28.3506975792574	28.9867966867122	3129.69014666074	3259.00589661127	-0.0576393240592044	0.17048608723972	0.314824105218855	SBNO2	19	1107636	1174283	-	6626	protein_coding	strawberry notch homolog 2 [Source:HGNC Symbol;Acc:HGNC:29158]	-
ENSG00000182534	3918	2350	2498	3962	2408	4143	27.3333064124801	15.3193532892401	14.8320148321355	26.9695260033742	14.5432718535286	25.7134262353861	4143.50139587422	2314.43341947906	0.840121177581496	1.8241198030047e-94	1.60367664567932e-92	MXRA7	17	76672551	76711016	-	9257	protein_coding	matrix remodeling associated 7 [Source:HGNC Symbol;Acc:HGNC:7541]	-
ENSG00000172216	2968	3289	3532	3070	3150	3264	97.9925475079433	101.470045778979	99.2498422696049	98.9005327960501	90.0362932132667	95.873057773232	3203.38161752101	3181.38911949282	0.0100802919407875	0.822962186218103	0.901347692123643	CEBPB	20	50190734	50192689	+	1956	protein_coding	CCAAT enhancer binding protein beta [Source:HGNC Symbol;Acc:HGNC:1834]	C/EBP
ENSG00000048707	2858	3037	3495	2996	3561	3315	8.88721222834894	8.82455776012261	9.24976045449745	9.09025863955424	9.58634825401499	9.17073484845129	3153.94990642777	3213.48516848487	-0.0271663811224223	0.50761664837415	0.676111071795838	VPS13D	1	12230030	12512047	+	20768	protein_coding	vacuolar protein sorting 13 homolog D [Source:HGNC Symbol;Acc:HGNC:23595]	-
ENSG00000184900	2861	3205	3605	2868	3528	3181	67.6293424381743	70.792976409174	72.5274744671855	66.1496511466876	72.1977702299295	66.8957078344271	3066.84837632979	3293.69722139662	-0.103171315178736	0.00624652067153025	0.0189644326887084	SUMO3	21	44805617	44818779	-	2732	protein_coding	small ubiquitin-like modifier 3 [Source:HGNC Symbol;Acc:HGNC:11124]	-
ENSG00000149136	2259	3887	4215	2216	4190	2476	23.0723085567466	37.0966072501239	36.6397395559368	22.0838953493475	37.0481686215041	22.4979391533845	2392.96619766723	3918.51243182607	-0.711588797920596	6.90093825799395e-76	4.69414916979895e-74	SSRP1	11	57325985	57335877	-	6323	protein_coding	structure specific recognition protein 1 [Source:HGNC Symbol;Acc:HGNC:11327]	HMG
ENSG00000183283	3293	2719	3100	3345	3032	3711	37.1072973400559	28.6300187476479	29.730982834311	36.7785683546682	29.5784009682929	37.2028169396212	3561.38733391485	2819.24555200079	0.336870516090823	7.70056095007524e-19	1.09559583959926e-17	DAZAP2	12	51238292	51271362	+	5731	protein_coding	DAZ associated protein 2 [Source:HGNC Symbol;Acc:HGNC:2684]	-
ENSG00000130779	3282	2837	3079	3168	3186	3629	11.4204181862784	9.22460114875808	9.11870356991495	10.756220766982	9.59769850467666	11.2343429074816	3468.66848945745	2900.78507266322	0.257907490800775	1.76092791172221e-10	1.46846417980665e-09	CLIP1	12	122271432	122422632	-	18559	protein_coding	CAP-Gly domain containing linker protein 1 [Source:HGNC Symbol;Acc:HGNC:10461]	-
ENSG00000106404	4066	1997	2049	4207	2127	4723	90.7646929170087	41.655510812864	38.9288438294237	91.6332699193217	41.105029076204	93.7961022214688	4469.73484393053	1969.3373151561	1.18318806406117	1.00019784129371e-187	2.09457161416092e-185	CLDN15	7	101232092	101238820	-	2893	protein_coding	claudin 15 [Source:HGNC Symbol;Acc:HGNC:2036]	-
ENSG00000147649	3190	2896	3280	3269	3129	3399	32.2344205364425	27.3446628631383	28.2086957669742	32.2311060589236	27.3723855831088	30.5560791539965	3397.11436231127	2964.67560667354	0.195799330685711	8.03287705335303e-07	4.67864882876231e-06	MTDH	8	97644179	97728770	+	6391	protein_coding	metadherin [Source:HGNC Symbol;Acc:HGNC:29608]	-
ENSG00000151348	2705	3284	3573	2901	3677	3021	33.0474620579904	37.4902919925504	37.1521403069299	34.5819657403962	38.8903968244344	32.8351379948339	2970.70177053269	3357.1257072487	-0.176679433793613	9.86985539624453e-06	5.00828654710606e-05	EXT2	11	44095549	44245429	+	5286	protein_coding	exostosin glycosyltransferase 2 [Source:HGNC Symbol;Acc:HGNC:3513]	-
ENSG00000109606	2727	3426	3760	2787	3583	2877	21.5767758284703	25.3299073622572	25.3203226385105	21.5163938099363	24.5429137531888	20.251563160258	2892.18509531171	3433.15821263372	-0.247908564201219	7.88861945421022e-10	6.2220943456441e-09	DHX15	4	24517441	24584550	-	8162	protein_coding	DEAH-box helicase 15 [Source:HGNC Symbol;Acc:HGNC:2738]	-
ENSG00000138757	3010	3107	3522	2884	3409	3227	27.0619215764886	26.1022665400355	26.950167328762	25.2998820123124	26.5336525743647	25.8112108357242	3141.09961960788	3197.8788037406	-0.0262843190611222	0.510674227465821	0.678351240218657	G3BP2	4	75642782	75724525	-	7183	protein_coding	G3BP stress granule assembly factor 2 [Source:HGNC Symbol;Acc:HGNC:30291]	-
ENSG00000108829	2696	3532	3682	2637	3656	2913	38.0979572188868	46.638795754317	44.2838697663226	36.3599297890297	44.7266005143237	36.6217896598889	2839.68254352162	3467.788747288	-0.288206719213858	6.30875749207344e-13	6.31146656668088e-12	LRRC59	17	50375059	50397553	-	4570	protein_coding	leucine rich repeat containing 59 [Source:HGNC Symbol;Acc:HGNC:28817]	-
ENSG00000243137	3818	2130	2303	4027	2421	4417	39.299715976349	20.4869790041167	20.1756439181555	40.445128675103	21.5737766666357	40.4481035635229	4218.3488005655	2184.27824141413	0.949588197005543	5.50443623161914e-123	6.93187043817011e-121	PSG4	19	43192702	43207299	-	6274	protein_coding	pregnancy specific beta-1-glycoprotein 4 [Source:HGNC Symbol;Acc:HGNC:9521]	-
ENSG00000115415	2909	3210	3490	2890	3384	3231	31.0363791946069	32.0020052240086	31.6907657922647	30.0854335998799	31.2561573063917	30.6677252258518	3108.01311440592	3214.99073631073	-0.048727008508244	0.199687432700241	0.354319723026189	STAT1	2	190964358	191020960	-	6053	protein_coding	signal transducer and activator of transcription 1 [Source:HGNC Symbol;Acc:HGNC:11362]	STAT
ENSG00000164032	2080	3959	4256	2088	4345	2376	58.3266991029393	103.73717024134	101.574726615403	57.1301892316164	105.480394721416	59.2744834085967	2251.04309314722	4003.89943935657	-0.830477271474629	1.25756716517372e-98	1.15460772534521e-96	H2AFZ	4	99948086	99950388	-	2303	protein_coding	H2A histone family member Z [Source:HGNC Symbol;Acc:HGNC:4741]	-
ENSG00000140740	2941	3138	3438	2962	3394	3231	36.4059350356266	36.2973513892373	36.2212151897564	35.7761270093298	36.3719767456428	35.5820856415719	3144.95271284919	3177.82506505407	-0.0151806544449147	0.685865954056799	0.814380460541112	UQCRC2	16	21952660	21983660	+	5217	protein_coding	ubiquinol-cytochrome c reductase core protein 2 [Source:HGNC Symbol;Acc:HGNC:12586]	-
ENSG00000170776	2834	3072	3346	3065	3514	3248	9.02464022171692	9.14105020018002	9.06851063717658	9.52339141573206	9.68745526425872	9.2015999787054	3148.06838197016	3164.78847559484	-0.00773248846907349	0.851324966900026	0.918723778167098	AKAP13	15	85380571	85749358	+	20280	protein_coding	A-kinase anchoring protein 13 [Source:HGNC Symbol;Acc:HGNC:371]	-
ENSG00000155465	2451	3626	3902	2383	3871	2828	30.8488727148239	42.6450490612295	41.7987439257045	29.2651755689053	42.1790758601995	31.6659608001107	2634.32343691298	3634.4035523951	-0.463724485406446	2.88119286076623e-30	6.55673657374371e-29	SLC7A7	14	22773222	22829820	-	5131	protein_coding	solute carrier family 7 member 7 [Source:HGNC Symbol;Acc:HGNC:11065]	-
ENSG00000140750	2641	3357	3635	2808	3505	3068	17.2644766481141	20.5060111458758	20.2241096178662	17.9107274092942	19.8358557043608	17.842579857254	2929.90501328871	3347.03838950057	-0.191654327215106	7.40957490662592e-07	4.33730078862104e-06	ARHGAP17	16	24919385	25015666	-	9879	protein_coding	Rho GTPase activating protein 17 [Source:HGNC Symbol;Acc:HGNC:18239]	-
ENSG00000143870	2923	2924	3358	3132	3260	3406	46.0295838050269	43.0259464414182	45.0058432553428	48.123930431753	44.4430375751936	47.7166728240847	3254.61705078046	3039.07988401769	0.0987451544719685	0.0122417261492805	0.0345646556537327	PDIA6	2	10783391	10837977	-	4101	protein_coding	protein disulfide isomerase family A member 6 [Source:HGNC Symbol;Acc:HGNC:30168]	-
ENSG00000070087	3060	2838	3272	3201	3063	3569	53.2798011313763	46.1740948864959	48.4880191429638	54.3823470437861	46.170658322787	55.2847046734537	3380.81802330455	2921.99552625153	0.210444495729783	1.0337584689408e-07	6.67545461607575e-07	PFN2	3	149964904	150050788	-	3709	protein_coding	profilin 2 [Source:HGNC Symbol;Acc:HGNC:8882]	-
ENSG00000109586	3343	2877	3033	3355	2887	3503	31.4480583784731	25.2896112583083	24.2834198969472	30.7950624496226	23.5115979032871	29.3166859736515	3516.12571101134	2806.63265125592	0.325032834639383	1.50299401192627e-14	1.68346168234867e-13	GALNT7	4	173168753	173323967	+	6865	protein_coding	polypeptide N-acetylgalactosaminyltransferase 7 [Source:HGNC Symbol;Acc:HGNC:4129]	-
ENSG00000054118	3110	3101	3313	3060	3132	3281	42.4078931817213	39.5123541536745	38.4492367365576	40.7135375154177	36.9731083221236	39.8024509671678	3256.6189395361	3044.96175354285	0.0968090241554322	0.0194224039452453	0.0519510282335651	THRAP3	1	36224416	36305357	+	4736	protein_coding	thyroid hormone receptor associated protein 3 [Source:HGNC Symbol;Acc:HGNC:22964]	-
ENSG00000154639	3066	3094	3697	2926	3087	3111	29.6321853280092	27.9419474367431	30.4103178939492	27.5928752011184	25.828908969567	26.7490781232952	3138.85326544211	3146.59201131915	-0.00410478385601484	0.938367944049211	0.966900803913599	CXADR	21	17512382	17593579	+	6682	protein_coding	CXADR, Ig-like cell adhesion molecule [Source:HGNC Symbol;Acc:HGNC:2559]	-
ENSG00000126457	2148	3837	4194	2234	4023	2491	28.9236504676554	48.2786878506937	48.0648102883244	29.3516892307808	46.8971835563814	29.8407567479937	2364.03231458087	3842.94826878066	-0.700547843793865	2.40452172306595e-72	1.54005071733688e-70	PRMT1	19	49675786	49689029	+	4796	protein_coding	protein arginine methyltransferase 1 [Source:HGNC Symbol;Acc:HGNC:5187]	-
ENSG00000168394	3472	2590	2689	3555	2731	3883	46.6642539076171	32.5273891382739	30.7592251481602	46.6203274168099	31.7763647254469	46.4289944476908	3755.35488577201	2555.1935144126	0.555875264650901	2.21741570993267e-46	7.89424204651203e-45	TAP1	6	32845209	32853978	-	4805	protein_coding	transporter 1, ATP binding cassette subfamily B member [Source:HGNC Symbol;Acc:HGNC:43]	-
ENSG00000149187	2924	3091	3486	3027	3190	3190	18.0665808628648	17.8460636365941	18.3318359661154	18.2491283679712	17.0634634089998	17.5350319423624	3148.54620401218	3112.91706956826	0.0161067211451684	0.693232299502529	0.818942992845797	CELF1	11	47465933	47565569	-	10452	protein_coding	CUGBP Elav-like family member 1 [Source:HGNC Symbol;Acc:HGNC:2549]	-
ENSG00000125944	2458	3473	3962	2511	3777	2697	18.2961763323526	24.1561697739411	25.0999530225782	18.2371208319001	24.3390344258011	17.859803752385	2639.86881949402	3571.80520218397	-0.4366442586779	3.32357607942938e-29	7.28762481981232e-28	HNRNPR	1	23303771	23344336	-	8676	protein_coding	heterogeneous nuclear ribonucleoprotein R [Source:HGNC Symbol;Acc:HGNC:5047]	-
ENSG00000122884	4384	1714	2090	4354	1868	4459	91.5353038407693	33.4405745747119	37.1402093054015	88.7028575734288	33.7654743617672	82.8271716869773	4551.58361109646	1805.40975617764	1.33303331744522	1.75421689528556e-167	3.02732356429003e-165	P4HA1	10	73007217	73096974	-	3093	protein_coding	prolyl 4-hydroxylase subunit alpha 1 [Source:HGNC Symbol;Acc:HGNC:8546]	-
ENSG00000106771	3182	3120	3249	3092	3034	3187	21.6673915746971	19.8520738445627	18.8293854935152	20.5436234496411	17.8854525991747	19.3065999411921	3263.69840742817	3001.04840712999	0.120801622743779	0.0120413215506461	0.0340969539746188	TMEM245	9	109015152	109119945	-	9484	protein_coding	transmembrane protein 245 [Source:HGNC Symbol;Acc:HGNC:1363]	-
ENSG00000112851	2818	3311	3747	2683	3435	2865	17.8138629393564	19.5578508473325	20.1595479592421	16.5488909676705	18.7984378385256	16.1123549761945	2884.54377066589	3344.05404593461	-0.213912543683883	1.72375919199761e-06	9.59027576729893e-06	ERBIN	5	65926475	66082549	+	10216	protein_coding	erbb2 interacting protein [Source:HGNC Symbol;Acc:HGNC:15842]	-
ENSG00000143761	2828	3243	3450	2876	3290	3156	55.6635854102214	59.6463059097605	57.7950768403471	55.2346692208458	56.0616106720988	55.2644743399701	3049.71201883013	3184.43352260385	-0.0620923806639911	0.115352115134671	0.231773687136696	ARF1	1	228082660	228099212	+	3281	protein_coding	ADP ribosylation factor 1 [Source:HGNC Symbol;Acc:HGNC:652]	-
ENSG00000136295	2356	3753	3755	2488	3717	2758	24.8246804448168	36.9514747818745	33.6742786094139	25.5793709973303	33.9061784368864	25.853534195068	2614.51812666069	3583.91402371184	-0.454203834453443	4.6788068411367e-25	8.62547991148426e-24	TTYH3	7	2631951	2664802	+	6129	protein_coding	tweety family member 3 [Source:HGNC Symbol;Acc:HGNC:22222]	-
ENSG00000065361	1206	4722	5056	1198	5191	1454	8.61638157562354	31.5245161532978	30.7443035671264	8.35152023802	32.1075040477174	9.24185817274309	1325.26404352799	4772.02189242624	-1.8470532397267	0	0	ERBB3	12	56076799	56103505	+	9039	protein_coding	erb-b2 receptor tyrosine kinase 3 [Source:HGNC Symbol;Acc:HGNC:3431]	-
ENSG00000088247	2561	3401	3616	2607	3666	2961	36.2457517569467	44.9778815549946	43.5567967909019	36.0014231224412	44.917739832761	37.2823447413064	2795.76482439323	3406.40201624343	-0.284520087420662	2.88029147708568e-13	2.95122993677421e-12	KHSRP	19	6413348	6424794	-	4563	protein_coding	KH-type splicing regulatory protein [Source:HGNC Symbol;Acc:HGNC:6316]	-
ENSG00000101294	3157	2667	2871	3433	3074	3590	18.8689534325079	14.8950195561073	14.6044902148613	20.0206483877735	15.9057808862831	19.089078183154	3504.38715257973	2744.41772784398	0.35252727611748	2.80409356312838e-16	3.49239894619734e-15	HM13	20	31514410	31577923	+	10805	protein_coding	histocompatibility minor 13 [Source:HGNC Symbol;Acc:HGNC:16435]	-
ENSG00000085063	3457	2546	2721	3534	2634	3891	21.5536821888775	14.8328746267689	14.4387838790142	21.4990735120732	14.2172554733936	21.5824430429912	3745.10484112742	2519.84283244823	0.571994956709835	3.82573954627614e-50	1.48550278465614e-48	CD59	11	33703010	33736491	-	10358	protein_coding	CD59 molecule (CD59 blood group) [Source:HGNC Symbol;Acc:HGNC:1689]	-
ENSG00000163191	3610	2181	2543	3830	2291	4301	342.843792988539	193.548400289186	205.549028392504	354.91059754309	188.361473857198	363.392374035875	4036.48508098036	2234.62877611824	0.853136018904368	7.95379251153632e-88	6.38977520819026e-86	S100A11	1	152032506	152047907	-	680	protein_coding	S100 calcium binding protein A11 [Source:HGNC Symbol;Acc:HGNC:10488]	-
ENSG00000149547	2846	3143	3413	2804	3395	3111	51.6567351397934	53.3066352638313	52.723996838908	49.6593661287225	53.346967659545	50.2353400842773	3016.37268673092	3172.13900777477	-0.0727499824935368	0.0585228451816216	0.133588339068593	EI24	11	125569216	125584687	+	3558	protein_coding	EI24, autophagy associated transmembrane protein [Source:HGNC Symbol;Acc:HGNC:13276]	-
ENSG00000102531	3204	2884	3233	3005	3175	3207	26.8789687669348	22.6078978679879	23.0837189827927	24.5977665698509	23.0590667434687	23.9351598645929	3247.40718160855	2960.5603074723	0.132642361592986	0.00298882718425861	0.0097626640484073	FNDC3A	13	48975912	49209779	+	7698	protein_coding	fibronectin type III domain containing 3A [Source:HGNC Symbol;Acc:HGNC:20296]	-
ENSG00000139182	3425	2491	2680	3414	2750	3921	32.0467227320319	21.7791840919162	21.3421328941966	31.1686267350605	22.27581704839	32.6390242295506	3700.8874147006	2524.94926388796	0.551895028799691	4.74757706932691e-44	1.5767241939863e-42	CLSTN3	12	7129698	7158945	+	6902	protein_coding	calsyntenin 3 [Source:HGNC Symbol;Acc:HGNC:18371]	-
ENSG00000187555	2677	3359	3433	2745	3547	2913	21.6941453883319	25.4360113613416	23.6781603546912	21.7053917276028	24.8847490312941	21.001578459743	2870.88768230354	3298.74083978585	-0.200365804247594	1.06018966832032e-06	6.07433600926965e-06	USP7	16	8892094	8964514	-	7969	protein_coding	ubiquitin specific peptidase 7 [Source:HGNC Symbol;Acc:HGNC:12630]	-
ENSG00000167522	2803	3056	3361	2794	3458	3198	9.26490551104297	9.43878465719402	9.45510569440146	9.01105006704571	9.89511366174451	9.40402193570067	3025.27475227366	3146.48546738431	-0.0565741188481789	0.157019027028051	0.295339653421012	ANKRD11	16	89267619	89490561	-	19538	protein_coding	ankyrin repeat domain 11 [Source:HGNC Symbol;Acc:HGNC:21316]	-
ENSG00000117525	2673	3478	3753	2572	3369	2824	60.0425476948272	73.0019669668779	71.7494698037314	56.3718414057407	65.5147465794594	56.4341674804501	2779.85786533638	3381.63138392177	-0.282782192604299	1.02474818090015e-09	8.01815977985603e-09	F3	1	94529225	94541800	-	2875	protein_coding	coagulation factor III, tissue factor [Source:HGNC Symbol;Acc:HGNC:3541]	-
ENSG00000134107	3405	2416	2583	3609	2686	3957	57.3090644804642	37.9968823394569	37.0007551561902	59.2685345343945	39.137232532406	59.2501604024041	3773.96810772465	2449.79155107678	0.62366789429933	4.84887680582829e-55	2.10660526589808e-53	BHLHE40	3	4979116	4985323	+	3837	protein_coding	basic helix-loop-helix family member e40 [Source:HGNC Symbol;Acc:HGNC:1046]	bHLH
ENSG00000124193	3374	2486	2696	3625	2767	3699	47.440213496599	32.6623563098944	32.2627529995002	49.7325435597999	33.6812822836745	46.2703905516541	3685.48999542131	2533.49759651015	0.540387922296794	5.02658540317556e-39	1.46612674091371e-37	SRSF6	20	43457928	43464247	+	4593	protein_coding	serine and arginine rich splicing factor 6 [Source:HGNC Symbol;Acc:HGNC:10788]	-
ENSG00000051523	3161	2656	2856	3452	2805	3716	60.8094613688522	47.7440836900228	46.7611133262738	64.7960530039912	46.7151155952778	63.5974413404265	3553.02483043086	2651.96320733239	0.422370462441068	5.26034999474304e-26	1.0117895067288e-24	CYBA	16	88643283	88651152	-	3357	protein_coding	cytochrome b-245 alpha chain [Source:HGNC Symbol;Acc:HGNC:2577]	-
ENSG00000049449	3455	2577	2758	3462	2609	3740	47.7270331815825	33.2640892031334	32.4257946051707	46.6632039380651	31.2009895031739	45.9626718148142	3670.47286773498	2533.86498591912	0.53470534775235	3.32867158310373e-40	1.00387995090433e-38	RCN1	11	32090904	32105755	+	4675	protein_coding	reticulocalbin 1 [Source:HGNC Symbol;Acc:HGNC:9934]	-
ENSG00000135018	2723	3101	3330	3015	3237	3191	24.7086306498504	26.2934536000846	25.7172927400564	26.6943565450004	25.4285523859888	25.7599560490853	3072.02492620673	3083.02724019453	-0.00482308503414757	0.906339557268331	0.950167174016079	UBQLN1	9	83659963	83708203	-	7117	protein_coding	ubiquilin 1 [Source:HGNC Symbol;Acc:HGNC:12508]	-
ENSG00000123983	3233	2707	3050	3148	2910	3527	28.8380001935126	22.5627755348377	23.1547050882855	27.3984039036337	22.4714101340956	27.9886642767351	3411.13512259575	2761.66614908827	0.304458159542618	1.26603918298013e-14	1.42147218628818e-13	ACSL3	2	222860934	222944639	+	7240	protein_coding	acyl-CoA synthetase long chain family member 3 [Source:HGNC Symbol;Acc:HGNC:3570]	-
ENSG00000146701	2658	3282	3427	2738	3469	2998	47.1446373822909	54.3952191826963	51.7334457930306	47.3851075924273	53.2671577808943	47.3070894331272	2888.87462045554	3246.50891209373	-0.168061059204032	1.70845243501159e-05	8.37069833957571e-05	MDH2	7	76048051	76067508	+	3641	protein_coding	malate dehydrogenase 2 [Source:HGNC Symbol;Acc:HGNC:6971]	-
ENSG00000177733	2607	3262	3475	2791	3421	2991	19.294068874893	22.5585707953191	21.8885796476396	20.1545791504839	21.9186483439579	19.6932087150626	2886.88276873047	3239.50399108757	-0.165971262272947	2.33959794370709e-05	0.000112125035934206	HNRNPA0	5	137745651	137754376	-	8726	protein_coding	heterogeneous nuclear ribonucleoprotein A0 [Source:HGNC Symbol;Acc:HGNC:5030]	-
ENSG00000141458	3637	2411	2568	3577	2424	3896	23.2505879109958	14.4023274069922	13.9722271034475	22.3121120456438	13.4153236545635	22.1578114965497	3826.89528034975	2361.55167886746	0.696551294571035	1.99509637028579e-63	1.04451140869063e-61	NPC1	18	23506184	23586898	-	10102	protein_coding	NPC intracellular cholesterol transporter 1 [Source:HGNC Symbol;Acc:HGNC:7897]	-
ENSG00000063245	2808	2967	3271	2876	3243	3270	10.2940862764528	10.163729028575	10.2058979930499	10.2875198520433	10.292373798532	10.6648740374122	3079.12548758716	3021.52907221763	0.0275514409176725	0.477040642712702	0.650360873299637	EPN1	19	55675226	55709858	+	17616	protein_coding	epsin 1 [Source:HGNC Symbol;Acc:HGNC:21604]	-
ENSG00000058668	3964	1907	1991	4078	1939	4555	26.3342348725128	11.8381157805292	11.2574051814416	26.4341520970559	11.1517434416821	26.9210948097519	4333.42146736535	1862.32646331299	1.21913679280362	1.16606045296942e-199	2.55682761440519e-197	ATP2B4	1	203626561	203744081	+	9721	protein_coding	ATPase plasma membrane Ca2+ transporting 4 [Source:HGNC Symbol;Acc:HGNC:817]	-
ENSG00000046604	3000	2840	3282	3029	3140	3122	31.2988663556455	27.6866572475666	29.1424398316805	30.8345582224953	28.3605665619904	28.9772741126514	3154.85214751318	2949.82693741152	0.0960473300045739	0.0229307622454727	0.0601863887806112	DSG2	18	31498043	31549008	+	6190	protein_coding	desmoglein 2 [Source:HGNC Symbol;Acc:HGNC:3049]	-
ENSG00000088930	2726	2983	3337	2786	3366	3198	51.2205598829581	52.3740977581529	53.3647716382823	51.0776239246711	54.753323149263	53.4581846318649	2994.63798906079	3085.69095158192	-0.0429881272298008	0.283935165553153	0.456008928529053	XRN2	20	21303304	21389827	+	3437	protein_coding	5'-3' exoribonuclease 2 [Source:HGNC Symbol;Acc:HGNC:12836]	-
ENSG00000014641	2877	2937	3320	2974	3086	3171	37.2337962823741	35.517814457117	36.5692049847959	37.5551520599079	34.5757237442893	36.5099279370681	3106.77863475862	2977.36637361829	0.0610916854373969	0.125119917724323	0.247504248200588	MDH1	2	63588609	63607197	+	4990	protein_coding	malate dehydrogenase 1 [Source:HGNC Symbol;Acc:HGNC:6970]	-
ENSG00000225733	2850	2948	3159	3019	3017	3351	35.8707822265394	34.6711540630183	33.8396289239622	37.0757721538083	32.873746285255	37.5221480343603	3170.73723048553	2909.99798614387	0.124386838328668	0.0020088531035576	0.0068285617625582	FGD5-AS1	3	14920347	14948424	-	5131	antisense	FGD5 antisense RNA 1 [Source:HGNC Symbol;Acc:HGNC:40410]	-
ENSG00000270647	2305	3371	3847	2427	3631	2756	25.1915530106071	34.4260817581784	35.7837768692022	25.8812288269924	34.354858365948	26.7966499241894	2573.9492526073	3456.35339907724	-0.424867910365768	3.33534539995625e-25	6.22263939583429e-24	TAF15	17	35713791	35864615	+	5909	protein_coding	TATA-box binding protein associated factor 15 [Source:HGNC Symbol;Acc:HGNC:11547]	-
ENSG00000196950	2954	2917	3286	2907	3264	3007	27.5797749032929	25.4484588487453	26.1112560909126	26.4823403194112	26.3820341330694	24.9764627271842	3058.270378307	3015.83035278908	0.0192577882213381	0.655315001632119	0.791693365386451	SLC39A10	2	195575977	195737702	+	6917	protein_coding	solute carrier family 39 member 10 [Source:HGNC Symbol;Acc:HGNC:20861]	-
ENSG00000108588	2938	2904	3238	3024	3025	3203	41.8197097417065	38.6251933154097	39.2270858514356	41.9993059641213	37.2762746737462	40.5605129553807	3156.72442552565	2921.93676801885	0.111218973337594	0.0053414155239372	0.0164796064451484	CCDC47	17	63745250	63776351	-	4537	protein_coding	coiled-coil domain containing 47 [Source:HGNC Symbol;Acc:HGNC:24856]	-
ENSG00000114353	3017	2782	2964	3202	2785	3568	25.4689990383853	21.945148488645	21.2958385163763	26.3747892853605	20.3535265412404	26.7965380776564	3365.31504634583	2721.44818181302	0.307041569088775	2.10751124966641e-13	2.17978882748516e-12	GNAI2	3	50226292	50259355	+	7650	protein_coding	G protein subunit alpha i2 [Source:HGNC Symbol;Acc:HGNC:4385]	-
ENSG00000112473	2884	2946	3234	2912	3125	3215	65.4652736058969	62.4875223440854	62.4792382021875	64.4968057038297	61.4106443792889	64.9253031127538	3101.59421501236	2966.1596032574	0.0644287320693227	0.0919134610102395	0.19385346682232	SLC39A7	6	33200445	33204439	+	2845	protein_coding	solute carrier family 39 member 7 [Source:HGNC Symbol;Acc:HGNC:4927]	-
ENSG00000134287	2889	2867	3253	2995	3202	3110	37.2994009156362	34.588110584999	35.7452514680604	37.7296038741817	35.7893279805239	35.7216886605538	3098.91116192348	2969.41516511392	0.0608897390693991	0.130131473347229	0.255438694075372	ARF3	12	48935723	48957551	-	5002	protein_coding	ADP ribosylation factor 3 [Source:HGNC Symbol;Acc:HGNC:654]	-
ENSG00000137693	2997	2860	3243	2844	3027	3330	30.7411440213952	27.412216112878	28.3113259667071	28.4638720759557	26.8796497293635	30.3874875205153	3155.40694414334	2909.24658333115	0.117186264820811	0.0057343513035841	0.0175755368518665	YAP1	11	102110461	102233423	+	6296	protein_coding	Yes associated protein 1 [Source:HGNC Symbol;Acc:HGNC:16262]	-
ENSG00000147677	2857	2935	3259	2907	3241	3095	28.6765687852197	27.5276971887767	27.8407727039708	28.4703680431097	28.1626733499617	27.6372531214738	3051.51083558604	3006.41179522891	0.021005092209429	0.58959864499377	0.742683265035953	EIF3H	8	116642130	116766925	-	6434	protein_coding	eukaryotic translation initiation factor 3 subunit H [Source:HGNC Symbol;Acc:HGNC:3273]	-
ENSG00000215021	2672	3070	3315	2996	3335	2905	69.0507181386079	74.1335764830838	72.9113697861972	75.5448144963035	74.61145093801	66.7874958093414	2954.98551588688	3098.59995890802	-0.0688899817440889	0.130240367105999	0.255571695317078	PHB2	12	6965327	6970825	-	2499	protein_coding	prohibitin 2 [Source:HGNC Symbol;Acc:HGNC:30306]	-
ENSG00000057019	3255	2733	2950	3152	2774	3427	18.6453682166462	14.6286562392886	14.3820888123726	17.6172162189755	13.7563852477752	17.4643068464352	3388.35361294832	2697.16257552989	0.329001202283944	6.45928237414587e-15	7.41306064589475e-14	DCBLD2	3	98795941	98901689	-	11274	protein_coding	discoidin, CUB and LCCL domain containing 2 [Source:HGNC Symbol;Acc:HGNC:24627]	-
ENSG00000108828	3885	1928	1954	4014	2081	4418	71.663318380512	33.2320974010222	30.6768264519994	72.2460926274562	33.2319536097928	72.5018152234537	4238.29206724489	1902.44941320921	1.15619527339455	5.914463037423e-168	1.05994002011048e-165	VAT1	17	43014605	43025123	-	3501	protein_coding	vesicle amine transport 1 [Source:HGNC Symbol;Acc:HGNC:16919]	-
ENSG00000041357	2468	3195	3603	2529	3652	2819	22.7820791598003	27.5590279313525	28.3069085667497	22.7786580323707	29.184810084032	23.1505095493784	2689.03598623234	3328.48738832429	-0.307871372251574	1.40913810596117e-14	1.5802356208727e-13	PSMA4	15	78540405	78552419	+	6996	protein_coding	proteasome subunit alpha 4 [Source:HGNC Symbol;Acc:HGNC:9533]	-
ENSG00000107566	2804	2981	3265	2977	3197	3028	31.2642099221348	31.0581981295489	30.9836525054312	32.3876462917398	30.859578264048	30.0360346718011	3035.5053319128	3010.02381523816	0.0117111433156263	0.773552202398319	0.871514595194334	ERLIN1	10	100150094	100188334	-	5792	protein_coding	ER lipid raft associated 1 [Source:HGNC Symbol;Acc:HGNC:16947]	-
ENSG00000234741	2614	3106	3478	2776	3307	2937	46.4919044235876	51.62000422552	52.6479311132906	48.1750660845604	50.9194670548294	46.4721726521996	2866.76907008688	3152.11241394445	-0.137079274610961	0.000510079494153742	0.00196301086352208	GAS5	1	173863900	173868882	-	3631	processed_transcript	growth arrest specific 5 [Source:HGNC Symbol;Acc:HGNC:16355]	-
ENSG00000135631	2890	2801	2991	3105	3084	3337	26.4432110193057	23.9482778419049	23.2923195598999	27.7210104583832	24.4291647751088	27.163756702684	3211.00228462056	2829.67528810178	0.182578580153052	5.4859421317411e-06	2.87695524624059e-05	RAB11FIP5	2	73073382	73156721	-	7058	protein_coding	RAB11 family interacting protein 5 [Source:HGNC Symbol;Acc:HGNC:24845]	-
ENSG00000132383	2242	3582	3795	2303	3805	2480	26.3635009290071	39.3584408790668	37.9803736024211	26.4236321987634	38.7346856693831	25.9439698881872	2418.77710528685	3566.01030520976	-0.560028703010852	4.91669184760145e-46	1.72250568901496e-44	RPA1	17	1829702	1900082	+	5492	protein_coding	replication protein A1 [Source:HGNC Symbol;Acc:HGNC:10289]	-
ENSG00000125977	2637	3079	3410	2677	3377	2996	64.1180138666155	69.9559166261806	70.5674280443448	63.5110666566598	71.0851515139642	64.8080594678009	2859.14347426021	3143.98276232933	-0.1369486664734	0.000368964732796044	0.00145416889191217	EIF2S2	20	34088298	34112332	-	2656	protein_coding	eukaryotic translation initiation factor 2 subunit beta [Source:HGNC Symbol;Acc:HGNC:3266]	-
ENSG00000143398	2442	3354	3532	2473	3610	2760	29.1774923129578	37.4464104472655	35.917241716808	28.8308551579193	37.3411257762971	29.3378756264771	2640.9416969652	3347.19526212524	-0.341593970761993	5.69985567641186e-18	7.79984655631162e-17	PIP5K1A	1	151197949	151249536	+	5405	protein_coding	phosphatidylinositol-4-phosphate 5-kinase type 1 alpha [Source:HGNC Symbol;Acc:HGNC:8994]	-
ENSG00000110237	2620	3163	3294	2682	3353	3032	17.0770675138806	19.2644239556878	18.2732408181593	17.0569698504356	18.9201013731994	17.5816033688076	2866.33464111188	3129.16650694076	-0.125971678869062	0.00169585349270881	0.00586297855631735	ARHGEF17	11	73308289	73369388	+	9908	protein_coding	Rho guanine nucleotide exchange factor 17 [Source:HGNC Symbol;Acc:HGNC:21726]	-
ENSG00000134954	2126	3615	3978	2161	3955	2307	19.205073124834	30.5144704681543	30.5842237676386	19.0475260421903	30.9297987540478	18.5403349903442	2271.21678172838	3680.32856158709	-0.696819070335799	4.26781723709392e-70	2.54132835990276e-68	ETS1	11	128458761	128587558	-	7149	protein_coding	ETS proto-oncogene 1, transcription factor [Source:HGNC Symbol;Acc:HGNC:3488]	ETS
ENSG00000106484	3035	2709	3041	3125	2909	3303	40.884497818126	34.0999552149873	34.8655380137719	41.0753334934042	33.9251358198184	39.5845601283717	3259.50714896062	2759.26134453287	0.239941772001038	1.02560831491915e-09	8.02152235562864e-09	MEST	7	130486171	130506465	+	4794	protein_coding	mesoderm specific transcript [Source:HGNC Symbol;Acc:HGNC:7028]	-
ENSG00000133818	2715	3170	3348	2718	3328	2842	50.7774933046651	55.3994581675178	53.2925930012485	49.6000346921275	53.8843493019365	47.2871102294027	2852.27942258907	3140.31393860771	-0.139156667406412	0.000761056035577941	0.00283124997826381	RRAS2	11	14277926	14364506	-	3453	protein_coding	RAS related 2 [Source:HGNC Symbol;Acc:HGNC:17271]	-
ENSG00000080823	1923	3683	4110	2144	3851	2382	11.2938640357645	20.2120247311077	20.5440030797804	12.2862445676904	19.5800903261027	12.4457853154428	2215.99349778627	3711.34289614671	-0.743271803574101	1.93782517195981e-63	1.01738550859118e-61	MOK	14	102224500	102305200	-	10996	protein_coding	MOK protein kinase [Source:HGNC Symbol;Acc:HGNC:9833]	-
ENSG00000089693	2663	3140	3242	2787	3195	3058	45.4844021899383	50.1147772086949	47.1285755965891	46.4471849449088	47.2432850579424	46.467154988661	2927.23645430131	3055.99998253761	-0.0615192259952188	0.131598106796599	0.257666300501629	MLF2	12	6747996	6767475	-	3781	protein_coding	myeloid leukemia factor 2 [Source:HGNC Symbol;Acc:HGNC:7126]	-
ENSG00000198231	2683	3005	3300	2765	3237	3072	20.3342476898368	21.2812309244735	21.2863576763798	20.4471920701065	21.2387052377752	20.7131392757759	2931.20628289989	3041.39669416564	-0.05305296115099	0.166820947328823	0.309466389600338	DDX42	17	63773603	63819317	+	8521	protein_coding	DEAD-box helicase 42 [Source:HGNC Symbol;Acc:HGNC:18676]	-
ENSG00000175216	2164	3394	3842	2284	3955	2414	16.3681315941473	23.9882474860571	24.7331363014395	16.8565640584566	25.8980008541447	16.2441276881239	2362.689849945	3563.91057631641	-0.59349438601838	1.31802516635602e-44	4.45024511785207e-43	CKAP5	11	46743048	46846308	-	8538	protein_coding	cytoskeleton associated protein 5 [Source:HGNC Symbol;Acc:HGNC:28959]	-
ENSG00000103353	2981	2776	3116	2920	3028	3226	22.3358815234656	19.4359339427847	19.8709462715391	21.3478959285578	19.6415109579667	21.504173812883	3142.99143563311	2842.15541375054	0.144773917971562	0.000248657574870513	0.00101145348765531	UBFD1	16	23557362	23574389	+	8619	protein_coding	ubiquitin family domain containing 1 [Source:HGNC Symbol;Acc:HGNC:30565]	-
ENSG00000131236	2608	2976	3151	2895	3235	3177	44.1595765591409	47.086354875534	45.4093928587756	47.8296260666232	47.420868072836	47.8576980714685	2983.68189736256	2985.16929329614	-0.000117594533639304	0.997819651096319	0.998730608298866	CAP1	1	40040233	40072649	+	3814	protein_coding	cyclase associated actin cytoskeleton regulatory protein 1 [Source:HGNC Symbol;Acc:HGNC:20040]	-
ENSG00000233927	2608	2914	3058	3161	2967	3307	79.4830698426444	82.9853488504648	79.3203286855436	93.9988727141011	78.2821046047655	89.6640842918774	3119.22539911554	2851.82919064964	0.129899232036674	0.0122762689866844	0.0346464417586045	RPS28	19	8321158	8323340	+	2119	protein_coding	ribosomal protein S28 [Source:HGNC Symbol;Acc:HGNC:10418]	-
ENSG00000189067	2685	2998	3142	2840	3086	3254	34.26823805407	35.7539431241015	34.1297922454951	35.3668947035168	34.0974034553367	36.947266325446	3016.85886312267	2943.22911625591	0.0365521288270725	0.387282164560896	0.567378454380722	LITAF	16	11547722	11636381	-	5060	protein_coding	lipopolysaccharide induced TNF factor [Source:HGNC Symbol;Acc:HGNC:16841]	zf-LITAF-like
ENSG00000140443	2794	3018	3307	2673	3172	3032	12.9428666470507	13.0637584457497	13.0382183093198	12.0818694246945	12.7208213929627	12.4954111023704	2926.02104326428	3027.6087087929	-0.0492935580790033	0.227086896652173	0.389190398142823	IGF1R	15	98648539	98964530	+	13941	protein_coding	insulin like growth factor 1 receptor [Source:HGNC Symbol;Acc:HGNC:5465]	-
ENSG00000029363	2982	2658	3144	2998	2926	3286	20.2011478910099	16.8255092180668	18.127208294721	19.8166911907557	17.1601323173334	19.8040149459089	3190.13047946511	2779.03106342959	0.198489727974748	1.49746057786367e-06	8.40652718380215e-06	BCLAF1	6	136256627	136289851	-	9533	protein_coding	BCL2 associated transcription factor 1 [Source:HGNC Symbol;Acc:HGNC:16863]	Others
ENSG00000198176	2356	3284	3614	2539	3534	2648	40.6710682828875	52.9734518772043	53.0980315010734	42.7665383775784	52.8146906634656	40.6673198896111	2597.14211504013	3325.00880966157	-0.356616846950602	4.21483856011705e-19	6.07549583012078e-18	TFDP1	13	113584721	113641470	+	3741	protein_coding	transcription factor Dp-1 [Source:HGNC Symbol;Acc:HGNC:11749]	E2F
ENSG00000186522	2637	3040	3567	2599	3324	2772	41.224266480206	44.408000775808	47.4597990627745	39.6442485903787	44.9864500452711	38.552567862099	2759.65749689511	3162.51408377214	-0.197390707922473	4.06884714989876e-06	2.16116196009727e-05	SEPT10	2	109542982	109614206	-	4131	protein_coding	septin 10 [Source:HGNC Symbol;Acc:HGNC:14349]	-
ENSG00000111540	2928	2709	2930	3113	2891	3368	28.7022196653994	24.8140839861337	24.4451108313585	29.7751965082139	24.5341154536486	29.372017052272	3237.51313530685	2719.50316043926	0.251771032778616	1.12632745130536e-10	9.54204138064972e-10	RAB5B	12	55973913	55996683	+	6588	protein_coding	RAB5B, member RAS oncogene family [Source:HGNC Symbol;Acc:HGNC:9784]	-
ENSG00000166147	3390	2422	2441	3254	2585	3847	13.6343140373565	9.10232975162041	8.35567140979228	12.7697456628572	9.00061206401622	13.7648999246116	3608.06186703283	2376.5692296955	0.602973595267693	1.1227076672653e-40	3.45297450536149e-39	FBN1	15	48408306	48645849	-	16057	protein_coding	fibrillin 1 [Source:HGNC Symbol;Acc:HGNC:3603]	-
ENSG00000164062	2600	3040	3196	2913	2998	3093	35.9623013584464	39.2909512111507	37.6236458276278	39.313862727565	35.8991080375729	38.0602227252143	2960.13979706626	2946.48830306568	0.00724073645076044	0.873865590220369	0.932410255058571	APEH	3	49674002	49683963	+	4669	protein_coding	acylaminoacyl-peptide hydrolase [Source:HGNC Symbol;Acc:HGNC:586]	-
ENSG00000166750	3034	2520	2979	3115	2779	3384	18.2963584411102	14.2001998146005	15.2897211677611	18.3289775227682	14.5082667416782	18.1550193086809	3281.65368504873	2635.74075344466	0.315696731638758	1.54261370665875e-14	1.725764361627e-13	SLFN5	17	35243036	35273655	+	10709	protein_coding	schlafen family member 5 [Source:HGNC Symbol;Acc:HGNC:28286]	-
ENSG00000112531	2918	2876	3260	2737	2927	3088	10.8500934599942	9.99267826313186	10.3168180293087	9.93011077247939	9.42212399998744	10.2151032476499	3011.37433101697	2888.59977354882	0.0597986696887943	0.19232996991536	0.344181082984395	QKI	6	163414000	163578596	+	17368	protein_coding	QKI, KH domain containing RNA binding [Source:HGNC Symbol;Acc:HGNC:21100]	-
ENSG00000169180	2375	3351	3511	2500	3579	2484	21.7094814348164	28.6223372717387	27.3147131507378	22.2975398462709	28.3220989456413	20.2001551288037	2537.55066738308	3330.03057706896	-0.392633893165268	6.63251219416526e-19	9.46529573314335e-18	XPO6	16	28097979	28211920	-	7065	protein_coding	exportin 6 [Source:HGNC Symbol;Acc:HGNC:19733]	-
ENSG00000205542	2899	2681	3073	2981	2760	3399	109.804928634888	94.8888676262226	99.0640679295846	110.170849684563	90.5025054395406	114.536012828851	3190.47098050938	2713.04884837768	0.234102633446683	6.05064829444275e-08	4.00610951729392e-07	TMSB4X	X	12975108	12977227	+	1705	protein_coding	thymosin beta 4 X-linked [Source:HGNC Symbol;Acc:HGNC:11881]	-
ENSG00000168066	2616	2971	3208	2759	3221	2997	28.2888923225956	30.0210367421678	29.5251791422327	29.1112603053825	30.1541318353643	28.8324948570408	2880.78272203505	2996.6285323262	-0.0567013626436216	0.147023590161858	0.28067455428011	SF1	11	64764606	64778786	-	5972	protein_coding	splicing factor 1 [Source:HGNC Symbol;Acc:HGNC:12950]	-
ENSG00000091972	3283	2409	2758	3301	2469	3549	70.8846944544931	48.6030160605186	50.6822433230268	69.5437679525105	46.1509431084358	68.1718163953425	3490.1997435779	2433.36873545323	0.52002558576089	1.374739671073e-33	3.46248621479169e-32	CD200	3	112332347	112362812	+	2991	protein_coding	CD200 molecule [Source:HGNC Symbol;Acc:HGNC:7203]	-
ENSG00000026025	2867	2715	2970	2955	2942	3308	35.8958595398556	31.7637178336413	31.6484971664189	36.0998380524301	31.8887307854644	36.8467716080374	3140.49935198687	2749.7773679898	0.191935938931434	7.77078052836931e-07	4.53165855718859e-06	VIM	10	17228259	17237593	+	5158	protein_coding	vimentin [Source:HGNC Symbol;Acc:HGNC:12692]	-
ENSG00000186298	2527	2979	3521	2557	3328	2803	23.6307045268671	26.0307548708258	28.0231809972216	23.3309949793543	26.9421746509682	23.3191009804743	2715.07767112423	3129.029971133	-0.205231259789902	7.14281664618504e-07	4.19168188449612e-06	PPP1CC	12	110719680	110742939	-	6906	protein_coding	protein phosphatase 1 catalytic subunit gamma [Source:HGNC Symbol;Acc:HGNC:9283]	-
ENSG00000178202	2500	3281	3477	2388	3360	2708	32.3352664966696	39.6540452293181	38.2755205120515	30.1371279956101	37.6230166553494	31.1603533132678	2615.22054519857	3227.45507973595	-0.303338186503323	6.294136922942e-13	6.30022148065484e-12	KDELC2	11	108472105	108498432	-	4993	protein_coding	KDEL motif containing 2 [Source:HGNC Symbol;Acc:HGNC:28496]	-
ENSG00000169398	2415	3108	3472	2474	3513	2730	11.3491985232764	13.6481535272367	13.8869781791769	11.3443301539921	14.2923653404544	11.4137401810547	2621.89849066052	3215.3688948486	-0.294512208976943	1.3720517601244e-13	1.43988179646388e-12	PTK2	8	140657900	141002216	-	13742	protein_coding	protein tyrosine kinase 2 [Source:HGNC Symbol;Acc:HGNC:9611]	-
ENSG00000170876	2977	2702	2801	2971	2952	3303	53.8226883745133	45.6474716688589	43.1002351269953	52.410741947403	46.2041309904408	53.1266464880778	3184.27058717419	2696.55472280152	0.240056616916066	6.38585831083479e-09	4.64376227847596e-08	TMEM43	3	14124940	14143679	+	3572	protein_coding	transmembrane protein 43 [Source:HGNC Symbol;Acc:HGNC:28472]	-
ENSG00000100813	2735	2980	3237	2694	3150	2909	19.3881760994458	19.7397078322871	19.5300026950909	18.6340956585492	19.3316124615971	18.3459676604411	2872.57801378727	2986.37803368965	-0.0563724956626733	0.161041612672324	0.301324523339701	ACIN1	14	23058564	23095614	-	9110	protein_coding	apoptotic chromatin condensation inducer 1 [Source:HGNC Symbol;Acc:HGNC:17066]	-
ENSG00000221978	2783	2808	3036	3040	2800	3205	26.2373903634766	24.7371330668102	24.3606670743938	27.9648257986726	22.8530075620632	26.8814531325693	3107.01213783202	2757.05372987394	0.172690061123023	7.43401132656622e-05	0.000329500839725425	CCNL2	1	1385711	1399328	-	6850	protein_coding	cyclin L2 [Source:HGNC Symbol;Acc:HGNC:20570]	-
ENSG00000067048	2503	2953	3418	2694	3130	2957	28.1707433950179	31.0560156096911	32.7408157077831	29.5846307858806	30.4971809885485	29.6077946489207	2804.19303933228	3026.66005023629	-0.110022516645087	0.00997272434997287	0.0288262463453465	DDX3Y	Y	12904108	12920478	+	5738	protein_coding	DEAD-box helicase 3 Y-linked [Source:HGNC Symbol;Acc:HGNC:2699]	-
ENSG00000162736	3478	2200	2427	3508	2302	3729	53.7986155668462	31.7986757524975	31.9515019035796	52.9458848863018	30.8265372407105	51.3158093405515	3691.46107509247	2208.81676182522	0.740638532755194	2.71046725951437e-74	1.79778251896188e-72	NCSTN	1	160343272	160358952	+	4175	protein_coding	nicastrin [Source:HGNC Symbol;Acc:HGNC:17091]	-
ENSG00000065427	2311	3227	3395	2496	3515	2667	36.714481354283	47.9050445910284	45.9047059164834	38.691283548212	48.3437886863001	37.6944790067987	2571.83484500273	3232.49015919288	-0.329588271774076	1.94158367797004e-15	2.30345236091697e-14	KARS	16	75627474	75648643	-	4065	protein_coding	lysyl-tRNA synthetase [Source:HGNC Symbol;Acc:HGNC:6215]	-
ENSG00000116459	2652	2870	3152	2669	3269	2955	50.625523128418	51.1944323939703	51.2108744661706	49.7136536385586	54.0242599325023	50.1846346485279	2848.56536202996	2960.32794660537	-0.05569676173758	0.171198144736185	0.315919903128021	ATP5PB	1	111448864	111462773	+	3383	protein_coding	ATP synthase peripheral stalk-membrane subunit b [Source:HGNC Symbol;Acc:HGNC:840]	-
ENSG00000204463	2660	2763	3106	2770	2998	3262	32.350806911001	31.3999673951231	32.1502912161104	32.8711088262534	31.5655245626042	35.2943115489463	2985.72418121513	2825.30991765873	0.080266745639733	0.0618577124407081	0.139796779976951	BAG6	6	31639028	31652705	-	5310	protein_coding	BCL2 associated athanogene 6 [Source:HGNC Symbol;Acc:HGNC:13919]	-
ENSG00000116288	2479	3077	3582	2666	3070	2678	66.789238939792	77.4644239176935	82.1363743277414	70.084377019786	71.6054774608749	64.1885873592368	2695.98490452559	3100.17804861817	-0.201970425708987	5.9103646904085e-05	0.000267048186908688	PARK7	1	7954291	7985505	+	2397	protein_coding	Parkinsonism associated deglycase [Source:HGNC Symbol;Acc:HGNC:16369]	-
ENSG00000182199	2577	2937	3139	2638	3220	3034	34.3990585313977	36.633711066766	35.6618141577409	34.3588036344505	37.2105347395934	36.0300605327993	2835.93374125944	2963.62331007999	-0.0629869343771381	0.124192963160585	0.245957756602591	SHMT2	12	57229327	57234935	+	4838	protein_coding	serine hydroxymethyltransferase 2 [Source:HGNC Symbol;Acc:HGNC:10852]	-
ENSG00000165476	3037	2685	3009	2893	2660	3233	37.3722260915759	30.8740282316231	31.5142040122147	34.7363125234165	28.3376422847039	35.393797155415	3155.95434256038	2663.44647908346	0.244658496740722	1.63892071868265e-07	1.04102022627952e-06	REEP3	10	63521363	63625123	+	5248	protein_coding	receptor accessory protein 3 [Source:HGNC Symbol;Acc:HGNC:23711]	-
ENSG00000138759	2680	3020	3227	2557	3186	2839	9.12839581130582	9.6119486772479	9.35488844912598	8.49809342444204	9.39470920613366	8.60284976808132	2781.92017393582	3008.06504864266	-0.112930138419592	0.00681119925998627	0.0204786468474954	FRAS1	4	78057570	78544269	+	18960	protein_coding	Fraser extracellular matrix complex subunit 1 [Source:HGNC Symbol;Acc:HGNC:19185]	-
ENSG00000140943	2910	2752	2891	3013	2798	3143	18.3559077221335	16.2209444727262	15.5206872323965	18.5444139319747	15.2794769778128	17.6378049318667	3123.44832678033	2692.94184514288	0.213961642206187	2.97130432187354e-07	1.82332758910887e-06	MBTPS1	16	84053761	84116906	-	10238	protein_coding	membrane bound transcription factor peptidase, site 1 [Source:HGNC Symbol;Acc:HGNC:15456]	-
ENSG00000221869	2843	2680	2905	2997	2613	3442	84.297944740424	74.2539825934332	73.3105102226194	86.7077613745951	67.0744990495454	90.7963248316061	3189.70024252944	2615.08301495779	0.287302753193972	6.56284785661128e-10	5.21168974654968e-09	CEBPD	8	47736909	47739086	-	2178	protein_coding	CCAAT enhancer binding protein delta [Source:HGNC Symbol;Acc:HGNC:1835]	C/EBP
ENSG00000132466	2479	3055	3230	2505	3482	2728	13.2946193106362	15.3093032235546	14.7428647120481	13.1080537495376	16.166129275751	13.0155049733031	2655.30341640067	3113.37582323828	-0.229731896379098	1.1075695680249e-07	7.13052905314268e-07	ANKRD17	4	73073376	73258798	-	12042	protein_coding	ankyrin repeat domain 17 [Source:HGNC Symbol;Acc:HGNC:23575]	-
ENSG00000171858	2356	2949	3161	2811	3284	2917	148.729683720706	173.957025133489	169.834862092102	173.146739608244	179.474775279862	163.823452692831	2779.47396897138	2994.45426911992	-0.107151393929926	0.0310244818139812	0.0779291498718303	RPS21	20	62387116	62388520	+	1023	protein_coding	ribosomal protein S21 [Source:HGNC Symbol;Acc:HGNC:10409]	-
ENSG00000010256	2442	3036	3233	2627	3244	2895	48.7343467093748	56.6155965228721	54.9130002254445	51.1541256674321	56.0464663428871	51.3990786866066	2738.61315848416	3033.45033738448	-0.14695822294203	0.000314053325994705	0.00125231619381457	UQCRC1	3	48599002	48610976	-	3236	protein_coding	ubiquinol-cytochrome c reductase core protein 1 [Source:HGNC Symbol;Acc:HGNC:12585]	-
ENSG00000117906	2480	3094	3517	2417	3337	2625	15.9854661875365	18.6354020134063	19.294164302233	15.2013227530335	18.6212029539248	15.0529011769996	2591.54214668699	3169.43521068194	-0.29102571777202	2.37140277676785e-12	2.29006243281861e-11	RCN2	15	76931619	76954392	+	10019	protein_coding	reticulocalbin 2 [Source:HGNC Symbol;Acc:HGNC:9935]	-
ENSG00000055208	2577	2882	3262	2706	3118	2918	27.6909559359238	28.9375885789263	29.8323499907492	28.3715084227371	29.0053120639895	27.894982603084	2822.62172898449	2950.97503165541	-0.0643261440386088	0.104512543509123	0.214432495147847	TAB2	6	149218641	149411613	+	6010	protein_coding	TGF-beta activated kinase 1 (MAP3K7) binding protein 2 [Source:HGNC Symbol;Acc:HGNC:17075]	-
ENSG00000103365	2812	2732	2890	2910	2942	3164	22.0628044979932	20.0295377508842	19.2984852301774	22.2776559995364	19.9832430313966	22.085088935438	3058.48772418343	2730.91875872162	0.163620233871378	3.5943828313183e-05	0.000168068507802585	GGA2	16	23463542	23521995	-	8231	protein_coding	golgi associated, gamma adaptin ear containing, ARF binding protein 2 [Source:HGNC Symbol;Acc:HGNC:16064]	-
ENSG00000164741	2123	3319	3859	2117	3683	2306	10.7162207117943	15.6546635899676	16.5785450201919	10.4266217274483	16.0942697450225	10.3554323515868	2254.30201145872	3458.75234082767	-0.618170923054951	4.48417031617941e-50	1.73394121064216e-48	DLC1	8	13083361	13604610	-	12794	protein_coding	DLC1 Rho GTPase activating protein [Source:HGNC Symbol;Acc:HGNC:2897]	-
ENSG00000166130	2717	2755	3199	2580	3039	3100	42.1484132523427	39.9353987879911	42.236294555909	39.0519209277802	40.8131572673041	42.7829337694943	2887.27715687752	2864.02637778528	0.0117059358977026	0.792547489262068	0.88448339437688	IKBIP	12	98613405	98645113	-	4163	protein_coding	IKBKB interacting protein [Source:HGNC Symbol;Acc:HGNC:26430]	-
ENSG00000166888	3243	2319	2341	3294	2430	3758	28.6973035548784	19.175192074256	17.6309427594597	28.4412606210907	18.6156548454725	29.5847699164277	3540.45280698486	2262.57711250759	0.646768602562775	1.27030238705015e-51	5.09159051394424e-50	STAT6	12	57095408	57132139	-	7298	protein_coding	signal transducer and activator of transcription 6 [Source:HGNC Symbol;Acc:HGNC:11368]	STAT
ENSG00000119707	2383	3179	3569	2323	3299	2594	12.9769901586099	16.1765271928787	16.5415598144609	12.343270510812	15.5528559634828	12.5671610894287	2513.40286782509	3202.23232047043	-0.3496112948714	9.91057576852089e-17	1.26342894099653e-15	RBM25	14	73058436	73123898	+	11859	protein_coding	RNA binding motif protein 25 [Source:HGNC Symbol;Acc:HGNC:23244]	-
ENSG00000007168	2701	2816	2918	2869	3054	2978	21.4630939413742	20.9095758854862	19.7348126847262	22.2448455494471	21.0094496694267	21.0527926455821	2944.15719604214	2802.91135582786	0.0709095311739479	0.0955877904019834	0.199996097610257	PAFAH1B1	17	2593210	2685615	+	8127	protein_coding	platelet activating factor acetylhydrolase 1b regulatory subunit 1 [Source:HGNC Symbol;Acc:HGNC:8574]	-
ENSG00000159176	2001	3393	3592	2246	3673	2411	12.524187680611	19.8440891472905	19.1345734464476	13.7165008453277	19.9022101774945	13.4250825917713	2289.44602789662	3398.51152483954	-0.569367888090888	1.01871436225546e-38	2.94368965639029e-37	CSRP1	1	201483530	201509456	-	10318	protein_coding	cysteine and glycine rich protein 1 [Source:HGNC Symbol;Acc:HGNC:2469]	-
ENSG00000108883	2225	3231	3440	2328	3609	2468	13.8496855132439	18.7928083970486	18.2241934994052	14.139171973566	19.4479881031559	13.6669727757785	2417.59130543416	3277.07473417193	-0.439002177222147	9.97048878443124e-26	1.9020467754783e-24	EFTUD2	17	44849943	44899662	-	10375	protein_coding	elongation factor Tu GTP binding domain containing 2 [Source:HGNC Symbol;Acc:HGNC:30858]	-
ENSG00000155366	2893	2641	2801	3002	2737	3223	46.3828012306358	39.5659659221014	38.220963225826	46.9624052909374	37.9892954343669	45.9712299091193	3139.14085888768	2608.7221751099	0.267218976378286	2.30008635100287e-11	2.06498118545239e-10	RHOC	1	112701106	112707434	-	4028	protein_coding	ras homolog family member C [Source:HGNC Symbol;Acc:HGNC:669]	-
ENSG00000109790	2981	2551	2697	3036	2750	3281	37.4247594966466	29.9262522268921	28.8176105136838	37.1903198542933	29.8887420816461	36.6454914036755	3201.55692461488	2550.43028982006	0.328067367055013	2.18190109441391e-16	2.73294842726387e-15	KLHL5	4	39045039	39126857	+	5144	protein_coding	kelch like family member 5 [Source:HGNC Symbol;Acc:HGNC:6356]	-
ENSG00000131504	2434	3041	3345	2529	3201	2742	21.3135872539064	24.8826842602135	24.9294144767805	21.6080666568766	24.2660759739577	21.3609569688509	2652.00608947561	3056.12618626421	-0.204585035110957	2.34013402718872e-07	1.45578831771507e-06	DIAPH1	5	141515016	141619055	-	7375	protein_coding	diaphanous related formin 1 [Source:HGNC Symbol;Acc:HGNC:2876]	-
ENSG00000125966	3008	2569	2643	3128	2525	3397	44.0092031480342	35.1216255801884	32.9111315984143	44.6543242660165	31.9819512626493	44.2159028531162	3281.02145950583	2469.53500629999	0.410496260604204	1.3304374057994e-21	2.14133785572446e-20	MMP24	20	35226654	35277000	+	4414	protein_coding	matrix metallopeptidase 24 [Source:HGNC Symbol;Acc:HGNC:7172]	-
ENSG00000159348	4039	1482	1572	4153	1513	4509	57.9126546989861	19.8560407332084	19.1836896840115	58.1022105030855	18.7809021364819	57.5171201190601	4372.16861071793	1456.80091330325	1.58600389987179	0	0	CYB5R1	1	202961869	202967280	-	4504	protein_coding	cytochrome b5 reductase 1 [Source:HGNC Symbol;Acc:HGNC:13397]	-
ENSG00000100664	2691	2694	3153	2757	3088	2885	20.4332468570343	19.1146392813013	20.376408262756	20.4263869310445	20.2991978818682	19.4888753947294	2871.17622174214	2844.61593639414	0.0125434291870984	0.768617938027056	0.868106964546617	EIF5	14	103333544	103345025	+	8505	protein_coding	eukaryotic translation initiation factor 5 [Source:HGNC Symbol;Acc:HGNC:3299]	-
ENSG00000008018	2633	2786	2932	2818	3039	3058	75.3719525056482	74.5220597495491	71.4336516260459	78.7101970534009	75.3125769963595	77.8777983209784	2927.32594890485	2792.39760200324	0.0684348516085096	0.0976830728132374	0.203330032509841	PSMB1	6	170535117	170553341	-	2256	protein_coding	proteasome subunit beta 1 [Source:HGNC Symbol;Acc:HGNC:9537]	-
ENSG00000086232	2518	2937	3142	2515	3229	2917	29.2995361287063	31.9340349803628	31.1165313085055	28.5544705816193	32.5275209596287	30.196647226084	2733.66034944898	2967.36044204836	-0.117886377774809	0.00439657502598638	0.0138347738197424	EIF2AK1	7	6022244	6059230	-	5550	protein_coding	eukaryotic translation initiation factor 2 alpha kinase 1 [Source:HGNC Symbol;Acc:HGNC:24921]	-
ENSG00000173692	2373	3025	3324	2530	3329	2660	29.544693724404	35.1926495067825	35.2227084435843	30.735011459817	35.8817363389685	29.4632511633424	2603.96777164719	3084.30008342027	-0.244456288549071	1.31951025251243e-09	1.02088136514432e-08	PSMD1	2	231056864	231172827	+	5187	protein_coding	proteasome 26S subunit, non-ATPase 1 [Source:HGNC Symbol;Acc:HGNC:9554]	-
ENSG00000175390	2604	2783	3097	2731	3090	2908	17.8312273374589	17.8073089971738	18.0493447944419	18.2470667809128	18.3179402488151	17.7154397250397	2837.97404614226	2858.06693200692	-0.010475410564824	0.792539518919091	0.88448339437688	EIF3F	11	7970251	8001862	+	9431	protein_coding	eukaryotic translation initiation factor 3 subunit F [Source:HGNC Symbol;Acc:HGNC:3275]	-
ENSG00000197930	3690	1995	2240	3417	2269	3601	31.5713008441943	15.949748589453	16.3115077814459	28.5260864160313	16.8065475236819	27.4098405546413	3694.83289960604	2071.79841789381	0.833814291617011	3.12780750661818e-62	1.61484975923406e-60	ERO1A	14	52639916	52695900	-	7548	protein_coding	endoplasmic reticulum oxidoreductase 1 alpha [Source:HGNC Symbol;Acc:HGNC:13280]	-
ENSG00000127616	2041	3428	3704	2047	3561	2399	8.3538958206636	13.1108755431086	12.9031874671798	8.17513620538627	12.618156961553	8.73561681484815	2229.89391641301	3409.73479723522	-0.611940887784359	8.09735817233694e-48	3.01234653924183e-46	SMARCA4	19	10960825	11079426	+	15778	protein_coding	SWI/SNF related, matrix associated, actin dependent regulator of chromatin, subfamily a, member 4 [Source:HGNC Symbol;Acc:HGNC:11100]	-
ENSG00000162613	2595	2882	3087	2606	2977	3012	29.5773182265003	30.6944771195459	29.9459462053532	28.9819062583998	29.3750197959631	30.5417330361411	2824.0860534605	2853.07099481689	-0.0141097519257389	0.73236298820465	0.844821524674027	FUBP1	1	77944055	77979110	-	5666	protein_coding	far upstream element binding protein 1 [Source:HGNC Symbol;Acc:HGNC:4004]	Others
ENSG00000134247	2824	2581	2841	3030	2779	3104	28.7112568882159	24.5199933692533	24.5832175851742	30.0580806430812	24.4598596562708	28.075435554389	3085.8382564253	2613.90213233251	0.239112865398902	7.36259898927703e-09	5.31464446019153e-08	PTGFRN	1	116910057	116990358	+	6352	protein_coding	prostaglandin F2 receptor inhibitor [Source:HGNC Symbol;Acc:HGNC:9601]	-
ENSG00000165458	2284	3188	3218	2370	3434	2660	22.6262780887387	29.5107444252581	27.1320769127571	22.9084903858231	29.4506722975509	23.4431483025398	2515.41727812455	3139.57091694743	-0.319138583515031	5.30239958582629e-13	5.33330401946198e-12	INPPL1	11	72223701	72239105	+	6519	protein_coding	inositol polyphosphate phosphatase like 1 [Source:HGNC Symbol;Acc:HGNC:6080]	-
ENSG00000165672	2525	3079	3286	2479	3122	2656	47.7215351109307	54.3760358674673	52.8567627687569	45.7152031648192	51.0815213658613	44.6579076456491	2639.61631708618	3026.10618621494	-0.197363601764006	4.3710962084418e-06	2.31641999240655e-05	PRDX3	10	119167703	119178833	-	3417	protein_coding	peroxiredoxin 3 [Source:HGNC Symbol;Acc:HGNC:9354]	-
ENSG00000214078	2635	2797	3065	2719	3032	2876	47.1641587697441	46.7809213279701	46.6919412900393	47.4866775608431	46.9827649526848	45.7970635183639	2834.65861393158	2834.81458246532	-0.000412631231232431	0.991726728987529	0.995281187981289	CPNE1	20	35626031	35664956	-	3608	protein_coding	copine 1 [Source:HGNC Symbol;Acc:HGNC:2314]	-
ENSG00000173852	2690	2752	3084	2657	3036	2899	27.6712622690076	26.4526966409319	27.0004522670399	26.6685466849279	27.0368666696175	26.5303013681002	2840.0653391625	2826.71684853969	0.00631820902330117	0.875504608530129	0.93345088346116	DPY19L1	7	34928876	35038271	-	6278	protein_coding	dpy-19 like C-mannosyltransferase 1 [Source:HGNC Symbol;Acc:HGNC:22205]	-
ENSG00000108861	3237	2247	2371	3372	2277	3605	41.708986707506	27.0542091649335	26.0015041757953	42.3941185406931	25.3996581631871	41.3246787441154	3516.60667746496	2199.64568082117	0.677234473102903	1.28798503363529e-60	6.36749736257148e-59	DUSP3	17	43766121	43778988	-	5012	protein_coding	dual specificity phosphatase 3 [Source:HGNC Symbol;Acc:HGNC:3069]	-
ENSG00000002586	2776	2483	2840	3174	2600	3235	36.4971628725742	30.504309220014	31.7788343129767	40.7171779926817	29.5931294119609	37.8382642815869	3161.3588772626	2524.53102399216	0.324422713354007	4.55533587026656e-12	4.3295435976557e-11	CD99	X	2691133	2741309	+	4912	protein_coding	CD99 molecule (Xg blood group) [Source:HGNC Symbol;Acc:HGNC:7082]	-
[truncated: 57,631 more rows]
