# Supplementary material for: A Transcriptome Sequencing Study on Genome-Wide Gene Expression Differences of Lung Cancer Cells Modulated by Fucoidan
Source: Front Bioeng Biotechnol. 2022 Mar 1;10:844924. doi: 10.3389/fbioe.2022.844924 (PMC8923512; doi:10.3389/fbioe.2022.844924)
Supplement: Supplementary file 9 [file DataSheet7.ZIP › Figure 4-raw data/cluster1_heatmap.xls]

gene_id	A1	A2	A3	B1	B2	B3	gene_name	gene_chr	gene_start	gene_end	gene_strand	gene_length	gene_biotype	gene_description	tf_family
ENSG00000124107	2945.03276666777	2877.53521461178	2827.7848543096	8816.61807831441	8372.7529118648	8775.22646387238	SLPI	20	45252239	45254564	-	596	protein_coding	secretory leukocyte peptidase inhibitor [Source:HGNC Symbol;Acc:HGNC:11092]	-
ENSG00000099194	355.406309476697	363.20796312345	354.405782143319	886.704287650585	921.25854904115	886.669399325739	SCD	10	100347124	100364834	+	5362	protein_coding	stearoyl-CoA desaturase [Source:HGNC Symbol;Acc:HGNC:10571]	-
ENSG00000198938	2692.72390851541	2544.27430584416	2455.00994920486	5559.99969235961	5425.13137896869	5327.25833478622	MT-CO3	MT	9207	9990	+	784	protein_coding	mitochondrially encoded cytochrome c oxidase III [Source:HGNC Symbol;Acc:HGNC:7422]	-
ENSG00000112096	76.1488475378773	79.2211591657643	80.0948105822346	209.34111191727	219.148312497691	209.74840806051	SOD2	6	159669057	159745186	-	16493	protein_coding	superoxide dismutase 2 [Source:HGNC Symbol;Acc:HGNC:11180]	-
ENSG00000166710	217.700970713636	215.164092457284	217.776252118509	462.899282040066	464.670003021925	458.265757311381	B2M	15	44711487	44718877	+	6079	protein_coding	beta-2-microglobulin [Source:HGNC Symbol;Acc:HGNC:914]	-
ENSG00000087086	1250.29442069867	1314.05484114081	1255.9076070069	3098.39482554363	2956.85167281933	3099.92831987926	FTL	19	48965301	48966878	+	878	protein_coding	ferritin light chain [Source:HGNC Symbol;Acc:HGNC:3999]	-
ENSG00000125730	110.728948859759	110.806798238692	111.346889572681	333.200860951743	332.662965082664	328.666493745432	C3	19	6677704	6730562	-	8328	protein_coding	complement C3 [Source:HGNC Symbol;Acc:HGNC:1318]	-
ENSG00000135480	610.346533954778	638.379533391361	603.19349168285	240.920608888207	231.497111066251	240.270905648111	KRT7	12	52232520	52252186	+	4093	protein_coding	keratin 7 [Source:HGNC Symbol;Acc:HGNC:6445]	-
ENSG00000197746	327.923725135505	338.167947874127	332.295208466584	752.769103195307	740.127806868911	722.592374853383	PSAP	10	71816298	71851375	-	3239	protein_coding	prosaposin [Source:HGNC Symbol;Acc:HGNC:9498]	-
ENSG00000071967	182.047460652147	182.201508444185	185.949348531622	427.041087385605	432.833187872456	415.859616388624	CYBRD1	2	171522247	171558133	+	5176	protein_coding	cytochrome b reductase 1 [Source:HGNC Symbol;Acc:HGNC:20797]	-
ENSG00000243566	310.269772928781	325.410433330351	319.452163492399	716.569784669411	653.301904209219	707.086460151115	UPK3B	7	76510428	76516521	+	2660	protein_coding	uroplakin 3B [Source:HGNC Symbol;Acc:HGNC:21444]	-
ENSG00000134871	93.5368534832154	95.983703339424	92.2333522677245	40.6629322909471	40.3553833330028	41.8638392404407	COL4A2	13	110305812	110513209	+	19293	protein_coding	collagen type IV alpha 2 chain [Source:HGNC Symbol;Acc:HGNC:2203]	-
ENSG00000142156	159.604818838897	165.438273962048	159.408844711668	339.335329244773	332.315620780667	339.569346163208	COL6A1	21	45981737	46005050	+	5343	protein_coding	collagen type VI alpha 1 chain [Source:HGNC Symbol;Acc:HGNC:2211]	-
ENSG00000128510	130.165368790896	125.630258996442	122.134408855329	472.532675538321	463.448751034868	464.112084997175	CPA4	7	130293134	130324180	+	3958	protein_coding	carboxypeptidase A4 [Source:HGNC Symbol;Acc:HGNC:15740]	-
ENSG00000167996	143.543745000403	150.922488943332	144.666214396475	1012.30294882393	990.714374800346	1032.49028970212	FTH1	11	61959718	61967660	-	2030	protein_coding	ferritin heavy chain 1 [Source:HGNC Symbol;Acc:HGNC:3976]	-
ENSG00000152952	87.3136830927183	85.5535079858024	87.9595817108825	210.399947602666	219.492585731186	212.019805768833	PLOD2	3	146069440	146163653	-	7646	protein_coding	procollagen-lysine,2-oxoglutarate 5-dioxygenase 2 [Source:HGNC Symbol;Acc:HGNC:9082]	-
ENSG00000182326	66.3337291363587	66.9008224412984	67.6204654434519	246.892957060541	244.0488176285	245.443654851393	C1S	12	6988259	7071032	+	6462	protein_coding	complement C1s [Source:HGNC Symbol;Acc:HGNC:1247]	-
ENSG00000234745	205.748226226986	209.734726812646	208.001911615461	464.035614553182	432.840479305127	445.880098013426	HLA-B	6	31269491	31357188	-	3051	protein_coding	major histocompatibility complex, class I, B [Source:HGNC Symbol;Acc:HGNC:4932]	-
ENSG00000187498	96.9915967185361	101.687704909631	97.9043129761215	28.7743563838668	28.6749546989646	28.6175171149877	COL4A1	13	110148963	110307233	-	14738	protein_coding	collagen type IV alpha 1 chain [Source:HGNC Symbol;Acc:HGNC:2202]	-
ENSG00000214517	157.612257938485	154.540762681679	151.076246009958	59.8132562531003	58.592661194552	58.1935495268086	PPME1	11	74171099	74254703	+	7917	protein_coding	protein phosphatase methylesterase 1 [Source:HGNC Symbol;Acc:HGNC:30178]	-
ENSG00000161011	65.2287272329682	68.126861249932	67.6385548205933	136.464719350639	137.200847459222	139.242154782598	SQSTM1	5	179806398	179838078	+	7654	protein_coding	sequestosome 1 [Source:HGNC Symbol;Acc:HGNC:11280]	-
ENSG00000149485	43.6445053405901	42.4953004090083	41.7145798571046	106.992489042874	106.642213374104	108.622193984643	FADS1	11	61799625	61829318	-	10230	protein_coding	fatty acid desaturase 1 [Source:HGNC Symbol;Acc:HGNC:3574]	-
ENSG00000133048	25.7558549029813	27.1447222380249	25.5950110540089	436.707877815657	419.769962606466	424.847891873948	CHI3L1	1	203178931	203186749	-	3408	protein_coding	chitinase 3 like 1 [Source:HGNC Symbol;Acc:HGNC:1932]	-
ENSG00000019186	290.182400617855	297.122697468919	296.821966123567	23.2094149161472	24.5670622626993	23.8376394608553	CYP24A1	20	54153449	54173973	-	3972	protein_coding	cytochrome P450 family 24 subfamily A member 1 [Source:HGNC Symbol;Acc:HGNC:2602]	-
ENSG00000159403	65.4748790876633	65.90292128145	64.3596633177898	150.716880695987	149.505155755846	151.88769075932	C1R	12	7080199	7092607	-	5885	protein_coding	complement C1r [Source:HGNC Symbol;Acc:HGNC:1246]	-
ENSG00000164733	49.9621658276253	51.0513363097737	49.3920845715182	111.434675033206	108.459266051855	107.520042558181	CTSB	8	11842524	11869448	-	7428	protein_coding	cathepsin B [Source:HGNC Symbol;Acc:HGNC:2527]	-
ENSG00000145623	48.3878349932806	47.8959645558747	48.4899464078944	104.207474768941	108.131431683405	105.176290936708	OSMR	5	38845858	38945596	+	7174	protein_coding	oncostatin M receptor [Source:HGNC Symbol;Acc:HGNC:8507]	-
ENSG00000052802	97.8587706619582	101.61866985237	106.221835519831	282.751633256353	283.017581980761	270.658471993875	MSMO1	4	165327623	165343160	+	2892	protein_coding	methylsterol monooxygenase 1 [Source:HGNC Symbol;Acc:HGNC:10545]	-
ENSG00000204592	116.232783269366	115.051447062581	113.419739142887	248.365933116913	248.160838397782	244.432578638699	HLA-E	6	30489467	30494205	+	2975	protein_coding	major histocompatibility complex, class I, E [Source:HGNC Symbol;Acc:HGNC:4962]	-
ENSG00000109072	81.1095799397063	85.4082450839112	86.9413374019925	343.727684157408	335.539236694085	345.951012516324	VTN	17	28367276	28373091	-	2427	protein_coding	vitronectin [Source:HGNC Symbol;Acc:HGNC:12724]	-
ENSG00000140416	56.9242906126499	56.5162269481226	56.2104200419236	18.9244083326116	17.9806833936027	17.6206305332305	TPM1	15	63042632	63071915	+	12876	protein_coding	tropomyosin 1 [Source:HGNC Symbol;Acc:HGNC:12010]	-
ENSG00000118849	120.19273740628	126.924661198403	127.159455616457	314.162444144365	315.592843085238	299.702931601069	RARRES1	3	158696892	158732696	-	2236	protein_coding	retinoic acid receptor responder 1 [Source:HGNC Symbol;Acc:HGNC:9867]	-
ENSG00000011426	108.831380118748	107.732066556678	110.750725077818	43.234863002818	43.7300659647608	41.8954493588127	ANLN	7	36389806	36453791	+	6012	protein_coding	anillin actin binding protein [Source:HGNC Symbol;Acc:HGNC:14082]	-
ENSG00000138821	37.6949301016744	39.0474511097907	38.8479810242601	96.7558385301447	99.9495003556564	96.6687906629859	SLC39A8	4	102251041	102431258	-	6480	protein_coding	solute carrier family 39 member 8 [Source:HGNC Symbol;Acc:HGNC:20862]	-
ENSG00000169908	61.3192181942217	61.332322405345	61.6021869740868	150.969712311253	148.509337915676	148.222724708147	TM4SF1	3	149369022	149377865	-	3668	protein_coding	transmembrane 4 L six family member 1 [Source:HGNC Symbol;Acc:HGNC:11853]	-
ENSG00000162722	152.573182607195	155.662585125791	149.229270070598	43.2199748537992	45.3962316149724	43.4685733442429	TRIM58	1	247857199	247878205	+	3225	protein_coding	tripartite motif containing 58 [Source:HGNC Symbol;Acc:HGNC:24150]	-
ENSG00000104419	16.4884660605207	18.4543442424133	16.5233188575531	50.0741411390628	49.3143170974103	49.4345543849651	NDRG1	8	133237171	133302022	-	9823	protein_coding	N-myc downstream regulated 1 [Source:HGNC Symbol;Acc:HGNC:7679]	-
ENSG00000108821	47.931118638555	46.9228750900887	46.6401546763671	11.8594299190424	11.5492891229242	11.8721688960508	COL1A1	17	50183289	50201632	-	9819	protein_coding	collagen type I alpha 1 chain [Source:HGNC Symbol;Acc:HGNC:2197]	-
ENSG00000103257	88.5459438527773	92.9659675217366	85.984708756502	26.0816085768858	27.8054643302265	25.3303238768681	SLC7A5	16	87830023	87869488	-	4745	protein_coding	solute carrier family 7 member 5 [Source:HGNC Symbol;Acc:HGNC:11063]	-
ENSG00000124102	85.6549281946754	87.8509184370637	88.971117174646	920.83939516481	880.504011685127	907.802597347619	PI3	20	45174876	45176544	+	577	protein_coding	peptidase inhibitor 3 [Source:HGNC Symbol;Acc:HGNC:8947]	-
ENSG00000265972	19.6334353292186	19.02747030192	20.0296235751332	120.411033203786	120.679967180741	114.24101325558	TXNIP	1	145992435	145996600	-	3625	protein_coding	thioredoxin interacting protein [Source:HGNC Symbol;Acc:HGNC:16952]	-
ENSG00000173559	8.52027809305167	8.23048228027184	8.53561647027349	23.0718488082076	22.714794441848	22.3679343224528	NABP1	2	191678068	191696659	+	13806	protein_coding	nucleic acid binding protein 1 [Source:HGNC Symbol;Acc:HGNC:26232]	-
ENSG00000117984	31.3164897235208	32.8365992881722	32.0886817418706	102.743597007533	98.2748025059776	97.4464515203714	CTSD	11	1752752	1764573	-	3126	protein_coding	cathepsin D [Source:HGNC Symbol;Acc:HGNC:2529]	-
ENSG00000065361	32.1075040477174	31.5245161532978	30.7443035671264	8.35152023802	8.61638157562354	9.24185817274309	ERBB3	12	56076799	56103505	+	9039	protein_coding	erb-b2 receptor tyrosine kinase 3 [Source:HGNC Symbol;Acc:HGNC:3431]	-
ENSG00000159348	18.7809021364819	19.8560407332084	19.1836896840115	58.1022105030855	57.9126546989861	57.5171201190601	CYB5R1	1	202961869	202967280	-	4504	protein_coding	cytochrome b5 reductase 1 [Source:HGNC Symbol;Acc:HGNC:13397]	-
ENSG00000125968	216.831512225766	226.355730519937	209.825903819301	41.9063544497652	42.6343189920349	40.585449260648	ID1	20	31605283	31606515	+	1233	protein_coding	inhibitor of DNA binding 1, HLH protein [Source:HGNC Symbol;Acc:HGNC:5360]	bHLH
ENSG00000204386	14.6089580692783	16.3815606395008	14.6927704018952	56.0869228376338	52.7139894974651	53.521443849063	NEU1	6	31857659	31862906	-	4822	protein_coding	neuraminidase 1 [Source:HGNC Symbol;Acc:HGNC:7758]	-
ENSG00000243649	8.84999524885683	8.93645357553996	8.64552114636658	47.8932950181955	48.2314465740161	48.9796332627348	CFB	6	31945650	31952084	+	4997	protein_coding	complement factor B [Source:HGNC Symbol;Acc:HGNC:1037]	-
ENSG00000163082	14.8317751255907	15.0320362740637	15.3391614936198	62.7861826861171	63.6701442082949	67.028896396604	SGPP2	2	222424517	222560948	+	3336	protein_coding	sphingosine-1-phosphate phosphatase 2 [Source:HGNC Symbol;Acc:HGNC:19953]	-
ENSG00000117318	113.620996854695	117.802454900466	118.645066278261	7.43390300076742	7.79847454180926	7.48140317519931	ID3	1	23557918	23559794	-	1797	protein_coding	inhibitor of DNA binding 3, HLH protein [Source:HGNC Symbol;Acc:HGNC:5362]	bHLH
ENSG00000283646	5.89205894610076	5.68484227413453	5.75529051394735	66.9845147199752	66.046229291052	69.6020635962219	LINC02009	3	46416524	46423591	-	2951	lincRNA	long intergenic non-protein coding RNA 2009 [Source:HGNC Symbol;Acc:HGNC:52845]	-
ENSG00000133661	10.8346042124024	11.5574104433519	9.73623439082905	120.253890093581	117.42705994069	124.474987447008	SFTPD	10	79937740	79982614	-	1321	protein_coding	surfactant protein D [Source:HGNC Symbol;Acc:HGNC:10803]	-
ENSG00000122641	14.5797835029979	14.3412560395717	14.439458847138	1.70017801296625	1.99138503098892	1.91695677136587	INHBA	7	41667168	41705834	-	8302	protein_coding	inhibin subunit beta A [Source:HGNC Symbol;Acc:HGNC:6066]	-
ENSG00000120885	35.2891255569483	35.8368117653329	36.2217120294	79.1756049191405	77.6111750693891	76.0892023959723	CLU	8	27596917	27615031	-	6616	protein_coding	clusterin [Source:HGNC Symbol;Acc:HGNC:2095]	-
ENSG00000162706	14.8090739290668	14.5725770738406	14.1160354085676	50.6133868212075	49.0854960173285	48.8360855323767	CADM3	1	159171609	159203313	+	3847	protein_coding	cell adhesion molecule 3 [Source:HGNC Symbol;Acc:HGNC:17601]	-
ENSG00000179914	1.50797709084031	0.854517530987622	1.44544455274052	67.1343892223785	61.4010734244636	66.5575439799821	ITLN1	1	160876539	160885170	-	1483	protein_coding	intelectin 1 [Source:HGNC Symbol;Acc:HGNC:18259]	-
ENSG00000079215	47.1628259613329	46.9565713143039	48.436711785598	17.1185740821494	18.0803367772544	16.4977746597867	SLC1A3	5	36606355	36688334	+	6265	protein_coding	solute carrier family 1 member 3 [Source:HGNC Symbol;Acc:HGNC:10941]	-
ENSG00000204525	267.454188257022	278.690422875147	263.353424686068	514.005876958011	493.507590660899	496.93586738753	HLA-C	6	31268749	31272130	-	2507	protein_coding	major histocompatibility complex, class I, C [Source:HGNC Symbol;Acc:HGNC:4933]	-
ENSG00000132470	283.998367117278	289.765919153478	274.640928103189	461.54743959808	459.825606131894	464.912323433753	ITGB4	17	75721328	75757818	+	6761	protein_coding	integrin subunit beta 4 [Source:HGNC Symbol;Acc:HGNC:6158]	-
ENSG00000198712	7573.52453190002	7469.66118669308	7501.69602773575	10859.6746909228	10739.7285754578	10725.4633845644	MT-CO2	MT	7586	8269	+	684	protein_coding	mitochondrially encoded cytochrome c oxidase II [Source:HGNC Symbol;Acc:HGNC:7421]	-
ENSG00000140391	81.6079050061491	81.2737801568439	80.7464836867508	138.915696955031	134.770688676362	137.027498693148	TSPAN3	15	77041404	77083984	-	8506	protein_coding	tetraspanin 3 [Source:HGNC Symbol;Acc:HGNC:17752]	-
ENSG00000100593	2.74736743657943	3.24295268823335	3.06020571472894	23.9177305847302	22.0894533699397	23.8241517849119	ISM2	14	77474394	77498850	-	4131	protein_coding	isthmin 2 [Source:HGNC Symbol;Acc:HGNC:23176]	-
ENSG00000182481	114.789965571594	118.268932567332	114.584093603145	51.3133284482232	49.4839064199489	50.3723071282578	KPNA2	17	68035519	68046842	+	3140	protein_coding	karyopherin subunit alpha 2 [Source:HGNC Symbol;Acc:HGNC:6395]	-
ENSG00000198840	1524.06537590716	1397.00914982407	1437.79989278829	3194.53283193398	2967.32008248893	3079.56543163853	MT-ND3	MT	10059	10404	+	346	protein_coding	mitochondrially encoded NADH:ubiquinone oxidoreductase core subunit 3 [Source:HGNC Symbol;Acc:HGNC:7458]	-
ENSG00000112972	60.8427304423103	60.8970738912245	62.7374628160962	118.936414823343	117.334515281453	119.610961929821	HMGCS1	5	43289395	43313512	-	4702	protein_coding	3-hydroxy-3-methylglutaryl-CoA synthase 1 [Source:HGNC Symbol;Acc:HGNC:5007]	-
ENSG00000160285	31.5150127967741	33.2240506542307	30.7397198967666	67.1307084673232	66.9087284967349	66.2086635823717	LSS	21	46188141	46228824	-	7238	protein_coding	lanosterol synthase [Source:HGNC Symbol;Acc:HGNC:6708]	-
ENSG00000173432	599.608964495574	584.954362890406	569.664113569196	1117.84475004791	1073.84523097394	1139.9002449299	SAA1	11	18266174	18269977	+	796	protein_coding	serum amyloid A1 [Source:HGNC Symbol;Acc:HGNC:10513]	-
ENSG00000131747	92.5000573787377	88.84442987235	94.0714462919711	47.1641913567804	46.4109139952322	45.9573165244831	TOP2A	17	40388516	40417950	-	6437	protein_coding	DNA topoisomerase II alpha [Source:HGNC Symbol;Acc:HGNC:11989]	-
ENSG00000005884	135.755179917545	138.063841452881	133.501515705773	212.406396422706	208.748473548935	210.968991867809	ITGA3	17	50055968	50090481	+	9802	protein_coding	integrin subunit alpha 3 [Source:HGNC Symbol;Acc:HGNC:6139]	-
ENSG00000103888	440.054640442807	438.355997740886	425.431546771495	642.357317626095	648.079435773216	651.647977463706	CEMIP	15	80779343	80951776	+	7621	protein_coding	cell migration inducing hyaluronidase 1 [Source:HGNC Symbol;Acc:HGNC:29213]	-
ENSG00000253729	41.3881341757456	39.9718056388552	40.4181335928268	20.6568678600576	21.3591094678738	21.7001230766089	PRKDC	8	47773108	47960183	-	15417	protein_coding	protein kinase, DNA-activated, catalytic subunit [Source:HGNC Symbol;Acc:HGNC:9413]	-
ENSG00000163975	35.138332198418	36.6327733123772	35.3765386167352	70.3704778514153	67.6193243707783	69.4190776352363	MELTF	3	196988621	197029816	-	8393	protein_coding	melanotransferrin [Source:HGNC Symbol;Acc:HGNC:7037]	-
ENSG00000149591	58.6915309276548	60.1757484586581	60.562785993457	22.441389433178	22.0927220554453	20.652106814928	TAGLN	11	117199321	117204782	+	3917	protein_coding	transgelin [Source:HGNC Symbol;Acc:HGNC:11553]	-
ENSG00000148926	130.185179661127	131.525036421131	129.968117434644	59.6048679889253	61.4198988700806	61.7866490593736	ADM	11	10304680	10307397	+	2718	protein_coding	adrenomedullin [Source:HGNC Symbol;Acc:HGNC:259]	-
ENSG00000130164	45.8972112041259	45.755402120933	44.8300208651134	81.7338193028345	81.0220373536071	80.5597360682688	LDLR	19	11089362	11133816	+	7718	protein_coding	low density lipoprotein receptor [Source:HGNC Symbol;Acc:HGNC:6547]	-
ENSG00000082641	40.513086002352	40.6514370074476	38.7908706988756	81.2189630596663	78.7266161629188	81.4407255740173	NFE2L1	17	48048329	48061487	+	5825	protein_coding	nuclear factor, erythroid 2 like 1 [Source:HGNC Symbol;Acc:HGNC:7781]	TF_bZIP
ENSG00000091986	226.947890051402	223.781900641892	224.325770325652	154.43956743109	155.948507261648	152.927595228083	CCDC80	3	112596794	112649530	-	13071	protein_coding	coiled-coil domain containing 80 [Source:HGNC Symbol;Acc:HGNC:30649]	-
ENSG00000197635	32.0448368128926	30.9617090287809	30.9220257776546	70.7998215859654	68.7056876308754	67.5240190092362	DPP4	2	161992241	162074542	-	5009	protein_coding	dipeptidyl peptidase 4 [Source:HGNC Symbol;Acc:HGNC:3009]	-
ENSG00000116260	79.2238705812999	82.2577015122223	79.2907155794913	130.729156610099	129.853576661488	129.364114299965	QSOX1	1	180154834	180204030	+	9311	protein_coding	quiescin sulfhydryl oxidase 1 [Source:HGNC Symbol;Acc:HGNC:9756]	-
ENSG00000135404	108.312945890413	110.216534426933	105.043154199323	217.900485168492	205.34132618197	212.204226832068	CD63	12	55725323	55729707	-	2633	protein_coding	CD63 molecule [Source:HGNC Symbol;Acc:HGNC:1692]	-
ENSG00000112715	3.56036881302954	3.76347396513847	3.62592237628026	10.7939684901218	11.4338497194557	11.223128321492	VEGFA	6	43770184	43786487	+	14431	protein_coding	vascular endothelial growth factor A [Source:HGNC Symbol;Acc:HGNC:12680]	-
ENSG00000104549	38.869545685067	39.5012342972754	38.5832924692236	78.3232863036841	80.1211961147551	80.2077983760259	SQLE	8	124998497	125022283	+	4305	protein_coding	squalene epoxidase [Source:HGNC Symbol;Acc:HGNC:11279]	-
ENSG00000133112	119.438605617508	115.236197341934	113.8522879005	198.132018829649	191.998659468308	189.503545782086	TPT1	13	45333471	45341370	-	7269	protein_coding	tumor protein, translationally-controlled 1 [Source:HGNC Symbol;Acc:HGNC:12022]	-
ENSG00000147224	143.937634994867	142.1091834496	144.565890305251	69.6672733725233	69.0855752411357	72.9392380591552	PRPS1	X	107628424	107651026	+	2623	protein_coding	phosphoribosyl pyrophosphate synthetase 1 [Source:HGNC Symbol;Acc:HGNC:9462]	-
ENSG00000058668	11.1517434416821	11.8381157805292	11.2574051814416	26.4341520970559	26.3342348725128	26.9210948097519	ATP2B4	1	203626561	203744081	+	9721	protein_coding	ATPase plasma membrane Ca2+ transporting 4 [Source:HGNC Symbol;Acc:HGNC:817]	-
ENSG00000146242	25.6947971161553	26.5627326174175	24.9264405054563	53.7398097771649	52.9249141729964	51.9526651469954	TPBG	6	82363206	82370828	+	6904	protein_coding	trophoblast glycoprotein [Source:HGNC Symbol;Acc:HGNC:12004]	-
ENSG00000135677	45.6145132154952	45.7294573644404	47.1357029258997	82.8171719246234	83.0270167922841	82.0383223651989	GNS	12	64713445	64759447	-	6284	protein_coding	glucosamine (N-acetyl)-6-sulfatase [Source:HGNC Symbol;Acc:HGNC:4422]	-
ENSG00000147689	4.27476413812299	4.44206500057599	4.39398410969045	16.8180562075316	17.1852098036183	16.4892995093118	FAM83A	8	123178960	123210079	+	6317	protein_coding	family with sequence similarity 83 member A [Source:HGNC Symbol;Acc:HGNC:28210]	-
ENSG00000106404	41.105029076204	41.655510812864	38.9288438294237	91.6332699193217	90.7646929170087	93.7961022214688	CLDN15	7	101232092	101238820	-	2893	protein_coding	claudin 15 [Source:HGNC Symbol;Acc:HGNC:2036]	-
ENSG00000112414	78.2042472111065	78.8269598607116	79.8933173865462	125.98851071472	129.533459486639	124.101383741699	ADGRG6	6	142301854	142446266	+	8473	protein_coding	adhesion G protein-coupled receptor G6 [Source:HGNC Symbol;Acc:HGNC:13841]	-
ENSG00000088448	52.8451205397431	54.3146602606182	54.8314543673079	99.4285563795844	98.0234582852841	99.1551721843255	ANKRD10	13	110878540	110915069	-	4563	protein_coding	ankyrin repeat domain 10 [Source:HGNC Symbol;Acc:HGNC:20265]	-
ENSG00000173706	185.592859841993	183.096804109215	179.417857559895	119.606955772411	122.802844476215	121.476910331722	HEG1	3	124965710	125055958	-	9925	protein_coding	heart development protein with EGF like domains 1 [Source:HGNC Symbol;Acc:HGNC:29227]	-
ENSG00000109971	469.437909863036	464.704195482572	466.292481957723	327.435496208978	330.1184403803	332.587182367971	HSPA8	11	123057489	123063230	-	4849	protein_coding	heat shock protein family A (Hsp70) member 8 [Source:HGNC Symbol;Acc:HGNC:5241]	-
ENSG00000102854	57.8082575983471	58.7422944596163	59.3224256084367	119.798253631355	117.707130139529	122.110789718947	MSLN	16	760762	768865	+	2560	protein_coding	mesothelin [Source:HGNC Symbol;Acc:HGNC:7371]	-
ENSG00000064886	1.7306954675497	1.15379317006493	1.55133471280822	17.0201621757056	16.9142746692835	18.587332380346	CHI3L2	1	111200771	111243440	+	3295	protein_coding	chitinase 3 like 2 [Source:HGNC Symbol;Acc:HGNC:1933]	-
ENSG00000115884	71.8176081971999	78.0375245819676	73.3413339140045	31.5502435855385	32.6762196204627	31.4515083906656	SDC1	2	20200797	20225433	-	3595	protein_coding	syndecan 1 [Source:HGNC Symbol;Acc:HGNC:10658]	-
ENSG00000111897	75.2275186368187	74.2340394149168	75.4462203313743	139.383535076504	135.438884970351	135.236041074509	SERINC1	6	122443354	122471822	-	3137	protein_coding	serine incorporator 1 [Source:HGNC Symbol;Acc:HGNC:13464]	-
ENSG00000138119	116.75870354375	116.338849776357	115.467769525863	169.382818017735	172.566464032774	169.240871861493	MYOF	10	93306429	93482317	-	8473	protein_coding	myoferlin [Source:HGNC Symbol;Acc:HGNC:3656]	-
ENSG00000161013	35.8545359900993	36.8880026457745	37.1994451669588	71.0055600315992	69.1282122223345	73.073956622779	MGAT4B	5	179797597	179806952	-	5495	protein_coding	alpha-1,3-mannosyl-glycoprotein 4-beta-N-acetylglucosaminyltransferase B [Source:HGNC Symbol;Acc:HGNC:7048]	-
ENSG00000142192	205.398202646922	204.023385732384	207.942324428845	312.86936366536	304.239665741594	300.729482702216	APP	21	25880550	26171128	-	6316	protein_coding	amyloid beta precursor protein [Source:HGNC Symbol;Acc:HGNC:620]	-
ENSG00000105767	84.7087163569922	89.7655212300591	87.5605669816813	34.1997601207389	35.9991775589626	33.9450498098054	CADM4	19	43622368	43639839	-	2246	protein_coding	cell adhesion molecule 4 [Source:HGNC Symbol;Acc:HGNC:30825]	-
ENSG00000070614	44.1915147279208	43.8356147314866	43.6931434897386	24.3481272834167	24.635143151263	24.340343440603	NDST1	5	150485818	150558211	+	9529	protein_coding	N-deacetylase and N-sulfotransferase 1 [Source:HGNC Symbol;Acc:HGNC:7680]	-
ENSG00000010292	45.5832800447545	46.4286980318669	44.6862806046834	22.6718030385973	22.2998592744894	22.2745721470359	NCAPD2	12	6493356	6531955	+	6487	protein_coding	non-SMC condensin I complex subunit D2 [Source:HGNC Symbol;Acc:HGNC:24305]	-
ENSG00000108828	33.2319536097928	33.2320974010222	30.6768264519994	72.2460926274562	71.663318380512	72.5018152234537	VAT1	17	43014605	43025123	-	3501	protein_coding	vesicle amine transport 1 [Source:HGNC Symbol;Acc:HGNC:16919]	-
ENSG00000197747	228.089719894416	235.788267326576	237.737809618634	394.00385852136	394.009115905805	389.811415448226	S100A10	1	151982915	151994390	-	1543	protein_coding	S100 calcium binding protein A10 [Source:HGNC Symbol;Acc:HGNC:10487]	-
ENSG00000138829	23.5267138390459	24.5523988409294	23.833264203505	11.0687921150115	11.9558143335696	11.5376894806435	FBN2	5	128257909	128659185	-	13196	protein_coding	fibrillin 2 [Source:HGNC Symbol;Acc:HGNC:3604]	-
ENSG00000161249	5.81313621676628	5.99074601058047	6.01768187577354	18.4958452469307	17.2120779938666	18.0757283366293	DMKN	19	35497220	35513658	-	7444	protein_coding	dermokine [Source:HGNC Symbol;Acc:HGNC:25063]	-
ENSG00000122884	33.7654743617672	33.4405745747119	37.1402093054015	88.7028575734288	91.5353038407693	82.8271716869773	P4HA1	10	73007217	73096974	-	3093	protein_coding	prolyl 4-hydroxylase subunit alpha 1 [Source:HGNC Symbol;Acc:HGNC:8546]	-
ENSG00000111640	643.610680078014	634.586304972064	626.637033850959	957.854470445628	925.762124845153	978.576274205542	GAPDH	12	6533927	6538374	+	2981	protein_coding	glyceraldehyde-3-phosphate dehydrogenase [Source:HGNC Symbol;Acc:HGNC:4141]	-
ENSG00000111799	47.7556173466875	47.5228836223849	46.3677180840596	72.3781895099216	73.8574503552439	74.3611289656787	COL12A1	6	75084326	75206051	-	12481	protein_coding	collagen type XII alpha 1 chain [Source:HGNC Symbol;Acc:HGNC:2188]	-
ENSG00000166473	2.03389998046302	1.89418631293093	2.04673419785243	6.31582332602828	6.18182699666862	6.2888240128656	PKD1L2	16	81100875	81220370	-	18637	polymorphic_pseudogene	polycystin 1 like 2 (gene/pseudogene) [Source:HGNC Symbol;Acc:HGNC:21715]	-
ENSG00000176619	68.4237942330688	72.3431581276443	71.2851744846612	35.8797381524304	35.7853060905592	37.5900533021561	LMNB2	19	2427638	2456996	-	5432	protein_coding	lamin B2 [Source:HGNC Symbol;Acc:HGNC:6638]	-
ENSG00000108691	72.9115655413509	70.1292821760255	73.229922831045	26.7471452827233	25.0710853799353	26.1809025631966	CCL2	17	34255218	34257203	+	1986	protein_coding	C-C motif chemokine ligand 2 [Source:HGNC Symbol;Acc:HGNC:10618]	-
ENSG00000006118	42.3444830546659	45.0244515335969	42.5364019583797	77.6242712148281	75.1582878997898	78.4560872729491	TMEM132A	11	60924463	60937159	+	7271	protein_coding	transmembrane protein 132A [Source:HGNC Symbol;Acc:HGNC:31092]	-
ENSG00000187514	238.313469806745	234.324504091313	233.149354946735	150.238447192183	151.16459873067	152.919768460255	PTMA	2	231706895	231713541	+	3378	protein_coding	prothymosin alpha [Source:HGNC Symbol;Acc:HGNC:9623]	-
ENSG00000172037	42.6987557349962	43.8370842353783	43.8911005193091	75.3125148730711	74.0153524743722	72.961138543618	LAMB2	3	49121114	49133118	-	6865	protein_coding	laminin subunit beta 2 [Source:HGNC Symbol;Acc:HGNC:6487]	-
ENSG00000115641	55.2922979871648	55.1631395235205	54.8892989386521	30.821708283976	30.4186782440916	30.5302157146017	FHL2	2	105357712	105438513	-	6626	protein_coding	four and a half LIM domains 2 [Source:HGNC Symbol;Acc:HGNC:3703]	-
ENSG00000135127	15.6184245049106	16.5278103111986	15.3746732350034	36.9298490525665	36.0230128377147	36.6155037365006	BICDL1	12	119989869	120094494	+	5484	protein_coding	BICD family like cargo adaptor 1 [Source:HGNC Symbol;Acc:HGNC:28095]	-
ENSG00000166340	9.16710772308017	8.87104157580457	9.6842055172343	24.3423714466473	24.4148694632405	23.6169749354084	TPP1	11	6612763	6619485	-	6544	protein_coding	tripeptidyl peptidase 1 [Source:HGNC Symbol;Acc:HGNC:2073]	-
ENSG00000005893	23.7959112399768	23.9043926728816	24.1698176464893	48.9301717472792	48.499271828749	47.1292054235778	LAMP2	X	120427827	120469365	-	5526	protein_coding	lysosomal associated membrane protein 2 [Source:HGNC Symbol;Acc:HGNC:6501]	-
ENSG00000128567	75.5013515737684	77.9993058299009	79.6793451266831	45.0733447303675	45.7058004091327	45.2338485346549	PODXL	7	131500262	131558217	-	6874	protein_coding	podocalyxin like [Source:HGNC Symbol;Acc:HGNC:9171]	-
ENSG00000198727	1371.54061677962	1381.32892619834	1302.75654473671	2021.05010602378	2021.50663850233	2008.75204503548	MT-CYB	MT	14747	15887	+	1141	protein_coding	mitochondrially encoded cytochrome b [Source:HGNC Symbol;Acc:HGNC:7427]	-
ENSG00000150991	145.565119490723	150.228311625056	147.181572457623	229.12881014911	224.290395617726	232.62854324436	UBC	12	124911604	124917368	-	3898	protein_coding	ubiquitin C [Source:HGNC Symbol;Acc:HGNC:12468]	-
ENSG00000116209	14.360519074306	14.425071973103	14.4243586839693	28.7342442026891	28.5383010975212	27.8757651363483	TMEM59	1	54026681	54053504	-	9149	protein_coding	transmembrane protein 59 [Source:HGNC Symbol;Acc:HGNC:1239]	-
ENSG00000086062	37.9414082102226	37.7142197779518	39.4762546441803	70.4699893340304	70.0088776647828	70.0787727272391	B4GALT1	9	33104082	33167356	-	4901	protein_coding	beta-1,4-galactosyltransferase 1 [Source:HGNC Symbol;Acc:HGNC:924]	-
ENSG00000139926	43.3977701730023	44.4385848924045	44.6377834667627	24.6068649793596	24.5467076689194	22.9056751795896	FRMD6	14	51489100	51730727	+	9416	protein_coding	FERM domain containing 6 [Source:HGNC Symbol;Acc:HGNC:19839]	-
ENSG00000106366	1276.75866805171	1321.52235725546	1311.0195686879	1767.67827790799	1753.1140319186	1768.17606011731	SERPINE1	7	101127089	101139266	+	3190	protein_coding	serpin family E member 1 [Source:HGNC Symbol;Acc:HGNC:8583]	-
ENSG00000107798	31.7572527582609	30.3446708533073	31.0977329720718	62.0118288452288	61.3181126639932	58.600066305649	LIPA	10	89213569	89414557	-	4910	protein_coding	lipase A, lysosomal acid type [Source:HGNC Symbol;Acc:HGNC:6617]	-
ENSG00000153113	14.2375606151998	13.8355753021696	14.3635722881779	25.487603445855	25.9865995488406	26.0727760565839	CAST	5	96525267	96779595	+	12448	protein_coding	calpastatin [Source:HGNC Symbol;Acc:HGNC:1515]	-
ENSG00000117335	28.8272904670007	28.1837375058241	29.6406449123407	50.0383372981693	50.9045797556762	49.1665466186259	CD46	1	207752057	207795513	+	8708	protein_coding	CD46 molecule [Source:HGNC Symbol;Acc:HGNC:6953]	-
ENSG00000196549	2.78378919521323	2.33978845126018	2.87389498020214	9.55673021377488	10.425439819732	10.0931542836585	MME	3	155024124	155183729	+	9620	protein_coding	membrane metalloendopeptidase [Source:HGNC Symbol;Acc:HGNC:7154]	-
ENSG00000137440	16.537981426378	17.5396317982264	17.9573188551368	60.9263294729271	60.4457341297815	63.0760727995794	FGFBP1	4	15935569	15938740	-	1359	protein_coding	fibroblast growth factor binding protein 1 [Source:HGNC Symbol;Acc:HGNC:19695]	-
ENSG00000163249	88.6075100480281	90.7678174255049	91.688332279256	52.959172536138	53.7137619455251	53.620675930125	CCNYL1	2	207711540	207761839	+	4707	protein_coding	cyclin Y like 1 [Source:HGNC Symbol;Acc:HGNC:26868]	-
ENSG00000035862	97.5540911715089	98.5256408856599	101.39010536528	151.989270445014	150.380931038496	148.850353378617	TIMP2	17	78852977	78925387	-	5633	protein_coding	TIMP metallopeptidase inhibitor 2 [Source:HGNC Symbol;Acc:HGNC:11821]	-
ENSG00000102265	18.3579330469239	18.5617336382529	18.012198326356	68.5740074201991	62.9036803147113	59.6157626799869	TIMP1	X	47582313	47586789	+	1541	protein_coding	TIMP metallopeptidase inhibitor 1 [Source:HGNC Symbol;Acc:HGNC:11820]	-
ENSG00000135624	130.421446849238	134.066866885085	132.779814972764	81.6131312206814	79.758361037623	78.5883611648452	CCT7	2	73233420	73253021	+	3591	protein_coding	chaperonin containing TCP1 subunit 7 [Source:HGNC Symbol;Acc:HGNC:1622]	-
ENSG00000088325	57.3970695227157	55.3234210738075	55.6195590398904	26.883151072775	27.1934622100337	26.407818029524	TPX2	20	31739271	31801805	+	3605	protein_coding	TPX2, microtubule nucleation factor [Source:HGNC Symbol;Acc:HGNC:1249]	-
ENSG00000166106	17.3844798403109	18.1578143240083	16.9649015343555	5.82033000975044	5.4528146032759	5.20553792367673	ADAMTS15	11	130448974	130476641	+	5673	protein_coding	ADAM metallopeptidase with thrombospondin type 1 motif 15 [Source:HGNC Symbol;Acc:HGNC:16305]	-
ENSG00000197324	26.3111522640329	27.0586175650266	25.5344361056203	47.6494789683226	47.299942355652	49.7223434020285	LRP10	14	22871613	22881580	+	7112	protein_coding	LDL receptor related protein 10 [Source:HGNC Symbol;Acc:HGNC:14553]	-
ENSG00000160183	6.41971160891746	6.30598510145968	6.06113987073989	18.9380464447312	17.6230021059522	19.0673082795571	TMPRSS3	21	42371837	42396846	-	5713	protein_coding	transmembrane serine protease 3 [Source:HGNC Symbol;Acc:HGNC:11877]	-
ENSG00000183688	27.9464053199827	29.7976368437672	29.0833855543829	10.2150073307	9.30979204557072	9.75802373864634	RFLNB	17	439978	445939	-	3621	protein_coding	refilin B [Source:HGNC Symbol;Acc:HGNC:28705]	-
ENSG00000133872	63.3689168658207	64.5633245032076	62.2986106409348	112.495846327253	115.488036534951	110.102888586491	SARAF	8	30063012	30083208	-	2990	protein_coding	store-operated calcium entry associated regulatory factor [Source:HGNC Symbol;Acc:HGNC:28789]	-
ENSG00000176046	5.31098820876376	6.1472565764203	6.48059329454551	18.8127888339481	18.6774357701041	19.3907553148945	NUPR1	16	28532708	28539174	-	5674	protein_coding	nuclear protein 1, transcriptional regulator [Source:HGNC Symbol;Acc:HGNC:29990]	-
ENSG00000134013	213.689621740613	219.291991860045	215.213694364211	308.85901280364	300.290749489501	313.844027910205	LOXL2	8	23297189	23425328	-	5707	protein_coding	lysyl oxidase like 2 [Source:HGNC Symbol;Acc:HGNC:6666]	-
ENSG00000185624	157.624788867069	161.178505393278	154.91066974688	226.38521074508	225.025293927741	229.835027314602	P4HB	17	81843159	81860694	-	5303	protein_coding	prolyl 4-hydroxylase subunit beta [Source:HGNC Symbol;Acc:HGNC:8548]	-
ENSG00000142089	189.540582669194	189.31744132276	179.122149350233	352.367095883326	322.468799167327	339.861225010505	IFITM3	11	319669	327537	-	1348	protein_coding	interferon induced transmembrane protein 3 [Source:HGNC Symbol;Acc:HGNC:5414]	-
ENSG00000168615	200.082470838342	196.748268932027	204.979855564075	283.215997100015	287.541186594421	278.515307727841	ADAM9	8	38996869	39105144	+	6913	protein_coding	ADAM metallopeptidase domain 9 [Source:HGNC Symbol;Acc:HGNC:216]	-
ENSG00000243137	21.5737766666357	20.4869790041167	20.1756439181555	40.445128675103	39.299715976349	40.4481035635229	PSG4	19	43192702	43207299	-	6274	protein_coding	pregnancy specific beta-1-glycoprotein 4 [Source:HGNC Symbol;Acc:HGNC:9521]	-
ENSG00000116133	113.558634374205	110.789592006618	108.084128436806	164.895305498815	161.624526142864	163.088931886627	DHCR24	1	54849627	54887271	-	6290	protein_coding	24-dehydrocholesterol reductase [Source:HGNC Symbol;Acc:HGNC:2859]	-
ENSG00000013588	339.03982042715	344.096419333267	338.516751239445	255.552933731134	259.911521870515	254.156148530495	GPRC5A	12	12890782	12917937	+	8440	protein_coding	G protein-coupled receptor class C group 5 member A [Source:HGNC Symbol;Acc:HGNC:9836]	-
ENSG00000150687	269.713798666546	278.226177833118	271.936807614981	363.915989391096	359.890951309419	359.410453334008	PRSS23	11	86791059	86952910	+	11725	protein_coding	serine protease 23 [Source:HGNC Symbol;Acc:HGNC:14370]	-
ENSG00000168439	69.2220255973777	68.8845090727209	67.72239160842	39.3475114530756	38.8700287469954	40.1568866108064	STIP1	11	64185272	64204543	+	4657	protein_coding	stress induced phosphoprotein 1 [Source:HGNC Symbol;Acc:HGNC:11387]	-
ENSG00000197457	24.7456703043463	23.3658580095764	23.3306764401611	53.1618945168293	52.4179966498129	52.1665713663355	STMN3	20	63639705	63657682	-	3032	protein_coding	stathmin 3 [Source:HGNC Symbol;Acc:HGNC:15926]	-
ENSG00000185483	17.6008997556367	17.2723010745653	18.2203671414392	7.03792043249013	6.90520266112475	6.62232092045163	ROR1	1	63774022	64181498	+	6715	protein_coding	receptor tyrosine kinase like orphan receptor 1 [Source:HGNC Symbol;Acc:HGNC:10256]	-
ENSG00000063180	10.2116756595956	10.9639256664923	10.7279046035743	35.4997681209164	36.2270425559908	37.0470210170008	CA11	19	48637942	48646312	-	2075	protein_coding	carbonic anhydrase 11 [Source:HGNC Symbol;Acc:HGNC:1370]	-
ENSG00000124795	90.8044346030024	86.8716475174791	93.8458183972384	50.7743972680448	51.8446594494995	52.0123332735859	DEK	6	18223868	18264823	-	4361	protein_coding	DEK proto-oncogene [Source:HGNC Symbol;Acc:HGNC:2768]	-
ENSG00000100714	25.959744406442	26.726423656069	26.0546851892645	13.9573087849794	14.3457532277712	13.7797335117198	MTHFD1	14	64388031	64463457	+	9377	protein_coding	methylenetetrahydrofolate dehydrogenase, cyclohydrolase and formyltetrahydrofolate synthetase 1 [Source:HGNC Symbol;Acc:HGNC:7432]	-
ENSG00000183255	147.998007002973	149.097208651334	146.461770520478	219.787814789317	214.609344750066	215.275406262981	PTTG1IP	21	44849585	44873903	-	3537	protein_coding	PTTG1 interacting protein [Source:HGNC Symbol;Acc:HGNC:13524]	-
ENSG00000210135	1057.66156353221	1149.86565711051	1046.57395071399	2431.6053658201	2462.00169849061	2676.69600757163	MT-TN	MT	5657	5729	-	73	Mt_tRNA	mitochondrially encoded tRNA asparagine [Source:HGNC Symbol;Acc:HGNC:7493]	-
ENSG00000117399	54.8658004346463	55.4595614422531	53.9930516591407	19.2934332217225	21.3893504007975	21.0305159309687	CDC20	1	43358955	43363203	+	2038	protein_coding	cell division cycle 20 [Source:HGNC Symbol;Acc:HGNC:1723]	-
ENSG00000171867	34.4744667240359	35.7076030781678	37.6515627684198	72.8040406919396	73.0064263270993	72.3456645980283	PRNP	20	4686236	4701590	+	2851	protein_coding	prion protein [Source:HGNC Symbol;Acc:HGNC:9449]	-
ENSG00000196705	7.80547541172168	8.37368844254025	8.51373471514434	2.65749060097047	3.10744382168561	2.72793595985532	ZNF431	19	21142024	21196053	+	14132	protein_coding	zinc finger protein 431 [Source:HGNC Symbol;Acc:HGNC:20809]	zf-C2H2
ENSG00000108106	62.1447879276763	64.9555193151327	63.1454627184322	30.3085468576249	27.7036130271125	29.6127866740889	UBE2S	19	55399745	55407777	-	2788	protein_coding	ubiquitin conjugating enzyme E2 S [Source:HGNC Symbol;Acc:HGNC:17895]	-
ENSG00000122566	106.525518679375	105.491795644377	106.642054949383	72.5664303060918	73.5767324119343	75.5008925974975	HNRNPA2B1	7	26173057	26201529	-	9267	protein_coding	heterogeneous nuclear ribonucleoprotein A2/B1 [Source:HGNC Symbol;Acc:HGNC:5033]	-
ENSG00000134057	73.8959325346601	76.7172152532578	76.8163180507433	38.0836053159493	35.8749694390923	34.925701071167	CCNB1	5	69167010	69178245	+	2558	protein_coding	cyclin B1 [Source:HGNC Symbol;Acc:HGNC:1579]	-
ENSG00000221955	15.7035526778943	15.7722901449523	16.4321170773211	5.08750344971505	5.58398446497901	5.26604188354477	SLC12A8	3	125082636	125212864	-	5586	protein_coding	solute carrier family 12 member 8 [Source:HGNC Symbol;Acc:HGNC:15595]	-
ENSG00000138413	21.1624748779645	21.2953032995979	20.7933964951013	42.1909788776065	41.0652706481551	41.1215494763443	IDH1	2	208236227	208266074	-	4721	protein_coding	isocitrate dehydrogenase (NADP(+)) 1, cytosolic [Source:HGNC Symbol;Acc:HGNC:5382]	-
ENSG00000134824	23.6137060805375	23.2164337645418	22.7064046930057	39.0387050601842	37.2743590956697	39.0438848980141	FADS2	11	61792980	61867354	+	11026	protein_coding	fatty acid desaturase 2 [Source:HGNC Symbol;Acc:HGNC:3575]	-
ENSG00000130176	19.133131844541	18.8330578472897	18.8670869704934	3.27396160056607	3.80277070385011	4.2985526117076	CNN1	19	11538717	11550323	+	2887	protein_coding	calponin 1 [Source:HGNC Symbol;Acc:HGNC:2155]	-
ENSG00000137575	33.7930154576619	34.0120682028579	35.6149867728539	62.4853227197888	62.6471898986048	60.3151846544339	SDCBP	8	58552924	58582860	+	4778	protein_coding	syndecan binding protein [Source:HGNC Symbol;Acc:HGNC:10662]	-
ENSG00000083799	3.96631792039751	4.18326403909905	3.94599959757842	9.86977518848884	10.4941244318549	9.60216771644595	CYLD	16	50742050	50801935	+	12954	protein_coding	CYLD lysine 63 deubiquitinase [Source:HGNC Symbol;Acc:HGNC:2584]	-
ENSG00000260032	50.6305285368878	51.6647263838973	52.4314340332647	81.7077999575394	86.0864991678136	83.4520790231982	NORAD	20	36045622	36050960	-	5339	lincRNA	non-coding RNA activated by DNA damage [Source:HGNC Symbol;Acc:HGNC:44311]	-
ENSG00000096384	714.105954436536	695.994970627774	680.446393667872	507.824344998378	492.584989677076	497.954650852777	HSP90AB1	6	44246166	44253888	+	2980	protein_coding	heat shock protein 90 alpha family class B member 1 [Source:HGNC Symbol;Acc:HGNC:5258]	-
ENSG00000138685	47.0619562238354	47.5725149973379	49.4310526920412	26.3026321813326	28.1387664970602	26.6278209406857	FGF2	4	122826708	122898236	+	6775	protein_coding	fibroblast growth factor 2 [Source:HGNC Symbol;Acc:HGNC:3676]	-
ENSG00000143013	47.6077971786915	47.2788666122776	47.1711918667936	26.8558099001245	27.5680071447626	27.3624854923611	LMO4	1	87328468	87348923	+	5833	protein_coding	LIM domain only 4 [Source:HGNC Symbol;Acc:HGNC:6644]	-
ENSG00000167601	67.8730935724979	69.5246181590228	66.1401732941875	40.6392521227953	40.6224954111866	40.1303886625269	AXL	19	41219203	41261766	+	5154	protein_coding	AXL receptor tyrosine kinase [Source:HGNC Symbol;Acc:HGNC:905]	-
ENSG00000171365	5.02480168394002	4.83268195648779	4.6852471404839	11.4864300802235	11.828561632084	11.0054439091469	CLCN5	X	49922615	50099235	+	11438	protein_coding	chloride voltage-gated channel 5 [Source:HGNC Symbol;Acc:HGNC:2023]	-
ENSG00000138764	3.76413466381757	3.93362592976915	3.55341863148776	10.9983607653129	11.4447747802469	10.9892681741684	CCNG2	4	77157151	77433388	+	7471	protein_coding	cyclin G2 [Source:HGNC Symbol;Acc:HGNC:1593]	-
ENSG00000198888	747.977537366893	731.149180145454	717.981044554417	1042.87581047615	1030.03739778297	1046.23974061729	MT-ND1	MT	3307	4262	+	956	protein_coding	mitochondrially encoded NADH:ubiquinone oxidoreductase core subunit 1 [Source:HGNC Symbol;Acc:HGNC:7455]	-
ENSG00000198796	21.2286550262158	21.0450015421145	20.9225533781228	10.6368840407225	10.7439307574781	11.3310584211052	ALPK2	18	58481247	58628957	-	9431	protein_coding	alpha kinase 2 [Source:HGNC Symbol;Acc:HGNC:20565]	-
ENSG00000008513	20.0276844542081	18.8084552656185	19.4845111770747	34.8094018065066	33.7855799094606	33.3283890320084	ST3GAL1	8	133454848	133571940	-	8852	protein_coding	ST3 beta-galactoside alpha-2,3-sialyltransferase 1 [Source:HGNC Symbol;Acc:HGNC:10862]	-
ENSG00000204580	19.0610238433933	19.9982002371472	18.6366493020874	33.9586887556392	32.9271599696874	34.7541689150056	DDR1	6	30876421	30900156	+	9122	protein_coding	discoidin domain receptor tyrosine kinase 1 [Source:HGNC Symbol;Acc:HGNC:2730]	-
ENSG00000163346	13.2257637849094	12.269618989378	13.0166521902626	30.4673908703079	29.9170889994581	31.6881053410365	PBXIP1	1	154944076	154956123	-	3851	protein_coding	PBX homeobox interacting protein 1 [Source:HGNC Symbol;Acc:HGNC:21199]	-
ENSG00000030582	56.9261454236314	63.395271234804	57.5329231789513	105.888980867607	108.610213150979	103.88438120101	GRN	17	44345086	44353102	+	3680	protein_coding	granulin precursor [Source:HGNC Symbol;Acc:HGNC:4601]	-
ENSG00000164104	58.5475230155967	60.5409284203815	60.3316068527738	30.0418008584353	29.4857126886981	29.8136249609606	HMGB2	4	173331695	173335125	-	2775	protein_coding	high mobility group box 2 [Source:HGNC Symbol;Acc:HGNC:5000]	HMG
ENSG00000132824	39.8389563090696	41.3512262239402	40.386711832589	66.7938875750604	67.0760392949244	67.9797043897836	SERINC3	20	44496221	44522109	-	4683	protein_coding	serine incorporator 3 [Source:HGNC Symbol;Acc:HGNC:11699]	-
ENSG00000134243	30.0171153560922	30.1594312950996	30.2961803770154	16.7438068855826	17.2589329603733	15.5738692844137	SORT1	1	109309568	109397951	-	9160	protein_coding	sortilin 1 [Source:HGNC Symbol;Acc:HGNC:11186]	-
ENSG00000011304	70.455929983518	74.3728682495226	71.4938682620399	45.9665128327074	45.3927084363947	46.6104095986348	PTBP1	19	797075	812327	+	6883	protein_coding	polypyrimidine tract binding protein 1 [Source:HGNC Symbol;Acc:HGNC:9583]	-
ENSG00000124406	1.19314866538568	1.31478098649511	1.2956946424533	4.92894495066273	4.9592637782434	4.84292818479157	ATP8A1	4	42408373	42657105	-	11199	protein_coding	ATPase phospholipid transporting 8A1 [Source:HGNC Symbol;Acc:HGNC:13531]	-
ENSG00000143375	37.0721728492174	37.314430372099	36.0555573870633	20.972534828816	20.6937103694007	20.251086508492	CGN	1	151510510	151538692	+	6616	protein_coding	cingulin [Source:HGNC Symbol;Acc:HGNC:17429]	-
ENSG00000059804	0.508339346647615	0.440905120887427	0.58007097248314	4.80857905091962	5.30564654798785	5.29850576205846	SLC2A3	12	7919230	7936275	-	6159	protein_coding	solute carrier family 2 member 3 [Source:HGNC Symbol;Acc:HGNC:11007]	-
ENSG00000116016	108.738561439404	112.194827190334	107.541774153835	151.61225959766	156.081585657858	155.679509813735	EPAS1	2	46293667	46386703	+	7302	protein_coding	endothelial PAS domain protein 1 [Source:HGNC Symbol;Acc:HGNC:3374]	Others
ENSG00000160752	36.0742047585606	37.167977553999	36.4110335804476	69.6056388155033	64.8752766307423	71.4226294809276	FDPS	1	155308748	155320666	+	3718	protein_coding	farnesyl diphosphate synthase [Source:HGNC Symbol;Acc:HGNC:3631]	-
ENSG00000143162	8.66016420488084	9.64127737716558	9.2665950850513	25.8494578734927	25.31315660083	25.9991224089427	CREG1	1	167529117	167553805	-	3286	protein_coding	cellular repressor of E1A stimulated genes 1 [Source:HGNC Symbol;Acc:HGNC:2351]	-
ENSG00000115594	10.3244376451954	10.3685056750187	10.2043769201959	21.2711730375403	23.3137152745954	21.6656601047171	IL1R1	2	102064544	102179874	+	7083	protein_coding	interleukin 1 receptor type 1 [Source:HGNC Symbol;Acc:HGNC:5993]	-
ENSG00000145604	180.15366456838	188.600419294192	186.765716502674	122.609830654971	125.086921356479	118.096036162184	SKP2	5	36151989	36184319	+	3837	protein_coding	S-phase kinase associated protein 2 [Source:HGNC Symbol;Acc:HGNC:10901]	-
ENSG00000148773	17.1823904529142	15.224126424563	14.9694914835018	6.19943686913466	6.67634203039156	7.13288125493427	MKI67	10	128096659	128126385	-	12807	protein_coding	marker of proliferation Ki-67 [Source:HGNC Symbol;Acc:HGNC:7107]	-
ENSG00000165029	8.89606173225425	8.63973331230877	9.02183695516446	3.20338441131357	3.14649663600645	2.56135594034097	ABCA1	9	104781002	104928237	-	11350	protein_coding	ATP binding cassette subfamily A member 1 [Source:HGNC Symbol;Acc:HGNC:29]	-
ENSG00000130816	16.4425959679674	16.8973992021092	16.8213494429939	8.42015287011843	8.27357010822494	7.7652329372721	DNMT1	19	10133345	10231286	-	9796	protein_coding	DNA methyltransferase 1 [Source:HGNC Symbol;Acc:HGNC:2976]	-
ENSG00000171298	22.7818531033248	23.5482100455387	22.4183861143351	43.8254599522001	41.9344105390717	41.7528440870124	GAA	17	80101556	80119879	+	5156	protein_coding	glucosidase alpha, acid [Source:HGNC Symbol;Acc:HGNC:4065]	-
ENSG00000146700	6.7034369341262	7.34246487220971	7.7405783635817	23.51525919867	24.0542724226698	24.0492873099861	SSC4D	7	76389334	76409695	-	2819	protein_coding	scavenger receptor cysteine rich family member with 4 domains [Source:HGNC Symbol;Acc:HGNC:14461]	-
ENSG00000091490	34.9529215529549	37.098326376369	36.777190804838	59.5714996725031	57.0604649396959	58.5427207602562	SEL1L3	4	25747427	25863760	-	7489	protein_coding	SEL1L family member 3 [Source:HGNC Symbol;Acc:HGNC:29108]	-
ENSG00000164032	105.480394721416	103.73717024134	101.574726615403	57.1301892316164	58.3266991029393	59.2744834085967	H2AFZ	4	99948086	99950388	-	2303	protein_coding	H2A histone family member Z [Source:HGNC Symbol;Acc:HGNC:4741]	-
ENSG00000101871	8.02384145859438	8.06983337984642	8.30816113366283	2.79303853829923	2.84165870329035	2.6084248932022	MID1	X	10445310	10833654	-	9295	protein_coding	midline 1 [Source:HGNC Symbol;Acc:HGNC:7095]	-
ENSG00000156508	1862.45534892194	1816.47414058199	1807.6654416846	2381.9449656413	2314.35894312844	2346.10152707065	EEF1A1	6	73515750	73523797	-	5948	protein_coding	eukaryotic translation elongation factor 1 alpha 1 [Source:HGNC Symbol;Acc:HGNC:3189]	-
ENSG00000112984	39.1555509808316	38.4209044503682	37.9109648863046	19.1681325207418	19.0411453477571	18.899506917284	KIF20A	5	138178719	138187715	+	3958	protein_coding	kinesin family member 20A [Source:HGNC Symbol;Acc:HGNC:9787]	-
ENSG00000113140	1046.95750588111	1072.1861854477	1042.26723584046	832.719150659131	826.279036309357	822.875488566193	SPARC	5	151661096	151687165	-	4831	protein_coding	secreted protein acidic and cysteine rich [Source:HGNC Symbol;Acc:HGNC:11219]	-
ENSG00000133026	73.5661000857752	75.6608844932414	73.4154001358797	50.8242566193787	51.9879345543021	50.8670230466357	MYH10	17	8474205	8630761	-	9011	protein_coding	myosin heavy chain 10 [Source:HGNC Symbol;Acc:HGNC:7568]	-
ENSG00000135862	148.9157425523	151.121473278547	148.617148318332	111.26572650599	112.957370380184	111.434600474175	LAMC1	1	183023460	183145592	+	8406	protein_coding	laminin subunit gamma 1 [Source:HGNC Symbol;Acc:HGNC:6492]	-
ENSG00000172201	72.4374390795654	81.2755295510587	77.2872004853635	35.8882899118706	37.5522748118019	34.1925806216221	ID4	6	19837386	19840684	+	2344	protein_coding	inhibitor of DNA binding 4, HLH protein [Source:HGNC Symbol;Acc:HGNC:5363]	bHLH
ENSG00000123416	150.642544401559	150.998111555412	149.820608920836	103.334722948012	102.38115484173	103.959358780919	TUBA1B	12	49127782	49131397	-	3574	protein_coding	tubulin alpha 1b [Source:HGNC Symbol;Acc:HGNC:18809]	-
ENSG00000182534	14.5432718535286	15.3193532892401	14.8320148321355	26.9695260033742	27.3333064124801	25.7134262353861	MXRA7	17	76672551	76711016	-	9257	protein_coding	matrix remodeling associated 7 [Source:HGNC Symbol;Acc:HGNC:7541]	-
ENSG00000156804	1.11892104058822	0.873149144110544	1.04799428689413	5.81132685152035	6.45363296127692	5.30637336874883	FBXO32	8	123497889	123541206	-	7395	protein_coding	F-box protein 32 [Source:HGNC Symbol;Acc:HGNC:16731]	-
ENSG00000268621	53.7051271167136	52.2118786586926	55.0581257975179	105.513231970021	100.982309679436	102.142916447399	IGFL2-AS1	19	46189166	46203083	-	1751	lincRNA	IGFL2 antisense RNA 1 [Source:HGNC Symbol;Acc:HGNC:52559]	-
ENSG00000107159	8.63732255441281	8.38328724384025	7.53697356398819	31.9214784876078	30.3951350169214	32.9582631725988	CA9	9	35673856	35681159	+	1670	protein_coding	carbonic anhydrase 9 [Source:HGNC Symbol;Acc:HGNC:1383]	-
ENSG00000186081	104.091992285054	103.45295577186	98.5176400476576	64.5544014262941	64.4144816803456	65.7929088914876	KRT5	12	52514575	52520687	-	4292	protein_coding	keratin 5 [Source:HGNC Symbol;Acc:HGNC:6442]	-
ENSG00000166598	317.682707273996	312.419834260734	319.071908880535	414.247399647638	415.251426267768	407.496531265525	HSP90B1	12	103930107	103953645	+	4695	protein_coding	heat shock protein 90 beta family member 1 [Source:HGNC Symbol;Acc:HGNC:12028]	-
ENSG00000181163	308.415498648437	293.008489174708	300.779765853957	217.153993106732	215.350999625092	216.980912495679	NPM1	5	171387116	171411137	+	3828	protein_coding	nucleophosmin 1 [Source:HGNC Symbol;Acc:HGNC:7910]	-
ENSG00000067167	184.895130091607	184.334555842404	197.334490717372	284.045278234353	295.072954632601	277.221994262121	TRAM1	8	70573442	70608387	-	3878	protein_coding	translocation associated membrane protein 1 [Source:HGNC Symbol;Acc:HGNC:20568]	-
ENSG00000064601	14.2348363573379	15.2511811874908	14.7358965890399	28.7625241888091	28.2758034920917	29.4134413637323	CTSA	20	45890144	45898820	+	5856	protein_coding	cathepsin A [Source:HGNC Symbol;Acc:HGNC:9251]	-
ENSG00000145386	36.9258210107533	37.3329398860579	36.714665180567	16.2599270804916	15.879569707662	15.5850910951769	CCNA2	4	121816444	121823933	-	2798	protein_coding	cyclin A2 [Source:HGNC Symbol;Acc:HGNC:1578]	-
ENSG00000011028	34.5147873866911	36.5150122732558	34.1962336535703	57.6944162989114	55.4860766898971	58.1987256634737	MRC2	17	62627401	62693597	+	6860	protein_coding	mannose receptor C type 2 [Source:HGNC Symbol;Acc:HGNC:16875]	-
ENSG00000140450	4.55833477736845	4.35694817739809	4.85928881301389	14.9021051680147	15.4154603163626	17.1005520136158	ARRDC4	15	97960698	97973838	+	4072	protein_coding	arrestin domain containing 4 [Source:HGNC Symbol;Acc:HGNC:28087]	-
ENSG00000144746	9.70968032577011	9.59493691477497	9.72003340027788	27.7086629637462	28.551424895151	27.3142562975626	ARL6IP5	3	69084944	69106066	+	2522	protein_coding	ADP ribosylation factor like GTPase 6 interacting protein 5 [Source:HGNC Symbol;Acc:HGNC:16937]	-
ENSG00000120438	68.9637175712843	69.9191556838002	69.5384921183874	44.7954996976847	43.8787585176914	42.8015142280376	TCP1	6	159778498	159789749	-	4929	protein_coding	t-complex 1 [Source:HGNC Symbol;Acc:HGNC:11655]	-
ENSG00000185567	3.64262908402708	3.41091429753692	3.06575364137091	7.94584253808344	8.356763413048	9.38732049811112	AHNAK2	14	104937244	104978357	-	18771	protein_coding	AHNAK nucleoprotein 2 [Source:HGNC Symbol;Acc:HGNC:20125]	-
ENSG00000117143	107.424523493088	106.749753392414	109.65605008202	67.3029280069877	70.6114688335131	67.8674889322613	UAP1	1	162561506	162599842	+	3437	protein_coding	UDP-N-acetylglucosamine pyrophosphorylase 1 [Source:HGNC Symbol;Acc:HGNC:12457]	-
ENSG00000149131	16.5412698266268	16.3633844810566	16.8720885338849	35.5201480674148	34.1809739187656	36.9308728570322	SERPING1	11	57597387	57614853	+	3603	protein_coding	serpin family G member 1 [Source:HGNC Symbol;Acc:HGNC:1228]	-
ENSG00000027697	33.6780246472669	33.441229480995	36.2624571836819	64.9357297418314	62.7275317939194	63.2214657324611	IFNGR1	6	137197484	137219449	-	3277	protein_coding	interferon gamma receptor 1 [Source:HGNC Symbol;Acc:HGNC:5439]	-
ENSG00000146731	92.0386530706828	92.1188799367367	96.5285978974093	58.6030789830755	59.5804663664414	57.2029663319464	CCT6A	7	56051630	56063989	+	3901	protein_coding	chaperonin containing TCP1 subunit 6A [Source:HGNC Symbol;Acc:HGNC:1620]	-
ENSG00000125827	4.54642257090044	4.58619959052484	4.16887275981224	11.6850089799035	12.4467901968969	12.0775146526615	TMX4	20	7977348	8019829	-	6579	protein_coding	thioredoxin related transmembrane protein 4 [Source:HGNC Symbol;Acc:HGNC:25237]	-
ENSG00000163191	188.361473857198	193.548400289186	205.549028392504	354.91059754309	342.843792988539	363.392374035875	S100A11	1	152032506	152047907	-	680	protein_coding	S100 calcium binding protein A11 [Source:HGNC Symbol;Acc:HGNC:10488]	-
ENSG00000171444	2.65337872956275	2.60002179231475	2.73643367685315	6.93106140608355	7.28372911106869	7.19102382176218	MCC	5	113022099	113488830	-	10746	protein_coding	MCC, WNT signaling pathway regulator [Source:HGNC Symbol;Acc:HGNC:6935]	-
ENSG00000064042	42.3506800119517	42.9838816386686	44.565232711988	61.5741451376755	63.5335866806325	63.0124872640722	LIMCH1	4	41359607	41700044	+	10862	protein_coding	LIM and calponin homology domains 1 [Source:HGNC Symbol;Acc:HGNC:29191]	-
ENSG00000160932	62.3461704139058	65.5797043843141	62.1883847087248	109.484822714663	104.355399794824	105.548749195951	LY6E	8	143017982	143023832	+	2640	protein_coding	lymphocyte antigen 6 family member E [Source:HGNC Symbol;Acc:HGNC:6727]	-
ENSG00000132780	19.9624233087924	19.0468215859805	19.4002112370755	10.1834346684325	9.46457767326347	10.1428945207908	NASP	1	45583846	45618904	+	8304	protein_coding	nuclear autoantigenic sperm protein [Source:HGNC Symbol;Acc:HGNC:7644]	-
ENSG00000137807	22.1643566645457	21.6016779585378	23.1523961750902	11.144151728295	11.1856164001676	11.2006054719039	KIF23	15	69414246	69448427	+	6576	protein_coding	kinesin family member 23 [Source:HGNC Symbol;Acc:HGNC:6392]	-
ENSG00000163531	12.9736789607154	12.5989890609774	12.6770328894038	7.56000127353642	7.92714799394974	7.65738414948746	NFASC	1	204828651	205022822	+	21271	protein_coding	neurofascin [Source:HGNC Symbol;Acc:HGNC:29866]	-
ENSG00000072110	73.2342311969311	73.5375662368547	71.7748775724425	52.2023430709353	52.1635696050514	49.9377984285742	ACTN1	14	68874143	68979440	-	10626	protein_coding	actinin alpha 1 [Source:HGNC Symbol;Acc:HGNC:163]	-
ENSG00000185033	8.38703560172606	8.87176286589918	8.25322314881506	18.2850584045257	17.4032299655462	18.1725094100821	SEMA4B	15	90160604	90229679	+	7006	protein_coding	semaphorin 4B [Source:HGNC Symbol;Acc:HGNC:10730]	-
ENSG00000130726	131.316478641924	138.731164254649	129.84791712391	89.0833589227857	87.8089411119509	88.3305932683062	TRIM28	19	58544091	58550722	+	4034	protein_coding	tripartite motif containing 28 [Source:HGNC Symbol;Acc:HGNC:16384]	-
ENSG00000123243	0.168168104203432	0.144386279561417	0.123995798304917	1.77045941795774	1.57167609734652	1.86955084289133	ITIH5	10	7559270	7666998	-	14628	protein_coding	inter-alpha-trypsin inhibitor heavy chain family member 5 [Source:HGNC Symbol;Acc:HGNC:21449]	-
ENSG00000083857	37.0728691751522	35.6468360642316	34.7071031292616	23.6712044816096	23.9644993178978	24.342287863845	FAT1	4	186587783	186726722	-	16177	protein_coding	FAT atypical cadherin 1 [Source:HGNC Symbol;Acc:HGNC:3595]	-
ENSG00000123989	67.3932788757494	77.3296752187588	71.1876635347497	126.082057328838	121.284849064636	128.216531952104	CHPF	2	219538947	219543787	-	3354	protein_coding	chondroitin polymerizing factor [Source:HGNC Symbol;Acc:HGNC:24291]	-
ENSG00000004139	6.79714208229262	7.00604848489529	6.62804996721984	13.6130835358697	12.9194780625525	13.6191808376481	SARM1	17	28364356	28404049	+	11137	protein_coding	sterile alpha and TIR motif containing 1 [Source:HGNC Symbol;Acc:HGNC:17074]	-
ENSG00000133816	24.8847233186957	23.9994091487975	24.1323097987887	34.2668053444142	33.9707849486883	35.0308585949295	MICAL2	11	12094008	12359144	+	20191	protein_coding	microtubule associated monooxygenase, calponin and LIM domain containing 2 [Source:HGNC Symbol;Acc:HGNC:24693]	-
ENSG00000133687	1.75716010492868	1.69870376164224	1.73874770990335	4.99849112257837	4.77422477284878	4.59673823920021	TMTC1	12	29500840	29784759	-	14636	protein_coding	transmembrane and tetratricopeptide repeat containing 1 [Source:HGNC Symbol;Acc:HGNC:24099]	-
ENSG00000169679	15.5805320508492	15.7565836180534	16.0827887572925	6.90508824059619	6.59503920030563	5.95297369948998	BUB1	2	110637698	110678114	-	6032	protein_coding	BUB1 mitotic checkpoint serine/threonine kinase [Source:HGNC Symbol;Acc:HGNC:1148]	-
ENSG00000104369	23.5739220390137	23.735600473568	25.2974807458277	9.74410640223052	11.0337678613219	9.73740934404755	JPH1	8	74234700	74321328	-	4378	protein_coding	junctophilin 1 [Source:HGNC Symbol;Acc:HGNC:14201]	-
ENSG00000167772	0.382933223581538	0.461949665604509	0.487190582219801	9.11426764318961	8.84657455440392	9.23605260581732	ANGPTL4	19	8363289	8374373	+	2482	protein_coding	angiopoietin like 4 [Source:HGNC Symbol;Acc:HGNC:16039]	-
ENSG00000021355	15.5039686656794	15.7591897489973	17.3561036535956	36.9034517974394	37.4455428828005	35.1516393606348	SERPINB1	6	2832332	2842006	-	3094	protein_coding	serpin family B member 1 [Source:HGNC Symbol;Acc:HGNC:3311]	-
ENSG00000121039	201.526075423964	220.740321260067	219.824833853044	143.315444789045	141.976465458212	135.227518748528	RDH10	8	73294612	73325281	+	5321	protein_coding	retinol dehydrogenase 10 [Source:HGNC Symbol;Acc:HGNC:19975]	-
ENSG00000162433	3.70360805261786	3.70289319195547	4.359110235771	10.7017068973816	10.5928916401697	10.4929298284018	AK4	1	65147549	65232145	+	7578	protein_coding	adenylate kinase 4 [Source:HGNC Symbol;Acc:HGNC:363]	-
ENSG00000150753	60.149962414579	58.0922159764274	58.1079805520428	37.9652676616485	37.1177360324423	38.4235814002503	CCT5	5	10249921	10266412	+	5839	protein_coding	chaperonin containing TCP1 subunit 5 [Source:HGNC Symbol;Acc:HGNC:1618]	-
ENSG00000005022	190.945312029067	191.254098909631	190.541713041262	121.740821573945	112.584456637529	114.178937233301	SLC25A5	X	119468400	119471319	+	1500	protein_coding	solute carrier family 25 member 5 [Source:HGNC Symbol;Acc:HGNC:10991]	-
ENSG00000149177	30.2206760231917	30.2165173450946	31.0529209093413	19.480271182842	18.9376469616638	19.2785219098519	PTPRJ	11	47980558	48170841	+	9620	protein_coding	protein tyrosine phosphatase, receptor type J [Source:HGNC Symbol;Acc:HGNC:9673]	-
ENSG00000006534	12.3949924833122	12.5225882193892	10.6012579784793	25.5627127020449	24.9996506555895	27.556099273219	ALDH3B1	11	68008578	68029282	+	6626	protein_coding	aldehyde dehydrogenase 3 family member B1 [Source:HGNC Symbol;Acc:HGNC:410]	-
ENSG00000120802	15.8167063089609	17.1281249230042	16.3171245144167	8.26434065535528	7.81603561236292	8.26397392690422	TMPO	12	98515512	98550379	+	8593	protein_coding	thymopoietin [Source:HGNC Symbol;Acc:HGNC:11875]	-
ENSG00000166741	189.961640930568	188.085220589901	180.595854393504	265.500175642618	257.855372713435	264.100347041443	NNMT	11	114257787	114313285	+	2919	protein_coding	nicotinamide N-methyltransferase [Source:HGNC Symbol;Acc:HGNC:7861]	-
ENSG00000108679	172.0769846099	177.85337548066	175.289624296684	242.697920855796	236.120603966137	237.972887517758	LGALS3BP	17	78971238	78980109	-	3584	protein_coding	galectin 3 binding protein [Source:HGNC Symbol;Acc:HGNC:6564]	-
ENSG00000139178	9.00954657348762	9.55606304037255	8.61620845001871	22.3196683979811	20.6336559202098	20.2473177843979	C1RL	12	7089587	7109273	-	5014	protein_coding	complement C1r subcomponent like [Source:HGNC Symbol;Acc:HGNC:21265]	-
ENSG00000143367	33.2883318036273	35.1832205604994	35.5607438921128	17.3537187320113	17.3856405348177	17.3930430346157	TUFT1	1	151540305	151583583	+	3878	protein_coding	tuftelin 1 [Source:HGNC Symbol;Acc:HGNC:12422]	-
ENSG00000176928	13.4586480211674	13.9400269777021	13.8053147606313	5.61601720647335	5.08128510731076	5.32741627309806	GCNT4	5	75025346	75030899	-	5554	protein_coding	glucosaminyl (N-acetyl) transferase 4, core 2 [Source:HGNC Symbol;Acc:HGNC:17973]	-
ENSG00000067225	256.769615949982	258.83457123794	251.02194391936	330.848695361741	321.679348313326	329.812066653904	PKM	15	72199029	72231822	-	8571	protein_coding	pyruvate kinase M1/2 [Source:HGNC Symbol;Acc:HGNC:9021]	-
ENSG00000197956	239.063910061112	241.505151831433	232.761880305495	382.879300589921	361.009483803834	389.511159316326	S100A6	1	153534599	153536244	-	971	protein_coding	S100 calcium binding protein A6 [Source:HGNC Symbol;Acc:HGNC:10496]	-
ENSG00000135506	30.3498841756607	30.5170032792604	29.0185016568599	48.9571669537503	48.7254744755039	48.9392638809796	OS9	12	57693955	57721557	+	5169	protein_coding	OS9, endoplasmic reticulum lectin [Source:HGNC Symbol;Acc:HGNC:16994]	-
ENSG00000163565	12.3559979698146	12.8578393712274	12.9675067341404	25.0432624408956	24.4950185961984	25.3623828936581	IFI16	1	158999968	159055155	+	5294	protein_coding	interferon gamma inducible protein 16 [Source:HGNC Symbol;Acc:HGNC:5395]	-
ENSG00000116005	10.1720633196971	10.321396093522	10.1687999785158	21.2654942259996	21.3433030390917	19.9765360251354	PCYOX1	2	70257386	70281191	+	5870	protein_coding	prenylcysteine oxidase 1 [Source:HGNC Symbol;Acc:HGNC:20588]	-
ENSG00000127022	308.791086991132	304.010188230487	309.957922347965	385.565861908545	386.226688930541	382.140730319198	CANX	5	179678628	179730925	+	6235	protein_coding	calnexin [Source:HGNC Symbol;Acc:HGNC:1473]	-
ENSG00000171051	1.40093920269422	1.02358883012087	1.20776618120425	9.30374735271013	10.0828441287954	10.2104817398946	FPR1	19	51745172	51804110	-	2594	protein_coding	formyl peptide receptor 1 [Source:HGNC Symbol;Acc:HGNC:3826]	-
ENSG00000196743	3.29532890594481	3.57032412730819	3.36238532209966	12.1129854405869	11.3472773995325	10.8005608584711	GM2A	5	151212150	151270440	+	4479	protein_coding	GM2 ganglioside activator [Source:HGNC Symbol;Acc:HGNC:4367]	-
ENSG00000165181	5.7012875097927	5.32684013281035	5.65753909695613	13.4138247930259	13.6239503478688	12.889468195359	C9orf84	9	111686173	111795008	-	6276	protein_coding	chromosome 9 open reading frame 84 [Source:HGNC Symbol;Acc:HGNC:26535]	-
ENSG00000147162	29.959802474561	29.1639834685998	29.2241089287136	43.1302776721312	42.6759766305046	42.7972340366996	OGT	X	71533083	71575897	+	9812	protein_coding	O-linked N-acetylglucosamine (GlcNAc) transferase [Source:HGNC Symbol;Acc:HGNC:8127]	-
ENSG00000149136	37.0481686215041	37.0966072501239	36.6397395559368	22.0838953493475	23.0723085567466	22.4979391533845	SSRP1	11	57325985	57335877	-	6323	protein_coding	structure specific recognition protein 1 [Source:HGNC Symbol;Acc:HGNC:11327]	HMG
ENSG00000206503	180.102962403158	175.691417023496	168.542609498959	406.746768695236	360.504115487404	368.400990833038	HLA-A	6	29941260	29945884	+	2710	protein_coding	major histocompatibility complex, class I, A [Source:HGNC Symbol;Acc:HGNC:4931]	-
ENSG00000138760	9.98144819140425	10.3399017578711	10.3357585867468	16.1433565940519	16.4346585845854	15.6161629265859	SCARB2	4	76158733	76234536	-	19341	protein_coding	scavenger receptor class B member 2 [Source:HGNC Symbol;Acc:HGNC:1665]	-
ENSG00000179051	70.6915520126111	71.5484216979447	74.8527549670139	44.7015523367617	46.2202430954508	45.4641673156109	RCC2	1	17406760	17439724	-	4126	protein_coding	regulator of chromosome condensation 2 [Source:HGNC Symbol;Acc:HGNC:30297]	-
ENSG00000168487	27.6435655032646	27.3738362956625	26.5586775562543	42.610213639847	41.604003789523	44.1108763100278	BMP1	8	22164736	22212326	+	7471	protein_coding	bone morphogenetic protein 1 [Source:HGNC Symbol;Acc:HGNC:1067]	-
ENSG00000159216	5.50323283906336	5.25414861125226	5.25852664508921	9.64977793368848	10.2629694209383	10.5580748951777	RUNX1	21	34787801	36004667	-	15574	protein_coding	runt related transcription factor 1 [Source:HGNC Symbol;Acc:HGNC:10471]	Runt
ENSG00000196975	10.9610129337918	10.85864281804	11.4723824954347	19.2551931133577	18.8397285896597	18.5392067591207	ANXA4	2	69644425	69827100	+	11048	protein_coding	annexin A4 [Source:HGNC Symbol;Acc:HGNC:542]	-
ENSG00000162736	30.8265372407105	31.7986757524975	31.9515019035796	52.9458848863018	53.7986155668462	51.3158093405515	NCSTN	1	160343272	160358952	+	4175	protein_coding	nicastrin [Source:HGNC Symbol;Acc:HGNC:17091]	-
ENSG00000123485	19.8846670043725	19.9466122873371	20.3975109032454	8.57542024467208	8.21404794664073	8.02933353477845	HJURP	2	233833416	233854566	-	3821	protein_coding	Holliday junction recognition protein [Source:HGNC Symbol;Acc:HGNC:25444]	-
ENSG00000188157	145.62753295366	156.449932105447	144.138605482863	210.505552156189	205.29570768342	205.236275079395	AGRN	1	1020123	1056118	+	10758	protein_coding	agrin [Source:HGNC Symbol;Acc:HGNC:329]	-
ENSG00000143641	32.9326528712757	33.6368261061004	33.171453560107	51.4161398904737	48.9083154158956	52.8083971500117	GALNT2	1	230057990	230282124	+	7743	protein_coding	polypeptide N-acetylgalactosaminyltransferase 2 [Source:HGNC Symbol;Acc:HGNC:4124]	-
ENSG00000160326	41.7574617796158	44.150877064804	41.3316525518122	68.9759278168223	69.1407283041506	70.891578561832	SLC2A6	9	133471095	133479137	-	3540	protein_coding	solute carrier family 2 member 6 [Source:HGNC Symbol;Acc:HGNC:11011]	-
ENSG00000109046	39.9716044470894	41.0111744110774	41.0791991512128	57.9070635110398	58.6340101220914	57.0859910487702	WSB1	17	27294076	27315926	+	8602	protein_coding	WD repeat and SOCS box containing 1 [Source:HGNC Symbol;Acc:HGNC:19221]	-
ENSG00000235162	51.5692887474843	50.6200664334172	50.5349997311582	26.6043845998973	27.6497338904428	27.0519252976162	C12orf75	12	105235290	105396097	+	2693	protein_coding	chromosome 12 open reading frame 75 [Source:HGNC Symbol;Acc:HGNC:35164]	-
ENSG00000123933	9.14113364152904	9.80673855218311	8.85435216971119	18.221765650744	18.6474962136142	18.2095665999113	MXD4	4	2247432	2262294	-	7058	protein_coding	MAX dimerization protein 4 [Source:HGNC Symbol;Acc:HGNC:13906]	bHLH
ENSG00000185630	21.3934766801947	20.6830530898825	21.4692847750637	29.3638861588908	29.9665275202073	29.1849663260097	PBX1	1	164555584	164899296	+	21249	protein_coding	PBX homeobox 1 [Source:HGNC Symbol;Acc:HGNC:8632]	Homeobox
ENSG00000117394	21.0070162767053	20.8219092222196	19.7214023890855	36.9086683582957	35.9947343041368	36.2671166786029	SLC2A1	1	42925375	42959176	-	4724	protein_coding	solute carrier family 2 member 1 [Source:HGNC Symbol;Acc:HGNC:11005]	-
ENSG00000126457	46.8971835563814	48.2786878506937	48.0648102883244	29.3516892307808	28.9236504676554	29.8407567479937	PRMT1	19	49675786	49689029	+	4796	protein_coding	protein arginine methyltransferase 1 [Source:HGNC Symbol;Acc:HGNC:5187]	-
ENSG00000115525	3.57349585859477	3.38743817982028	3.60408337927001	7.07050643251521	7.63023832016807	7.05931770044601	ST3GAL5	2	85837120	85905199	-	16318	protein_coding	ST3 beta-galactoside alpha-2,3-sialyltransferase 5 [Source:HGNC Symbol;Acc:HGNC:10872]	-
ENSG00000142173	30.2896909350159	33.0296493682412	30.9516668385708	50.8103967974293	50.6711948920256	52.1944284232004	COL6A2	21	46098097	46132849	+	5386	protein_coding	collagen type VI alpha 2 chain [Source:HGNC Symbol;Acc:HGNC:2212]	-
ENSG00000110651	24.7254503113738	25.0146174682399	25.170131721577	39.3553327349856	38.3252657230847	38.1053797977835	CD81	11	2376177	2397419	+	7394	protein_coding	CD81 molecule [Source:HGNC Symbol;Acc:HGNC:1701]	-
ENSG00000139644	119.625219125361	116.749357208329	115.952088860165	157.012614450716	154.204832690694	154.852818293	TMBIM6	12	49707725	49764934	+	6186	protein_coding	transmembrane BAX inhibitor motif containing 6 [Source:HGNC Symbol;Acc:HGNC:11723]	-
ENSG00000100612	7.91804042356408	8.89943276096315	7.95352807017867	21.9613742270615	21.6525904356973	20.7490047870909	DHRS7	14	60144120	60169856	-	3248	protein_coding	dehydrogenase/reductase 7 [Source:HGNC Symbol;Acc:HGNC:21524]	-
ENSG00000172493	40.2916536590764	41.4258397759195	40.5994820339622	58.4452527637534	61.7099059907534	57.3088097979829	AFF1	4	86935002	87141054	+	10733	protein_coding	AF4/FMR2 family member 1 [Source:HGNC Symbol;Acc:HGNC:7135]	AF-4
ENSG00000123384	12.6255687665199	12.0232894768821	11.7291957834399	18.7838096514107	18.2623881231559	18.35341824651	LRP1	12	57128493	57213351	+	20839	protein_coding	LDL receptor related protein 1 [Source:HGNC Symbol;Acc:HGNC:6692]	-
ENSG00000186480	41.7244040414444	42.4565781086957	41.3660236346954	71.3512600421332	67.6055227447548	66.5986522083832	INSIG1	7	155297776	155310235	+	3650	protein_coding	insulin induced gene 1 [Source:HGNC Symbol;Acc:HGNC:6083]	-
ENSG00000114251	19.3944262741237	19.9872617033539	21.3777613229263	10.1457755168614	10.7647874688028	10.5244390139707	WNT5A	3	55465715	55490539	-	7397	protein_coding	Wnt family member 5A [Source:HGNC Symbol;Acc:HGNC:12784]	-
ENSG00000131459	16.9245269205613	15.9952691227539	15.7417688980621	30.8209283894985	30.2634282664462	29.7603492190063	GFPT2	5	180300690	180353387	-	4780	protein_coding	glutamine-fructose-6-phosphate transaminase 2 [Source:HGNC Symbol;Acc:HGNC:4242]	-
ENSG00000146278	12.3140164350515	12.5046901108015	12.5836596404448	27.3364559465304	28.3616685965084	28.3426234954319	PNRC1	6	89080751	89085160	+	2992	protein_coding	proline rich nuclear receptor coactivator 1 [Source:HGNC Symbol;Acc:HGNC:17278]	-
ENSG00000137834	2.3308706620947	2.55813532161645	2.52257790309435	0.169250904464314	0.165918471731551	0.221413080971749	SMAD6	15	66702228	66782848	+	8563	protein_coding	SMAD family member 6 [Source:HGNC Symbol;Acc:HGNC:6772]	MH1
ENSG00000186470	14.925803920571	13.6166636442869	14.3771096807345	24.8758472512725	26.5674869829579	26.2138001528326	BTN3A2	6	26365159	26378320	+	7042	protein_coding	butyrophilin subfamily 3 member A2 [Source:HGNC Symbol;Acc:HGNC:1139]	-
ENSG00000163430	631.314146855166	636.082950631288	639.451176887356	523.821823678317	527.392186318326	515.197205255517	FSTL1	3	120392293	120451253	-	8727	protein_coding	follistatin like 1 [Source:HGNC Symbol;Acc:HGNC:3972]	-
ENSG00000135047	40.4543216824399	40.1196204377321	40.1659676159465	73.7990704628111	69.056375927847	70.881783087195	CTSL	9	87725519	87731393	+	2366	protein_coding	cathepsin L [Source:HGNC Symbol;Acc:HGNC:2537]	-
ENSG00000120708	90.6128856130457	89.922868502013	91.2218685772987	68.1361713225311	67.7387084343971	67.4580186526642	TGFBI	5	136028895	136063818	+	7810	protein_coding	transforming growth factor beta induced [Source:HGNC Symbol;Acc:HGNC:11771]	-
ENSG00000090339	116.02546025218	119.338930102717	118.559595721998	160.303596121218	162.878900763113	164.639629881721	ICAM1	19	10270835	10286615	+	3706	protein_coding	intercellular adhesion molecule 1 [Source:HGNC Symbol;Acc:HGNC:5344]	-
ENSG00000087586	27.8586535819665	27.8437105193245	28.3454826107646	11.2984101751775	12.4837010737316	12.3815086727919	AURKA	20	56369389	56392337	-	2928	protein_coding	aurora kinase A [Source:HGNC Symbol;Acc:HGNC:11393]	-
ENSG00000188811	9.09850295218435	9.56635007638008	9.31359898172689	19.064114761614	17.9864705462881	18.2337483365837	NHLRC3	13	39038306	39050109	+	6409	protein_coding	NHL repeat containing 3 [Source:HGNC Symbol;Acc:HGNC:33751]	-
ENSG00000167325	85.8500166683242	83.8505202985824	84.7947642887257	57.3557209950551	57.7772177403865	55.0737784134894	RRM1	11	4094707	4138876	+	4177	protein_coding	ribonucleotide reductase catalytic subunit M1 [Source:HGNC Symbol;Acc:HGNC:10451]	-
ENSG00000072778	65.9292156091149	67.5891207074767	64.7591765645019	96.9607763977871	93.3190872677194	95.857915498676	ACADVL	17	7217125	7225273	+	4865	protein_coding	acyl-CoA dehydrogenase very long chain [Source:HGNC Symbol;Acc:HGNC:92]	-
ENSG00000134954	30.9297987540478	30.5144704681543	30.5842237676386	19.0475260421903	19.205073124834	18.5403349903442	ETS1	11	128458761	128587558	-	7149	protein_coding	ETS proto-oncogene 1, transcription factor [Source:HGNC Symbol;Acc:HGNC:3488]	ETS
ENSG00000138668	47.779490522213	47.1455089976987	48.1456222623763	32.3233071587904	32.0448503183101	31.0434031810412	HNRNPD	4	82352498	82374503	-	6981	protein_coding	heterogeneous nuclear ribonucleoprotein D [Source:HGNC Symbol;Acc:HGNC:5036]	-
ENSG00000171793	7.1068575967016	7.67610825916163	7.40202268536972	3.26088887496003	3.12890829121376	3.30742070561147	CTPS1	1	40979335	41012565	+	11517	protein_coding	CTP synthase 1 [Source:HGNC Symbol;Acc:HGNC:2519]	-
ENSG00000117616	11.3887177235546	13.4277857608993	12.3353851162498	25.6719008763399	24.1083458829744	23.9473356236796	RSRP1	1	25242237	25338213	-	6804	protein_coding	arginine and serine rich protein 1 [Source:HGNC Symbol;Acc:HGNC:25234]	-
ENSG00000178038	10.7162110098358	10.4606366692103	10.9357456270656	18.33265468043	18.6103328900362	18.7070662446018	ALS2CL	3	46668997	46693704	-	9057	protein_coding	ALS2 C-terminal like [Source:HGNC Symbol;Acc:HGNC:20605]	-
ENSG00000170271	0.983155335315548	1.23665074818536	1.24053237007084	4.99077109254794	4.73038174421789	5.23460226636454	FAXDC2	5	154818491	154859252	-	7222	protein_coding	fatty acid hydroxylase domain containing 2 [Source:HGNC Symbol;Acc:HGNC:1334]	-
ENSG00000136040	5.1853813937032	5.21238120129013	5.6537213443536	1.6952986207221	1.84197009989844	1.81884245449035	PLXNC1	12	94148723	94307675	+	9887	protein_coding	plexin C1 [Source:HGNC Symbol;Acc:HGNC:9106]	-
ENSG00000163468	121.041780075318	120.960765371942	119.913896350057	84.7489866750759	85.2655225189456	87.6528055701876	CCT3	1	156308968	156367873	-	4018	protein_coding	chaperonin containing TCP1 subunit 3 [Source:HGNC Symbol;Acc:HGNC:1616]	-
ENSG00000179348	15.0459521801941	14.8866866188245	15.3711712803699	6.35922436028318	5.64839599829288	5.61777442006587	GATA2	3	128479427	128493185	-	4459	protein_coding	GATA binding protein 2 [Source:HGNC Symbol;Acc:HGNC:4171]	zf-GATA
ENSG00000182985	6.50579806882125	6.23883080581024	6.51565091445794	2.6596146080227	2.70231254860084	2.6283455789537	CADM1	11	115169218	115504957	-	11017	protein_coding	cell adhesion molecule 1 [Source:HGNC Symbol;Acc:HGNC:5951]	-
ENSG00000172137	448.447858944261	463.449827763003	454.622595289853	595.014446473891	589.979771284285	601.117796826453	CALB2	16	71358713	71390438	+	1703	protein_coding	calbindin 2 [Source:HGNC Symbol;Acc:HGNC:1435]	-
ENSG00000168610	36.98877680982	38.1848518437147	37.5491390403513	52.7586007301218	53.3671718233927	52.4916975120672	STAT3	17	42313324	42388568	-	8812	protein_coding	signal transducer and activator of transcription 3 [Source:HGNC Symbol;Acc:HGNC:11364]	STAT
ENSG00000105223	16.3712817276098	17.1583421583089	16.5824897166875	30.0599483272673	29.4496733025192	29.1256514104291	PLD3	19	40348456	40380439	+	5184	protein_coding	phospholipase D family member 3 [Source:HGNC Symbol;Acc:HGNC:17158]	-
ENSG00000165887	33.6759552459674	31.7321836277409	30.9480026151814	10.4659519455137	9.0794754144854	10.0177084503342	ANKRD2	10	97572499	97583884	+	1451	protein_coding	ankyrin repeat domain 2 [Source:HGNC Symbol;Acc:HGNC:495]	-
ENSG00000198763	1373.29335432355	1361.87913379304	1343.03001506263	1781.23169503053	1805.76076044618	1715.32955873185	MT-ND2	MT	4470	5511	+	1042	protein_coding	mitochondrially encoded NADH:ubiquinone oxidoreductase core subunit 2 [Source:HGNC Symbol;Acc:HGNC:7456]	-
ENSG00000102804	6.71992949726037	6.66988216716835	6.31835828803572	13.2909698362069	12.7189343433413	12.9547712312893	TSC22D1	13	44432143	44577147	-	8586	protein_coding	TSC22 domain family member 1 [Source:HGNC Symbol;Acc:HGNC:16826]	TSC22
ENSG00000276043	18.1036240177025	18.9421809431649	18.0756099162265	8.79362965613085	8.84915373065885	8.21878679681809	UHRF1	19	4903080	4962154	+	5145	protein_coding	ubiquitin like with PHD and ring finger domains 1 [Source:HGNC Symbol;Acc:HGNC:12556]	-
ENSG00000126432	178.430587158206	179.75170190846	179.1714165722	292.484046276655	274.157623954021	283.985489068575	PRDX5	11	64318088	64321811	+	893	protein_coding	peroxiredoxin 5 [Source:HGNC Symbol;Acc:HGNC:9355]	-
ENSG00000204394	27.2875658457722	28.867657974523	26.8809084372848	15.1910597911122	15.8237446847971	15.8348622680539	VARS	6	31777518	31795953	-	6081	protein_coding	valyl-tRNA synthetase [Source:HGNC Symbol;Acc:HGNC:12651]	-
ENSG00000241104	1.0258394613377	1.35330755623524	1.42872667682668	11.9152734259242	10.7962477640493	10.4540480618557	CEACAMP10	19	43211791	43248646	-	1962	transcribed_processed_pseudogene	carcinoembryonic antigen related cell adhesion molecule pseudogene 10 [Source:HGNC Symbol;Acc:HGNC:1822]	-
ENSG00000151388	19.4060751362261	18.7984784710713	18.9433964674147	11.206723459406	11.5052515829958	11.5282729214391	ADAMTS12	5	33523535	33892192	-	9778	protein_coding	ADAM metallopeptidase with thrombospondin type 1 motif 12 [Source:HGNC Symbol;Acc:HGNC:14605]	-
ENSG00000004478	73.6089323136312	74.3946984476131	71.0817643115206	49.1938138449597	47.2007448300588	50.0442990416124	FKBP4	12	2794953	2805423	+	5180	protein_coding	FK506 binding protein 4 [Source:HGNC Symbol;Acc:HGNC:3720]	-
ENSG00000213719	116.221219281877	127.246988773767	118.192316653179	189.07099021504	182.599767461943	190.377055309172	CLIC1	6	31730581	31739763	-	1942	protein_coding	chloride intracellular channel 1 [Source:HGNC Symbol;Acc:HGNC:2062]	-
ENSG00000111885	2.15203278302365	1.74512486253655	1.87451863225598	7.23881137231821	7.34156296786492	7.92934007176192	MAN1A1	6	119177209	119349761	-	5014	protein_coding	mannosidase alpha class 1A member 1 [Source:HGNC Symbol;Acc:HGNC:6821]	-
ENSG00000164535	27.1576561496806	26.4088941279265	26.8230979011652	15.6437385733752	15.1576741188148	14.7126863826955	DAGLB	7	6409126	6484190	-	5756	protein_coding	diacylglycerol lipase beta [Source:HGNC Symbol;Acc:HGNC:28923]	-
ENSG00000128590	16.4551953778024	16.8464609291518	16.2741356275582	34.871403151474	34.3500921110142	32.8883411293877	DNAJB9	7	108569568	108574850	+	2837	protein_coding	DnaJ heat shock protein family (Hsp40) member B9 [Source:HGNC Symbol;Acc:HGNC:6968]	-
ENSG00000197614	139.611960261268	142.611496951257	146.315297925082	103.720837905955	102.71817970425	102.247971548822	MFAP5	12	8637346	8662888	-	3876	protein_coding	microfibril associated protein 5 [Source:HGNC Symbol;Acc:HGNC:29673]	-
ENSG00000076706	5.31813863566298	5.84589181063305	5.5319421849474	1.53669164869397	1.66192116696381	1.67204545809753	MCAM	11	119308529	119321521	-	7422	protein_coding	melanoma cell adhesion molecule [Source:HGNC Symbol;Acc:HGNC:6934]	-
ENSG00000178467	11.721635588265	11.9884877861546	11.4876897302594	20.3198084674917	20.0814116386893	20.6323732920838	P4HTM	3	48989886	49007154	+	7641	protein_coding	prolyl 4-hydroxylase, transmembrane [Source:HGNC Symbol;Acc:HGNC:28858]	-
ENSG00000101057	48.4793185265086	47.2418061567021	48.7886751038798	26.2534622540997	27.1622013974323	26.0060670108127	MYBL2	20	43667019	43716496	+	2777	protein_coding	MYB proto-oncogene like 2 [Source:HGNC Symbol;Acc:HGNC:7548]	MYB
ENSG00000168209	9.23654286617472	10.5853364094157	9.32090404959077	29.6386960554828	26.0140015699155	27.8891576427353	DDIT4	10	72273920	72276036	+	2058	protein_coding	DNA damage inducible transcript 4 [Source:HGNC Symbol;Acc:HGNC:24944]	-
ENSG00000114480	13.0499436329503	13.1636823885666	13.5842071872759	25.3099370482985	24.2409144911459	24.2657308169489	GBE1	3	81489699	81762161	-	5171	protein_coding	1,4-alpha-glucan branching enzyme 1 [Source:HGNC Symbol;Acc:HGNC:4180]	-
ENSG00000180573	4.75957529453984	4.992589665032	4.71213768762113	23.5353741356504	20.2877200152913	19.0133354629627	HIST1H2AC	6	26124145	26139116	+	1668	protein_coding	histone cluster 1 H2A family member c [Source:HGNC Symbol;Acc:HGNC:4733]	-
ENSG00000187634	6.13299821022741	7.03979215244676	6.08218520661918	1.16466376995397	1.08511752215564	1.13086266467078	SAMD11	1	923928	944581	+	4166	protein_coding	sterile alpha motif domain containing 11 [Source:HGNC Symbol;Acc:HGNC:28706]	-
ENSG00000172893	88.5661951290244	92.4181153234265	84.7052692058661	134.902024224791	127.235007896546	131.162107639811	DHCR7	11	71428193	71452868	-	4160	protein_coding	7-dehydrocholesterol reductase [Source:HGNC Symbol;Acc:HGNC:2860]	-
ENSG00000186185	14.9649152096797	14.0006082382591	13.5077906130218	5.78012587058535	5.34120253171906	5.64042454870303	KIF18B	17	44924709	44947711	-	4655	protein_coding	kinesin family member 18B [Source:HGNC Symbol;Acc:HGNC:27102]	-
ENSG00000109929	9.91402144889451	9.82263098745707	10.0724460651597	18.9966867197507	21.3951687732199	20.0353813314217	SC5D	11	121292453	121308694	+	5566	protein_coding	sterol-C5-desaturase [Source:HGNC Symbol;Acc:HGNC:10547]	-
ENSG00000117632	17.251994927662	16.4525284555341	16.170516909716	8.11185995369472	8.22077230713583	8.51568428448881	STMN1	1	25884181	25906991	-	6261	protein_coding	stathmin 1 [Source:HGNC Symbol;Acc:HGNC:6510]	-
ENSG00000177239	12.2540470140372	12.6253400998362	12.7530100034888	20.9815915565752	20.9840408626853	20.8062328749992	MAN1B1	9	137086927	137109187	+	8331	protein_coding	mannosidase alpha class 1B member 1 [Source:HGNC Symbol;Acc:HGNC:6823]	-
ENSG00000130396	68.3409090038013	67.1978267298003	67.9437819546101	85.2418696471737	87.6348639135141	87.3148387400411	AFDN	6	167826922	167972023	+	13720	protein_coding	afadin, adherens junction formation factor [Source:HGNC Symbol;Acc:HGNC:7137]	-
ENSG00000142871	459.586316181042	485.809700076764	468.369023596647	360.033080799679	346.601223706896	350.500476461544	CYR61	1	85580761	85583962	+	2455	protein_coding	cysteine rich angiogenic inducer 61 [Source:HGNC Symbol;Acc:HGNC:2654]	-
ENSG00000151503	12.4956228395432	11.8915958662473	11.790051938132	6.33308847999719	5.80327137243962	5.62934303415474	NCAPD3	11	134150119	134225454	-	9114	protein_coding	non-SMC condensin II complex subunit D3 [Source:HGNC Symbol;Acc:HGNC:28952]	-
ENSG00000080823	19.5800903261027	20.2120247311077	20.5440030797804	12.2862445676904	11.2938640357645	12.4457853154428	MOK	14	102224500	102305200	-	10996	protein_coding	MOK protein kinase [Source:HGNC Symbol;Acc:HGNC:9833]	-
ENSG00000141458	13.4153236545635	14.4023274069922	13.9722271034475	22.3121120456438	23.2505879109958	22.1578114965497	NPC1	18	23506184	23586898	-	10102	protein_coding	NPC intracellular cholesterol transporter 1 [Source:HGNC Symbol;Acc:HGNC:7897]	-
ENSG00000117724	9.59861925066806	8.94595861673346	9.27193503941654	4.45240480087202	4.66257614581638	4.81644764526496	CENPF	1	214603195	214664588	+	11690	protein_coding	centromere protein F [Source:HGNC Symbol;Acc:HGNC:1857]	-
ENSG00000256043	5.79144370234557	6.3940595966132	5.71223236130287	16.7451203014102	17.1615759932335	16.92092268064	CTSO	4	155924118	155953917	-	2954	protein_coding	cathepsin O [Source:HGNC Symbol;Acc:HGNC:2542]	-
ENSG00000113552	33.4941375348681	31.6275346388219	31.5962956563237	53.5314900764238	53.2487405228951	51.3903516283409	GNPDA1	5	141991749	142013041	-	3961	protein_coding	glucosamine-6-phosphate deaminase 1 [Source:HGNC Symbol;Acc:HGNC:4417]	-
ENSG00000012223	0.329104371573491	0.625191764853671	0.543556896343097	4.77752223428086	4.63783806107378	4.81596160998171	LTF	3	46435645	46485234	-	4247	protein_coding	lactotransferrin [Source:HGNC Symbol;Acc:HGNC:6720]	-
ENSG00000197930	16.8065475236819	15.949748589453	16.3115077814459	28.5260864160313	31.5713008441943	27.4098405546413	ERO1A	14	52639916	52695900	-	7548	protein_coding	endoplasmic reticulum oxidoreductase 1 alpha [Source:HGNC Symbol;Acc:HGNC:13280]	-
ENSG00000144455	3.83605229526259	3.48078695325985	3.48663758013175	8.6651729446083	9.20580758039762	9.1155111859429	SUMF1	3	3700814	4467281	-	6952	protein_coding	sulfatase modifying factor 1 [Source:HGNC Symbol;Acc:HGNC:20376]	-
ENSG00000134531	15.7139418431129	14.6590058509681	14.7472823176208	7.93489162881976	7.95920827286879	7.4180632617683	EMP1	12	13196716	13219939	+	7838	protein_coding	epithelial membrane protein 1 [Source:HGNC Symbol;Acc:HGNC:3333]	-
ENSG00000109654	4.98280430133049	5.05811344589703	5.38850875893061	10.27594130183	10.2231672590712	10.5823870385302	TRIM2	4	153152342	153339320	+	9425	protein_coding	tripartite motif containing 2 [Source:HGNC Symbol;Acc:HGNC:15974]	-
ENSG00000147852	8.15964724555938	7.99304315027302	7.98063217783832	15.6401949619544	15.1094643355841	14.0511219650171	VLDLR	9	2621834	2660053	+	9339	protein_coding	very low density lipoprotein receptor [Source:HGNC Symbol;Acc:HGNC:12698]	-
ENSG00000198910	32.2145339674178	33.2272204251912	34.5962945274368	49.1274855884901	49.7896654408897	48.7365538311484	L1CAM	X	153861514	153886174	-	7270	protein_coding	L1 cell adhesion molecule [Source:HGNC Symbol;Acc:HGNC:6470]	-
ENSG00000124207	68.2522038769564	66.0303686036894	66.072460412891	43.512029504472	44.2372960592968	43.6645382240735	CSE1L	20	49046246	49096960	+	3800	protein_coding	chromosome segregation 1 like [Source:HGNC Symbol;Acc:HGNC:2431]	-
ENSG00000011422	18.4144742974611	17.8449612590491	17.8691433223099	31.5276307292803	31.0656288233984	32.2264638593885	PLAUR	19	43646095	43670547	-	4457	protein_coding	plasminogen activator, urokinase receptor [Source:HGNC Symbol;Acc:HGNC:9053]	-
ENSG00000135636	4.71346687390097	5.15229827997641	4.98123137617271	11.3086496120165	10.1729277844602	10.6123567018166	DYSF	2	71453722	71686768	+	8386	protein_coding	dysferlin [Source:HGNC Symbol;Acc:HGNC:3097]	-
ENSG00000189403	27.3351747284226	26.5665840115536	27.0300535661727	16.595640558036	15.1770930413796	16.7829515107829	HMGB1	13	30456704	30617597	-	7723	protein_coding	high mobility group box 1 [Source:HGNC Symbol;Acc:HGNC:4983]	HMG
ENSG00000112118	38.0176104371752	37.9926855505384	38.0079518216131	21.8732268263689	20.8956090975021	21.9896755223614	MCM3	6	52264009	52284881	-	3650	protein_coding	minichromosome maintenance complex component 3 [Source:HGNC Symbol;Acc:HGNC:6945]	-
ENSG00000174080	2.4903882365106	2.7713789676149	2.4293461076234	11.1403929468396	10.5923678409515	10.1574965336606	CTSF	11	66563463	66568841	-	2896	protein_coding	cathepsin F [Source:HGNC Symbol;Acc:HGNC:2531]	-
ENSG00000132341	113.253314359326	113.58657730042	116.113492289533	85.5146375380761	82.1270144457003	82.8637909739098	RAN	12	130871879	130877678	+	4825	protein_coding	RAN, member RAS oncogene family [Source:HGNC Symbol;Acc:HGNC:9846]	-
ENSG00000148848	3.28872062605321	3.31715072038258	3.5509168125083	7.77115848766358	7.9447802253338	7.3127729624229	ADAM12	10	126012381	126388455	-	9860	protein_coding	ADAM metallopeptidase domain 12 [Source:HGNC Symbol;Acc:HGNC:190]	-
ENSG00000175166	125.914033769579	129.986225222012	124.623940599502	95.8077240964077	93.0506170548041	92.5596167002436	PSMD2	3	184298709	184309054	+	5453	protein_coding	proteasome 26S subunit, non-ATPase 2 [Source:HGNC Symbol;Acc:HGNC:9559]	-
ENSG00000086598	85.2345366850966	81.9781069309898	84.7564287925557	118.720811572254	120.678594993954	115.836733601173	TMED2	12	123584531	123598577	+	3830	protein_coding	transmembrane p24 trafficking protein 2 [Source:HGNC Symbol;Acc:HGNC:16996]	-
ENSG00000108861	25.3996581631871	27.0542091649335	26.0015041757953	42.3941185406931	41.708986707506	41.3246787441154	DUSP3	17	43766121	43778988	-	5012	protein_coding	dual specificity phosphatase 3 [Source:HGNC Symbol;Acc:HGNC:3069]	-
ENSG00000137309	264.21273412979	274.833940790765	259.561198548448	181.375184040418	176.477947321709	192.408198030107	HMGA1	6	34236873	34246231	+	2327	protein_coding	high mobility group AT-hook 1 [Source:HGNC Symbol;Acc:HGNC:5010]	HMGI/HMGY
ENSG00000167191	34.2644535963564	34.6303869169932	33.9907588554327	48.8073113896985	49.2753008452445	49.8871132323308	GPRC5B	16	19856691	19886167	-	6667	protein_coding	G protein-coupled receptor class C group 5 member B [Source:HGNC Symbol;Acc:HGNC:13308]	-
ENSG00000157456	31.1577219755709	31.0236017370444	30.3371208457616	15.1626773602815	15.286160723263	14.7684414970842	CCNB2	15	59105078	59125045	+	2801	protein_coding	cyclin B2 [Source:HGNC Symbol;Acc:HGNC:1580]	-
ENSG00000177469	251.981465084126	257.617944267127	250.53972381066	189.878055676633	184.883008608804	196.388963132459	CAVIN1	17	42402452	42423517	-	3828	protein_coding	caveolae associated protein 1 [Source:HGNC Symbol;Acc:HGNC:9688]	-
ENSG00000127528	10.6663411781557	11.1240930063978	10.7585542594484	27.2909954446288	26.7536547029813	28.2142020369678	KLF2	19	16324817	16327874	+	2018	protein_coding	Kruppel like factor 2 [Source:HGNC Symbol;Acc:HGNC:6347]	zf-C2H2
ENSG00000164109	15.1831557504478	15.936679744956	16.1315576270982	7.91497494280019	7.67364928162883	7.16667442832763	MAD2L1	4	120055608	120067074	-	5748	protein_coding	mitotic arrest deficient 2 like 1 [Source:HGNC Symbol;Acc:HGNC:6763]	-
ENSG00000197451	82.7410817583659	85.2545027278588	85.8042722376987	53.1083095257695	50.7543331653197	51.5579410982407	HNRNPAB	5	178204507	178211163	+	2144	protein_coding	heterogeneous nuclear ribonucleoprotein A/B [Source:HGNC Symbol;Acc:HGNC:5034]	-
ENSG00000165732	52.2330070747456	52.0507524977102	49.336172174605	32.2972224878705	32.868901454475	33.8768696643053	DDX21	10	68956128	68985073	+	5020	protein_coding	DExD-box helicase 21 [Source:HGNC Symbol;Acc:HGNC:2744]	-
ENSG00000177084	5.56423254336332	5.53712483950147	5.45701504753634	2.76954535204166	2.69455933609934	2.84689617854718	POLE	12	132623753	132687365	-	16609	protein_coding	DNA polymerase epsilon, catalytic subunit [Source:HGNC Symbol;Acc:HGNC:9177]	-
ENSG00000119280	18.4266487780625	19.3628511403372	18.8609117454173	9.55998056096778	9.74768756414043	8.76104987363369	C1orf198	1	230837119	230869589	-	5161	protein_coding	chromosome 1 open reading frame 198 [Source:HGNC Symbol;Acc:HGNC:25900]	-
ENSG00000117592	265.203987418054	256.90693857862	260.097704954565	197.42428299233	195.404274946379	192.360674974864	PRDX6	1	173477266	173488807	+	2367	protein_coding	peroxiredoxin 6 [Source:HGNC Symbol;Acc:HGNC:16753]	-
ENSG00000170312	28.9425820550269	30.7175715183068	30.3273517885323	12.3428879817559	15.6398256228149	13.5923698765509	CDK1	10	60778331	60794852	+	3931	protein_coding	cyclin dependent kinase 1 [Source:HGNC Symbol;Acc:HGNC:1722]	-
ENSG00000196230	364.876650965691	366.077532003718	367.517250575956	295.441898463825	285.024833198564	287.283803141418	TUBB	6	30720201	30725426	+	3359	protein_coding	tubulin beta class I [Source:HGNC Symbol;Acc:HGNC:20778]	-
ENSG00000118257	26.9603617989424	26.6420472935659	26.489177549101	19.1677681943515	18.9752530592334	18.6136251898292	NRP2	2	205681990	205798133	+	13896	protein_coding	neuropilin 2 [Source:HGNC Symbol;Acc:HGNC:8005]	-
ENSG00000105993	19.5665815446732	19.2221722328459	19.1920734388977	13.2873363317515	12.9539338303639	13.2770484132307	DNAJB6	7	157335381	157417439	+	14981	protein_coding	DnaJ heat shock protein family (Hsp40) member B6 [Source:HGNC Symbol;Acc:HGNC:14888]	-
ENSG00000113594	34.5609499506964	35.345490016863	37.5398628553092	52.268158570999	54.4553491611998	50.4363227991497	LIFR	5	38474963	38608354	-	11864	protein_coding	LIF receptor alpha [Source:HGNC Symbol;Acc:HGNC:6597]	-
ENSG00000101447	28.0783658784365	28.1367180609266	26.5381523408284	12.220673475018	12.2897686021846	11.46745448309	FAM83D	20	38926312	38953106	+	2475	protein_coding	family with sequence similarity 83 member D [Source:HGNC Symbol;Acc:HGNC:16122]	-
ENSG00000113083	86.7399324018095	91.1542365032275	90.9724314302859	119.266610241715	122.733423355587	121.587300440351	LOX	5	122063195	122078360	-	5547	protein_coding	lysyl oxidase [Source:HGNC Symbol;Acc:HGNC:6664]	-
ENSG00000115053	139.653629979419	136.610626371974	137.683558785422	106.291551856517	106.353343102066	109.268308770317	NCL	2	231453531	231483641	-	6929	protein_coding	nucleolin [Source:HGNC Symbol;Acc:HGNC:7667]	-
ENSG00000076382	16.6233047872818	15.5715355386553	16.7342745195862	7.89963696224694	7.76564989302335	8.1581222587972	SPAG5	17	28577565	28599279	-	5472	protein_coding	sperm associated antigen 5 [Source:HGNC Symbol;Acc:HGNC:13452]	-
ENSG00000099783	58.547311280662	61.0224048953044	58.3906362139681	41.2378343610319	40.6989703680819	39.3802015370959	HNRNPM	19	8444767	8489114	+	5614	protein_coding	heterogeneous nuclear ribonucleoprotein M [Source:HGNC Symbol;Acc:HGNC:5046]	-
ENSG00000171314	276.950489263392	293.054971354915	285.221835458737	213.257265786579	212.676406288215	206.098195462455	PGAM1	10	97426160	97433441	+	2568	protein_coding	phosphoglycerate mutase 1 [Source:HGNC Symbol;Acc:HGNC:8888]	-
ENSG00000170581	18.1296848131599	19.0449456541134	19.2540293281807	30.54199406778	30.0224559931089	30.8756448616866	STAT2	12	56341597	56360155	-	6109	protein_coding	signal transducer and activator of transcription 2 [Source:HGNC Symbol;Acc:HGNC:11363]	STAT
ENSG00000119899	8.17526306570775	8.35523359929268	8.44895434225266	19.3374610021507	19.2270626601527	18.0617741281162	SLC17A5	6	73593379	73654155	-	3604	protein_coding	solute carrier family 17 member 5 [Source:HGNC Symbol;Acc:HGNC:10933]	-
ENSG00000163513	18.7787066360096	19.8585016157251	18.81206816599	32.9933341097998	32.2762683833007	32.1342978169579	TGFBR2	3	30606502	30694142	+	4704	protein_coding	transforming growth factor beta receptor 2 [Source:HGNC Symbol;Acc:HGNC:11773]	-
ENSG00000213625	29.6568875856385	28.7264882625224	29.7752037957393	44.3147446498536	45.7621460093887	44.6615516894473	LEPROT	1	65420587	65436007	+	5237	protein_coding	leptin receptor overlapping transcript [Source:HGNC Symbol;Acc:HGNC:29477]	-
ENSG00000170348	32.5962860603988	30.8641385113889	32.8413502806109	49.7489852326177	48.4934214943908	49.8876104664713	TMED10	14	75131470	75176631	-	4974	protein_coding	transmembrane p24 trafficking protein 10 [Source:HGNC Symbol;Acc:HGNC:16998]	-
ENSG00000108468	57.6287831375842	55.2822370560065	56.797868038576	34.925488258217	34.7480953820907	34.9149547799609	CBX1	17	48070052	48101521	-	3087	protein_coding	chromobox 1 [Source:HGNC Symbol;Acc:HGNC:1551]	-
ENSG00000152926	5.6269083988182	5.55417554809951	5.79406772584153	10.1318010507867	10.6495678475094	10.8124702660423	ZNF117	7	64971776	65006684	-	10691	protein_coding	zinc finger protein 117 [Source:HGNC Symbol;Acc:HGNC:12897]	zf-C2H2
ENSG00000161638	12.3519086150485	13.2286394095739	12.651067535252	22.4374637507992	21.2311951523884	21.2236898524589	ITGA5	12	54395261	54419460	-	7577	protein_coding	integrin subunit alpha 5 [Source:HGNC Symbol;Acc:HGNC:6141]	-
ENSG00000198886	3445.70095108897	3435.12285430158	3448.01099360526	4075.48624299396	4077.58458596637	4023.23474187437	MT-ND4	MT	10760	12137	+	1378	protein_coding	mitochondrially encoded NADH:ubiquinone oxidoreductase core subunit 4 [Source:HGNC Symbol;Acc:HGNC:7459]	-
ENSG00000204642	5.33072680012955	5.54531102502032	5.45588781672642	12.7564009777265	13.7280826094238	13.3246230186314	HLA-F	6	29722775	29738528	+	4342	protein_coding	major histocompatibility complex, class I, F [Source:HGNC Symbol;Acc:HGNC:4963]	-
ENSG00000131069	12.583249726871	14.4111319362663	13.9119538716113	24.9828095892059	24.9325548820468	25.2325252650965	ACSS2	20	34872146	34927962	+	5385	protein_coding	acyl-CoA synthetase short chain family member 2 [Source:HGNC Symbol;Acc:HGNC:15814]	-
ENSG00000067182	51.2457398527098	50.7171013827755	50.2155090764893	77.7551792426181	73.5615315244674	73.9075172253192	TNFRSF1A	12	6328757	6342114	-	4005	protein_coding	TNF receptor superfamily member 1A [Source:HGNC Symbol;Acc:HGNC:11916]	-
ENSG00000024526	14.772505251174	15.1680721359747	15.7518653487441	7.19353985198992	7.86467070862125	7.05516113349854	DEPDC1	1	68474152	68497221	-	5904	protein_coding	DEP domain containing 1 [Source:HGNC Symbol;Acc:HGNC:22949]	-
ENSG00000140525	15.5788635579765	15.6652011140414	15.2874252227087	8.68191436234238	8.57352228545071	8.82588647229483	FANCI	15	89243949	89317261	+	7766	protein_coding	FA complementation group I [Source:HGNC Symbol;Acc:HGNC:25568]	-
ENSG00000163661	4.12107208347184	5.10134800556116	3.99480296473304	17.1174075712015	17.0770809529831	16.1994726048346	PTX3	3	157436789	157443628	+	1940	protein_coding	pentraxin 3 [Source:HGNC Symbol;Acc:HGNC:9692]	-
ENSG00000082438	17.2561150837513	17.0342265522528	17.8253694912691	24.4157360381079	25.9402701307094	24.5124884831451	COBLL1	2	164653624	164843679	-	17178	protein_coding	cordon-bleu WH2 repeat protein like 1 [Source:HGNC Symbol;Acc:HGNC:23571]	-
ENSG00000135486	236.114385053649	234.793003107694	234.446686295011	176.220692803066	172.931859717772	185.727819742563	HNRNPA1	12	54280193	54287088	+	5093	protein_coding	heterogeneous nuclear ribonucleoprotein A1 [Source:HGNC Symbol;Acc:HGNC:5031]	-
ENSG00000068489	21.3492780641288	21.4462158351918	19.7088890115502	9.89981257724632	9.78196971684751	10.2655599733454	PRR11	17	59155499	59204705	+	4080	protein_coding	proline rich 11 [Source:HGNC Symbol;Acc:HGNC:25619]	-
ENSG00000104738	28.0784015131869	27.8316662707869	27.5726254103052	16.9257225821335	17.291101284874	18.1019629243415	MCM4	8	47960185	47978160	+	6973	protein_coding	minichromosome maintenance complex component 4 [Source:HGNC Symbol;Acc:HGNC:6947]	-
ENSG00000166348	8.50572985670638	8.58988519844117	8.48937913138185	14.263805259208	14.5369580648983	14.5417802488436	USP54	10	73497538	73625953	-	9498	protein_coding	ubiquitin specific peptidase 54 [Source:HGNC Symbol;Acc:HGNC:23513]	-
ENSG00000104368	4.3337764550937	4.48622626055696	3.79548621154965	9.69281941107007	10.5681676895832	9.9835812532178	PLAT	8	42175233	42207724	-	6618	protein_coding	plasminogen activator, tissue type [Source:HGNC Symbol;Acc:HGNC:9051]	-
ENSG00000172986	1.8143119243266	2.0899487878211	2.15838822433516	8.04199963986987	7.7312837399777	8.10018452694946	GXYLT2	3	72888073	72998138	+	3667	protein_coding	glucoside xylosyltransferase 2 [Source:HGNC Symbol;Acc:HGNC:33383]	-
ENSG00000110172	9.94857280327988	10.3699753376258	10.8947793905844	5.32844445730746	5.64279442929098	5.51616767556956	CHORDC1	11	90201160	90223364	-	10655	protein_coding	cysteine and histidine rich domain containing 1 [Source:HGNC Symbol;Acc:HGNC:14525]	-
ENSG00000103187	34.3287572714197	34.2063303867315	33.8952521748542	23.0171152892247	22.0423878619371	22.6176856645658	COTL1	16	84565594	84618077	-	6762	protein_coding	coactosin like F-actin binding protein 1 [Source:HGNC Symbol;Acc:HGNC:18304]	-
ENSG00000166226	81.1976143649959	83.676276902654	81.8482227645829	57.9829002608326	55.539990424954	58.6364372325154	CCT2	12	69585334	69601570	+	4322	protein_coding	chaperonin containing TCP1 subunit 2 [Source:HGNC Symbol;Acc:HGNC:1615]	-
ENSG00000176978	22.7994639146597	23.0039380418565	21.478822398882	43.8631985282686	40.1449396862594	41.2767611244741	DPP7	9	137110542	137115177	-	2820	protein_coding	dipeptidyl peptidase 7 [Source:HGNC Symbol;Acc:HGNC:14892]	-
ENSG00000196576	55.2534068638435	57.9337339693925	55.0093992200641	75.6206269528505	76.0774935674347	76.0819340189411	PLXNB2	22	50274979	50307627	-	7257	protein_coding	plexin B2 [Source:HGNC Symbol;Acc:HGNC:9104]	-
ENSG00000155090	7.4860910178858	7.88422359054255	7.95007003287611	16.7645972270605	17.2138031130921	16.9790909183504	KLF10	8	102648779	102655902	-	4003	protein_coding	Kruppel like factor 10 [Source:HGNC Symbol;Acc:HGNC:11810]	zf-C2H2
ENSG00000176014	80.5421021527975	82.9325290289551	80.7837978746199	56.5998325104121	57.9604271904819	57.4254294747269	TUBB6	18	12307669	12344320	+	4117	protein_coding	tubulin beta 6 class V [Source:HGNC Symbol;Acc:HGNC:20776]	-
ENSG00000134107	39.137232532406	37.9968823394569	37.0007551561902	59.2685345343945	57.3090644804642	59.2501604024041	BHLHE40	3	4979116	4985323	+	3837	protein_coding	basic helix-loop-helix family member e40 [Source:HGNC Symbol;Acc:HGNC:1046]	bHLH
ENSG00000137460	8.98025745955347	9.09800438750996	9.0870183067841	16.534540627578	16.4070211381729	16.2173009721237	FHDC1	4	152936352	152979696	+	6593	protein_coding	FH2 domain containing 1 [Source:HGNC Symbol;Acc:HGNC:29363]	-
ENSG00000170498	54.9619897011347	52.0041267751889	46.5914490362096	15.6421173181648	11.6590116553385	11.1017031710676	KISS1	1	204190341	204196486	-	709	protein_coding	KiSS-1 metastasis suppressor [Source:HGNC Symbol;Acc:HGNC:6341]	-
ENSG00000244476	0.43112469650605	0.595634440095012	0.305166934709941	4.66473887271276	5.17914821229446	5.56457393192923	ERVFRD-1	6	11102489	11111732	-	3242	protein_coding	endogenous retrovirus group FRD member 1, envelope [Source:HGNC Symbol;Acc:HGNC:33823]	-
ENSG00000119729	10.8088477644758	10.2164878791692	10.578687292476	19.94474630858	20.6225355086695	20.162776307592	RHOQ	2	46541806	46583121	+	4619	protein_coding	ras homolog family member Q [Source:HGNC Symbol;Acc:HGNC:17736]	-
ENSG00000167900	51.9427003554982	54.7030501750975	54.7867478751407	28.340544570583	26.7550647848208	28.9273397974751	TK1	17	78174075	78187233	-	1861	protein_coding	thymidine kinase 1 [Source:HGNC Symbol;Acc:HGNC:11830]	-
ENSG00000109107	3.26513349041554	3.29755268918721	3.94208698560303	12.3744492394802	11.3809006255221	12.5188629686866	ALDOC	17	28573115	28577264	-	2928	protein_coding	aldolase, fructose-bisphosphate C [Source:HGNC Symbol;Acc:HGNC:418]	-
ENSG00000166508	35.9592282406826	35.4559090343476	34.7252898319831	20.9611820922285	21.276354693828	21.901957157538	MCM7	7	100092728	100101940	-	4386	protein_coding	minichromosome maintenance complex component 7 [Source:HGNC Symbol;Acc:HGNC:6950]	-
ENSG00000137975	0.460099037764117	0.53687913000112	0.537903480902823	4.34474705465394	3.87824698548268	3.76973648392187	CLCA2	1	86424086	86456558	+	4496	protein_coding	chloride channel accessory 2 [Source:HGNC Symbol;Acc:HGNC:2016]	-
ENSG00000177954	312.708080165966	303.358598594871	316.507416311572	471.652686377088	431.781217575139	478.833341877521	RPS27	1	153990755	153992155	+	1035	protein_coding	ribosomal protein S27 [Source:HGNC Symbol;Acc:HGNC:10416]	-
ENSG00000129667	11.700036854646	13.4826756767994	12.7090255707181	21.7869377769663	23.0656160850951	22.5780672313889	RHBDF2	17	76470891	76501790	-	6924	protein_coding	rhomboid 5 homolog 2 [Source:HGNC Symbol;Acc:HGNC:20788]	-
ENSG00000185862	1.26818908311608	1.22321380159715	0.716229152265658	8.42401485846552	9.72440067814207	8.81764577528409	EVI2B	17	31303766	31314112	-	2072	protein_coding	ecotropic viral integration site 2B [Source:HGNC Symbol;Acc:HGNC:3500]	-
ENSG00000143878	71.2759485430622	82.1732891674396	72.945418421718	122.758165592454	123.251953607437	120.28384708704	RHOB	2	20447074	20449445	+	2372	protein_coding	ras homolog family member B [Source:HGNC Symbol;Acc:HGNC:668]	-
ENSG00000175063	52.4302879279494	54.3857723731368	57.314669186281	25.9695250629453	24.1045079616107	23.8123095619129	UBE2C	20	45812576	45816957	+	1286	protein_coding	ubiquitin conjugating enzyme E2 C [Source:HGNC Symbol;Acc:HGNC:15937]	-
ENSG00000170027	133.419449334228	137.007774347211	138.128084900066	177.141717188755	180.600106578626	177.339308752158	YWHAG	7	76326794	76359031	-	3750	protein_coding	tyrosine 3-monooxygenase/tryptophan 5-monooxygenase activation protein gamma [Source:HGNC Symbol;Acc:HGNC:12852]	-
ENSG00000117226	21.9365395820194	21.0793964469167	22.1544266340201	36.5729676351572	37.3472854792098	35.0710054020996	GBP3	1	89006666	89022894	-	4297	protein_coding	guanylate binding protein 3 [Source:HGNC Symbol;Acc:HGNC:4184]	-
ENSG00000136156	13.7081223554665	14.7847465793393	14.5290486258632	21.9597360747572	22.0655351163898	21.7932012703111	ITM2B	13	48232612	48270357	+	10706	protein_coding	integral membrane protein 2B [Source:HGNC Symbol;Acc:HGNC:6174]	-
ENSG00000180447	12.8942976367789	13.2985739137441	11.7821567545446	26.5469761224704	26.4990425633861	27.8629390953795	GAS1	9	86944363	86947189	-	2827	protein_coding	growth arrest specific 1 [Source:HGNC Symbol;Acc:HGNC:4165]	-
ENSG00000169764	14.8951069240903	14.4991885247409	15.0155338096483	25.0655628223323	24.6657630696308	23.6052715769437	UGP2	2	63840940	63891562	+	6501	protein_coding	UDP-glucose pyrophosphorylase 2 [Source:HGNC Symbol;Acc:HGNC:12527]	-
ENSG00000109685	11.9952825383214	11.4184765160687	11.7565499872301	7.80650670679742	7.41938445234232	7.75980332330658	NSD2	4	1871424	1982207	+	19776	protein_coding	nuclear receptor binding SET domain protein 2 [Source:HGNC Symbol;Acc:HGNC:12766]	HMG
ENSG00000099812	33.3828428484774	34.5672686939993	35.6542989675996	18.1007910181856	19.0299780755252	17.5304357688835	MISP	19	751126	764318	+	2966	protein_coding	mitotic spindle positioning [Source:HGNC Symbol;Acc:HGNC:27000]	-
ENSG00000049860	42.4249504089142	42.9335893496574	42.2507612774807	60.2023278584021	61.7633021751889	59.9138439583279	HEXB	5	74640023	74722647	+	5067	protein_coding	hexosaminidase subunit beta [Source:HGNC Symbol;Acc:HGNC:4879]	-
ENSG00000064687	6.12738924818257	6.43336095102382	6.2144020650162	11.5301386021411	11.6162174425671	11.9136541769306	ABCA7	19	1040101	1065572	+	8367	protein_coding	ATP binding cassette subfamily A member 7 [Source:HGNC Symbol;Acc:HGNC:37]	-
ENSG00000026950	12.4374943741381	12.336663586903	13.4759292827784	22.7196133425497	22.3416277195382	22.662323312334	BTN3A1	6	26402237	26415216	+	5547	protein_coding	butyrophilin subfamily 3 member A1 [Source:HGNC Symbol;Acc:HGNC:1138]	-
ENSG00000120694	17.75203572261	17.8518261828959	17.9042301414838	10.7625042453838	11.0455651662286	10.874362759524	HSPH1	13	31134974	31162388	-	8390	protein_coding	heat shock protein family H (Hsp110) member 1 [Source:HGNC Symbol;Acc:HGNC:16969]	-
ENSG00000071553	60.2925381114207	64.0519227018142	60.89475106704	88.0554227903272	85.9876540927943	85.5212490002301	ATP6AP1	X	154428632	154436516	+	4884	protein_coding	ATPase H+ transporting accessory protein 1 [Source:HGNC Symbol;Acc:HGNC:868]	-
ENSG00000173548	12.0082656226019	12.064521472729	12.841853282542	20.2698670619289	19.8868963303532	20.6338418049771	SNX33	15	75647906	75662301	+	8008	protein_coding	sorting nexin 33 [Source:HGNC Symbol;Acc:HGNC:28468]	-
ENSG00000138778	7.52428913247901	7.2268569752133	7.49614304555839	3.25606412870755	3.60373326643873	3.44330689421654	CENPE	4	103105806	103198409	-	9444	protein_coding	centromere protein E [Source:HGNC Symbol;Acc:HGNC:1856]	-
ENSG00000186918	18.2645788747485	19.3718611700036	18.3433582987163	31.2411179484525	30.0426266415245	29.5116055281147	ZNF395	8	28345585	28402701	-	5819	protein_coding	zinc finger protein 395 [Source:HGNC Symbol;Acc:HGNC:18737]	-
ENSG00000050405	149.581343060904	144.133068233743	150.413471889542	112.60915570986	116.207186102159	114.706588754242	LIMA1	12	50175788	50283546	-	6317	protein_coding	LIM domain and actin binding 1 [Source:HGNC Symbol;Acc:HGNC:24636]	-
ENSG00000166197	57.6826686733847	59.7980032016381	59.2835411191642	37.8870698323616	40.2282936456419	37.6847598884686	NOLC1	10	102152176	102163871	+	3970	protein_coding	nucleolar and coiled-body phosphoprotein 1 [Source:HGNC Symbol;Acc:HGNC:15608]	-
ENSG00000151718	16.1004093262228	16.7605411337713	16.837744000225	10.0658692944064	10.4522908609924	9.65626571465655	WWC2	4	183099293	183320777	+	9966	protein_coding	WW and C2 domain containing 2 [Source:HGNC Symbol;Acc:HGNC:24148]	-
ENSG00000065150	54.2664407801619	56.1645407014109	54.5661191739724	41.4590786179494	41.475167435533	41.1458826632979	IPO5	13	97953658	98024297	+	9671	protein_coding	importin 5 [Source:HGNC Symbol;Acc:HGNC:6402]	-
ENSG00000170144	64.2115479371268	64.8863591238291	65.5595267875206	47.2726915734745	46.0291687821546	47.8825447300029	HNRNPA3	2	177212563	177223958	+	6033	protein_coding	heterogeneous nuclear ribonucleoprotein A3 [Source:HGNC Symbol;Acc:HGNC:24941]	-
ENSG00000173812	72.6205430652799	72.9539161603951	71.8946138534688	105.798275458082	101.335155201501	99.6037612713386	EIF1	17	41688885	41692668	+	3623	protein_coding	eukaryotic translation initiation factor 1 [Source:HGNC Symbol;Acc:HGNC:3249]	-
ENSG00000143621	84.9775997277292	90.9807942461644	89.5664284441334	56.134198305349	57.275461798326	56.4458283302272	ILF2	1	153661788	153671048	-	2281	protein_coding	interleukin enhancer binding factor 2 [Source:HGNC Symbol;Acc:HGNC:6037]	-
ENSG00000166888	18.6156548454725	19.175192074256	17.6309427594597	28.4412606210907	28.6973035548784	29.5847699164277	STAT6	12	57095408	57132139	-	7298	protein_coding	signal transducer and activator of transcription 6 [Source:HGNC Symbol;Acc:HGNC:11368]	STAT
ENSG00000100234	36.6689134675058	33.8106251255861	34.9032462453171	21.1503040518342	21.5781080061079	21.1939541444586	TIMP3	22	32801701	32863043	+	4603	protein_coding	TIMP metallopeptidase inhibitor 3 [Source:HGNC Symbol;Acc:HGNC:11822]	-
ENSG00000168014	11.8656600680351	11.1512157039829	11.1318297012137	6.71682569337782	6.87360053318629	6.52639958550977	C2CD3	11	74012714	74171210	-	12571	protein_coding	C2 calcium dependent domain containing 3 [Source:HGNC Symbol;Acc:HGNC:24564]	-
ENSG00000212907	3126.34419756687	3139.98296442489	3310.79180876862	4066.13206855417	4192.91592278709	4153.0833383512	MT-ND4L	MT	10470	10766	+	297	protein_coding	mitochondrially encoded NADH:ubiquinone oxidoreductase core subunit 4L [Source:HGNC Symbol;Acc:HGNC:7460]	-
ENSG00000042445	15.4114129113026	15.7455053312538	15.9608190915433	27.5809043327215	27.4122322647073	28.7912241986055	RETSAT	2	85342088	85354620	-	4005	protein_coding	retinol saturase [Source:HGNC Symbol;Acc:HGNC:25991]	-
ENSG00000084774	19.244599692921	19.5179723953729	19.4938655463113	12.472383870633	12.0157742798957	11.9518227587798	CAD	2	27217390	27243943	+	8422	protein_coding	carbamoyl-phosphate synthetase 2, aspartate transcarbamylase, and dihydroorotase [Source:HGNC Symbol;Acc:HGNC:1424]	-
ENSG00000108561	80.8574571396526	83.7079866522809	81.563214753085	53.3517771803834	51.2214772358541	53.59031007102	C1QBP	17	5432777	5448830	-	2335	protein_coding	complement C1q binding protein [Source:HGNC Symbol;Acc:HGNC:1243]	-
ENSG00000142864	67.4307692094856	68.0652507358762	66.7214876332254	51.6186536925184	50.4962383365537	50.9191076661316	SERBP1	1	67407810	67430415	-	7676	protein_coding	SERPINE1 mRNA binding protein 1 [Source:HGNC Symbol;Acc:HGNC:17860]	-
ENSG00000110660	18.0645168205888	18.3292297136105	16.5172823513914	8.15420492286121	7.76627856563773	7.69754188989019	SLC35F2	11	107790991	107928293	-	3717	protein_coding	solute carrier family 35 member F2 [Source:HGNC Symbol;Acc:HGNC:23615]	-
ENSG00000178719	42.3681440368668	45.7305442090309	42.1963094692758	73.2864104126417	68.1578332636111	73.3911281253562	GRINA	8	143990058	143993415	+	2527	protein_coding	glutamate ionotropic receptor NMDA type subunit associated protein 1 [Source:HGNC Symbol;Acc:HGNC:4589]	-
ENSG00000116584	6.85465141981972	6.81732469260142	6.41396570992753	12.1335083676172	11.7495293310083	12.0189745262876	ARHGEF2	1	155946851	156007070	-	9135	protein_coding	Rho/Rac guanine nucleotide exchange factor 2 [Source:HGNC Symbol;Acc:HGNC:682]	-
ENSG00000198899	2828.0051540325	2736.00416154714	2713.49220283261	4788.88388814367	4476.40829433539	4314.8217461396	MT-ATP6	MT	8527	9207	+	681	protein_coding	mitochondrially encoded ATP synthase membrane subunit 6 [Source:HGNC Symbol;Acc:HGNC:7414]	-
ENSG00000102144	93.7822361110842	93.4080855692776	92.4973971215292	124.276608548632	119.435497343148	120.274689330357	PGK1	X	77910739	78129296	+	5512	protein_coding	phosphoglycerate kinase 1 [Source:HGNC Symbol;Acc:HGNC:8896]	-
ENSG00000010810	48.8621966555247	50.2401796908402	49.3793033262168	36.051069200861	35.2484248724485	36.2736711343806	FYN	6	111660332	111873452	-	7411	protein_coding	FYN proto-oncogene, Src family tyrosine kinase [Source:HGNC Symbol;Acc:HGNC:4037]	-
ENSG00000089685	33.7354634285626	35.7958636335625	34.8657333571822	19.8370720771375	16.0138072235393	18.2224223119021	BIRC5	17	78214186	78225636	+	3815	protein_coding	baculoviral IAP repeat containing 5 [Source:HGNC Symbol;Acc:HGNC:593]	-
ENSG00000085063	14.2172554733936	14.8328746267689	14.4387838790142	21.4990735120732	21.5536821888775	21.5824430429912	CD59	11	33703010	33736491	-	10358	protein_coding	CD59 molecule (CD59 blood group) [Source:HGNC Symbol;Acc:HGNC:1689]	-
ENSG00000121753	8.04456004609097	8.42623349558179	7.15041661760498	3.11976965968742	3.21401209120673	3.40008805489294	ADGRB2	1	31727117	31764893	-	7756	protein_coding	adhesion G protein-coupled receptor B2 [Source:HGNC Symbol;Acc:HGNC:944]	-
ENSG00000164741	16.0942697450225	15.6546635899676	16.5785450201919	10.4266217274483	10.7162207117943	10.3554323515868	DLC1	8	13083361	13604610	-	12794	protein_coding	DLC1 Rho GTPase activating protein [Source:HGNC Symbol;Acc:HGNC:2897]	-
ENSG00000166851	15.4100052192208	15.7582145516119	16.0042106259205	7.37356220930626	7.97752870111836	7.83344905667395	PLK1	16	23677656	23690367	+	4760	protein_coding	polo like kinase 1 [Source:HGNC Symbol;Acc:HGNC:9077]	-
ENSG00000204389	23.2144206253865	23.671461394527	23.7077714613826	10.8616587898431	9.57125971927132	10.3892668369168	HSPA1A	6	31815464	31817946	+	2483	protein_coding	heat shock protein family A (Hsp70) member 1A [Source:HGNC Symbol;Acc:HGNC:5232]	-
ENSG00000129351	37.6830333901414	38.7135737337999	38.2932512887821	28.6650714837857	27.2745303230336	27.8405269192209	ILF3	19	10654261	10692417	+	11022	protein_coding	interleukin enhancer binding factor 3 [Source:HGNC Symbol;Acc:HGNC:6038]	-
ENSG00000164713	11.5102022144762	13.5157309901064	12.7275943306335	23.7754254732796	22.8335959422201	23.2429448100308	BRI3	7	98252379	98310441	+	5139	protein_coding	brain protein I3 [Source:HGNC Symbol;Acc:HGNC:1109]	-
ENSG00000146648	51.425231423555	51.9399707342928	50.9122241062528	64.3917726310327	66.2975198508784	65.1162323021352	EGFR	7	55019021	55211628	+	12521	protein_coding	epidermal growth factor receptor [Source:HGNC Symbol;Acc:HGNC:3236]	-
ENSG00000102900	6.82285494106568	6.80075824678682	6.75697335962076	3.52523384143902	3.3287461115179	3.13166103084503	NUP93	16	56730105	56850286	+	11136	protein_coding	nucleoporin 93 [Source:HGNC Symbol;Acc:HGNC:28958]	-
ENSG00000168216	1.64080635489357	2.09365149979506	1.96322171369395	5.11786749975782	5.45084242195248	5.16955883936953	LMBRD1	6	69675793	69867236	-	8791	protein_coding	LMBR1 domain containing 1 [Source:HGNC Symbol;Acc:HGNC:23038]	-
ENSG00000147403	394.254555051778	409.847185436553	408.066076797374	510.110223310515	490.553651637771	505.25598198088	RPL10	X	154389955	154409168	+	4825	protein_coding	ribosomal protein L10 [Source:HGNC Symbol;Acc:HGNC:10298]	-
ENSG00000148426	19.1855503844202	21.564806280009	22.5527778854829	9.90865416893352	9.78484761320434	9.53634468448233	PROSER2	10	11823339	11872277	+	3663	protein_coding	proline and serine rich 2 [Source:HGNC Symbol;Acc:HGNC:23728]	-
ENSG00000117266	25.7320363081968	24.3642366852647	25.2089113103558	37.6638057053884	36.1141235579136	37.2508917925289	CDK18	1	205504595	205532793	+	6831	protein_coding	cyclin dependent kinase 18 [Source:HGNC Symbol;Acc:HGNC:8751]	-
ENSG00000003402	2.81414870740174	2.8178421301947	2.86420542297331	4.83595425939971	4.94189311918346	4.96267917748393	CFLAR	2	201116104	201176687	+	22529	protein_coding	CASP8 and FADD like apoptosis regulator [Source:HGNC Symbol;Acc:HGNC:1876]	-
ENSG00000182197	12.6188111661283	13.1853386969198	12.6631672076625	7.45557416113852	7.00489306969071	6.90820337637072	EXT1	8	117794490	118111853	-	8325	protein_coding	exostosin glycosyltransferase 1 [Source:HGNC Symbol;Acc:HGNC:3512]	-
ENSG00000168297	15.4233257750411	16.3993811502882	15.5734629761139	7.22635196671924	8.16597984783706	8.17696019865718	PXK	3	58332880	58426126	+	5354	protein_coding	PX domain containing serine/threonine kinase like [Source:HGNC Symbol;Acc:HGNC:23326]	-
ENSG00000170345	0.0517988733566133	0.0559097105115435	0.186721282438163	4.86510559029969	5.14565735508473	4.80847902324531	FOS	14	75278774	75282230	+	3238	protein_coding	Fos proto-oncogene, AP-1 transcription factor subunit [Source:HGNC Symbol;Acc:HGNC:3796]	TF_bZIP
ENSG00000147100	9.72317402485298	9.89471713145173	8.63101894313159	18.857221276965	18.7437309852386	20.4222440389019	SLC16A2	X	74421461	74533917	+	4324	protein_coding	solute carrier family 16 member 2 [Source:HGNC Symbol;Acc:HGNC:10923]	-
ENSG00000114867	109.317997654075	113.681701231636	111.898279649328	86.3879659555477	85.4705313228582	89.064157567764	EIF4G1	3	184314495	184335358	+	8257	protein_coding	eukaryotic translation initiation factor 4 gamma 1 [Source:HGNC Symbol;Acc:HGNC:3296]	-
ENSG00000013288	8.87193188444385	9.28440079303218	9.0247627844184	15.4734852796305	16.3591039596621	14.715235033991	MAN2B2	4	6575175	6623362	+	8898	protein_coding	mannosidase alpha class 2B member 2 [Source:HGNC Symbol;Acc:HGNC:29623]	-
ENSG00000097033	24.3100546321132	25.7920760060838	25.2094527164358	37.0696130078932	37.7662980454187	36.0367118792214	SH3GLB1	1	86704570	86748184	+	6881	protein_coding	SH3 domain containing GRB2 like, endophilin B1 [Source:HGNC Symbol;Acc:HGNC:10833]	-
ENSG00000127616	12.618156961553	13.1108755431086	12.9031874671798	8.17513620538627	8.3538958206636	8.73561681484815	SMARCA4	19	10960825	11079426	+	15778	protein_coding	SWI/SNF related, matrix associated, actin dependent regulator of chromatin, subfamily a, member 4 [Source:HGNC Symbol;Acc:HGNC:11100]	-
ENSG00000183856	13.3426839638733	13.4617624110112	13.4760336320485	7.44901209457618	7.29901447883821	7.22640642594231	IQGAP3	1	156525405	156572604	-	6742	protein_coding	IQ motif containing GTPase activating protein 3 [Source:HGNC Symbol;Acc:HGNC:20669]	-
ENSG00000127586	10.2914274763562	11.5467854104338	10.7029203767911	5.11260426819972	4.67211587859696	4.91402804646213	CHTF18	16	788046	800737	+	5916	protein_coding	chromosome transmission fidelity factor 18 [Source:HGNC Symbol;Acc:HGNC:18435]	-
ENSG00000064703	18.196421832439	18.4474487706117	18.857047431381	10.2072647309225	10.7508147924311	10.8530399263673	DDX20	1	111755245	111768016	+	6019	protein_coding	DEAD-box helicase 20 [Source:HGNC Symbol;Acc:HGNC:2743]	-
ENSG00000125166	50.0442679015485	49.3850106749262	48.7903621494652	32.8784507554245	31.9984782966488	32.5711312814088	GOT2	16	58707131	58734357	-	3766	protein_coding	glutamic-oxaloacetic transaminase 2 [Source:HGNC Symbol;Acc:HGNC:4433]	-
ENSG00000171208	9.86484304887503	9.978215476594	10.1537477284643	4.93590812683586	5.07593057309496	5.19929301206878	NETO2	16	47077703	47143997	-	7481	protein_coding	neuropilin and tolloid like 2 [Source:HGNC Symbol;Acc:HGNC:14644]	-
ENSG00000104765	19.3413729876777	21.0164433058251	19.8824803708377	32.4500803318169	35.1313969168956	33.6022667464351	BNIP3L	8	26382898	26505636	+	4307	protein_coding	BCL2 interacting protein 3 like [Source:HGNC Symbol;Acc:HGNC:1085]	-
ENSG00000091136	67.1723207970034	67.3805469255543	67.516534753576	84.6570640558257	85.3423830610046	85.213043123503	LAMB1	7	107923799	108003255	-	8140	protein_coding	laminin subunit beta 1 [Source:HGNC Symbol;Acc:HGNC:6486]	-
ENSG00000075624	908.83079561714	983.169129418532	942.696659666647	753.665172739552	728.603276953764	735.709689300638	ACTB	7	5527147	5563784	-	3519	protein_coding	actin beta [Source:HGNC Symbol;Acc:HGNC:132]	-
ENSG00000196776	10.6990378737911	10.4769563398074	10.6252510077954	17.8351257417322	17.6819631665141	16.666707439232	CD47	3	108043094	108091862	-	8225	protein_coding	CD47 molecule [Source:HGNC Symbol;Acc:HGNC:1682]	-
ENSG00000169855	3.98426613777021	3.80105487221207	3.96751312300771	7.74695882746077	7.22108257512945	7.69742676254992	ROBO1	3	78597240	79767815	-	10875	protein_coding	roundabout guidance receptor 1 [Source:HGNC Symbol;Acc:HGNC:10249]	-
ENSG00000120594	20.3666723516525	20.8545607800798	19.7733781850714	28.6558784169479	28.2380097388463	27.7551703457206	PLXDC2	10	19816239	20289856	+	12567	protein_coding	plexin domain containing 2 [Source:HGNC Symbol;Acc:HGNC:21013]	-
ENSG00000105835	55.9576777624917	57.1108867844675	59.4951868642251	75.4148678934945	75.9487566336784	74.6912464401417	NAMPT	7	106248285	106286326	-	9049	protein_coding	nicotinamide phosphoribosyltransferase [Source:HGNC Symbol;Acc:HGNC:30092]	-
ENSG00000177731	68.7329893441309	71.7235307047139	69.0343882694559	51.0048308615474	50.5352190094857	52.7966421600563	FLII	17	18244836	18258916	-	6465	protein_coding	FLII, actin remodeling protein [Source:HGNC Symbol;Acc:HGNC:3750]	-
ENSG00000162496	114.983898884814	113.216844582434	107.067468353415	155.124513505918	150.559024796218	158.091304488207	DHRS3	1	12567910	12617731	-	3036	protein_coding	dehydrogenase/reductase 3 [Source:HGNC Symbol;Acc:HGNC:17693]	-
ENSG00000104635	42.313735073152	41.4123596235332	40.4034955143258	58.3472463855589	56.0772407550867	56.0794915401147	SLC39A14	8	22367249	22434129	+	6942	protein_coding	solute carrier family 39 member 14 [Source:HGNC Symbol;Acc:HGNC:20858]	-
ENSG00000198804	6477.88813836913	6262.51832004517	5792.99419058271	9936.98712856317	9981.25272953693	10230.1223045152	MT-CO1	MT	5904	7445	+	1542	protein_coding	mitochondrially encoded cytochrome c oxidase I [Source:HGNC Symbol;Acc:HGNC:7419]	-
ENSG00000049239	12.9019039945165	14.1329903041595	12.3891504016888	21.903403738013	20.8061069331818	21.1173846204207	H6PD	1	9234775	9271337	+	9321	protein_coding	hexose-6-phosphate dehydrogenase/glucose 1-dehydrogenase [Source:HGNC Symbol;Acc:HGNC:4795]	-
ENSG00000169242	26.4457696030439	27.4987841053287	24.6352822250912	47.9979705668201	45.1474949935757	45.6187211395556	EFNA1	1	155127460	155134857	+	2539	protein_coding	ephrin A1 [Source:HGNC Symbol;Acc:HGNC:3221]	-
ENSG00000197375	8.19299825655328	8.65445127189857	8.42855154036945	13.3781577454723	12.983669472116	13.0334797207124	SLC22A5	5	132369752	132395614	+	12788	protein_coding	solute carrier family 22 member 5 [Source:HGNC Symbol;Acc:HGNC:10969]	-
ENSG00000210082	1163.02788749201	1032.13927964486	992.735769196696	2475.44698627493	2592.31304681627	2843.81133413548	MT-RNR2	MT	1671	3229	+	1559	Mt_rRNA	mitochondrially encoded 16S RNA [Source:HGNC Symbol;Acc:HGNC:7471]	-
ENSG00000257017	0.0413752086163957	0.0558235099094597	0.0610145669028448	2.84461328691157	2.8675668120843	2.89126890231949	HP	16	72054592	72061055	+	5405	protein_coding	haptoglobin [Source:HGNC Symbol;Acc:HGNC:5141]	-
ENSG00000168394	31.7763647254469	32.5273891382739	30.7592251481602	46.6203274168099	46.6642539076171	46.4289944476908	TAP1	6	32845209	32853978	-	4805	protein_coding	transporter 1, ATP binding cassette subfamily B member [Source:HGNC Symbol;Acc:HGNC:43]	-
ENSG00000109861	8.78691094510234	8.97701768202451	9.37481706280885	5.1531389251024	5.15124549156399	5.02546943601692	CTSC	11	88293592	88337787	-	11421	protein_coding	cathepsin C [Source:HGNC Symbol;Acc:HGNC:2528]	-
ENSG00000172197	8.88174550347147	8.54385976024525	9.5283111583214	1.26447185830558	1.15192854844412	1.37708673915622	MBOAT1	6	20102145	20212399	-	1794	protein_coding	membrane bound O-acyltransferase domain containing 1 [Source:HGNC Symbol;Acc:HGNC:21579]	-
ENSG00000013364	27.776595458639	27.0231784861336	26.671973284683	40.3052378105595	38.4787817864056	40.34176861779	MVP	16	29820394	29848039	+	6141	protein_coding	major vault protein [Source:HGNC Symbol;Acc:HGNC:7531]	-
ENSG00000070950	24.2351818267324	24.4474596886874	24.5106341118467	16.1886078482568	14.4733912353985	14.9577791349227	RAD18	3	8775402	8963773	-	6983	protein_coding	RAD18, E3 ubiquitin protein ligase [Source:HGNC Symbol;Acc:HGNC:18278]	-
ENSG00000130707	62.8372076078285	66.1818824719873	65.5062225950492	92.1433771543622	91.4495066076836	92.1513895565865	ASS1	9	130444929	130501274	+	3050	protein_coding	argininosuccinate synthase 1 [Source:HGNC Symbol;Acc:HGNC:758]	-
ENSG00000143416	0.398888774564103	0.430545192723501	0.250976966598079	4.36989782196104	3.6123512763816	3.88597075489118	SELENBP1	1	151364302	151372733	-	3504	protein_coding	selenium binding protein 1 [Source:HGNC Symbol;Acc:HGNC:10719]	-
ENSG00000162631	6.08150592460573	6.03584217442362	6.12314586203863	10.8951957996047	10.940012157429	10.4683531094968	NTNG1	1	107140007	107483458	+	9138	protein_coding	netrin G1 [Source:HGNC Symbol;Acc:HGNC:23319]	-
ENSG00000129422	1.95515947294088	1.93446356966432	2.05943214473278	4.71678184824312	4.38778312287038	4.37716951608607	MTUS1	8	17643795	17800917	-	12010	protein_coding	microtubule associated scaffold protein 1 [Source:HGNC Symbol;Acc:HGNC:29789]	-
ENSG00000132383	38.7346856693831	39.3584408790668	37.9803736024211	26.4236321987634	26.3635009290071	25.9439698881872	RPA1	17	1829702	1900082	+	5492	protein_coding	replication protein A1 [Source:HGNC Symbol;Acc:HGNC:10289]	-
ENSG00000114346	19.7544519001934	19.2481370663882	19.8805797158436	11.4818827606424	11.5677931139191	10.9494635529017	ECT2	3	172750682	172821474	+	5499	protein_coding	epithelial cell transforming 2 [Source:HGNC Symbol;Acc:HGNC:3155]	-
ENSG00000065978	528.666100638865	535.85299542353	519.765365391999	419.606796594133	410.066232900936	428.042265560371	YBX1	1	42682427	42702349	+	1930	protein_coding	Y-box binding protein 1 [Source:HGNC Symbol;Acc:HGNC:8014]	CSD
ENSG00000214063	12.6154895304483	13.1311020824537	13.0799346690843	21.8565364233638	20.8743415748359	21.8068916738236	TSPAN4	11	842808	867116	+	5841	protein_coding	tetraspanin 4 [Source:HGNC Symbol;Acc:HGNC:11859]	-
ENSG00000135476	6.71653674765153	6.80156407655232	6.28159493542622	3.16127446930039	2.91300086536632	2.79188332733405	ESPL1	12	53268299	53293643	+	8890	protein_coding	extra spindle pole bodies like 1, separase [Source:HGNC Symbol;Acc:HGNC:16856]	-
ENSG00000105438	77.0445995087917	76.832245194115	74.9619475579239	109.649633083512	107.843713183044	109.904078650927	KDELR1	19	48382570	48391553	-	2251	protein_coding	KDEL endoplasmic reticulum protein retention receptor 1 [Source:HGNC Symbol;Acc:HGNC:6304]	-
ENSG00000100644	103.838911648353	103.199571344325	106.577361557285	80.2615595302057	80.9788745568497	80.028676536423	HIF1A	14	61695513	61748259	+	5151	protein_coding	hypoxia inducible factor 1 subunit alpha [Source:HGNC Symbol;Acc:HGNC:4910]	Others
ENSG00000080824	253.185115239953	243.853078848429	248.259452278344	199.916904083956	203.326075637507	202.192403236424	HSP90AA1	14	102080738	102139699	-	5248	protein_coding	heat shock protein 90 alpha family class A member 1 [Source:HGNC Symbol;Acc:HGNC:5253]	-
ENSG00000070814	10.1953501915464	10.4400016544975	10.0904193494586	5.80055324142463	6.1537016985219	6.15266554912442	TCOF1	5	150357629	150400308	+	11439	protein_coding	treacle ribosome biogenesis factor 1 [Source:HGNC Symbol;Acc:HGNC:11654]	-
ENSG00000089280	40.0595148047186	41.343191104194	40.0777729967884	30.4554947583041	28.6568621754098	29.8189705674005	FUS	16	31180110	31194871	+	10283	protein_coding	FUS RNA binding protein [Source:HGNC Symbol;Acc:HGNC:4010]	-
ENSG00000170522	4.85758954468981	5.69793786380084	5.29528036817055	10.2416386542683	10.9742624183177	11.0465993826546	ELOVL6	4	110045846	110199199	-	7297	protein_coding	ELOVL fatty acid elongase 6 [Source:HGNC Symbol;Acc:HGNC:15829]	-
ENSG00000132359	6.90500306745037	7.00421211439549	7.12414618174501	3.2803501011129	3.0274552415994	2.96804105842675	RAP1GAP2	17	2755705	3037739	+	7530	protein_coding	RAP1 GTPase activating protein 2 [Source:HGNC Symbol;Acc:HGNC:29176]	-
ENSG00000129625	22.8655493173109	23.3962532642758	23.4019111557087	36.6457695294755	38.8701336532483	35.9253152926074	REEP5	5	112876379	112922539	-	4230	protein_coding	receptor accessory protein 5 [Source:HGNC Symbol;Acc:HGNC:30077]	-
ENSG00000094804	12.7370605207697	12.4447751461393	11.6317458854662	5.70370026013991	5.89203834502508	6.18266999848364	CDC6	17	40287633	40304657	+	5557	protein_coding	cell division cycle 6 [Source:HGNC Symbol;Acc:HGNC:1744]	-
ENSG00000265107	8.21980355746228	9.27541870939724	9.01595870895774	18.8349459428532	18.9698828787949	18.4297469002293	GJA5	1	147756199	147773362	-	3292	protein_coding	gap junction protein alpha 5 [Source:HGNC Symbol;Acc:HGNC:4279]	-
ENSG00000145730	13.6199728844065	13.7731163796385	13.5390526155969	20.8143274591285	20.8647550936413	20.1275039501059	PAM	5	102753981	103031105	+	8846	protein_coding	peptidylglycine alpha-amidating monooxygenase [Source:HGNC Symbol;Acc:HGNC:8596]	-
ENSG00000101333	9.47199202921094	9.42784651024228	10.0607936275549	4.57528067396904	4.59547495294927	4.90435030777637	PLCB4	20	9068763	9481242	+	6900	protein_coding	phospholipase C beta 4 [Source:HGNC Symbol;Acc:HGNC:9059]	-
ENSG00000089154	26.1125235289887	26.00332412704	24.5669638264643	17.2903494206684	17.620023290552	17.6216427444149	GCN1	12	120127203	120194710	-	9654	protein_coding	GCN1, eIF2 alpha kinase activator homolog [Source:HGNC Symbol;Acc:HGNC:4199]	-
ENSG00000066279	23.3092265700509	22.9862775179284	23.6273824382937	16.0614174800619	16.282913953194	16.6708092522042	ASPM	1	197084128	197146694	-	10887	protein_coding	abnormal spindle microtubule assembly [Source:HGNC Symbol;Acc:HGNC:19048]	-
ENSG00000144381	289.840488079718	283.430596221759	288.803541001994	237.340970639652	233.29427839341	229.204313069458	HSPD1	2	197486581	197516737	-	4245	protein_coding	heat shock protein family D (Hsp60) member 1 [Source:HGNC Symbol;Acc:HGNC:5261]	-
ENSG00000175216	25.8980008541447	23.9882474860571	24.7331363014395	16.8565640584566	16.3681315941473	16.2441276881239	CKAP5	11	46743048	46846308	-	8538	protein_coding	cytoskeleton associated protein 5 [Source:HGNC Symbol;Acc:HGNC:28959]	-
ENSG00000167306	10.2882269012973	10.736476899297	10.1511424639402	16.0956730296815	15.7386027169824	16.2970714923093	MYO5B	18	49822813	50195093	-	10488	protein_coding	myosin VB [Source:HGNC Symbol;Acc:HGNC:7603]	-
ENSG00000172508	9.36734358214451	9.21674700312188	9.49994295789767	17.6924961883693	16.1393036769329	18.6343371841806	CARNS1	11	67414968	67425607	+	5670	protein_coding	carnosine synthase 1 [Source:HGNC Symbol;Acc:HGNC:29268]	-
ENSG00000160352	6.25688003584853	6.83606933064043	6.30173075885298	2.20423380768864	2.90220066266907	2.23147541488579	ZNF714	19	21082159	21125270	+	8033	protein_coding	zinc finger protein 714 [Source:HGNC Symbol;Acc:HGNC:27124]	zf-C2H2
ENSG00000135926	16.5268210511686	16.9624739046639	16.7220665491179	26.5375801901021	27.5522729477341	26.4501742716185	TMBIM1	2	218274192	218292586	-	5098	protein_coding	transmembrane BAX inhibitor motif containing 1 [Source:HGNC Symbol;Acc:HGNC:23410]	-
ENSG00000156802	19.2042248977103	18.8292667554273	19.6057155779942	12.0041333735799	11.849040810168	12.1073348767599	ATAD2	8	123319850	123416350	-	7118	protein_coding	ATPase family, AAA domain containing 2 [Source:HGNC Symbol;Acc:HGNC:30123]	-
ENSG00000100345	189.202155804184	191.240492443222	181.889708210513	147.778132949794	150.751147245591	152.909271454494	MYH9	22	36281277	36388067	-	9012	protein_coding	myosin heavy chain 9 [Source:HGNC Symbol;Acc:HGNC:7579]	-
ENSG00000163870	16.7764530121985	18.3225330238525	16.9819265430112	9.70635468274926	9.58016990432621	9.62665351510916	TPRA1	3	127571266	127598267	-	5622	protein_coding	transmembrane protein adipocyte associated 1 [Source:HGNC Symbol;Acc:HGNC:30413]	-
ENSG00000115310	81.3463363884646	81.6985553639483	81.1636618340357	103.073995752144	103.8684254252	101.157310146316	RTN4	2	54972187	55112621	-	6644	protein_coding	reticulon 4 [Source:HGNC Symbol;Acc:HGNC:14085]	-
ENSG00000139182	22.27581704839	21.7791840919162	21.3421328941966	31.1686267350605	32.0467227320319	32.6390242295506	CLSTN3	12	7129698	7158945	+	6902	protein_coding	calsyntenin 3 [Source:HGNC Symbol;Acc:HGNC:18371]	-
ENSG00000128340	2.93672880549223	2.45480136802882	2.99566583117186	9.68088377510405	10.559288158894	10.1428289401767	RAC2	22	37225261	37244448	-	2532	protein_coding	Rac family small GTPase 2 [Source:HGNC Symbol;Acc:HGNC:9802]	-
ENSG00000053747	11.0384323724716	11.1826531310112	11.1103731105964	16.2018317797649	16.1691973605581	15.5826233559388	LAMA3	18	23689443	23956222	+	14678	protein_coding	laminin subunit alpha 3 [Source:HGNC Symbol;Acc:HGNC:6483]	-
ENSG00000171345	899.199008948874	939.897377523112	890.999603544007	1128.94422002909	1108.91812039453	1155.06791476398	KRT19	17	41523617	41528308	-	2336	protein_coding	keratin 19 [Source:HGNC Symbol;Acc:HGNC:6436]	-
ENSG00000010404	3.00840780471936	2.90296069229663	3.09956013548528	6.2660214364549	6.44270928401924	6.22019584665614	IDS	X	149476990	149521096	-	9292	protein_coding	iduronate 2-sulfatase [Source:HGNC Symbol;Acc:HGNC:5389]	-
ENSG00000163347	3.57153443910447	3.54196589014662	2.70093148329137	9.7022238737474	10.5782136358966	9.63045334913183	CLDN1	3	190305701	190322475	-	3663	protein_coding	claudin 1 [Source:HGNC Symbol;Acc:HGNC:2032]	-
ENSG00000112378	28.3320598829078	29.3145516126038	29.0322432592455	43.213006446518	43.4898842377651	42.6547522523844	PERP	6	138088505	138107511	-	4290	protein_coding	PERP, TP53 apoptosis effector [Source:HGNC Symbol;Acc:HGNC:17637]	-
ENSG00000196730	33.5625256750433	33.6448112470436	32.6500830278686	24.0392563336363	24.2310924861312	23.1245338576553	DAPK1	9	87497228	87708633	+	8907	protein_coding	death associated protein kinase 1 [Source:HGNC Symbol;Acc:HGNC:2674]	-
ENSG00000135451	9.79879051480347	9.73703759922517	9.52208134653791	3.41040702771628	3.96887673294312	3.53089569138842	TROAP	12	49323236	49331731	+	3954	protein_coding	trophinin associated protein [Source:HGNC Symbol;Acc:HGNC:12327]	-
ENSG00000034510	1310.9132156794	1352.17078780961	1288.43934022027	1770.45775046594	1669.31473032801	1808.62186924523	TMSB10	2	84905625	84906675	+	496	protein_coding	thymosin beta 10 [Source:HGNC Symbol;Acc:HGNC:11879]	-
ENSG00000126860	3.50945078878687	3.81710432727595	3.84827309238146	12.5052053915431	13.1904092547291	12.2896327945212	EVI2A	17	31317560	31321884	-	2071	protein_coding	ecotropic viral integration site 2A [Source:HGNC Symbol;Acc:HGNC:3499]	-
ENSG00000196923	23.6344612996894	25.2225742180023	24.519885835414	14.3555477640081	13.3790639318463	14.3926678249248	PDLIM7	5	177483394	177497606	-	4407	protein_coding	PDZ and LIM domain 7 [Source:HGNC Symbol;Acc:HGNC:22958]	-
ENSG00000133318	32.5198370883884	32.2250945369657	33.2611644813282	45.0620191267673	46.361121560712	46.8097911546331	RTN3	11	63681446	63759891	+	5792	protein_coding	reticulon 3 [Source:HGNC Symbol;Acc:HGNC:10469]	-
ENSG00000144567	15.9204369909484	15.6246265660857	15.0042227419183	24.5339176386569	24.9851586109991	24.4396347758504	RETREG2	2	219176225	219185479	+	5689	protein_coding	reticulophagy regulator family member 2 [Source:HGNC Symbol;Acc:HGNC:28450]	-
ENSG00000088766	21.0827202145031	22.6996895174105	22.231231237947	32.8793294210025	36.1383394250804	34.7715743477994	CRLS1	20	6006090	6040053	+	5370	protein_coding	cardiolipin synthase 1 [Source:HGNC Symbol;Acc:HGNC:16148]	-
ENSG00000123240	13.8301647658879	13.2482292003266	12.7942567145262	22.2715708936746	22.2849999611122	22.207538493631	OPTN	10	13099449	13138308	+	5138	protein_coding	optineurin [Source:HGNC Symbol;Acc:HGNC:17142]	-
ENSG00000146674	608.789601290732	632.192358997172	626.908946311985	522.616509642189	523.605155719443	518.424951234365	IGFBP3	7	45912245	45921874	-	4571	protein_coding	insulin like growth factor binding protein 3 [Source:HGNC Symbol;Acc:HGNC:5472]	-
ENSG00000152291	46.6546890338827	45.4059174300532	44.3220148229392	61.1173898255892	61.150806584823	59.6846162035329	TGOLN2	2	85318020	85328425	-	7081	protein_coding	trans-golgi network protein 2 [Source:HGNC Symbol;Acc:HGNC:15450]	-
ENSG00000111801	7.32202434188624	6.74057535914874	6.5960632573526	12.7629415616779	13.7537810300131	13.9216205059452	BTN3A3	6	26440472	26453415	+	5658	protein_coding	butyrophilin subfamily 3 member A3 [Source:HGNC Symbol;Acc:HGNC:1140]	-
ENSG00000151176	13.9558047707479	12.7573912935141	12.2258228424764	22.0544966619466	22.3206139812388	22.8939544020557	PLBD2	12	113358566	113391625	+	5260	protein_coding	phospholipase B domain containing 2 [Source:HGNC Symbol;Acc:HGNC:27283]	-
ENSG00000132507	185.798111816829	188.388540851212	177.622417359239	135.337718161004	118.629893517586	128.47913813244	EIF5A	17	7306999	7312463	+	2815	protein_coding	eukaryotic translation initiation factor 5A [Source:HGNC Symbol;Acc:HGNC:3300]	-
ENSG00000166128	6.89176705040421	7.34586934543763	6.5005447588966	14.2021264218689	14.443564097968	13.081683516524	RAB8B	15	63189469	63267782	+	5200	protein_coding	RAB8B, member RAS oncogene family [Source:HGNC Symbol;Acc:HGNC:30273]	-
ENSG00000107521	10.5150963763395	10.2339836967933	9.42505861491158	18.0444260828603	17.7622395043091	17.9805868092758	HPS1	10	98416198	98446947	-	5301	protein_coding	HPS1, biogenesis of lysosomal organelles complex 3 subunit 1 [Source:HGNC Symbol;Acc:HGNC:5163]	-
ENSG00000120889	34.8261359665864	33.9982924584021	34.7174423461929	49.4036362382495	48.4162151519433	47.9297636727281	TNFRSF10B	8	23020133	23069179	-	5158	protein_coding	TNF receptor superfamily member 10b [Source:HGNC Symbol;Acc:HGNC:11905]	-
ENSG00000265190	128.357670900844	128.959732248678	124.359416182503	163.884271865363	157.572579303335	162.48105957139	ANXA8	10	47460162	47484158	-	4955	protein_coding	annexin A8 [Source:HGNC Symbol;Acc:HGNC:546]	-
ENSG00000118960	2.69080442436322	2.33147422168496	2.37232660037829	5.59944169582482	5.5533519724615	5.57473072707	HS1BP3	2	20560448	20651089	-	9059	protein_coding	HCLS1 binding protein 3 [Source:HGNC Symbol;Acc:HGNC:24979]	-
ENSG00000275216	98.8917710408602	94.2723446714693	92.7050795708911	70.7547445494334	70.3816567930395	65.686774934873	AL161431.1	13	109269634	109278512	+	5087	lincRNA	novel transcript	-
ENSG00000119801	15.4928446680718	16.2813892773435	15.4400354905774	27.0765524642431	29.48668547619	27.4754936747428	YPEL5	2	30146941	30160533	+	3421	protein_coding	yippee like 5 [Source:HGNC Symbol;Acc:HGNC:18329]	-
ENSG00000130382	32.8490460001033	33.8009585935009	30.6360276201932	20.2465331019558	20.3004623266353	20.3995719051509	MLLT1	19	6210379	6279948	-	4740	protein_coding	MLLT1, super elongation complex subunit [Source:HGNC Symbol;Acc:HGNC:7134]	Others
ENSG00000109805	15.6329512059819	15.6595892194442	15.9832189768757	8.20793239487197	8.49080599022661	8.77970158624778	NCAPG	4	17810902	17844862	+	4921	protein_coding	non-SMC condensin I complex subunit G [Source:HGNC Symbol;Acc:HGNC:24304]	-
ENSG00000162063	7.59444774147555	7.23109556892807	7.49231286877196	3.30595222023156	3.32675513240185	3.2055120618986	CCNF	16	2429394	2458854	+	6309	protein_coding	cyclin F [Source:HGNC Symbol;Acc:HGNC:1591]	-
ENSG00000138180	34.4747604850928	34.0560273419702	34.6822392338115	19.7456951377868	21.5990564678632	19.9707879293197	CEP55	10	93496632	93529092	+	3271	protein_coding	centrosomal protein 55 [Source:HGNC Symbol;Acc:HGNC:1161]	-
ENSG00000148358	17.6735896823888	17.9140569162378	17.7118776115838	25.7457022605501	24.803127235747	25.1904510835376	GPR107	9	130053426	130140169	+	9139	protein_coding	G protein-coupled receptor 107 [Source:HGNC Symbol;Acc:HGNC:17830]	-
ENSG00000205581	61.3544287239559	61.3387457671668	59.510170757316	44.1534555448614	44.9224616979872	44.6046018861424	HMGN1	21	39342315	39349647	-	5102	protein_coding	high mobility group nucleosome binding domain 1 [Source:HGNC Symbol;Acc:HGNC:4984]	-
ENSG00000205339	47.1573940205369	46.843545166183	48.9251277035793	34.9897427076845	35.5033978035049	35.1698498099898	IPO7	11	9384622	9448126	+	7245	protein_coding	importin 7 [Source:HGNC Symbol;Acc:HGNC:9852]	-
ENSG00000175334	94.7891252541404	95.2684020114839	95.0592425068488	63.4342101123465	55.9431561107518	59.2694939739663	BANF1	11	66002079	66004149	+	1645	protein_coding	barrier to autointegration factor 1 [Source:HGNC Symbol;Acc:HGNC:17397]	-
ENSG00000142945	21.0384311250864	21.7150085151698	22.4016561019965	10.9745359927404	9.79504575388732	11.9129799410311	KIF2C	1	44739818	44767767	+	3646	protein_coding	kinesin family member 2C [Source:HGNC Symbol;Acc:HGNC:6393]	-
ENSG00000092068	0.951868063023915	1.07777297958562	0.688081568414865	3.5971280055253	4.07465161499285	3.86474644077994	SLC7A8	14	23125295	23183674	-	5991	protein_coding	solute carrier family 7 member 8 [Source:HGNC Symbol;Acc:HGNC:11066]	-
ENSG00000168939	2.47337753703503	2.69643212412537	2.35847109990986	5.36576859530672	6.05773091618669	5.72686023416093	SPRY3	X	155767812	155782459	+	9019	protein_coding	sprouty RTK signaling antagonist 3 [Source:HGNC Symbol;Acc:HGNC:11271]	-
ENSG00000167202	30.2361531695725	30.39203301045	29.483379690898	41.920356980244	39.2785010590565	40.7816905250259	TBC1D2B	15	77984036	78077724	-	9763	protein_coding	TBC1 domain family member 2B [Source:HGNC Symbol;Acc:HGNC:29183]	-
ENSG00000150403	16.3958855541602	15.5284408244521	15.485184786044	22.5845989784515	22.7739578059994	22.4911027401692	TMCO3	13	113490995	113554590	+	10407	protein_coding	transmembrane and coiled-coil domains 3 [Source:HGNC Symbol;Acc:HGNC:20329]	-
ENSG00000156510	5.86780653613016	6.33348456276597	6.62045298577	13.0789756476442	13.1313160408619	13.3684573164126	HKDC1	10	69220303	69267559	+	4259	protein_coding	hexokinase domain containing 1 [Source:HGNC Symbol;Acc:HGNC:23302]	-
ENSG00000171241	15.3343329303145	16.930222691045	15.6670077765438	8.43657098464236	8.00913586424606	8.13031114463662	SHCBP1	16	46580554	46621626	-	4459	protein_coding	SHC binding and spindle associated 1 [Source:HGNC Symbol;Acc:HGNC:29547]	-
ENSG00000175792	12.2818853817576	12.3065531607528	12.3228227177111	7.02694291811292	7.00401103788317	6.55772085112965	RUVBL1	3	128064778	128153914	-	6860	protein_coding	RuvB like AAA ATPase 1 [Source:HGNC Symbol;Acc:HGNC:10474]	-
ENSG00000130826	60.3644162306689	60.3882871701645	59.1879284868467	42.7281978767191	43.698668484152	42.4167768978612	DKC1	X	154762742	154777689	+	4203	protein_coding	dyskerin pseudouridine synthase 1 [Source:HGNC Symbol;Acc:HGNC:2890]	-
ENSG00000166147	9.00061206401622	9.10232975162041	8.35567140979228	12.7697456628572	13.6343140373565	13.7648999246116	FBN1	15	48408306	48645849	-	16057	protein_coding	fibrillin 1 [Source:HGNC Symbol;Acc:HGNC:3603]	-
ENSG00000106772	1.58310071075365	1.50286593800668	1.38384959386991	3.49545886349083	3.38851088810435	3.22234206398209	PRUNE2	9	76611376	76906087	-	14656	protein_coding	prune homolog 2 [Source:HGNC Symbol;Acc:HGNC:25209]	-
ENSG00000184828	2.19305376475829	2.30397522881025	2.17757303511359	5.11649821692648	5.45484784043645	5.47639705691023	ZBTB7C	18	48026673	48410752	-	7648	protein_coding	zinc finger and BTB domain containing 7C [Source:HGNC Symbol;Acc:HGNC:31700]	ZBTB
ENSG00000138835	8.1351307939034	7.80948360535378	7.63510034745309	11.6632929701297	12.1827843856362	12.4836989259949	RGS3	9	113444731	113597743	+	13793	protein_coding	regulator of G protein signaling 3 [Source:HGNC Symbol;Acc:HGNC:9999]	-
ENSG00000187678	0.817546391731735	0.799700477753991	0.753504342977631	3.19623431114273	2.95110407831601	3.23804047438714	SPRY4	5	142310427	142326455	-	6565	protein_coding	sprouty RTK signaling antagonist 4 [Source:HGNC Symbol;Acc:HGNC:15533]	-
ENSG00000141449	10.0954266437103	10.0004554766974	10.7827510490586	5.60869178933347	6.09026241623223	6.16270216586257	GREB1L	18	21242242	21525417	+	10572	protein_coding	GREB1 like retinoic acid receptor coactivator [Source:HGNC Symbol;Acc:HGNC:31042]	-
ENSG00000180448	19.8430373394342	19.463701666367	19.6576763599213	29.4760322720469	28.273158751036	29.4726975407593	ARHGAP45	19	1065923	1086628	+	6238	protein_coding	Rho GTPase activating protein 45 [Source:HGNC Symbol;Acc:HGNC:17102]	-
ENSG00000125505	61.782208949302	64.6099742490373	61.3307177475063	85.6126935532857	81.603632186448	83.5418460919773	MBOAT7	19	54173412	54189882	-	5292	protein_coding	membrane bound O-acyltransferase domain containing 7 [Source:HGNC Symbol;Acc:HGNC:15505]	-
ENSG00000196358	0.313570813038598	0.269226577109548	0.287255855077649	2.06428321665128	1.6793268102509	1.86750817603213	NTNG2	9	132161676	132244534	+	7845	protein_coding	netrin G2 [Source:HGNC Symbol;Acc:HGNC:14288]	-
ENSG00000169045	58.0667337373459	53.7186986008576	56.7960875411454	42.1348566425796	42.1745510953689	42.5627431639557	HNRNPH1	5	179614178	179634784	-	9480	protein_coding	heterogeneous nuclear ribonucleoprotein H1 [Source:HGNC Symbol;Acc:HGNC:5041]	-
ENSG00000187109	41.4536081401842	43.0778944900045	42.1722865975906	31.8676902007499	33.9254282657018	32.0288713489144	NAP1L1	12	76036587	76085033	-	17355	protein_coding	nucleosome assembly protein 1 like 1 [Source:HGNC Symbol;Acc:HGNC:7637]	-
ENSG00000136108	30.3087393522674	29.1838852105707	30.0023175742509	18.3897182257709	19.4435918461285	18.9784289272737	CKAP2	13	52455429	52476628	+	4547	protein_coding	cytoskeleton associated protein 2 [Source:HGNC Symbol;Acc:HGNC:1990]	-
ENSG00000049449	31.2009895031739	33.2640892031334	32.4257946051707	46.6632039380651	47.7270331815825	45.9626718148142	RCN1	11	32090904	32105755	+	4675	protein_coding	reticulocalbin 1 [Source:HGNC Symbol;Acc:HGNC:9934]	-
ENSG00000129680	9.65954068699399	8.50485826450791	9.54305555758734	4.5384943301586	4.55998544351594	4.53643180852312	MAP7D3	X	136213220	136256482	-	7067	protein_coding	MAP7 domain containing 3 [Source:HGNC Symbol;Acc:HGNC:25742]	-
ENSG00000119335	118.967108773317	115.785214685769	115.973315451039	90.7934830596783	90.6047680482383	92.1628086390046	SET	9	128683424	128696400	+	4355	protein_coding	SET nuclear proto-oncogene [Source:HGNC Symbol;Acc:HGNC:10760]	-
ENSG00000147044	2.48150869246053	2.41816671625902	2.59120910496417	4.46863767060856	4.46317428519839	4.28760567608979	CASK	X	41514934	41923645	-	19939	protein_coding	calcium/calmodulin dependent serine protein kinase [Source:HGNC Symbol;Acc:HGNC:1497]	-
ENSG00000104361	3.45494815546437	3.4273581209959	3.61256218826084	8.42947363039215	7.92399643646921	7.7062793652718	NIPAL2	8	98189833	98294393	-	5599	protein_coding	NIPA like domain containing 2 [Source:HGNC Symbol;Acc:HGNC:25854]	-
ENSG00000149311	4.72510077601054	4.86346378515882	4.96170532714398	7.23128415496829	7.27104140134549	7.13253542262259	ATM	11	108222484	108369102	+	23972	protein_coding	ATM serine/threonine kinase [Source:HGNC Symbol;Acc:HGNC:795]	-
ENSG00000186174	26.571103648433	26.5127015640668	25.2403723909628	34.5998912019459	35.2938612303901	35.2841427613724	BCL9L	11	118893875	118925608	-	10470	protein_coding	B cell CLL/lymphoma 9 like [Source:HGNC Symbol;Acc:HGNC:23688]	-
ENSG00000140534	4.48490370546509	5.06348203041523	4.74278360766604	1.99493185706729	1.73709577479833	1.92149351046816	TICRR	15	89575482	89631056	+	8402	protein_coding	TOPBP1 interacting checkpoint and replication regulator [Source:HGNC Symbol;Acc:HGNC:28704]	-
ENSG00000022840	30.0302310592492	32.0969977132336	29.9879474004498	43.4938958265423	44.127659746952	43.0292564972472	RNF10	12	120533480	120577594	+	5911	protein_coding	ring finger protein 10 [Source:HGNC Symbol;Acc:HGNC:10055]	-
ENSG00000105810	34.8354915710562	35.3949784175691	36.0359115657312	26.2844781937065	27.5281443666883	25.7602780348729	CDK6	7	92604921	92836594	-	12260	protein_coding	cyclin dependent kinase 6 [Source:HGNC Symbol;Acc:HGNC:1777]	-
ENSG00000120549	2.97466865176924	3.0823131530576	2.88373858363869	5.5683602723523	6.57333151400606	6.49121197902842	KIAA1217	10	23694746	24547848	+	10807	protein_coding	KIAA1217 [Source:HGNC Symbol;Acc:HGNC:25428]	-
ENSG00000237649	16.4632666317671	18.3110291256525	17.2039646045362	8.4205509356311	7.91563457139938	8.55359139154614	KIFC1	6	33391536	33409924	+	3345	protein_coding	kinesin family member C1 [Source:HGNC Symbol;Acc:HGNC:6389]	-
ENSG00000012822	4.88835906947402	5.07285010459319	5.50998521813909	9.0928856288538	9.71820772049135	9.67240986437846	CALCOCO1	12	53708517	53727745	-	8898	protein_coding	calcium binding and coiled-coil domain 1 [Source:HGNC Symbol;Acc:HGNC:29306]	-
ENSG00000099860	27.2219312063909	27.8581508079365	28.7159674930412	12.3785762368269	13.1395217481336	14.5648784633006	GADD45B	19	2476122	2478259	+	2138	protein_coding	growth arrest and DNA damage inducible beta [Source:HGNC Symbol;Acc:HGNC:4096]	-
ENSG00000101335	57.6522868203508	57.4573716319639	56.7564703687859	38.1070251737285	38.7800461732257	38.3293815825418	MYL9	20	36541484	36551447	+	2821	protein_coding	myosin light chain 9 [Source:HGNC Symbol;Acc:HGNC:15754]	-
ENSG00000112902	16.1573319209386	16.1475951396753	15.9889361044426	22.0651750398577	22.2669385802147	21.8044377016835	SEMA5A	5	9035026	9546075	-	12097	protein_coding	semaphorin 5A [Source:HGNC Symbol;Acc:HGNC:10736]	-
ENSG00000166986	17.2068221600175	17.1899713791514	17.8077585507539	11.1626345004161	10.8337810497137	10.4884227266659	MARS	12	57475445	57517569	+	7028	protein_coding	methionyl-tRNA synthetase [Source:HGNC Symbol;Acc:HGNC:6898]	-
ENSG00000057294	50.6293940934894	51.8542150236811	52.755408267849	39.4288824929306	38.4564100344372	38.7155403296018	PKP2	12	32790745	32896840	-	7043	protein_coding	plakophilin 2 [Source:HGNC Symbol;Acc:HGNC:9024]	-
ENSG00000104885	5.27735793861342	4.978801385493	5.20772752586568	2.10191897619687	2.331800714921	2.63004997520894	DOT1L	19	2164149	2232578	+	11272	protein_coding	DOT1 like histone lysine methyltransferase [Source:HGNC Symbol;Acc:HGNC:24948]	-
ENSG00000140451	5.47555032069685	6.03970571796621	5.87887670341919	1.8811825208705	1.92796804131307	1.8262659548412	PIF1	15	64815632	64825668	-	4656	protein_coding	PIF1 5'-to-3' DNA helicase [Source:HGNC Symbol;Acc:HGNC:26220]	-
ENSG00000275832	46.8273703897045	47.7909166039964	44.9348753657234	60.4405784053837	62.3090144912548	64.9343537627216	ARHGAP23	17	38419280	38512392	+	8133	protein_coding	Rho GTPase activating protein 23 [Source:HGNC Symbol;Acc:HGNC:29293]	-
ENSG00000124193	33.6812822836745	32.6623563098944	32.2627529995002	49.7325435597999	47.440213496599	46.2703905516541	SRSF6	20	43457928	43464247	+	4593	protein_coding	serine and arginine rich splicing factor 6 [Source:HGNC Symbol;Acc:HGNC:10788]	-
ENSG00000169710	82.9608225847031	87.2569628825486	83.0798621064928	64.9441469715159	65.3317263459247	67.7488015510437	FASN	17	82078333	82098332	-	9364	protein_coding	fatty acid synthase [Source:HGNC Symbol;Acc:HGNC:3594]	-
ENSG00000164796	0.671431803802083	0.610288547484912	0.71888481933483	1.71878288066904	1.75210953420085	1.69563753777849	CSMD3	8	112222928	113437099	-	20567	protein_coding	CUB and Sushi multiple domains 3 [Source:HGNC Symbol;Acc:HGNC:19291]	-
ENSG00000179630	7.9008802556896	7.10879886103285	8.02111353292886	14.499879438027	14.8888821901668	15.6702405830177	LACC1	13	43879284	43893932	+	4550	protein_coding	laccase domain containing 1 [Source:HGNC Symbol;Acc:HGNC:26789]	-
ENSG00000106263	35.5096301871749	36.6309802207859	35.1786420082014	26.6603590613884	26.5339229530683	26.625964307037	EIF3B	7	2354086	2380745	+	8998	protein_coding	eukaryotic translation initiation factor 3 subunit B [Source:HGNC Symbol;Acc:HGNC:3280]	-
ENSG00000134352	61.5821077626053	63.5144419925303	66.7056100150143	84.6523220684702	90.0728288251233	83.0760948267116	IL6ST	5	55935095	55994993	-	9292	protein_coding	interleukin 6 signal transducer [Source:HGNC Symbol;Acc:HGNC:6021]	-
ENSG00000159176	19.9022101774945	19.8440891472905	19.1345734464476	13.7165008453277	12.524187680611	13.4250825917713	CSRP1	1	201483530	201509456	-	10318	protein_coding	cysteine and glycine rich protein 1 [Source:HGNC Symbol;Acc:HGNC:2469]	-
ENSG00000164163	27.3785335949611	28.1643106713896	28.2584040321339	18.7881882405729	19.3276120053318	18.8270880358766	ABCE1	4	145097932	145129179	+	6265	protein_coding	ATP binding cassette subfamily E member 1 [Source:HGNC Symbol;Acc:HGNC:69]	-
ENSG00000100504	57.8075930469883	56.7733007406287	58.4120904622155	77.8533056702312	75.6304684607603	75.4748646438031	PYGL	14	50857891	50944736	-	4798	protein_coding	glycogen phosphorylase L [Source:HGNC Symbol;Acc:HGNC:9725]	-
ENSG00000183287	9.14004275281604	9.60626466430258	9.16472887624564	4.94547745164336	4.30342031855722	3.95613845585084	CCBE1	18	59430939	59697662	-	6753	protein_coding	collagen and calcium binding EGF domains 1 [Source:HGNC Symbol;Acc:HGNC:29426]	-
ENSG00000141367	47.4058130662547	47.5889007651219	48.2350969668706	58.737812405556	59.6202768788943	58.7736598443066	CLTC	17	59619689	59696956	+	11836	protein_coding	clathrin heavy chain [Source:HGNC Symbol;Acc:HGNC:2092]	-
ENSG00000130066	67.0988532535741	65.3457984162532	69.9261213638369	97.8994641942292	93.9227858686513	96.0468962663451	SAT1	X	23783173	23786226	+	2498	protein_coding	spermidine/spermine N1-acetyltransferase 1 [Source:HGNC Symbol;Acc:HGNC:10540]	-
ENSG00000137801	2.00239203001449	1.93726719571577	2.22064463894326	0.502286293427167	0.493623017831448	0.439149790761765	THBS1	15	39581079	39599466	+	9158	protein_coding	thrombospondin 1 [Source:HGNC Symbol;Acc:HGNC:11785]	-
ENSG00000090013	42.4359842061597	43.6600661736044	42.3375407614909	68.9074775177456	66.9123682252872	70.2094098769808	BLVRB	19	40447765	40465840	-	1689	protein_coding	biliverdin reductase B [Source:HGNC Symbol;Acc:HGNC:1063]	-
ENSG00000168028	407.110358657594	410.994450554995	407.900697550368	348.876009913719	338.930117165485	335.99110131904	RPSA	3	39406689	39412542	+	3936	protein_coding	ribosomal protein SA [Source:HGNC Symbol;Acc:HGNC:6502]	-
ENSG00000213614	2.50481021435581	2.593537871935	2.43199486735536	5.35142017171965	4.7624609190269	4.90205325437516	HEXA	15	72340919	72376476	-	12611	protein_coding	hexosaminidase subunit alpha [Source:HGNC Symbol;Acc:HGNC:4878]	-
ENSG00000188486	77.9736506797883	83.2270426494376	75.4647619565764	49.3873929498361	47.7347788951972	48.8033016249305	H2AFX	11	119093854	119095467	-	1614	protein_coding	H2A histone family member X [Source:HGNC Symbol;Acc:HGNC:4739]	-
ENSG00000197081	15.2875836398998	15.4693162476189	14.8876757173965	20.1543642484414	19.888307369169	20.4079620833305	IGF2R	6	159969099	160113507	+	17843	protein_coding	insulin like growth factor 2 receptor [Source:HGNC Symbol;Acc:HGNC:5467]	-
ENSG00000164023	10.55190427982	10.6937884517363	11.4967173842714	16.9684891521984	19.0229740748968	17.9094890175602	SGMS2	4	107824563	107915047	+	7635	protein_coding	sphingomyelin synthase 2 [Source:HGNC Symbol;Acc:HGNC:28395]	-
ENSG00000102316	30.4262588532814	31.6299235037027	30.7910323174017	46.9167086423722	47.6881522144761	47.4087762851782	MAGED2	X	54807599	54816012	+	2940	protein_coding	MAGE family member D2 [Source:HGNC Symbol;Acc:HGNC:16353]	-
ENSG00000067082	9.09795445386247	9.02376716838762	8.07582473169106	15.1193882591615	15.9898340537003	15.161168011891	KLF6	10	3775996	3785281	-	6139	protein_coding	Kruppel like factor 6 [Source:HGNC Symbol;Acc:HGNC:2235]	zf-C2H2
ENSG00000100401	21.6921503522863	23.4136723055649	23.2476566491068	14.1390084380467	13.5366816662404	14.3096201517699	RANGAP1	22	41245611	41286251	-	5348	protein_coding	Ran GTPase activating protein 1 [Source:HGNC Symbol;Acc:HGNC:9854]	-
ENSG00000115484	101.701651699531	99.409677970647	103.14967089856	73.143888475007	76.0583465815358	72.435871482004	CCT4	2	61868089	61888804	-	2830	protein_coding	chaperonin containing TCP1 subunit 4 [Source:HGNC Symbol;Acc:HGNC:1617]	-
ENSG00000161800	22.3408721646374	21.0340795693704	22.4657665982287	13.0182548986752	12.0754658286957	13.1629225054683	RACGAP1	12	49976923	50033136	-	4487	protein_coding	Rac GTPase activating protein 1 [Source:HGNC Symbol;Acc:HGNC:9804]	-
ENSG00000135535	40.2747334287147	40.6823550711223	40.3419874573766	52.0909704671566	55.815182371807	54.1445504257569	CD164	6	109366514	109382812	-	7206	protein_coding	CD164 molecule [Source:HGNC Symbol;Acc:HGNC:1632]	-
ENSG00000111321	19.4343489097868	18.5359742380877	18.5197022658306	27.6032394526911	27.6521663265259	27.8026591650518	LTBR	12	6375045	6391571	+	6280	protein_coding	lymphotoxin beta receptor [Source:HGNC Symbol;Acc:HGNC:6718]	-
ENSG00000147883	8.58325287100285	7.67327021524321	8.81752960840847	16.4597384085499	16.089298714605	16.1968015513022	CDKN2B	9	22002903	22009363	-	4058	protein_coding	cyclin dependent kinase inhibitor 2B [Source:HGNC Symbol;Acc:HGNC:1788]	-
ENSG00000159131	22.3892671907594	23.0216486163406	23.018062205321	15.2593362089587	15.7471538030075	15.758715049396	GART	21	33503931	33543491	-	7751	protein_coding	phosphoribosylglycinamide formyltransferase, phosphoribosylglycinamide synthetase, phosphoribosylaminoimidazole synthetase [Source:HGNC Symbol;Acc:HGNC:4163]	-
ENSG00000143198	2.71522036213607	2.5930987180785	2.57776437803617	5.8204939580902	5.45789738310624	5.66258366008007	MGST3	1	165630861	165661796	+	8401	protein_coding	microsomal glutathione S-transferase 3 [Source:HGNC Symbol;Acc:HGNC:7064]	-
ENSG00000127481	15.6588417504808	14.3997009637689	14.0600805788689	10.2684766047401	10.589286999958	10.3893334162969	UBR4	1	19074506	19210276	-	24675	protein_coding	ubiquitin protein ligase E3 component n-recognin 4 [Source:HGNC Symbol;Acc:HGNC:30313]	-
ENSG00000122729	74.1422585296177	72.9174666502313	72.6062578075572	93.881219410748	93.335401348063	89.5831029084234	ACO1	9	32384603	32454769	+	7555	protein_coding	aconitase 1 [Source:HGNC Symbol;Acc:HGNC:117]	-
ENSG00000149503	13.1989967983249	13.5044845576432	14.2662983568659	6.98734013242981	6.93011340009643	7.06446163037889	INCENP	11	62123973	62153163	+	4473	protein_coding	inner centromere protein [Source:HGNC Symbol;Acc:HGNC:6058]	-
ENSG00000126787	22.5797979825857	21.886865258284	24.4767220162453	11.4787516227202	12.9793988983225	12.6751436795012	DLGAP5	14	55148112	55191678	-	3667	protein_coding	DLG associated protein 5 [Source:HGNC Symbol;Acc:HGNC:16864]	-
ENSG00000143153	80.5969717235661	84.8948371444729	82.2047007712555	109.857645184038	114.464878392144	110.348430095576	ATP1B1	1	169105697	169132722	+	2962	protein_coding	ATPase Na+/K+ transporting subunit beta 1 [Source:HGNC Symbol;Acc:HGNC:804]	-
ENSG00000148180	1.85718095255973	1.73619830325321	1.7609617314211	3.74599883659855	4.16153529819164	4.26024492565611	GSN	9	121207794	121332843	+	11018	protein_coding	gelsolin [Source:HGNC Symbol;Acc:HGNC:4620]	-
ENSG00000170266	15.0275843272519	15.4873143715814	15.315346038711	26.4093717393612	25.4087649226293	23.9476684323863	GLB1	3	32996608	33097230	-	4364	protein_coding	galactosidase beta 1 [Source:HGNC Symbol;Acc:HGNC:4298]	-
ENSG00000128050	51.9068353381444	53.5295847234875	52.6826261421147	39.6166978560442	41.23772414345	39.5149350277021	PAICS	4	56435741	56464579	+	7517	protein_coding	phosphoribosylaminoimidazole carboxylase and phosphoribosylaminoimidazolesuccinocarboxamide synthase [Source:HGNC Symbol;Acc:HGNC:8587]	-
ENSG00000115414	1.39488098629713	1.18494789674403	1.22212664965158	0.240187579668904	0.305836530653548	0.374948160198816	FN1	2	215360440	215436172	-	17315	protein_coding	fibronectin 1 [Source:HGNC Symbol;Acc:HGNC:3778]	-
ENSG00000142949	222.369952099663	226.502989901694	216.541155509475	186.656148933166	186.354761218597	186.94861939614	PTPRF	1	43525187	43623666	+	10712	protein_coding	protein tyrosine phosphatase, receptor type F [Source:HGNC Symbol;Acc:HGNC:9670]	-
ENSG00000172115	43.5148578595998	42.4731741044288	43.9884294207587	29.8593525113184	29.2689226787615	30.8471712062066	CYCS	7	25120091	25125361	-	4457	protein_coding	cytochrome c, somatic [Source:HGNC Symbol;Acc:HGNC:19986]	-
ENSG00000167779	95.3680114978522	97.6911008679215	91.6746511982011	146.249729509491	134.629616536032	144.358985956261	IGFBP6	12	53097436	53102345	+	1346	protein_coding	insulin like growth factor binding protein 6 [Source:HGNC Symbol;Acc:HGNC:5475]	-
ENSG00000052841	6.46581594195237	6.4976458053645	6.29328524858148	10.0516772146412	10.1128012969436	10.7024920412464	TTC17	11	43358932	43494933	+	11284	protein_coding	tetratricopeptide repeat domain 17 [Source:HGNC Symbol;Acc:HGNC:25596]	-
ENSG00000198663	14.4340783335564	14.9383180140917	13.4264812729112	21.3419535623196	22.1806764982373	22.2612123026791	C6orf89	6	36871870	36928964	+	7340	protein_coding	chromosome 6 open reading frame 89 [Source:HGNC Symbol;Acc:HGNC:21114]	-
ENSG00000040275	10.9077851369452	11.0912912033173	11.344873415405	5.44783463703097	5.62388059594177	5.50840058906869	SPDL1	5	169583634	169604778	+	4777	protein_coding	spindle apparatus coiled-coil protein 1 [Source:HGNC Symbol;Acc:HGNC:26010]	-
ENSG00000022267	15.2705877193727	15.1341007462127	14.1877944639567	7.99612756842294	8.98110975523127	8.21993755567587	FHL1	X	136146702	136211359	+	5997	protein_coding	four and a half LIM domains 1 [Source:HGNC Symbol;Acc:HGNC:3702]	-
ENSG00000198856	81.8742965506482	80.8334780355378	84.4684167453146	120.141378582527	117.977305507778	116.612159010683	OSTC	4	108650584	108667820	+	1617	protein_coding	oligosaccharyltransferase complex non-catalytic subunit [Source:HGNC Symbol;Acc:HGNC:24448]	-
ENSG00000136732	11.6011086722292	13.7723862446352	13.409359597857	22.9934079274229	23.4466715734663	23.8434374380365	GYPC	2	126655933	126696670	+	3812	protein_coding	glycophorin C (Gerbich blood group) [Source:HGNC Symbol;Acc:HGNC:4704]	-
ENSG00000177363	1.08139749792852	0.910430697977915	1.02060730092031	5.26529016742797	5.27132641630497	6.02315476876917	LRRN4CL	11	62686402	62689899	-	2585	protein_coding	LRRN4 C-terminal like [Source:HGNC Symbol;Acc:HGNC:33724]	-
ENSG00000131435	40.477433344534	42.8201473027773	38.7606090999024	61.058501768171	58.7734596766813	60.8191839216233	PDLIM4	5	132257671	132273454	+	3192	protein_coding	PDZ and LIM domain 4 [Source:HGNC Symbol;Acc:HGNC:16501]	-
ENSG00000178921	10.1690636697108	9.60524967369644	9.81893567792245	4.95650431637009	4.3612204428997	5.3360310927027	PFAS	17	8247618	8270491	+	6471	protein_coding	phosphoribosylformylglycinamidine synthase [Source:HGNC Symbol;Acc:HGNC:8863]	-
ENSG00000090316	14.9171856742253	15.7582004039781	14.442187808065	10.0301468898373	9.59822375693139	9.33172334071187	MAEA	4	1289851	1340147	+	9857	protein_coding	macrophage erythroblast attacher [Source:HGNC Symbol;Acc:HGNC:13731]	-
ENSG00000099219	11.4933934379256	11.1668227279792	11.7876130451855	18.3787472182888	17.985053544932	17.8925612361208	ERMP1	9	5765076	5833117	-	6528	protein_coding	endoplasmic reticulum metallopeptidase 1 [Source:HGNC Symbol;Acc:HGNC:23703]	-
ENSG00000063244	61.125448272765	63.5714468066989	61.5890157140802	45.4182517613841	45.4963313055854	45.2924992002604	U2AF2	19	55654146	55674715	+	4115	protein_coding	U2 small nuclear RNA auxiliary factor 2 [Source:HGNC Symbol;Acc:HGNC:23156]	-
ENSG00000129451	10.9843098200568	12.451192654721	11.041292940611	21.1950818834176	21.2864242652164	20.1302903419411	KLK10	19	51012739	51020175	-	3853	protein_coding	kallikrein related peptidase 10 [Source:HGNC Symbol;Acc:HGNC:6358]	-
ENSG00000142798	76.6329672836764	76.7714855133497	72.0506294916002	45.4810472636916	47.9391594502558	50.3986129509407	HSPG2	1	21822245	21937297	-	18104	protein_coding	heparan sulfate proteoglycan 2 [Source:HGNC Symbol;Acc:HGNC:5273]	-
ENSG00000143183	18.8930639260675	18.068982478989	19.1350160909026	27.7373888636229	27.7217489631832	27.9241339777502	TMCO1	1	165724293	165827755	-	5584	protein_coding	transmembrane and coiled-coil domains 1 [Source:HGNC Symbol;Acc:HGNC:18188]	-
ENSG00000117152	0.843941748745252	1.0232232351932	0.966074489913823	3.81777591985723	3.6055828053619	3.84923120037216	RGS4	1	163068775	163076802	+	4836	protein_coding	regulator of G protein signaling 4 [Source:HGNC Symbol;Acc:HGNC:10000]	-
ENSG00000184731	22.4591107673362	24.1198361241007	22.8139201142039	35.3653255084641	35.5613123563558	34.9382330799983	FAM110C	2	38814	46870	-	3968	protein_coding	family with sequence similarity 110 member C [Source:HGNC Symbol;Acc:HGNC:33340]	-
ENSG00000196502	4.33008114755912	4.16570959035329	4.74433515790203	8.09144658892832	8.10421299453498	8.1836668724042	SULT1A1	16	28605196	28623625	-	8909	protein_coding	sulfotransferase family 1A member 1 [Source:HGNC Symbol;Acc:HGNC:11453]	-
ENSG00000183684	55.5885719543493	59.4634226448585	56.1163130786289	32.387162460546	32.7002893360721	34.6034092125507	ALYREF	17	81887844	81891586	-	1574	protein_coding	Aly/REF export factor [Source:HGNC Symbol;Acc:HGNC:19071]	-
ENSG00000143401	23.5419485370123	23.1839449885699	24.2573241317066	12.6899659810368	14.4207754144118	12.5425182795627	ANP32E	1	150218417	150236156	-	3605	protein_coding	acidic nuclear phosphoprotein 32 family member E [Source:HGNC Symbol;Acc:HGNC:16673]	-
ENSG00000180398	37.1602386655542	37.0588477669061	38.7883771350455	55.1388698183468	53.9459511503959	49.9865143297998	MCFD2	2	46901870	46941855	-	5994	protein_coding	multiple coagulation factor deficiency 2 [Source:HGNC Symbol;Acc:HGNC:18451]	-
ENSG00000142230	38.4410380598299	39.8392138585354	38.3744225350666	25.9028077907432	24.2460225751221	25.3092450805956	SAE1	19	47113274	47210636	+	3396	protein_coding	SUMO1 activating enzyme subunit 1 [Source:HGNC Symbol;Acc:HGNC:30660]	-
ENSG00000127990	3.36777338195624	3.3981024666472	3.51354533803139	5.86860700023067	5.28477351888417	5.55165866945359	SGCE	7	94524204	94656572	-	20884	protein_coding	sarcoglycan epsilon [Source:HGNC Symbol;Acc:HGNC:10808]	-
ENSG00000100911	32.1839231785788	32.8849408548492	32.8372041222378	19.9487909505044	21.5086357165964	20.3861515482373	PSME2	14	24143362	24147570	-	3582	protein_coding	proteasome activator subunit 2 [Source:HGNC Symbol;Acc:HGNC:9569]	-
ENSG00000134108	25.0774144382604	23.2369574860451	23.9468240931761	38.7486722272455	36.7686991854571	36.7598549749353	ARL8B	3	5122220	5180912	+	3576	protein_coding	ADP ribosylation factor like GTPase 8B [Source:HGNC Symbol;Acc:HGNC:25564]	-
ENSG00000174442	13.5821652417698	14.0378225678033	13.8628413699175	7.64107122954634	7.64465182467793	6.75364068221388	ZWILCH	15	66504959	66550128	+	4849	protein_coding	zwilch kinetochore protein [Source:HGNC Symbol;Acc:HGNC:25468]	-
ENSG00000121152	13.2863109367977	12.8127727552287	13.1122066338175	6.07445388754041	5.85120753245977	6.15195920035074	NCAPH	2	96335787	96373845	+	3278	protein_coding	non-SMC condensin I complex subunit H [Source:HGNC Symbol;Acc:HGNC:1112]	-
ENSG00000007952	14.5684211837383	14.4838058626969	15.5829008407	26.3861627577263	27.6552525779604	30.0556617294381	NOX1	X	100843324	100874345	-	2529	protein_coding	NADPH oxidase 1 [Source:HGNC Symbol;Acc:HGNC:7889]	-
ENSG00000127824	6.77094283343831	5.96203023473566	7.10125144544843	2.20907997244308	2.02653573513975	2.33813542573522	TUBA4A	2	219249711	219278170	-	4079	protein_coding	tubulin alpha 4a [Source:HGNC Symbol;Acc:HGNC:12407]	-
ENSG00000261236	21.6952899426987	22.8649250836042	20.2934734122152	12.1922059818081	11.5917266315522	12.2606292885992	BOP1	8	144262102	144291370	-	3716	protein_coding	block of proliferation 1 [Source:HGNC Symbol;Acc:HGNC:15519]	-
ENSG00000133030	16.5233165151316	17.0567561352073	16.4107662542053	11.4480455794162	11.4766188201014	12.6091613307869	MPRIP	17	17042545	17217679	+	18153	protein_coding	myosin phosphatase Rho interacting protein [Source:HGNC Symbol;Acc:HGNC:30321]	-
ENSG00000185745	1.75735884310019	1.63519440201945	2.108957328472	5.86007188874614	5.3198347743153	5.66686962815425	IFIT1	10	89392546	89406486	+	4613	protein_coding	interferon induced protein with tetratricopeptide repeats 1 [Source:HGNC Symbol;Acc:HGNC:5407]	-
ENSG00000162366	59.8739262796058	63.4086360740767	61.5000032664338	95.6585857600424	91.2562922880431	95.2494867928695	PDZK1IP1	1	47183593	47191044	-	1438	protein_coding	PDZK1 interacting protein 1 [Source:HGNC Symbol;Acc:HGNC:16887]	-
ENSG00000149809	10.6632520298967	10.6241574317123	10.2412300058574	20.8378753672148	18.6463363671345	19.3871304970057	TM7SF2	11	65111845	65116384	+	3408	protein_coding	transmembrane 7 superfamily member 2 [Source:HGNC Symbol;Acc:HGNC:11863]	-
ENSG00000120899	7.22374346514273	7.69814153317426	7.11559088471875	11.9385238814016	12.1214687298631	12.9999678412315	PTK2B	8	27311482	27459391	+	7933	protein_coding	protein tyrosine kinase 2 beta [Source:HGNC Symbol;Acc:HGNC:9612]	-
ENSG00000197822	10.998073266538	9.90729001264011	10.7554079827286	5.96483101132368	5.35858257249673	5.65950662414329	OCLN	5	69492292	69558104	+	6761	protein_coding	occludin [Source:HGNC Symbol;Acc:HGNC:8104]	-
ENSG00000187720	5.58835390337299	5.50983012885863	5.80284990246167	8.59030990594225	8.42064078552515	8.5652165936396	THSD4	15	71096952	71783383	+	15837	protein_coding	thrombospondin type 1 domain containing 4 [Source:HGNC Symbol;Acc:HGNC:25835]	-
ENSG00000172009	9.13827247914572	9.07118573767488	9.33002838328897	5.18353274783157	5.13075249042861	5.04179227604222	THOP1	19	2785460	2815807	+	7464	protein_coding	thimet oligopeptidase 1 [Source:HGNC Symbol;Acc:HGNC:11793]	-
ENSG00000204469	37.6667654633107	40.4839259360559	39.0325491112311	29.200907107613	29.4666150382766	29.2340745854509	PRRC2A	6	31620720	31637771	+	9115	protein_coding	proline rich coiled-coil 2A [Source:HGNC Symbol;Acc:HGNC:13918]	-
ENSG00000104884	9.33537766548966	8.94418988942517	9.02431458455708	5.04102780844493	4.56565540724027	4.47156225795285	ERCC2	19	45349837	45370918	-	6450	protein_coding	ERCC excision repair 2, TFIIH core complex helicase subunit [Source:HGNC Symbol;Acc:HGNC:3434]	-
ENSG00000138622	6.69847053911945	6.85437477423289	6.12907419508763	2.92049030822678	2.94845020774198	3.2589747240028	HCN4	15	73319859	73369264	-	7228	protein_coding	hyperpolarization activated cyclic nucleotide gated potassium channel 4 [Source:HGNC Symbol;Acc:HGNC:16882]	-
ENSG00000168003	47.2704367158433	51.0685068902155	48.4570215724084	35.9969106251934	33.7616926278546	33.6642396403404	SLC3A2	11	62856102	62888875	+	5178	protein_coding	solute carrier family 3 member 2 [Source:HGNC Symbol;Acc:HGNC:11026]	-
ENSG00000163947	4.07823302384548	3.90770495428841	4.08437037998785	8.44758223890149	7.90355707574294	7.7109805421805	ARHGEF3	3	56727418	57079329	-	6594	protein_coding	Rho guanine nucleotide exchange factor 3 [Source:HGNC Symbol;Acc:HGNC:683]	-
ENSG00000101003	14.7054641563196	15.5016590097521	15.6055478899093	8.56590578315525	7.69943392572937	7.31583824977684	GINS1	20	25407727	25452628	+	4068	protein_coding	GINS complex subunit 1 [Source:HGNC Symbol;Acc:HGNC:28980]	-
ENSG00000174231	42.7669806326966	42.5206568834187	41.2362781576697	32.996423765977	33.4416879060532	33.3993391291929	PRPF8	17	1650629	1684882	-	11355	protein_coding	pre-mRNA processing factor 8 [Source:HGNC Symbol;Acc:HGNC:17340]	-
ENSG00000153395	13.3356760464828	13.6320340697858	13.0004059026992	21.1239558419014	20.8338601705846	19.6052665425062	LPCAT1	5	1456480	1523977	-	6494	protein_coding	lysophosphatidylcholine acyltransferase 1 [Source:HGNC Symbol;Acc:HGNC:25718]	-
ENSG00000143799	26.0863577068651	26.6751267733613	25.4617515455177	18.519747510799	18.0344746105163	18.4004558667201	PARP1	1	226360691	226408079	-	7169	protein_coding	poly(ADP-ribose) polymerase 1 [Source:HGNC Symbol;Acc:HGNC:270]	Others
ENSG00000240342	481.803183868035	545.990316984115	524.690047955247	375.209606788975	366.908408726121	379.492708414123	RPS2P5	12	118246084	118246962	+	879	processed_pseudogene	ribosomal protein S2 pseudogene 5 [Source:HGNC Symbol;Acc:HGNC:31386]	-
ENSG00000213462	5.95262747334818	5.84454086050979	5.58772177383372	11.3379041494047	11.2810265420795	11.4931801242225	ERV3-1	7	64990809	65006743	-	4574	protein_coding	endogenous retrovirus group 3 member 1, envelope [Source:HGNC Symbol;Acc:HGNC:3454]	-
ENSG00000142227	36.8249905254405	37.5392844258996	37.719715239122	59.0438320095304	59.2725802028419	62.1750599534529	EMP3	19	48321509	48330553	+	1667	protein_coding	epithelial membrane protein 3 [Source:HGNC Symbol;Acc:HGNC:3335]	-
ENSG00000166900	13.0151819782279	12.550481518539	12.9125127317179	19.8114388406645	20.9825986180596	19.0694702642157	STX3	11	59713456	59805882	+	6568	protein_coding	syntaxin 3 [Source:HGNC Symbol;Acc:HGNC:11438]	-
ENSG00000172757	81.035018584923	83.9254437464906	81.9725104058434	64.7861922848926	59.9647771928155	63.8718861694011	CFL1	11	65823022	65862026	-	5863	protein_coding	cofilin 1 [Source:HGNC Symbol;Acc:HGNC:1874]	-
ENSG00000113368	28.9159380561568	30.4798976270991	32.0433961301366	17.8128803993701	18.2914434572849	19.4357705960661	LMNB1	5	126776623	126837020	+	3633	protein_coding	lamin B1 [Source:HGNC Symbol;Acc:HGNC:6637]	-
ENSG00000168502	4.38348937137026	4.57889860701563	4.43096713417797	2.43792304198383	2.26399664001058	2.26819343736746	MTCL1	18	8705661	8832778	+	12665	protein_coding	microtubule crosslinking factor 1 [Source:HGNC Symbol;Acc:HGNC:29121]	-
ENSG00000073111	17.9859876099267	18.687073678908	18.893158981883	10.9006313279307	9.95970535512941	11.4508186360346	MCM2	3	127598223	127622436	+	4902	protein_coding	minichromosome maintenance complex component 2 [Source:HGNC Symbol;Acc:HGNC:6944]	-
ENSG00000177674	22.1336975851171	23.5185249639866	22.166162005195	37.9370983941492	36.3610563091748	37.9876291693279	AGTRAP	1	11736084	11754802	+	2435	protein_coding	angiotensin II receptor associated protein [Source:HGNC Symbol;Acc:HGNC:13539]	-
ENSG00000113758	35.0914649962205	35.6719316674923	34.1981244103652	24.2991524073801	24.4493121412334	24.8377106676557	DBN1	5	177456608	177474401	-	5119	protein_coding	drebrin 1 [Source:HGNC Symbol;Acc:HGNC:2695]	-
ENSG00000096433	19.0439248897108	19.3141369499601	17.7477332085136	25.7669557179379	25.930143586773	27.306344159485	ITPR3	6	33620365	33696574	+	9870	protein_coding	inositol 1,4,5-trisphosphate receptor type 3 [Source:HGNC Symbol;Acc:HGNC:6182]	-
ENSG00000165119	144.744864785306	144.538234040737	147.158091755717	120.283812734746	120.080399940582	116.749140960977	HNRNPK	9	83968083	83980616	-	5114	protein_coding	heterogeneous nuclear ribonucleoprotein K [Source:HGNC Symbol;Acc:HGNC:5044]	-
ENSG00000168283	53.4672413339569	56.3438037904019	56.0419319346965	38.855225432241	40.8770404865795	39.7464967859253	BMI1	10	22321211	22331484	+	4283	protein_coding	BMI1 proto-oncogene, polycomb ring finger [Source:HGNC Symbol;Acc:HGNC:1066]	-
ENSG00000091972	46.1509431084358	48.6030160605186	50.6822433230268	69.5437679525105	70.8846944544931	68.1718163953425	CD200	3	112332347	112362812	+	2991	protein_coding	CD200 molecule [Source:HGNC Symbol;Acc:HGNC:7203]	-
ENSG00000089041	0.977839940923503	1.34922584967609	0.901860794686824	3.85166883128117	4.25021599354656	3.70867213074817	P2RX7	12	121132819	121188032	+	5546	protein_coding	purinergic receptor P2X 7 [Source:HGNC Symbol;Acc:HGNC:8537]	-
ENSG00000164611	21.2468016601202	20.8645151970391	22.9903878225299	9.57870410695571	9.36778853460874	10.6743909952437	PTTG1	5	160421822	160428744	+	2013	protein_coding	pituitary tumor-transforming 1 [Source:HGNC Symbol;Acc:HGNC:9690]	-
ENSG00000146918	12.208928231407	11.5457285921025	11.4128076272045	7.16874840389546	6.43212306754657	6.16628575077108	NCAPG2	7	158631311	158704829	-	6988	protein_coding	non-SMC condensin II complex subunit G2 [Source:HGNC Symbol;Acc:HGNC:21904]	-
ENSG00000161921	11.9660464869209	12.4405309184626	12.0983653350975	21.7184582119384	22.2354883556754	22.5371726507858	CXCL16	17	4733526	4739922	-	2794	protein_coding	C-X-C motif chemokine ligand 16 [Source:HGNC Symbol;Acc:HGNC:16642]	-
ENSG00000115758	49.0327413825744	49.7319386667318	51.9639015000176	33.1199603317642	34.9663243784258	32.8111222734628	ODC1	2	10439968	10448504	-	2968	protein_coding	ornithine decarboxylase 1 [Source:HGNC Symbol;Acc:HGNC:8109]	-
ENSG00000134324	3.32781594755001	3.37314535221646	3.61452537174639	6.07762394914109	5.9565393901341	6.08876554160921	LPIN1	2	11677595	11827409	+	11861	protein_coding	lipin 1 [Source:HGNC Symbol;Acc:HGNC:13345]	-
ENSG00000148248	108.944835480878	108.800004614027	107.24829890476	140.453187016343	133.564021764199	139.598611109054	SURF4	9	133361449	133376166	-	3446	protein_coding	surfeit 4 [Source:HGNC Symbol;Acc:HGNC:11476]	-
ENSG00000144959	18.1632045557856	18.3621148902538	17.3534286043675	9.81626931292962	10.9334682440056	10.8382236210577	NCEH1	3	172630249	172711218	-	4808	protein_coding	neutral cholesterol ester hydrolase 1 [Source:HGNC Symbol;Acc:HGNC:29260]	-
ENSG00000155269	2.32003862390432	2.56189321278458	2.62922533771726	0.813846871729329	0.725965015454672	0.742042656661076	GPR78	4	8558725	8619761	+	8362	protein_coding	G protein-coupled receptor 78 [Source:HGNC Symbol;Acc:HGNC:4528]	-
ENSG00000169583	24.6528309971686	28.8139425549828	28.4392939780395	52.0377976827577	51.137259675737	53.1089495906094	CLIC3	9	136994635	136996803	-	1177	protein_coding	chloride intracellular channel 3 [Source:HGNC Symbol;Acc:HGNC:2064]	-
ENSG00000085117	20.576001469959	20.943689293651	20.9334848489413	31.4131635448545	30.585493082024	32.1562969745355	CD82	11	44564427	44620363	+	4054	protein_coding	CD82 molecule [Source:HGNC Symbol;Acc:HGNC:6210]	-
ENSG00000152558	51.1198960580378	51.0083928179967	55.1886845763103	35.581173255217	37.91138891892	37.5233239073491	TMEM123	11	102396332	102470384	-	4647	protein_coding	transmembrane protein 123 [Source:HGNC Symbol;Acc:HGNC:30138]	-
ENSG00000123374	18.5642958606255	17.1241555481251	18.9000350955797	9.11048618436856	9.4863268385642	10.6231136706042	CDK2	12	55966769	55972784	+	3894	protein_coding	cyclin dependent kinase 2 [Source:HGNC Symbol;Acc:HGNC:1771]	-
ENSG00000196419	85.9878416974357	85.3055217937838	85.7558067712726	65.6575474138242	63.5390150211453	65.2640584049312	XRCC6	22	41621119	41664048	+	3288	protein_coding	X-ray repair cross complementing 6 [Source:HGNC Symbol;Acc:HGNC:4055]	-
ENSG00000111206	25.780105777163	27.8506898006974	24.8959007276933	16.682519564077	16.5701271215893	16.9111483866509	FOXM1	12	2857681	2877155	-	4899	protein_coding	forkhead box M1 [Source:HGNC Symbol;Acc:HGNC:3818]	Fork
ENSG00000162413	4.08314133082509	4.10113106296001	3.92656573724023	7.80698227832998	7.48645057205027	7.85914399963494	KLHL21	1	6590724	6614607	-	6901	protein_coding	kelch like family member 21 [Source:HGNC Symbol;Acc:HGNC:29041]	-
ENSG00000126602	22.3119592196478	23.1359880009758	23.3967479240634	15.1655179429494	15.184391224363	14.5419492086759	TRAP1	16	3651639	3717597	-	5227	protein_coding	TNF receptor associated protein 1 [Source:HGNC Symbol;Acc:HGNC:16264]	-
ENSG00000197217	17.6573198165799	17.8541191539274	17.608073572354	11.7034054442946	11.95790380454	11.7281591090321	ENTPD4	8	23385783	23457695	-	7064	protein_coding	ectonucleoside triphosphate diphosphohydrolase 4 [Source:HGNC Symbol;Acc:HGNC:14573]	-
ENSG00000118193	9.44993105548614	8.35064321995476	9.47914860308494	3.94858575074015	5.00523797655515	4.49236640487654	KIF14	1	200551497	200620734	-	7277	protein_coding	kinesin family member 14 [Source:HGNC Symbol;Acc:HGNC:19181]	-
ENSG00000051108	21.7668009777516	20.2282308745982	21.4737937438503	30.0456992074627	31.8327381924354	32.254115478194	HERPUD1	16	56932048	56944863	+	5155	protein_coding	homocysteine inducible ER protein with ubiquitin like domain 1 [Source:HGNC Symbol;Acc:HGNC:13744]	-
ENSG00000198743	6.19646558179394	6.20342129513043	6.43366965732093	9.62393871515488	9.7740281548898	9.60368110332428	SLC5A3	21	34073570	34106262	+	11576	protein_coding	solute carrier family 5 member 3 [Source:HGNC Symbol;Acc:HGNC:11038]	-
ENSG00000114796	2.3332807493744	2.33706898971817	2.49085209578173	5.11387503111032	5.13653595861714	4.76895930101685	KLHL24	3	183635568	183684477	+	8650	protein_coding	kelch like family member 24 [Source:HGNC Symbol;Acc:HGNC:25947]	-
ENSG00000173207	34.9366784385302	34.6120326169636	35.0988818809556	21.4804275199455	20.2192283100568	21.0105241668446	CKS1B	1	154974653	154979249	+	2338	protein_coding	CDC28 protein kinase regulatory subunit 1B [Source:HGNC Symbol;Acc:HGNC:19083]	-
ENSG00000138463	10.152415925978	9.76666147704596	10.2560662582373	17.610654016571	18.1204711333073	18.0540250106855	DIRC2	3	122794795	122881139	+	3596	protein_coding	disrupted in renal carcinoma 2 [Source:HGNC Symbol;Acc:HGNC:16628]	-
ENSG00000122952	29.7174217042184	32.126594277776	33.8844234794701	18.0188126037771	17.6793844637905	18.1927522479789	ZWINT	10	56357228	56361275	-	2378	protein_coding	ZW10 interacting kinetochore protein [Source:HGNC Symbol;Acc:HGNC:13195]	-
ENSG00000158290	32.7927216116255	32.4770716226261	33.5443512792272	43.4753696109486	42.9767875241656	42.8673332990533	CUL4B	X	120524609	120575794	-	7031	protein_coding	cullin 4B [Source:HGNC Symbol;Acc:HGNC:2555]	-
ENSG00000067141	16.6409182645383	16.1178297907957	15.9671069982976	22.4663275804479	22.8739045781141	23.0676893317235	NEO1	15	73051710	73305206	+	8117	protein_coding	neogenin 1 [Source:HGNC Symbol;Acc:HGNC:7754]	-
ENSG00000101019	20.2298506454863	21.372634110517	20.1069852631132	29.3137030662853	28.3763466317462	29.1163563527566	UQCC1	20	35302566	35412141	-	6782	protein_coding	ubiquinol-cytochrome c reductase complex assembly factor 1 [Source:HGNC Symbol;Acc:HGNC:15891]	-
ENSG00000115241	32.8180884761136	31.8685258827967	34.6949896222634	22.4363927080409	20.7060001105227	19.6425274526286	PPM1G	2	27381194	27409687	-	4092	protein_coding	protein phosphatase, Mg2+/Mn2+ dependent 1G [Source:HGNC Symbol;Acc:HGNC:9278]	-
ENSG00000000971	5.45011062129727	5.74187121109854	5.76969700560557	10.2584451718815	9.60969343493482	9.31809230622614	CFH	1	196651878	196747504	+	8145	protein_coding	complement factor H [Source:HGNC Symbol;Acc:HGNC:4883]	-
ENSG00000105699	20.4191656154641	22.2673012662028	21.3371734689289	34.4885132985172	33.4859229429659	34.3222626463504	LSR	19	35248330	35267964	+	2916	protein_coding	lipolysis stimulated lipoprotein receptor [Source:HGNC Symbol;Acc:HGNC:29572]	-
ENSG00000145685	11.6834717088783	12.3383533132728	12.8021849896818	18.3264142465718	18.3126422197631	18.0635547373	LHFPL2	5	78485215	78770021	-	7977	protein_coding	LHFPL tetraspan subfamily member 2 [Source:HGNC Symbol;Acc:HGNC:6588]	-
ENSG00000189091	20.1772106756984	19.2371932575736	19.1061596498958	13.9684652112176	14.5446689676524	14.2950978246815	SF3B3	16	70523788	70577670	+	12419	protein_coding	splicing factor 3b subunit 3 [Source:HGNC Symbol;Acc:HGNC:10770]	-
ENSG00000233913	491.992605657561	466.20186421554	431.019671092443	649.765037867582	621.670053148133	669.754514293775	RPL10P9	5	168616352	168616996	+	645	processed_pseudogene	ribosomal protein L10 pseudogene 9 [Source:HGNC Symbol;Acc:HGNC:35579]	-
ENSG00000170006	5.87695255744005	6.21315617114578	6.1429466308836	10.1749406981967	10.4057002899307	9.10863771077648	TMEM154	4	152618632	152680165	-	11587	protein_coding	transmembrane protein 154 [Source:HGNC Symbol;Acc:HGNC:26489]	-
ENSG00000105516	0.760365878242438	0.839152581495027	0.613137036216916	2.63837412040402	2.84215133606033	2.69532018779568	DBP	19	48630030	48637438	-	6544	protein_coding	D-box binding PAR bZIP transcription factor [Source:HGNC Symbol;Acc:HGNC:2697]	TF_bZIP
ENSG00000198911	26.4707848088279	26.7109622256929	26.0818770790441	34.529072639226	36.0629318146046	35.055888536805	SREBF2	22	41833079	41907308	+	7557	protein_coding	sterol regulatory element binding transcription factor 2 [Source:HGNC Symbol;Acc:HGNC:11290]	bHLH
ENSG00000142408	2.49915696826063	2.15937487691728	2.21187977605039	0.677170192628649	0.694011599317706	0.702813233706573	CACNG8	19	53963040	53990215	+	8747	protein_coding	calcium voltage-gated channel auxiliary subunit gamma 8 [Source:HGNC Symbol;Acc:HGNC:13628]	-
ENSG00000102024	226.783723698359	231.355218673715	233.546527486042	188.531242506613	193.850268167094	193.034251108082	PLS3	X	115561174	115650861	+	4099	protein_coding	plastin 3 [Source:HGNC Symbol;Acc:HGNC:9091]	-
ENSG00000164305	47.4226934566756	49.6458557764471	52.1010521636162	34.0604112445378	32.3234120912772	32.3831518391714	CASP3	4	184627696	184649509	-	2899	protein_coding	caspase 3 [Source:HGNC Symbol;Acc:HGNC:1504]	-
ENSG00000231925	52.0822508955856	58.1491067328871	56.3337061628883	73.2948094874026	76.8803372969912	76.9870207538979	TAPBP	6	33299694	33314387	-	5056	protein_coding	TAP binding protein [Source:HGNC Symbol;Acc:HGNC:11566]	-
ENSG00000138160	19.2227750667271	17.9421470239757	18.9094102685773	10.6966253651416	11.7466491593579	11.4552029291551	KIF11	10	92593286	92655395	+	4860	protein_coding	kinesin family member 11 [Source:HGNC Symbol;Acc:HGNC:6388]	-
ENSG00000198830	172.114518918213	172.930287040727	175.648065636574	136.925486307502	139.121111560717	138.881827698709	HMGN2	1	26472450	26475972	+	2509	protein_coding	high mobility group nucleosomal binding domain 2 [Source:HGNC Symbol;Acc:HGNC:4986]	-
ENSG00000113161	35.2181498418297	35.0322659496943	34.6144686325035	45.4016945418672	47.2374342473914	45.639121228829	HMGCR	5	75336329	75362104	+	6215	protein_coding	3-hydroxy-3-methylglutaryl-CoA reductase [Source:HGNC Symbol;Acc:HGNC:5006]	-
ENSG00000176834	2.18946083356046	2.312630963818	2.43552857526256	4.97310976910959	4.71781993901325	4.98846363259585	VSIG10	12	118063593	118136026	-	8350	protein_coding	V-set and immunoglobulin domain containing 10 [Source:HGNC Symbol;Acc:HGNC:26078]	-
ENSG00000116191	8.12612838936966	7.54808301541954	8.16853732341598	4.79221700029222	4.3625622611933	4.35688869894186	RALGPS2	1	178725147	178921841	+	9178	protein_coding	Ral GEF with PH domain and SH3 binding motif 2 [Source:HGNC Symbol;Acc:HGNC:30279]	-
ENSG00000169213	7.96575044195854	7.17903202399006	7.57016798557525	4.66561959458806	4.61572989091268	4.71918977388557	RAB3B	1	51907956	51990764	-	12844	protein_coding	RAB3B, member RAS oncogene family [Source:HGNC Symbol;Acc:HGNC:9778]	-
ENSG00000003056	24.0241172341631	24.7164539015512	22.8761817147968	35.985891523748	35.307833762341	35.3512209748571	M6PR	12	8940363	8949955	-	3777	protein_coding	mannose-6-phosphate receptor, cation dependent [Source:HGNC Symbol;Acc:HGNC:6752]	-
ENSG00000178104	2.61295122108351	2.42272173772753	2.54494078561665	3.92818026922409	4.02587517987148	3.85407228002257	PDE4DIP	1	148808181	149048286	+	27623	protein_coding	phosphodiesterase 4D interacting protein [Source:HGNC Symbol;Acc:HGNC:15580]	-
ENSG00000081052	17.5725912848431	18.2305311692846	17.8158276366755	12.3511685213363	12.7673033485828	12.9549412419683	COL4A4	2	227002711	227164453	-	10076	protein_coding	collagen type IV alpha 4 chain [Source:HGNC Symbol;Acc:HGNC:2206]	-
ENSG00000167460	54.9431985870899	54.039446925363	54.4481910405768	42.9161875663921	44.028413594123	44.0551037914526	TPM4	19	16067021	16103005	+	8632	protein_coding	tropomyosin 4 [Source:HGNC Symbol;Acc:HGNC:12013]	-
ENSG00000188707	4.25078073418607	4.40295800934025	4.47882216457895	10.3768173861187	10.0624130143017	11.2242631051349	ZBED6CL	7	150329789	150332721	+	2933	protein_coding	ZBED6 C-terminal like [Source:HGNC Symbol;Acc:HGNC:21720]	-
ENSG00000249992	6.01329778012488	7.85519611365787	6.48774766496723	16.3701330514173	18.1308422900158	17.7145156815231	TMEM158	3	45224466	45226278	-	1813	protein_coding	transmembrane protein 158 (gene/pseudogene) [Source:HGNC Symbol;Acc:HGNC:30293]	-
ENSG00000174748	145.909541417539	145.824519306289	145.302110487071	171.370166134151	169.372704380399	175.383041890992	RPL15	3	23916545	23924374	+	7222	protein_coding	ribosomal protein L15 [Source:HGNC Symbol;Acc:HGNC:10306]	-
ENSG00000177150	9.88934662087696	9.99092950531886	11.0139266038262	17.0556030583735	17.8660740333385	17.3918783277055	FAM210A	18	13663347	13726663	-	4681	protein_coding	family with sequence similarity 210 member A [Source:HGNC Symbol;Acc:HGNC:28346]	-
ENSG00000119655	15.7616930695711	16.9028064544696	16.615149936056	31.58665114604	27.6268000126034	27.7757324672099	NPC2	14	74476192	74494177	-	2749	protein_coding	NPC intracellular cholesterol transporter 2 [Source:HGNC Symbol;Acc:HGNC:14537]	-
ENSG00000139289	2.42506973912711	2.90171559230448	2.65657983853538	5.81008286262707	5.34631753093261	5.54667885483645	PHLDA1	12	76025447	76033932	-	8069	protein_coding	pleckstrin homology like domain family A member 1 [Source:HGNC Symbol;Acc:HGNC:8933]	-
ENSG00000116830	6.3590761462021	5.77905744591128	6.55399687668844	3.35457846991596	3.36188949523512	3.46492000961299	TTF2	1	117060303	117107453	+	10181	protein_coding	transcription termination factor 2 [Source:HGNC Symbol;Acc:HGNC:12398]	-
ENSG00000279400	6.70799260612906	7.61717021500073	6.44760051077145	1.32096513713711	1.81469207741765	1.69131151860935	AC008957.3	5	36667717	36669958	+	2242	TEC	TEC	-
ENSG00000235109	3.59788822979354	3.61559988319576	3.89194037632192	7.84323723474511	8.12949695586458	7.67280833705038	ZSCAN31	6	28324693	28356271	-	4957	protein_coding	zinc finger and SCAN domain containing 31 [Source:HGNC Symbol;Acc:HGNC:14097]	zf-C2H2
ENSG00000143753	18.184075159402	19.8431380331722	21.1114040523619	33.5734456427247	33.2272415728868	33.4897002388258	DEGS1	1	224175756	224193441	+	2515	protein_coding	delta 4-desaturase, sphingolipid 1 [Source:HGNC Symbol;Acc:HGNC:13709]	-
ENSG00000106123	12.3680599544304	12.0690428424252	11.0753660938935	18.9807713726424	18.6645279148097	19.1511132561726	EPHB6	7	142855061	142871094	+	5325	protein_coding	EPH receptor B6 [Source:HGNC Symbol;Acc:HGNC:3396]	-
ENSG00000132182	33.5230845336214	32.0238230394831	30.8340939371859	23.0656903664944	23.6077686132023	23.8534582245973	NUP210	3	13316235	13420309	-	8182	protein_coding	nucleoporin 210 [Source:HGNC Symbol;Acc:HGNC:30052]	-
ENSG00000145632	76.9207475288285	78.6209040867714	79.3795719057819	61.6912694259147	61.8033795616064	61.1164721698662	PLK2	5	58453982	58460260	-	4768	protein_coding	polo like kinase 2 [Source:HGNC Symbol;Acc:HGNC:19699]	-
ENSG00000144283	26.6422624323511	25.8613295972596	26.8385677575684	20.0582628808465	19.7706313096783	18.8917438482937	PKP4	2	158456964	158682879	+	9525	protein_coding	plakophilin 4 [Source:HGNC Symbol;Acc:HGNC:9026]	-
ENSG00000172380	108.325194355315	106.689929953361	110.020991735217	83.7681377990954	88.7769861644757	84.4651661076113	GNG12	1	67701466	67833467	-	4724	protein_coding	G protein subunit gamma 12 [Source:HGNC Symbol;Acc:HGNC:19663]	-
ENSG00000090889	14.3686547538019	13.9247946317855	12.9498135167787	7.58989957922714	7.56496292637015	7.5793287406957	KIF4A	X	70290090	70420832	+	4533	protein_coding	kinesin family member 4A [Source:HGNC Symbol;Acc:HGNC:13339]	-
ENSG00000163902	97.713392969826	97.3656124098955	93.3643746242097	121.432323805006	119.178561527741	123.383637734344	RPN1	3	128619970	128681075	-	3992	protein_coding	ribophorin I [Source:HGNC Symbol;Acc:HGNC:10381]	-
ENSG00000035664	0.854313556694399	0.913246703474723	0.912566410873152	2.20813460974529	2.13020991896633	2.13571774337863	DAPK2	15	63907036	64072033	-	13612	protein_coding	death associated protein kinase 2 [Source:HGNC Symbol;Acc:HGNC:2675]	-
ENSG00000197903	67.5007750544255	73.9664436668315	63.7639590886113	131.979665063617	143.059094867699	130.740277111036	HIST1H2BK	6	27146418	27146798	-	381	protein_coding	histone cluster 1 H2B family member k [Source:HGNC Symbol;Acc:HGNC:13954]	-
ENSG00000105202	54.4931775709489	57.7347907717486	54.2304284346966	37.5525253792923	35.3956618262098	36.063670245862	FBL	19	39834458	39846414	-	2173	protein_coding	fibrillarin [Source:HGNC Symbol;Acc:HGNC:3599]	-
ENSG00000112343	4.37739091934779	4.16704443194325	4.0990860396107	7.42390821147007	7.03910274063258	7.51965522095122	TRIM38	6	25962802	25991226	+	9413	protein_coding	tripartite motif containing 38 [Source:HGNC Symbol;Acc:HGNC:10059]	-
ENSG00000169035	13.5521232043195	12.2475496387799	12.7586832218625	24.3352821484092	22.6852485954446	24.6666968192691	KLK7	19	50976482	50984099	-	2434	protein_coding	kallikrein related peptidase 7 [Source:HGNC Symbol;Acc:HGNC:6368]	-
ENSG00000101665	5.08761748349897	5.59928770853622	4.41196862641201	1.82791093789231	1.65523927237873	1.3127625816371	SMAD7	18	48919853	48952052	-	5033	protein_coding	SMAD family member 7 [Source:HGNC Symbol;Acc:HGNC:6773]	MH1
ENSG00000158109	16.0962030641337	16.0987232612299	16.8033965598653	29.4703831593534	28.5446784845516	27.2510662945123	TPRG1L	1	3625002	3630127	+	2414	protein_coding	tumor protein p63 regulated 1 like [Source:HGNC Symbol;Acc:HGNC:27007]	-
ENSG00000164054	25.6525849862384	25.8123289779569	24.5357966844183	35.2623353881895	35.9593149785259	36.6844009070853	SHISA5	3	48467798	48504826	-	4664	protein_coding	shisa family member 5 [Source:HGNC Symbol;Acc:HGNC:30376]	-
ENSG00000157593	28.3445130216673	29.3937120432319	26.2608150521971	44.799654666671	46.3784385262002	43.1568675789754	SLC35B2	6	44254096	44257890	-	2363	protein_coding	solute carrier family 35 member B2 [Source:HGNC Symbol;Acc:HGNC:16872]	-
ENSG00000122642	43.8182266160637	46.7004259308928	42.7698247041919	59.4417133021903	60.3579365961745	58.7868795697212	FKBP9	7	32957404	33006931	+	5170	protein_coding	FK506 binding protein 9 [Source:HGNC Symbol;Acc:HGNC:3725]	-
ENSG00000155465	42.1790758601995	42.6450490612295	41.7987439257045	29.2651755689053	30.8488727148239	31.6659608001107	SLC7A7	14	22773222	22829820	-	5131	protein_coding	solute carrier family 7 member 7 [Source:HGNC Symbol;Acc:HGNC:11065]	-
ENSG00000134109	13.915015919113	14.4657068694353	14.8836991570749	24.2149105107493	22.4854581922966	20.7607362703049	EDEM1	3	5187646	5219957	+	6758	protein_coding	ER degradation enhancing alpha-mannosidase like protein 1 [Source:HGNC Symbol;Acc:HGNC:18967]	-
ENSG00000107819	12.8694008173907	14.1122580418338	13.2454706422883	22.1653916539538	22.2564609843337	20.5199360779806	SFXN3	10	101031234	101041244	+	4631	protein_coding	sideroflexin 3 [Source:HGNC Symbol;Acc:HGNC:16087]	-
ENSG00000064666	66.0468936264327	67.8945743440133	62.9107333656335	48.0591814385353	47.8724676147587	48.327006784712	CNN2	19	1026581	1039068	+	3645	protein_coding	calponin 2 [Source:HGNC Symbol;Acc:HGNC:2156]	-
ENSG00000060656	7.44662422511001	6.61069991069682	6.76150427612288	11.9292505568745	11.6943719004864	11.6419967145425	PTPRU	1	29236516	29326813	+	6682	protein_coding	protein tyrosine phosphatase, receptor type U [Source:HGNC Symbol;Acc:HGNC:9683]	-
ENSG00000204388	21.6669420381269	22.2853607423599	22.4565150160765	12.5225849466031	11.2201656010516	12.0558574920848	HSPA1B	6	31827735	31830255	+	2521	protein_coding	heat shock protein family A (Hsp70) member 1B [Source:HGNC Symbol;Acc:HGNC:5233]	-
ENSG00000079819	10.6832432430046	10.4025325662182	11.0034430663922	6.85692130436489	7.06500130862701	7.05918942117059	EPB41L2	6	130839347	131063322	-	10320	protein_coding	erythrocyte membrane protein band 4.1 like 2 [Source:HGNC Symbol;Acc:HGNC:3379]	-
ENSG00000080815	8.84684693997506	8.93621197692384	8.83556500857365	12.9547877102014	13.5366731683226	12.8052733755709	PSEN1	14	73136418	73223691	+	9947	protein_coding	presenilin 1 [Source:HGNC Symbol;Acc:HGNC:9508]	-
ENSG00000111247	17.7691195358411	19.2028945929126	19.8755508243182	9.63175270280476	9.84605072571851	9.38838781205646	RAD51AP1	12	4538798	4560048	+	2558	protein_coding	RAD51 associated protein 1 [Source:HGNC Symbol;Acc:HGNC:16956]	-
ENSG00000065809	11.820465016964	12.6897757767628	12.302090665494	18.1524402134842	17.9874467521264	18.6545321744482	FAM107B	10	14518557	14774897	-	7019	protein_coding	family with sequence similarity 107 member B [Source:HGNC Symbol;Acc:HGNC:23726]	-
ENSG00000187741	3.79574298222678	3.83045833844431	3.51710603859307	1.69570317097957	1.76440822409013	1.55199551757602	FANCA	16	89737549	89816657	-	9736	protein_coding	FA complementation group A [Source:HGNC Symbol;Acc:HGNC:3582]	-
ENSG00000187550	36.0946123656115	41.059060585723	35.1326383407652	18.1767829631428	12.8923431738813	13.5741407145399	SBK2	19	55529733	55537089	-	1092	protein_coding	SH3 domain binding kinase family member 2 [Source:HGNC Symbol;Acc:HGNC:34416]	-
ENSG00000167323	15.0160308528979	15.5560313775438	15.3559887411611	21.5374908295587	21.5930864355122	22.7557126937299	STIM1	11	3854527	4093210	+	7130	protein_coding	stromal interaction molecule 1 [Source:HGNC Symbol;Acc:HGNC:11386]	-
ENSG00000271503	1.77486509977475	2.31482964570324	1.99935023986367	8.3767079158187	9.22571346387837	9.46156190632336	CCL5	17	35871491	35880793	-	1512	protein_coding	C-C motif chemokine ligand 5 [Source:HGNC Symbol;Acc:HGNC:10632]	-
ENSG00000196205	299.304356933505	283.696363430657	301.530124060146	371.998092415842	387.898410370022	369.000175719904	EEF1A1P5	9	133019486	133020874	+	1389	processed_pseudogene	eukaryotic translation elongation factor 1 alpha 1 pseudogene 5 [Source:HGNC Symbol;Acc:HGNC:3200]	-
ENSG00000168077	68.1689535871685	69.2525331047617	65.013183008182	47.990434668587	48.1265945716781	51.7236839543416	SCARA3	8	27633868	27676776	+	4031	protein_coding	scavenger receptor class A member 3 [Source:HGNC Symbol;Acc:HGNC:19000]	-
ENSG00000117362	48.8734376481021	48.1302169212752	47.3041357737988	66.4238511615206	63.0738095267285	66.0887107328616	APH1A	1	150265399	150269580	-	3473	protein_coding	aph-1 homolog A, gamma-secretase subunit [Source:HGNC Symbol;Acc:HGNC:29509]	-
ENSG00000137269	64.8019666426642	65.0402370046152	64.751288614794	82.6488707720078	80.6689452337774	80.8828516161244	LRRC1	6	53794497	53924121	+	4897	protein_coding	leucine rich repeat containing 1 [Source:HGNC Symbol;Acc:HGNC:14307]	-
ENSG00000071626	14.8262288412876	15.6093478779328	15.2866821647497	10.3754444215222	9.94564197893811	10.7213764137099	DAZAP1	19	1407569	1435687	+	9201	protein_coding	DAZ associated protein 1 [Source:HGNC Symbol;Acc:HGNC:2683]	-
ENSG00000080986	15.9493815028508	15.8573812901864	16.8250775457909	8.82179866477862	9.02326030730993	9.16061584086922	NDC80	18	2571511	2616635	+	3600	protein_coding	NDC80, kinetochore complex component [Source:HGNC Symbol;Acc:HGNC:16909]	-
ENSG00000225190	2.59770816915478	2.43132456264603	2.48239678551245	4.97523729063732	4.98006670680925	4.76651773667113	PLEKHM1	17	45435900	45490749	-	9233	protein_coding	pleckstrin homology and RUN domain containing M1 [Source:HGNC Symbol;Acc:HGNC:29017]	-
ENSG00000121691	5.20149184254322	5.32853284268633	4.5471573366125	10.6367090944207	11.2070574974857	10.562452436552	CAT	11	34438925	34472062	+	3590	protein_coding	catalase [Source:HGNC Symbol;Acc:HGNC:1516]	-
ENSG00000120925	4.86600298741713	4.6940703375576	5.273998059946	9.11630957926869	9.71632943999214	8.92875189466147	RNF170	8	42849637	42897290	-	6055	protein_coding	ring finger protein 170 [Source:HGNC Symbol;Acc:HGNC:25358]	-
ENSG00000128708	12.5155435901642	12.7800321114929	13.1136389115857	8.12021232030433	7.6849242049626	8.07223654479616	HAT1	2	171922448	171983682	+	6790	protein_coding	histone acetyltransferase 1 [Source:HGNC Symbol;Acc:HGNC:4821]	-
ENSG00000081014	8.58490599626066	8.54460024582622	7.8199839111528	4.48685040702735	4.73884996513932	4.60626042443613	AP4E1	15	50908672	51005900	+	7359	protein_coding	adaptor related protein complex 4 subunit epsilon 1 [Source:HGNC Symbol;Acc:HGNC:573]	-
ENSG00000134690	23.0290364130555	25.5410080403692	24.9107599884536	13.2457140167219	12.3981033913116	14.0550089996698	CDCA8	1	37692418	37709719	+	2469	protein_coding	cell division cycle associated 8 [Source:HGNC Symbol;Acc:HGNC:14629]	-
ENSG00000108854	21.6051133787406	21.3778621242785	21.4218089029377	15.4974852895735	14.8623977566344	14.5180900233907	SMURF2	17	64542295	64662068	-	6961	protein_coding	SMAD specific E3 ubiquitin protein ligase 2 [Source:HGNC Symbol;Acc:HGNC:16809]	-
ENSG00000186866	10.2240949657444	10.4281306715939	10.8296432644407	16.4465467138364	16.2496573719796	16.3676351779981	POFUT2	21	45263928	45287898	-	5862	protein_coding	protein O-fucosyltransferase 2 [Source:HGNC Symbol;Acc:HGNC:14683]	-
ENSG00000168393	29.5166366103299	30.8742956434133	29.3769000193076	17.8934891609428	17.3636133043129	18.2603638023971	DTYMK	2	241675742	241686991	-	2451	protein_coding	deoxythymidylate kinase [Source:HGNC Symbol;Acc:HGNC:3061]	-
ENSG00000142166	14.4539819548154	15.581917715145	14.4017601707508	22.3410096097166	22.5584141148983	21.1996532235841	IFNAR1	21	33324477	33359862	+	6301	protein_coding	interferon alpha and beta receptor subunit 1 [Source:HGNC Symbol;Acc:HGNC:5432]	-
ENSG00000062822	11.9592871914567	13.0552197007985	12.9274510532393	6.65646666717307	7.42434240432548	6.90791372318147	POLD1	19	50384204	50418016	+	4932	protein_coding	DNA polymerase delta 1, catalytic subunit [Source:HGNC Symbol;Acc:HGNC:9175]	-
ENSG00000125944	24.3390344258011	24.1561697739411	25.0999530225782	18.2371208319001	18.2961763323526	17.859803752385	HNRNPR	1	23303771	23344336	-	8676	protein_coding	heterogeneous nuclear ribonucleoprotein R [Source:HGNC Symbol;Acc:HGNC:5047]	-
ENSG00000116161	32.6699509409658	33.0821801699373	35.237366402341	23.062339037194	22.2758747613751	23.7022091131039	CACYBP	1	174999163	175011715	+	4511	protein_coding	calcyclin binding protein [Source:HGNC Symbol;Acc:HGNC:30423]	-
ENSG00000274180	5.05679979451135	4.61369818656894	4.05736764740063	9.35416841356136	9.11532670777032	10.1018141511468	NATD1	17	21238870	21253410	-	4931	protein_coding	N-acetyltransferase domain containing 1 [Source:HGNC Symbol;Acc:HGNC:30770]	-
ENSG00000147676	16.071584587144	16.1682950031906	15.7200118154416	26.3808889683925	24.8341144058277	25.3263701836731	MAL2	8	119165034	119245673	+	3430	protein_coding	mal, T cell differentiation protein 2 (gene/pseudogene) [Source:HGNC Symbol;Acc:HGNC:13634]	-
ENSG00000110880	64.8183071216652	63.6433222148401	64.4471733911906	50.9543571727765	51.7964773210061	51.9384524392372	CORO1C	12	108645109	108731596	-	6532	protein_coding	coronin 1C [Source:HGNC Symbol;Acc:HGNC:2254]	-
ENSG00000096746	24.2550032102384	25.3488085756129	24.1419943079381	16.2897534569375	16.2862259826701	17.2584571722292	HNRNPH3	10	68331174	68343191	+	5373	protein_coding	heterogeneous nuclear ribonucleoprotein H3 [Source:HGNC Symbol;Acc:HGNC:5043]	-
ENSG00000103876	2.0025445877925	2.39604765579175	2.24342676265222	5.10891336965819	4.86837940805244	4.79376054433974	FAH	15	80152490	80186946	+	7203	protein_coding	fumarylacetoacetate hydrolase [Source:HGNC Symbol;Acc:HGNC:3579]	-
ENSG00000145220	15.1644198595891	14.4162348743069	15.9037577682713	6.1409674682436	6.65572170119384	7.33341464919416	LYAR	4	4267701	4290169	-	2319	protein_coding	Ly1 antibody reactive [Source:HGNC Symbol;Acc:HGNC:26021]	-
ENSG00000134339	87.0130205335911	88.7700591643127	88.0114351022167	118.216289760232	117.444533767828	112.971789333785	SAA2	11	18239223	18248643	-	2227	protein_coding	serum amyloid A2 [Source:HGNC Symbol;Acc:HGNC:10514]	-
ENSG00000112159	4.43310771413205	4.34049546370414	4.41732683308484	2.54395487322744	2.4822436236271	2.84456111852515	MDN1	6	89642499	89819723	-	18602	protein_coding	midasin AAA ATPase 1 [Source:HGNC Symbol;Acc:HGNC:18302]	-
ENSG00000144028	48.9030890897162	48.0950142192195	45.8787548825748	37.7581103124301	37.3790850831931	38.3495521628958	SNRNP200	2	96274336	96305515	-	10926	protein_coding	small nuclear ribonucleoprotein U5 subunit 200 [Source:HGNC Symbol;Acc:HGNC:30859]	-
ENSG00000100650	41.0780053258302	41.5330977786276	40.7227814287256	54.8260001287143	53.9713709621961	52.2517586993128	SRSF5	14	69726900	69772005	+	5357	protein_coding	serine and arginine rich splicing factor 5 [Source:HGNC Symbol;Acc:HGNC:10787]	-
ENSG00000033100	19.0526808968567	20.3207665456291	20.2079133148581	29.146251746211	31.0844015115883	29.2390361723253	CHPF2	7	151232489	151238827	+	4205	protein_coding	chondroitin polymerizing factor 2 [Source:HGNC Symbol;Acc:HGNC:29270]	-
ENSG00000160949	6.47846976933672	6.11853458682925	6.43088329769411	3.19007525495741	3.26941329334461	3.31259588033923	TONSL	8	144428775	144444444	-	7111	protein_coding	tonsoku like, DNA repair protein [Source:HGNC Symbol;Acc:HGNC:7801]	-
ENSG00000141526	24.0166181750065	26.2312159610242	24.5642136579897	34.7533893242013	32.5376913761064	33.9290873652436	SLC16A3	17	82228397	82261129	+	8995	protein_coding	solute carrier family 16 member 3 [Source:HGNC Symbol;Acc:HGNC:10924]	-
ENSG00000139625	5.38671891779585	5.42811674696955	4.75099303311389	9.29658873217168	9.45488060298864	8.62773148951396	MAP3K12	12	53479669	53500063	-	7971	protein_coding	mitogen-activated protein kinase kinase kinase 12 [Source:HGNC Symbol;Acc:HGNC:6851]	-
ENSG00000171368	1.9217880908471	2.04424173020154	2.02623682531807	4.79240853592614	4.62204874136849	4.77982783527522	TPPP	5	659862	693395	-	6022	protein_coding	tubulin polymerization promoting protein [Source:HGNC Symbol;Acc:HGNC:24164]	-
ENSG00000135919	5.40155070321168	6.07456604654737	5.38450178850715	9.53236756601961	9.34089220580735	9.14368189994968	SERPINE2	2	223975112	224039319	-	8891	protein_coding	serpin family E member 2 [Source:HGNC Symbol;Acc:HGNC:8951]	-
ENSG00000158747	18.9366655403387	20.0367591127025	16.7367996315496	32.6629443650631	29.0753644844643	31.2031069432467	NBL1	1	19596979	19658456	+	3596	protein_coding	NBL1, DAN family BMP antagonist [Source:HGNC Symbol;Acc:HGNC:7650]	-
ENSG00000104067	13.3058162426655	13.0975631379181	13.568997848196	9.45891924553969	9.25847232216112	9.45060262681432	TJP1	15	29699367	29968865	-	11265	protein_coding	tight junction protein 1 [Source:HGNC Symbol;Acc:HGNC:11827]	-
ENSG00000166689	5.52111149062997	5.64620735506193	5.56293061997789	3.08554764829272	3.25045388355995	3.24733994686898	PLEKHA7	11	16777317	17014443	-	10987	protein_coding	pleckstrin homology domain containing A7 [Source:HGNC Symbol;Acc:HGNC:27049]	-
ENSG00000013810	19.7237593796889	20.3091966335847	19.9547449407784	13.2242036182015	13.6421280739611	14.072899860579	TACC3	4	1721490	1745176	+	6528	protein_coding	transforming acidic coiled-coil containing protein 3 [Source:HGNC Symbol;Acc:HGNC:11524]	-
ENSG00000115084	10.310547767993	9.35371083959614	9.47196173859349	14.7185147059868	15.067219611457	14.9324664139801	SLC35F5	2	113705011	113756823	-	7445	protein_coding	solute carrier family 35 member F5 [Source:HGNC Symbol;Acc:HGNC:23617]	-
ENSG00000185650	38.1281267465855	39.9260777752321	37.7184819923473	50.031712527129	53.3160417621808	51.8638869460767	ZFP36L1	14	68787660	68796253	-	5160	protein_coding	ZFP36 ring finger protein like 1 [Source:HGNC Symbol;Acc:HGNC:1107]	Others
ENSG00000147475	11.8704825316162	12.6523051359253	12.0728051361166	18.2646905061686	17.1756033558003	17.0498811803758	ERLIN2	8	37736601	37759101	+	9415	protein_coding	ER lipid raft associated 2 [Source:HGNC Symbol;Acc:HGNC:1356]	-
ENSG00000072571	16.633272739543	17.7080087436497	17.4694889638997	10.2299821188907	10.3203293652074	9.89668810036967	HMMR	5	163460203	163491945	+	3936	protein_coding	hyaluronan mediated motility receptor [Source:HGNC Symbol;Acc:HGNC:5012]	-
ENSG00000142961	4.63066984702895	5.06956921288482	4.92408663168341	8.79793984486036	9.23507017124539	8.86661582296428	MOB3C	1	46607715	46616891	-	5916	protein_coding	MOB kinase activator 3C [Source:HGNC Symbol;Acc:HGNC:29800]	-
ENSG00000044090	12.1889522990128	13.1133967628696	12.1686369551323	19.067320446388	18.7268213595143	19.6615373834693	CUL7	6	43037617	43053945	-	5628	protein_coding	cullin 7 [Source:HGNC Symbol;Acc:HGNC:21024]	-
ENSG00000078804	2.9488031914304	3.05436987734034	2.46999800854922	7.07925795000988	6.93455945794831	6.67208841682644	TP53INP2	20	34704290	34713439	+	4228	protein_coding	tumor protein p53 inducible nuclear protein 2 [Source:HGNC Symbol;Acc:HGNC:16104]	-
ENSG00000113389	2.98638233213164	3.04600817734023	3.1309287548103	1.09215456522917	1.17168244174332	1.42672493850465	NPR3	5	32689070	32791724	+	9866	protein_coding	natriuretic peptide receptor 3 [Source:HGNC Symbol;Acc:HGNC:7945]	-
ENSG00000069275	106.367453942367	105.986698410756	111.019465638069	88.3296501113097	89.3129679070328	87.6896299461138	NUCKS1	1	205712819	205750276	-	6546	protein_coding	nuclear casein kinase and cyclin dependent kinase substrate 1 [Source:HGNC Symbol;Acc:HGNC:29923]	-
ENSG00000166920	0.636677587392508	0.300652312800627	0.74328480997481	6.23401125777442	5.9294087244713	5.64310383491491	C15orf48	15	45430529	45448761	+	1405	protein_coding	chromosome 15 open reading frame 48 [Source:HGNC Symbol;Acc:HGNC:29898]	-
ENSG00000111817	6.40849014819935	7.2157696356395	6.60094398238303	9.52103673506636	9.7611922737966	9.66585912116625	DSE	6	116254173	116444860	+	19193	protein_coding	dermatan sulfate epimerase [Source:HGNC Symbol;Acc:HGNC:21144]	-
ENSG00000140941	21.7298207373608	21.6824795653959	22.2421428049512	30.3975020540287	33.1347758926646	30.570410601468	MAP1LC3B	16	87383995	87404779	+	5313	protein_coding	microtubule associated protein 1 light chain 3 beta [Source:HGNC Symbol;Acc:HGNC:13352]	-
ENSG00000143819	11.5472383704245	11.5252622039906	11.7028518085243	20.5520372174439	21.2949183582105	21.1899279449278	EPHX1	1	225810092	225845563	+	2508	protein_coding	epoxide hydrolase 1 [Source:HGNC Symbol;Acc:HGNC:3401]	-
ENSG00000114698	3.75631492372484	3.62613778326945	3.44581222061025	7.40889171042444	8.93761453384952	8.3047056064737	PLSCR4	3	146192339	146251179	-	4227	protein_coding	phospholipid scramblase 4 [Source:HGNC Symbol;Acc:HGNC:16497]	-
ENSG00000035499	9.5041088192221	9.03751237543662	9.15584548194349	4.17215911629047	4.24198595948165	4.49844856831799	DEPDC1B	5	60596912	60700190	-	3806	protein_coding	DEP domain containing 1B [Source:HGNC Symbol;Acc:HGNC:24902]	-
ENSG00000188976	23.3262262566804	25.6567935492971	23.1604752787041	15.6764224590113	14.9120441671968	16.4093127845812	NOC2L	1	944204	959309	-	5539	protein_coding	NOC2 like nucleolar associated transcriptional repressor [Source:HGNC Symbol;Acc:HGNC:24517]	-
ENSG00000124767	42.1688931294697	39.1525496971531	44.2375714760485	24.8086296270196	27.237820702879	25.3801105525042	GLO1	6	38675925	38703141	-	2352	protein_coding	glyoxalase I [Source:HGNC Symbol;Acc:HGNC:4323]	-
ENSG00000129946	5.23759210815882	5.30266588211128	4.73666623671088	9.93012921598175	10.1770942277642	10.4030738675505	SHC2	19	416583	460996	-	4131	protein_coding	SHC adaptor protein 2 [Source:HGNC Symbol;Acc:HGNC:29869]	-
ENSG00000107731	46.6651236911249	45.2258314962095	45.3788074417137	35.444151087005	34.522590112823	36.2138285458045	UNC5B	10	71212570	71302864	+	6841	protein_coding	unc-5 netrin receptor B [Source:HGNC Symbol;Acc:HGNC:12568]	-
ENSG00000160691	71.1149857901341	74.2571348538436	70.3948773754423	92.9083948343633	90.0431333883551	90.9964572980416	SHC1	1	154962298	154974395	-	4342	protein_coding	SHC adaptor protein 1 [Source:HGNC Symbol;Acc:HGNC:10840]	-
ENSG00000182220	13.0296634343506	12.7192057152127	13.5110142112659	17.9876632966085	18.5431050427221	18.1014078852276	ATP6AP2	X	40579372	40606848	+	9560	protein_coding	ATPase H+ transporting accessory protein 2 [Source:HGNC Symbol;Acc:HGNC:18305]	-
ENSG00000122966	4.24699863160387	4.3833522946223	3.81797999051369	2.24807740512661	2.09409051640414	2.26252381099	CIT	12	119685790	119877291	-	13230	protein_coding	citron rho-interacting serine/threonine kinase [Source:HGNC Symbol;Acc:HGNC:1985]	-
ENSG00000105329	11.0504263160775	11.1633055321382	11.288150256489	18.9739118021688	18.9272435270365	19.517811533468	TGFB1	19	41301587	41353911	-	3238	protein_coding	transforming growth factor beta 1 [Source:HGNC Symbol;Acc:HGNC:11766]	-
ENSG00000152795	52.7228280350547	52.2565751997628	52.5951657759847	40.6430565637041	41.5005478005325	40.1103210253914	HNRNPDL	4	82422564	82430408	-	5476	protein_coding	heterogeneous nuclear ribonucleoprotein D like [Source:HGNC Symbol;Acc:HGNC:5037]	-
ENSG00000156171	9.33585829728554	8.61525046750555	9.23072168450737	17.6106651848558	16.4228283649537	16.2216886663183	DRAM2	1	111117333	111140216	-	3138	protein_coding	DNA damage regulated autophagy modulator 2 [Source:HGNC Symbol;Acc:HGNC:28769]	-
ENSG00000134874	3.41258153274872	3.00657383677888	2.99803394645342	1.30935787232336	1.1665571570028	1.24131773053586	DZIP1	13	95578202	95644703	-	8470	protein_coding	DAZ interacting zinc finger protein 1 [Source:HGNC Symbol;Acc:HGNC:20908]	-
ENSG00000108639	30.4929143172641	31.6242101970763	29.9374122888977	42.936589335552	43.0850329807928	41.7573242647474	SYNGR2	17	78168558	78173527	+	4074	protein_coding	synaptogyrin 2 [Source:HGNC Symbol;Acc:HGNC:11499]	-
ENSG00000266412	87.2547005620816	87.3740708842401	87.7213413849512	110.314965616895	107.311400099822	107.11758983564	NCOA4	10	46005088	46030714	-	4079	protein_coding	nuclear receptor coactivator 4 [Source:HGNC Symbol;Acc:HGNC:7671]	-
ENSG00000139343	19.4934781242595	19.7713370257935	20.3382892215862	11.7411385449732	10.080676065526	11.3471762079787	SNRPF	12	95858928	95903828	+	3043	protein_coding	small nuclear ribonucleoprotein polypeptide F [Source:HGNC Symbol;Acc:HGNC:11162]	-
ENSG00000125304	39.2086464501471	40.2993293317401	38.9643103661078	50.8186524407634	53.684166108419	50.9425159641926	TM9SF2	13	99446311	99564006	+	5524	protein_coding	transmembrane 9 superfamily member 2 [Source:HGNC Symbol;Acc:HGNC:11865]	-
ENSG00000134333	204.465745628181	201.364497407999	203.986197531678	241.762336078923	232.643969614003	243.209886607857	LDHA	11	18394388	18408425	+	6210	protein_coding	lactate dehydrogenase A [Source:HGNC Symbol;Acc:HGNC:6535]	-
ENSG00000095383	37.0747187773241	38.1973238560862	37.9267719206323	51.4579244505075	50.3867817108967	53.5981441904618	TBC1D2	9	98198999	98255721	-	3681	protein_coding	TBC1 domain family member 2 [Source:HGNC Symbol;Acc:HGNC:18026]	-
ENSG00000144554	6.93347725208617	6.88589457946913	6.83605178130204	3.95616589168362	3.95434913449358	3.92942989822877	FANCD2	3	10026414	10101930	+	8378	protein_coding	FA complementation group D2 [Source:HGNC Symbol;Acc:HGNC:3585]	-
ENSG00000134686	22.8352895088205	23.7741949458828	24.2725247517386	33.3619780086531	32.5041820291176	35.4189734814159	PHC2	1	33323623	33431052	-	4975	protein_coding	polyhomeotic homolog 2 [Source:HGNC Symbol;Acc:HGNC:3183]	-
ENSG00000019144	9.13186968423836	8.97871891785245	8.49686783860422	6.42834316793686	6.38010623581535	6.48538758458731	PHLDB1	11	118606440	118658038	+	21722	protein_coding	pleckstrin homology like domain family B member 1 [Source:HGNC Symbol;Acc:HGNC:23697]	-
ENSG00000168952	9.86208512022478	9.73213384033418	10.5540061182637	6.13959318432768	6.30829744226517	6.15342575430759	STXBP6	14	24809656	25050297	-	8067	protein_coding	syntaxin binding protein 6 [Source:HGNC Symbol;Acc:HGNC:19666]	-
ENSG00000131507	13.3923648203372	13.6437884722635	14.662529346906	20.2929821306091	20.7655127584208	20.8106220741875	NDFIP1	5	142108505	142154443	+	6024	protein_coding	Nedd4 family interacting protein 1 [Source:HGNC Symbol;Acc:HGNC:17592]	-
ENSG00000101439	15.7057548490758	17.3931402262284	16.6007508915932	25.2733532209587	25.9718190666476	26.7130819275544	CST3	20	23626706	23638473	-	3695	protein_coding	cystatin C [Source:HGNC Symbol;Acc:HGNC:2475]	-
ENSG00000162522	32.8701148373288	35.569785946326	32.6005826007472	44.7164097090264	44.8757881231234	46.8295285757809	KIAA1522	1	32741885	32774970	+	5965	protein_coding	KIAA1522 [Source:HGNC Symbol;Acc:HGNC:29301]	-
ENSG00000196305	45.6874881621791	45.3261783279567	44.3514043170784	35.0695742855436	36.2471687748487	34.5294494379634	IARS	9	92210207	92293756	-	7401	protein_coding	isoleucyl-tRNA synthetase [Source:HGNC Symbol;Acc:HGNC:5330]	-
ENSG00000113732	67.3103646064298	70.6816094992306	64.4463386743782	98.8482501563523	94.8605707240926	95.5785689309907	ATP6V0E1	5	172983757	173035445	+	1623	protein_coding	ATPase H+ transporting V0 subunit e1 [Source:HGNC Symbol;Acc:HGNC:863]	-
ENSG00000144354	10.9997422464688	12.1027895305967	11.6243037950948	5.73426523711008	5.54856076653183	6.36747741206755	CDCA7	2	173354820	173368997	+	3934	protein_coding	cell division cycle associated 7 [Source:HGNC Symbol;Acc:HGNC:14628]	-
ENSG00000171388	1.69207498045608	1.48744833783399	1.47485185301349	5.30841461887726	5.0777405773109	4.98347221705084	APLN	X	129645259	129654937	-	3205	protein_coding	apelin [Source:HGNC Symbol;Acc:HGNC:16665]	-
ENSG00000087074	12.3638032459576	14.359546608511	13.7010054423276	24.0398190024451	22.1530468465001	23.3862770024455	PPP1R15A	19	48872392	48876057	+	3093	protein_coding	protein phosphatase 1 regulatory subunit 15A [Source:HGNC Symbol;Acc:HGNC:14375]	-
ENSG00000134909	5.47283475259957	5.7708841252621	5.65862077840844	3.42519800861942	3.50535441089188	3.09615381355146	ARHGAP32	11	128965060	129279324	-	12841	protein_coding	Rho GTPase activating protein 32 [Source:HGNC Symbol;Acc:HGNC:17399]	-
ENSG00000198826	6.69716132467899	6.82497988989041	6.78926272773392	3.42120158903874	3.62684784119798	3.55731630800716	ARHGAP11A	15	32615144	32639949	+	6428	protein_coding	Rho GTPase activating protein 11A [Source:HGNC Symbol;Acc:HGNC:15783]	-
ENSG00000230438	1.83807947319138	1.61196120155679	1.16704289468107	7.25079342310572	8.22731433559565	7.98837532397884	SERPINB9P1	6	2854657	2881407	-	1460	lincRNA	serpin family B member 9 pseudogene 1 [Source:HGNC Symbol;Acc:HGNC:28590]	-
ENSG00000178773	30.6871730070799	30.2913968978191	28.4918142986442	18.6475028019083	19.4714615200556	18.906069484194	CPNE7	16	89575768	89597246	+	3048	protein_coding	copine 7 [Source:HGNC Symbol;Acc:HGNC:2320]	-
ENSG00000213585	98.9662647327294	100.619873460244	102.42097844049	79.1296334774868	79.8929868760963	78.051533665925	VDAC1	5	133971915	134005133	-	3163	protein_coding	voltage dependent anion channel 1 [Source:HGNC Symbol;Acc:HGNC:12669]	-
ENSG00000149639	9.03963386254262	8.71192145949782	9.02501757809947	6.03970313511795	6.36066839160837	6.24360725670565	SOGA1	20	36777442	36863686	-	15128	protein_coding	suppressor of glucose, autophagy associated 1 [Source:HGNC Symbol;Acc:HGNC:16111]	-
ENSG00000154736	2.83368894049174	2.84534082029348	3.14998818468466	5.73350115138944	5.92601316468424	5.18957949764217	ADAMTS5	21	26917912	26966513	-	9056	protein_coding	ADAM metallopeptidase with thrombospondin type 1 motif 5 [Source:HGNC Symbol;Acc:HGNC:221]	-
ENSG00000134278	15.791598658322	16.2411032738698	16.7281604258633	10.3606549798489	11.1818697938648	10.546012612133	SPIRE1	18	12446512	12658134	-	6532	protein_coding	spire type actin nucleation factor 1 [Source:HGNC Symbol;Acc:HGNC:30622]	-
ENSG00000153029	1.26792352763113	1.07159879751957	1.28178672863987	2.70305433138962	3.11570147683612	3.23897197881994	MR1	1	181033425	181061938	+	9348	protein_coding	major histocompatibility complex, class I-related [Source:HGNC Symbol;Acc:HGNC:4975]	-
ENSG00000149451	8.04028493133305	8.74043640885265	8.25307253686012	4.65521722968753	4.43890601527367	3.95890342594174	ADAM33	20	3667965	3682246	-	5834	protein_coding	ADAM metallopeptidase domain 33 [Source:HGNC Symbol;Acc:HGNC:15478]	-
ENSG00000115380	80.0947073824146	81.9580004228797	85.7892735880647	63.7444455333394	63.9443002098849	64.3268589634388	EFEMP1	2	55865967	55924139	-	3962	protein_coding	EGF containing fibulin extracellular matrix protein 1 [Source:HGNC Symbol;Acc:HGNC:3218]	-
ENSG00000116679	14.9624552735835	15.6399817386705	15.6109002651751	10.6571104349928	10.3601655545936	10.6805678923944	IVNS1ABP	1	185296388	185317329	-	7929	protein_coding	influenza virus NS1A binding protein [Source:HGNC Symbol;Acc:HGNC:16951]	-
ENSG00000144224	39.9844609449255	40.2301428080839	41.8358277719591	52.4244211397601	52.603892027607	53.6208693340372	UBXN4	2	135741619	135785055	+	5112	protein_coding	UBX domain protein 4 [Source:HGNC Symbol;Acc:HGNC:14860]	-
ENSG00000196954	10.4095984865717	10.8032570647122	9.71110683408815	15.2234732431849	15.8334908717857	15.606468120693	CASP4	11	104942866	104969436	-	7256	protein_coding	caspase 4 [Source:HGNC Symbol;Acc:HGNC:1505]	-
ENSG00000120738	0.142532187744817	0.153843758348313	0.0350312018387377	2.40966912449566	2.07857852739388	2.41677528662981	EGR1	5	138465490	138469315	+	3138	protein_coding	early growth response 1 [Source:HGNC Symbol;Acc:HGNC:3238]	zf-C2H2
ENSG00000152234	50.8443203499829	50.8962202742536	49.6529904033541	42.1818677315558	39.376745667197	39.6558668057545	ATP5F1A	18	46080248	46104334	-	10908	protein_coding	ATP synthase F1 subunit alpha [Source:HGNC Symbol;Acc:HGNC:823]	-
ENSG00000125991	22.0210807588819	21.7612149720374	20.6251969436649	30.060021113232	29.3574724347068	29.3478387273982	ERGIC3	20	35542021	35557634	+	6012	protein_coding	ERGIC and golgi 3 [Source:HGNC Symbol;Acc:HGNC:15927]	-
ENSG00000101444	49.5765766486774	51.7443940046966	47.1724550331795	36.4581267733257	35.0761910202155	35.1300467357064	AHCY	20	34280268	34311802	-	3894	protein_coding	adenosylhomocysteinase [Source:HGNC Symbol;Acc:HGNC:343]	-
ENSG00000157227	27.002282344557	29.1452244268242	27.8267338369295	37.9714516261113	39.2196156819041	39.8724118734023	MMP14	14	22836557	22849027	+	4464	protein_coding	matrix metallopeptidase 14 [Source:HGNC Symbol;Acc:HGNC:7160]	-
ENSG00000125868	91.9125252714176	93.3775984134142	92.7579195005664	116.486227500388	122.116727631196	113.13131017	DSTN	20	17569863	17609919	+	3851	protein_coding	destrin, actin depolymerizing factor [Source:HGNC Symbol;Acc:HGNC:15750]	-
ENSG00000134245	21.0440417991922	20.0814421946251	20.5748363689812	25.6596382057517	27.3106384396826	26.7209944214378	WNT2B	1	112466541	112530165	+	12561	protein_coding	Wnt family member 2B [Source:HGNC Symbol;Acc:HGNC:12781]	-
ENSG00000184661	9.01284490916835	9.71267649422395	9.95764601457661	4.99846027577382	4.21389419985233	4.2634259295983	CDCA2	8	25458997	25507920	+	3908	protein_coding	cell division cycle associated 2 [Source:HGNC Symbol;Acc:HGNC:14623]	-
ENSG00000004487	21.2636342978253	22.0748118165681	21.2278071496584	14.2473901755222	15.2071640865069	13.9092000873415	KDM1A	1	23019443	23083689	+	5440	protein_coding	lysine demethylase 1A [Source:HGNC Symbol;Acc:HGNC:29079]	-
ENSG00000185896	53.0831255886369	53.9416185586698	52.3206290132501	65.4503545176429	66.4254584493672	66.9638246578873	LAMP1	13	113297241	113323672	+	5739	protein_coding	lysosomal associated membrane protein 1 [Source:HGNC Symbol;Acc:HGNC:6499]	-
ENSG00000137955	26.1434657580976	26.4935187036494	26.6965128914698	19.3418431260095	19.102048019324	17.9171247307875	RABGGTB	1	75786197	75795079	+	5913	protein_coding	Rab geranylgeranyltransferase subunit beta [Source:HGNC Symbol;Acc:HGNC:9796]	-
ENSG00000111846	3.28473297979146	3.04652867164392	3.35648494813476	5.73033501704016	5.69488485424591	6.09871761431686	GCNT2	6	10492223	10629368	+	9072	protein_coding	glucosaminyl (N-acetyl) transferase 2 (I blood group) [Source:HGNC Symbol;Acc:HGNC:4204]	-
ENSG00000041353	0.84253553175529	1.02307548314422	0.783931553095777	2.7555402949149	2.76324517903569	2.43511867963981	RAB27B	18	54717860	54895516	+	7432	protein_coding	RAB27B, member RAS oncogene family [Source:HGNC Symbol;Acc:HGNC:9767]	-
ENSG00000110395	9.27676935710206	9.02608144433501	9.39630826744068	6.33885630512506	6.23246452146673	6.11726360397335	CBL	11	119206276	119313926	+	11740	protein_coding	Cbl proto-oncogene [Source:HGNC Symbol;Acc:HGNC:1541]	-
ENSG00000118855	9.02905560685336	9.23208742390504	8.55433727850568	14.2279387369593	14.1909896586964	15.2651176956822	MFSD1	3	158732198	158829719	+	5288	protein_coding	major facilitator superfamily domain containing 1 [Source:HGNC Symbol;Acc:HGNC:25874]	-
ENSG00000166592	23.9466585550651	25.8117914505933	21.2908944783244	41.5538205099286	41.0001718889153	40.509815342928	RRAD	16	66921679	66925644	-	1709	protein_coding	RRAD, Ras related glycolysis inhibitor and calcium channel regulator [Source:HGNC Symbol;Acc:HGNC:10446]	-
ENSG00000160058	10.2972459723417	10.4504708394783	10.8332720820658	15.9365932550503	15.6223650570761	16.0330640400105	BSDC1	1	32365103	32394731	-	6271	protein_coding	BSD domain containing 1 [Source:HGNC Symbol;Acc:HGNC:25501]	-
ENSG00000122863	12.4730745695433	13.1512740872624	12.7276649175835	8.61567342440462	7.7366277182739	7.6741835472726	CHST3	10	71964365	72013564	+	6970	protein_coding	carbohydrate sulfotransferase 3 [Source:HGNC Symbol;Acc:HGNC:1971]	-
ENSG00000093010	7.2320201024123	8.00343649512122	7.87164254660725	12.8815484421764	12.6176504640723	13.6472418237442	COMT	22	19941607	19969975	+	5195	protein_coding	catechol-O-methyltransferase [Source:HGNC Symbol;Acc:HGNC:2228]	-
ENSG00000112742	10.7079134775775	10.2398408916405	11.5833625761094	5.55955239848152	5.88116566959183	5.94734288060219	TTK	6	80003887	80042527	+	4579	protein_coding	TTK protein kinase [Source:HGNC Symbol;Acc:HGNC:12401]	-
ENSG00000025796	21.8893139235409	20.7662871779238	21.1483532762515	27.3493516974413	28.5334224028976	29.077933461509	SEC63	6	107867756	107958189	-	8587	protein_coding	SEC63 homolog, protein translocation regulator [Source:HGNC Symbol;Acc:HGNC:21082]	-
ENSG00000184840	102.467908555356	110.204210872636	102.629418893757	141.882206862687	134.188758538133	136.616507105303	TMED9	5	177592158	177596124	+	2440	protein_coding	transmembrane p24 trafficking protein 9 [Source:HGNC Symbol;Acc:HGNC:24878]	-
ENSG00000113810	18.6559162012861	18.4738984977172	19.6276630210048	13.0913531090188	13.9667505590676	13.0300940849021	SMC4	3	160399274	160434962	+	8457	protein_coding	structural maintenance of chromosomes 4 [Source:HGNC Symbol;Acc:HGNC:14013]	-
ENSG00000103249	6.8861005841735	6.31027058333476	6.73594480928125	10.5396535347152	10.2847558272648	10.543844839893	CLCN7	16	1444934	1475580	-	8119	protein_coding	chloride voltage-gated channel 7 [Source:HGNC Symbol;Acc:HGNC:2025]	-
ENSG00000187240	0.655465768262138	0.659246944496979	0.688330913187858	1.6873944003088	1.54437902576115	1.68012364497597	DYNC2H1	11	103109410	103479863	+	15012	protein_coding	dynein cytoplasmic 2 heavy chain 1 [Source:HGNC Symbol;Acc:HGNC:2962]	-
ENSG00000268879	42.3970900708693	39.0567636428482	34.1997946484316	85.2423799553014	84.6715480129282	93.2020845133732	IGFL1P1	19	46196238	46197323	+	360	unprocessed_pseudogene	IGF like family member 1 pseudogene 1 [Source:HGNC Symbol;Acc:HGNC:32956]	-
ENSG00000094916	19.7574702238722	18.8057193492177	18.7549880701672	14.5088757485412	15.0586462649435	14.206713470686	CBX5	12	54230940	54280133	-	15040	protein_coding	chromobox 5 [Source:HGNC Symbol;Acc:HGNC:1555]	-
ENSG00000138061	14.0839706890589	13.9373964982778	14.1933859625496	9.31466935838781	8.94498423809025	8.8558772805813	CYP1B1	2	38066973	38109902	-	6014	protein_coding	cytochrome P450 family 1 subfamily B member 1 [Source:HGNC Symbol;Acc:HGNC:2597]	-
ENSG00000150938	199.329163201999	210.166061965399	212.20779127631	172.316515019084	176.103351344268	169.867309113406	CRIM1	2	36355926	36551135	+	7122	protein_coding	cysteine rich transmembrane BMP regulator 1 [Source:HGNC Symbol;Acc:HGNC:2359]	-
ENSG00000139974	3.33472565521114	3.40006064144482	3.35315369828707	7.28436843312787	6.43666933141388	7.24445648140043	SLC38A6	14	60981114	61083733	+	5147	protein_coding	solute carrier family 38 member 6 [Source:HGNC Symbol;Acc:HGNC:19863]	-
ENSG00000178999	16.0415016347111	18.472475211744	15.7705593509334	7.95744572618203	6.39748269650468	8.05013328304979	AURKB	17	8204733	8210600	-	2241	protein_coding	aurora kinase B [Source:HGNC Symbol;Acc:HGNC:11390]	-
ENSG00000222009	7.11559553636968	6.73740601856974	6.58942877814242	12.1013309606135	13.4113567598482	13.4003386221458	BTBD19	1	44808482	44815585	+	3520	protein_coding	BTB domain containing 19 [Source:HGNC Symbol;Acc:HGNC:27145]	-
ENSG00000273033	2.90976103601677	2.87620542537707	3.22195576604792	6.55904366968044	6.62782263822088	5.9488757576241	LINC02035	3	122886941	122892416	+	5476	lincRNA	long intergenic non-protein coding RNA 2035 [Source:HGNC Symbol;Acc:HGNC:52875]	-
ENSG00000108946	30.531921073863	30.6547672254825	31.3780447789635	39.5481601817049	43.6371783441003	40.5146700317505	PRKAR1A	17	68511780	68551319	+	6821	protein_coding	protein kinase cAMP-dependent type I regulatory subunit alpha [Source:HGNC Symbol;Acc:HGNC:9388]	-
ENSG00000151690	1.98381124814817	2.08121448451703	2.16903025253276	4.65987896403258	4.69010735868862	4.70601058624569	MFSD6	2	190408355	190509205	+	6031	protein_coding	major facilitator superfamily domain containing 6 [Source:HGNC Symbol;Acc:HGNC:24711]	-
ENSG00000198408	16.8488504766253	17.0951738343445	17.8156936531001	23.2765824534412	24.7198708488465	23.7281421177278	OGA	10	101784443	101818465	-	7247	protein_coding	O-GlcNAcase [Source:HGNC Symbol;Acc:HGNC:7056]	-
ENSG00000100292	2.85934088527121	2.28333242964801	2.26254952715716	7.70302586113726	7.33070204967633	7.5728518530645	HMOX1	22	35380361	35394214	+	2405	protein_coding	heme oxygenase 1 [Source:HGNC Symbol;Acc:HGNC:5013]	-
ENSG00000119922	5.88938412039376	5.88590238596692	5.8301196593431	11.4624687426845	10.3145321218928	11.5439044060616	IFIT2	10	89283694	89309276	+	4101	protein_coding	interferon induced protein with tetratricopeptide repeats 2 [Source:HGNC Symbol;Acc:HGNC:5409]	-
ENSG00000171456	13.52737652657	14.0714308366825	13.644532725249	10.2287599944682	10.2848221314924	10.0740793188729	ASXL1	20	32358330	32439319	+	13676	protein_coding	ASXL transcriptional regulator 1 [Source:HGNC Symbol;Acc:HGNC:18318]	-
ENSG00000051523	46.7151155952778	47.7440836900228	46.7611133262738	64.7960530039912	60.8094613688522	63.5974413404265	CYBA	16	88643283	88651152	-	3357	protein_coding	cytochrome b-245 alpha chain [Source:HGNC Symbol;Acc:HGNC:2577]	-
ENSG00000109743	35.0458430204516	32.096363934973	33.3472590196117	50.3468423318262	47.5681501249971	47.1772894005245	BST1	4	15702950	15738313	+	2980	protein_coding	bone marrow stromal cell antigen 1 [Source:HGNC Symbol;Acc:HGNC:1118]	-
ENSG00000146670	16.3380289139902	15.1900819468995	17.0563307068293	8.5247954340263	9.88855453313027	9.07543201439006	CDCA5	11	65066300	65084164	-	3925	protein_coding	cell division cycle associated 5 [Source:HGNC Symbol;Acc:HGNC:14626]	-
ENSG00000238243	17.0387049578376	17.1776324053565	18.6121331420036	5.46778148535032	5.39875084182512	5.83652975426212	OR2W3	1	247895587	247896531	+	945	protein_coding	olfactory receptor family 2 subfamily W member 3 [Source:HGNC Symbol;Acc:HGNC:15021]	-
ENSG00000164292	3.94326278167436	4.09907489270639	3.96377672040438	1.94039335998107	2.0325187819209	1.91879715065241	RHOBTB3	5	95713522	95824383	+	8833	protein_coding	Rho related BTB domain containing 3 [Source:HGNC Symbol;Acc:HGNC:18757]	-
ENSG00000181458	0.977579736470439	1.00491614008536	0.979374397717368	3.5047945212752	3.0004693413746	2.71719375424797	TMEM45A	3	100492619	100577444	+	6005	protein_coding	transmembrane protein 45A [Source:HGNC Symbol;Acc:HGNC:25480]	-
ENSG00000113649	14.0700933738685	12.8321875068934	12.9493919005351	8.85824401156908	8.63388722721232	9.07886720923215	TCERG1	5	146447311	146511961	+	8714	protein_coding	transcription elongation regulator 1 [Source:HGNC Symbol;Acc:HGNC:15630]	-
ENSG00000162407	5.05564582052751	5.08014005380175	5.65652514048974	9.54848485282914	9.77374108923929	9.40165321599846	PLPP3	1	56494747	56645301	-	5286	protein_coding	phospholipid phosphatase 3 [Source:HGNC Symbol;Acc:HGNC:9229]	-
ENSG00000108883	19.4479881031559	18.7928083970486	18.2241934994052	14.139171973566	13.8496855132439	13.6669727757785	EFTUD2	17	44849943	44899662	-	10375	protein_coding	elongation factor Tu GTP binding domain containing 2 [Source:HGNC Symbol;Acc:HGNC:30858]	-
ENSG00000183207	28.1369315905844	28.7585230673047	27.1524936394735	18.4059325975918	16.6816987864569	19.0519658033477	RUVBL2	19	48993448	49015995	+	3670	protein_coding	RuvB like AAA ATPase 2 [Source:HGNC Symbol;Acc:HGNC:10475]	-
ENSG00000153904	52.8851906803833	49.8957692817862	52.3408947525526	36.5965596973632	38.609449275167	39.769584139241	DDAH1	1	85318481	85578363	-	4568	protein_coding	dimethylarginine dimethylaminohydrolase 1 [Source:HGNC Symbol;Acc:HGNC:2715]	-
ENSG00000178464	372.981709327781	377.414874622815	362.676892085693	499.022675301099	461.37149378428	491.693698484059	RPL10P16	19	12643275	12643919	-	645	processed_pseudogene	ribosomal protein L10 pseudogene 16 [Source:HGNC Symbol;Acc:HGNC:36882]	-
ENSG00000162976	4.66926049325357	4.82761713697007	5.04943592886184	10.9683901766164	11.4682715058673	11.6674474606836	PQLC3	2	11155198	11178874	+	2275	protein_coding	PQ loop repeat containing 3 [Source:HGNC Symbol;Acc:HGNC:28503]	-
ENSG00000151694	6.00168569692204	5.80998108926049	5.73159016956855	9.19108326004842	9.4497052047223	8.50843878246328	ADAM17	2	9488486	9556732	-	10750	protein_coding	ADAM metallopeptidase domain 17 [Source:HGNC Symbol;Acc:HGNC:195]	-
ENSG00000105135	7.24865653927597	7.49075944894956	6.50953348717922	11.8170130950412	11.9383854013429	12.0841307687657	ILVBL	19	15114984	15125785	-	5615	protein_coding	ilvB acetolactate synthase like [Source:HGNC Symbol;Acc:HGNC:6041]	-
ENSG00000075218	8.25048677568559	8.70609879722326	8.05930703348826	3.84731907822736	3.68419580570721	4.34760067555261	GTSE1	22	46296741	46330810	+	4242	protein_coding	G2 and S-phase expressed 1 [Source:HGNC Symbol;Acc:HGNC:13698]	-
ENSG00000167766	10.8362279522122	11.0497589551352	11.3583959244371	17.0404698743989	16.297841099243	15.3795748832268	ZNF83	19	52594060	52690496	-	8028	protein_coding	zinc finger protein 83 [Source:HGNC Symbol;Acc:HGNC:13158]	zf-C2H2
ENSG00000225206	1.13812110901618	1.23685812732606	1.36413610038014	0.16693308763325	0.153075836893687	0.224301939977481	MIR137HG	1	97933474	98049863	-	7172	lincRNA	MIR137 host gene [Source:HGNC Symbol;Acc:HGNC:42871]	-
ENSG00000178105	7.34631699768665	7.80380153742851	7.50172560545021	4.70429903538574	4.48544742199657	4.4286811077778	DDX10	11	108665025	108940930	+	8653	protein_coding	DEAD-box helicase 10 [Source:HGNC Symbol;Acc:HGNC:2735]	-
ENSG00000176915	10.8580161378753	10.8826015696812	10.5867663687344	8.20890096682603	7.80475240173623	7.97990384522485	ANKLE2	12	132725503	132761888	-	17517	protein_coding	ankyrin repeat and LEM domain containing 2 [Source:HGNC Symbol;Acc:HGNC:29101]	-
ENSG00000131242	2.07525262413694	1.95750256073918	2.09022388842963	3.4449590350567	3.54323052360355	3.81702614856823	RAB11FIP4	17	31391624	31538217	+	15383	protein_coding	RAB11 family interacting protein 4 [Source:HGNC Symbol;Acc:HGNC:30267]	-
ENSG00000149273	183.651109721289	188.30491682888	183.262921126776	159.231990539063	149.06868370079	154.706812939624	RPS3	11	75399486	75422280	+	5894	protein_coding	ribosomal protein S3 [Source:HGNC Symbol;Acc:HGNC:10420]	-
ENSG00000163132	11.023419230535	11.0158480660815	11.2261286847151	4.16122578527293	4.56933921560014	4.71550996213306	MSX1	4	4859666	4863936	+	2120	protein_coding	msh homeobox 1 [Source:HGNC Symbol;Acc:HGNC:7391]	Homeobox
ENSG00000168078	17.9990996296095	18.6192162095612	17.7458683712705	9.4592034511813	9.3663363480853	9.26153144536383	PBK	8	27809620	27838095	-	2165	protein_coding	PDZ binding kinase [Source:HGNC Symbol;Acc:HGNC:18282]	-
ENSG00000251442	0.663093450525809	0.633921260784786	0.968527853479813	3.69407747738467	3.74218197772362	3.64072332657161	LINC01094	4	78645903	78682699	+	2951	lincRNA	long intergenic non-protein coding RNA 1094 [Source:HGNC Symbol;Acc:HGNC:49219]	-
ENSG00000125864	1.21431190030706	1.59795419960702	1.56993149234098	4.66831272055485	4.68834233749011	4.99148325272454	BFSP1	20	17493905	17569220	-	3361	protein_coding	beaded filament structural protein 1 [Source:HGNC Symbol;Acc:HGNC:1040]	-
ENSG00000160209	10.9404073412198	11.4844359149504	10.5249146169777	15.1078486200037	15.2396208721235	14.8938812294478	PDXK	21	43719094	43762307	+	11912	protein_coding	pyridoxal kinase [Source:HGNC Symbol;Acc:HGNC:8819]	-
ENSG00000173511	25.1496661468082	25.7394797189586	25.7209967380195	43.8846757434202	40.210973764244	43.1364881109907	VEGFB	11	64234538	64238793	+	1545	protein_coding	vascular endothelial growth factor B [Source:HGNC Symbol;Acc:HGNC:12681]	-
ENSG00000148346	4.23335314630254	5.36234068718516	5.12492452882474	13.2098272514788	14.4678585359695	12.5836476339056	LCN2	9	128149071	128153455	+	1598	protein_coding	lipocalin 2 [Source:HGNC Symbol;Acc:HGNC:6526]	-
ENSG00000101361	17.3379791730682	17.0817872019504	17.3607900042404	11.5799823684174	11.5449600682657	11.3139866939486	NOP56	20	2652145	2658393	+	5398	protein_coding	NOP56 ribonucleoprotein [Source:HGNC Symbol;Acc:HGNC:15911]	-
ENSG00000270647	34.354858365948	34.4260817581784	35.7837768692022	25.8812288269924	25.1915530106071	26.7966499241894	TAF15	17	35713791	35864615	+	5909	protein_coding	TATA-box binding protein associated factor 15 [Source:HGNC Symbol;Acc:HGNC:11547]	-
ENSG00000130522	30.5199629113441	33.9785988773591	34.8134555599977	52.4937946773116	49.8129102163997	54.4002637421714	JUND	19	18279760	18281622	-	1863	protein_coding	JunD proto-oncogene, AP-1 transcription factor subunit [Source:HGNC Symbol;Acc:HGNC:6206]	TF_bZIP
ENSG00000168016	2.36969421157703	2.31982587902702	2.26646178362573	4.09940654703506	3.9944747550602	4.3040451674789	TRANK1	3	36826820	36945098	-	12174	protein_coding	tetratricopeptide repeat and ankyrin repeat containing 1 [Source:HGNC Symbol;Acc:HGNC:29011]	-
ENSG00000198715	5.84693027466851	6.50219248497121	5.96986784593409	12.0361619021859	11.7773368938188	11.4377003111627	GLMP	1	156290089	156295689	-	3471	protein_coding	glycosylated lysosomal membrane protein [Source:HGNC Symbol;Acc:HGNC:29436]	NCU-G1
ENSG00000164463	1.45063165537416	1.37982246070052	1.54646011697785	3.05024487314686	2.98996000284779	2.81839540743965	CREBRF	5	173056352	173139284	+	12333	protein_coding	CREB3 regulatory factor [Source:HGNC Symbol;Acc:HGNC:24050]	-
ENSG00000090581	7.63252568503817	8.81199008119537	8.34776801358902	14.3169122302251	14.9563614175503	13.9921712405532	GNPTG	16	1351923	1364113	+	4102	protein_coding	N-acetylglucosamine-1-phosphate transferase subunit gamma [Source:HGNC Symbol;Acc:HGNC:23026]	-
ENSG00000171227	13.9038843221883	15.1126321805237	14.3644892911443	24.413354569694	24.8796400175533	25.0167683634296	TMEM37	2	119429901	119438520	+	2292	protein_coding	transmembrane protein 37 [Source:HGNC Symbol;Acc:HGNC:18216]	-
ENSG00000103042	4.08655644092752	4.23823489889198	4.12760359528167	7.2918600647832	7.20532048530624	7.33884028226095	SLC38A7	16	58665109	58685104	-	6991	protein_coding	solute carrier family 38 member 7 [Source:HGNC Symbol;Acc:HGNC:25582]	-
ENSG00000115163	13.7303671523422	14.7895986420036	14.6903159420268	6.19642223050152	6.93673160597209	5.59177739552391	CENPA	2	26764289	26801067	+	1983	protein_coding	centromere protein A [Source:HGNC Symbol;Acc:HGNC:1851]	-
ENSG00000071539	15.2648369732874	16.0864068222774	16.7670943465976	9.62892952174874	9.14278570240531	8.55344665093101	TRIP13	5	892643	919357	+	3560	protein_coding	thyroid hormone receptor interactor 13 [Source:HGNC Symbol;Acc:HGNC:12307]	-
ENSG00000100526	19.4582637041482	19.8521292941852	20.5067045992434	9.64412319017582	8.58252646857531	10.5769220271018	CDKN3	14	54396849	54420218	+	1836	protein_coding	cyclin dependent kinase inhibitor 3 [Source:HGNC Symbol;Acc:HGNC:1791]	-
ENSG00000240038	0.276145410998194	0.15305821252575	0.168758641136634	1.32906553486567	1.1207314446842	1.32684925643486	AMY2B	1	103553815	103579534	+	7491	protein_coding	amylase, alpha 2B (pancreatic) [Source:HGNC Symbol;Acc:HGNC:478]	-
ENSG00000136295	33.9061784368864	36.9514747818745	33.6742786094139	25.5793709973303	24.8246804448168	25.853534195068	TTYH3	7	2631951	2664802	+	6129	protein_coding	tweety family member 3 [Source:HGNC Symbol;Acc:HGNC:22222]	-
ENSG00000173391	30.3042104400697	30.8931175145492	32.956797765969	21.0042825351872	20.4704005317262	20.2411668075543	OLR1	12	10158301	10172138	-	3057	protein_coding	oxidized low density lipoprotein receptor 1 [Source:HGNC Symbol;Acc:HGNC:8133]	-
ENSG00000120217	12.9291232012559	12.1189877616855	12.2825976920183	19.7260277557819	18.958975915789	19.9436374172119	CD274	9	5450503	5470566	+	4108	protein_coding	CD274 molecule [Source:HGNC Symbol;Acc:HGNC:17635]	-
ENSG00000118898	31.5765958939434	32.2924624062547	30.9789039848205	39.1719211370509	41.1964236005425	41.0530499620998	PPL	16	4882507	4960741	-	7686	protein_coding	periplakin [Source:HGNC Symbol;Acc:HGNC:9273]	-
ENSG00000010278	40.6995956660953	41.5534392221794	39.8142267230691	55.8567667130212	55.0751835692369	51.9907893367451	CD9	12	6199715	6238271	+	4165	protein_coding	CD9 molecule [Source:HGNC Symbol;Acc:HGNC:1709]	-
ENSG00000111669	191.641059148179	189.4392724674	188.750295226344	225.819375344968	224.403520750647	230.728356707421	TPI1	12	6867119	6870948	+	2700	protein_coding	triosephosphate isomerase 1 [Source:HGNC Symbol;Acc:HGNC:12009]	-
ENSG00000259583	10.7667832510187	9.69326099903259	10.2693256425558	6.10460154953762	6.35150709026727	6.22580360271335	AC015712.2	15	100892859	100919283	-	6792	antisense	uncharacterized LOC101927751 [Source:NCBI gene;Acc:101927751]	-
ENSG00000165949	10.6235113350877	10.3024865353714	9.58257534609117	18.689607560849	16.5070638779787	16.5003442643609	IFI27	14	94104836	94116698	+	4147	protein_coding	interferon alpha inducible protein 27 [Source:HGNC Symbol;Acc:HGNC:5397]	-
ENSG00000161217	9.39746353874845	9.53058033432924	9.56254330543387	13.6404096032596	13.9796502964184	13.6539899976322	PCYT1A	3	196214222	196287957	-	7978	protein_coding	phosphate cytidylyltransferase 1, choline, alpha [Source:HGNC Symbol;Acc:HGNC:8754]	-
ENSG00000223764	2.63921414402922	3.32828854879018	3.00501395483871	0.743648731375847	0.777697425904969	0.608850421439013	LINC02593	1	916865	921016	-	4152	lincRNA	long intergenic non-protein coding RNA 2593 [Source:HGNC Symbol;Acc:HGNC:53933]	-
ENSG00000111581	12.6599932946193	13.0554549978157	13.2058831026771	8.90662365193996	8.96513141291546	8.8113535510371	NUP107	12	68686734	68745809	+	8320	protein_coding	nucleoporin 107 [Source:HGNC Symbol;Acc:HGNC:29914]	-
ENSG00000006715	10.621205929084	11.5027988121307	10.5827280398461	15.6704171714895	15.6296665989766	16.0185891547912	VPS41	7	38722963	38932394	-	7801	protein_coding	VPS41, HOPS complex subunit [Source:HGNC Symbol;Acc:HGNC:12713]	-
ENSG00000133706	22.9335396207037	23.0364398673784	23.0946110915822	17.7209079925471	16.8012993163313	17.070393634105	LARS	5	146113038	146182660	-	8118	protein_coding	leucyl-tRNA synthetase [Source:HGNC Symbol;Acc:HGNC:6512]	-
ENSG00000131981	13.9479073360271	14.2743998574365	13.4830229214718	23.5805274518935	22.9545911967337	24.592042804547	LGALS3	14	55124110	55145413	+	2397	protein_coding	galectin 3 [Source:HGNC Symbol;Acc:HGNC:6563]	-
ENSG00000186193	4.7219806286237	4.2342016209132	4.58509089783742	1.52291965366872	1.46009862253169	1.59758507152583	SAPCD2	9	137062124	137070588	-	3848	protein_coding	suppressor APC domain containing 2 [Source:HGNC Symbol;Acc:HGNC:28055]	-
ENSG00000188554	20.5872737346567	19.8589961345318	20.743089522041	26.4121668190831	26.5849827596828	27.0621977565213	NBR1	17	43170481	43211689	+	8405	protein_coding	NBR1, autophagy cargo receptor [Source:HGNC Symbol;Acc:HGNC:6746]	-
ENSG00000160957	10.3343154516984	11.3111662144542	9.83538206072105	5.11719064596629	5.50363029348929	5.75075922140026	RECQL4	8	144511288	144517845	-	4236	protein_coding	RecQ like helicase 4 [Source:HGNC Symbol;Acc:HGNC:9949]	-
ENSG00000126247	66.1318410422397	67.6844970217088	65.2835252831081	85.3517898418058	82.5353865522069	85.3705750211902	CAPNS1	19	36139575	36150353	+	3478	protein_coding	calpain small subunit 1 [Source:HGNC Symbol;Acc:HGNC:1481]	-
ENSG00000232187	1.41796287862439	2.29574184502653	3.28588865508029	17.3513638334155	14.9750711297736	15.8204848637947	FTH1P7	13	22696023	22696574	-	552	processed_pseudogene	ferritin heavy chain 1 pseudogene 7 [Source:HGNC Symbol;Acc:HGNC:3994]	-
ENSG00000157637	15.1436293213674	16.2828843947183	15.2867611327068	22.2455931671267	20.8570950834492	21.7199834246716	SLC38A10	17	81245000	81295547	-	7716	protein_coding	solute carrier family 38 member 10 [Source:HGNC Symbol;Acc:HGNC:28237]	-
ENSG00000159840	57.6905067662138	61.9049698925082	56.4793318325262	78.449366562352	76.2088444461613	77.0884558869945	ZYX	7	143381080	143391111	+	3482	protein_coding	zyxin [Source:HGNC Symbol;Acc:HGNC:13200]	-
ENSG00000182670	15.4845051047118	14.6009354792671	14.9219024689058	19.1303879087086	18.8702230876419	19.3163026105827	TTC3	21	37073226	37203112	+	15883	protein_coding	tetratricopeptide repeat domain 3 [Source:HGNC Symbol;Acc:HGNC:12393]	-
ENSG00000126458	28.484289767204	31.9413461433149	28.6665458529418	51.3880636507425	51.7196678065526	49.2810974738579	RRAS	19	49635292	49640201	-	1160	protein_coding	RAS related [Source:HGNC Symbol;Acc:HGNC:10447]	-
ENSG00000080031	4.72337200413122	4.20916204103917	3.50483787401917	9.7333381085018	8.10223224325414	9.78717113920422	PTPRH	19	55181248	55209506	-	4344	protein_coding	protein tyrosine phosphatase, receptor type H [Source:HGNC Symbol;Acc:HGNC:9672]	-
ENSG00000134222	8.67508057261182	7.24988037644805	7.9895066932632	3.26651539251247	2.87273529575757	3.17955435496525	PSRC1	1	109279556	109283186	-	2855	protein_coding	proline and serine rich coiled-coil 1 [Source:HGNC Symbol;Acc:HGNC:24472]	-
ENSG00000114416	20.5284484275341	20.0049341290572	20.1634820009108	15.5310411677554	16.0137384108783	14.9615093357705	FXR1	3	180868141	180982753	+	12054	protein_coding	FMR1 autosomal homolog 1 [Source:HGNC Symbol;Acc:HGNC:4023]	-
ENSG00000197355	4.86802863822376	5.27720783002123	4.98348188020161	8.65934646254736	9.11918904190287	9.54836878984641	UAP1L1	9	137077501	137084539	+	5283	protein_coding	UDP-N-acetylglucosamine pyrophosphorylase 1 like 1 [Source:HGNC Symbol;Acc:HGNC:28082]	-
ENSG00000083937	37.9081699465413	40.9749055934879	40.7717172885359	26.5968587285548	27.9652582944027	27.8757833326324	CHMP2B	3	87227271	87255548	+	3106	protein_coding	charged multivesicular body protein 2B [Source:HGNC Symbol;Acc:HGNC:24537]	-
ENSG00000109787	8.9673389152507	9.15192624624111	9.95932562117858	14.7900569733238	14.9322648283069	13.895733915746	KLF3	4	38664196	38701042	+	6297	protein_coding	Kruppel like factor 3 [Source:HGNC Symbol;Acc:HGNC:16516]	zf-C2H2
ENSG00000104805	31.6250124921891	32.1575462070206	31.3840417525613	42.0939266453205	43.9609816058822	42.5828919086956	NUCB1	19	48900050	48923372	+	3937	protein_coding	nucleobindin 1 [Source:HGNC Symbol;Acc:HGNC:8043]	-
ENSG00000076003	23.908312137483	24.6773532620738	23.6379712282901	16.9697056810509	15.3530389431662	15.1376575155031	MCM6	2	135839626	135876426	-	4118	protein_coding	minichromosome maintenance complex component 6 [Source:HGNC Symbol;Acc:HGNC:6949]	-
ENSG00000224389	2.24443492962873	2.01879724155425	2.32144948042219	9.84630640728109	16.1675034385111	10.2829785702226	C4B	6	32014795	32035418	+	7174	protein_coding	complement C4B (Chido blood group) [Source:HGNC Symbol;Acc:HGNC:1324]	-
ENSG00000092199	68.6595235696692	65.0265299130803	65.9206506409262	53.5984229804045	52.9257306800411	55.126593487018	HNRNPC	14	21209136	21269494	-	7309	protein_coding	heterogeneous nuclear ribonucleoprotein C (C1/C2) [Source:HGNC Symbol;Acc:HGNC:5035]	-
ENSG00000198860	5.22512139479142	5.71081021032671	5.84837618105351	3.06505564502879	3.28061557517142	3.30735612867705	TSEN15	1	184051651	184123978	+	10197	protein_coding	tRNA splicing endonuclease subunit 15 [Source:HGNC Symbol;Acc:HGNC:16791]	-
ENSG00000261801	17.3777836634662	18.4423895602091	17.592111852738	11.3754536544511	11.5053673712049	11.0659950797927	LOXL1-AS1	15	73908071	73928248	-	4221	antisense	LOXL1 antisense RNA 1 [Source:HGNC Symbol;Acc:HGNC:44169]	-
ENSG00000156113	2.6837340604312	2.82561335764892	2.65999392763409	1.62110821608966	1.65780200696165	1.89716588787862	KCNMA1	10	76869601	77638369	-	35644	protein_coding	potassium calcium-activated channel subfamily M alpha 1 [Source:HGNC Symbol;Acc:HGNC:6284]	-
ENSG00000163527	62.2107569504148	63.5358530322004	61.5767380628809	76.1384287907584	77.8129659334658	76.6885161714652	STT3B	3	31532638	31637622	+	5012	protein_coding	STT3B, catalytic subunit of the oligosaccharyltransferase complex [Source:HGNC Symbol;Acc:HGNC:30611]	-
ENSG00000165102	7.90830113645022	8.11755481350637	7.37523726064802	11.8021379558667	11.886242930874	11.2555351978579	HGSNAT	8	43140455	43202855	+	8943	protein_coding	heparan-alpha-glucosaminide N-acetyltransferase [Source:HGNC Symbol;Acc:HGNC:26527]	-
ENSG00000101654	10.5218334781977	11.3914340205646	11.312403941466	16.8046293671664	15.9461343572163	15.9473750317083	RNMT	18	13726660	13764558	+	6982	protein_coding	RNA guanine-7 methyltransferase [Source:HGNC Symbol;Acc:HGNC:10075]	-
ENSG00000110104	10.5075790215388	10.3785208840004	10.7848896497714	5.28831226949749	5.34349834196265	5.55178549181599	CCDC86	11	60842071	60851081	+	3384	protein_coding	coiled-coil domain containing 86 [Source:HGNC Symbol;Acc:HGNC:28359]	-
ENSG00000138085	29.6017434062729	29.5897781426472	28.2033967754525	43.5378516145411	45.3883169077285	43.2820850856441	ATRAID	2	27212027	27217178	+	2019	protein_coding	all-trans retinoic acid induced differentiation factor [Source:HGNC Symbol;Acc:HGNC:24090]	-
ENSG00000278259	5.31502528100424	5.25222591001142	4.66195234069921	2.8867836111458	2.95363950744129	3.13741373573397	MYO19	17	36495633	36543435	-	13075	protein_coding	myosin XIX [Source:HGNC Symbol;Acc:HGNC:26234]	-
ENSG00000123219	10.8652861870951	10.7339469621291	11.9309514195595	6.10838828829424	6.41007364048692	5.32962335515007	CENPK	5	65517766	65563171	-	4312	protein_coding	centromere protein K [Source:HGNC Symbol;Acc:HGNC:29479]	-
ENSG00000186767	11.9366898992259	12.2244130806201	12.5094064796759	7.07115268247983	7.23132799318327	6.5589190408558	SPIN4	X	63347228	63351344	-	4117	protein_coding	spindlin family member 4 [Source:HGNC Symbol;Acc:HGNC:27040]	-
ENSG00000138772	139.525079927686	140.043773524881	143.198109804298	168.325360039452	166.965064181824	162.793808331018	ANXA3	4	78551519	78610451	+	5123	protein_coding	annexin A3 [Source:HGNC Symbol;Acc:HGNC:541]	-
ENSG00000165304	12.3516122249631	11.6116155626831	12.9086063724036	6.30740845808828	5.04171642810587	6.40231580186916	MELK	9	36572862	36677683	+	3087	protein_coding	maternal embryonic leucine zipper kinase [Source:HGNC Symbol;Acc:HGNC:16870]	-
ENSG00000072501	15.982165888667	15.6791647762143	15.2036886194621	11.7502973167563	11.371105434971	10.7574309391072	SMC1A	X	53374149	53422728	-	10484	protein_coding	structural maintenance of chromosomes 1A [Source:HGNC Symbol;Acc:HGNC:11111]	-
ENSG00000006576	35.9982918493003	34.639520950125	35.9560644638264	28.1830536306624	28.4507515715231	26.7065663346834	PHTF2	7	77798792	77957503	+	8646	protein_coding	putative homeodomain transcription factor 2 [Source:HGNC Symbol;Acc:HGNC:13411]	-
ENSG00000054793	1.78137386321627	1.82116734005574	2.04206592601402	3.67454984834644	4.05323518059536	4.04805303647365	ATP9A	20	51596514	51768634	-	8317	protein_coding	ATPase phospholipid transporting 9A (putative) [Source:HGNC Symbol;Acc:HGNC:13540]	-
ENSG00000129116	6.08058885774126	6.44979004976351	6.76588143442746	4.00605705066009	3.85666566395865	3.82870783112329	PALLD	4	168497066	168928457	+	10114	protein_coding	palladin, cytoskeletal associated protein [Source:HGNC Symbol;Acc:HGNC:17068]	-
ENSG00000175550	64.7595856612114	71.7750216247853	66.8617376870244	46.7608293399936	44.6892073028628	47.001264139933	DRAP1	11	65919257	65921561	+	1737	protein_coding	DR1 associated protein 1 [Source:HGNC Symbol;Acc:HGNC:3019]	-
ENSG00000087266	4.88716881693775	4.92076166864343	5.28469304731725	7.65555572642025	7.8551983265969	7.1528749897947	SH3BP2	4	2793023	2841098	+	13968	protein_coding	SH3 domain binding protein 2 [Source:HGNC Symbol;Acc:HGNC:10825]	-
ENSG00000180901	7.75238482110365	7.65889250277029	7.88174170364262	12.0916868013703	12.514744102071	12.8750333294481	KCTD2	17	75032575	75065889	+	5279	protein_coding	potassium channel tetramerization domain containing 2 [Source:HGNC Symbol;Acc:HGNC:21294]	-
ENSG00000135124	1.76105165035255	1.9156036868416	1.85256622298925	3.66075374004611	3.94176211975487	3.82365038537874	P2RX4	12	121209857	121234106	+	8159	protein_coding	purinergic receptor P2X 4 [Source:HGNC Symbol;Acc:HGNC:8535]	-
ENSG00000119917	3.15542778249727	3.70300178119864	3.28950946902528	8.56879253424114	8.04803716186057	8.35684942087531	IFIT3	10	89327894	89340971	+	2640	protein_coding	interferon induced protein with tetratricopeptide repeats 3 [Source:HGNC Symbol;Acc:HGNC:5411]	-
ENSG00000143924	6.53612072252218	6.25331524562654	6.9781927703438	3.85300528017733	3.93337526286929	3.49243707100718	EML4	2	42169350	42332548	+	8357	protein_coding	echinoderm microtubule associated protein like 4 [Source:HGNC Symbol;Acc:HGNC:1316]	-
ENSG00000111843	132.893192292748	134.714637934564	136.099242275221	179.975377756082	170.714110454991	173.708280874686	TMEM14C	6	10722915	10731129	+	1321	protein_coding	transmembrane protein 14C [Source:HGNC Symbol;Acc:HGNC:20952]	-
ENSG00000153044	10.3644528821071	10.568480029129	11.0466773680596	4.57713643480684	4.83486587946567	3.96847935121223	CENPH	5	69189548	69210357	+	2244	protein_coding	centromere protein H [Source:HGNC Symbol;Acc:HGNC:17268]	-
ENSG00000164211	24.0983838978037	23.0381975440382	23.7107000949278	30.7082315037659	32.0059542213613	32.6586454595498	STARD4	5	111496033	111512590	-	5684	protein_coding	StAR related lipid transfer domain containing 4 [Source:HGNC Symbol;Acc:HGNC:18058]	-
ENSG00000258289	12.3631309249206	12.5737807555244	12.5103007943236	18.8432201573996	18.463377333798	17.7229306798888	CHURC1	14	64914361	64944591	+	5404	protein_coding	churchill domain containing 1 [Source:HGNC Symbol;Acc:HGNC:20099]	-
ENSG00000166734	16.5321366946884	18.2098807086908	17.2057710467004	23.491047486499	23.5928604776052	24.2040919757716	CASC4	15	44288729	44415758	+	7095	protein_coding	cancer susceptibility 4 [Source:HGNC Symbol;Acc:HGNC:24892]	-
ENSG00000128052	7.05348644405379	7.42936661334721	6.80035532777743	11.7615021052587	10.6468922406544	11.8618429660737	KDR	4	55078259	55125595	-	6563	protein_coding	kinase insert domain receptor [Source:HGNC Symbol;Acc:HGNC:6307]	-
ENSG00000136205	21.6391516856406	22.4203673723614	21.8327622564901	17.2207697448784	17.479352515991	16.8069403696834	TNS3	7	47275154	47582558	-	11797	protein_coding	tensin 3 [Source:HGNC Symbol;Acc:HGNC:21616]	-
ENSG00000113361	13.9059296978353	13.3228427531901	13.7376588488025	10.1093396352408	10.0738322070639	10.3127329320338	CDH6	5	31193750	31329146	+	12379	protein_coding	cadherin 6 [Source:HGNC Symbol;Acc:HGNC:1765]	-
ENSG00000198554	8.14325342175431	7.72154111375205	8.00571320078791	4.79627939487908	4.57167696158358	4.39110881864317	WDHD1	14	54938950	55027105	-	6385	protein_coding	WD repeat and HMG-box DNA binding protein 1 [Source:HGNC Symbol;Acc:HGNC:23170]	HMG
ENSG00000213088	3.60318548793783	2.74527512001247	2.75514352422601	8.2813851950022	8.4329394341264	8.13155946176157	ACKR1	1	159203307	159206500	+	2374	protein_coding	atypical chemokine receptor 1 (Duffy blood group) [Source:HGNC Symbol;Acc:HGNC:4035]	-
ENSG00000130433	7.633452462307	7.94615880612991	7.77148213138942	1.87032197426114	2.54416599030861	2.54245756126198	CACNG6	19	53992288	54012669	+	1853	protein_coding	calcium voltage-gated channel auxiliary subunit gamma 6 [Source:HGNC Symbol;Acc:HGNC:13625]	-
ENSG00000100941	41.3755656388456	41.010613324356	40.5589770586613	30.4339604360115	31.1293711855453	30.7302200570958	PNN	14	39175183	39183218	+	4201	protein_coding	pinin, desmosome associated protein [Source:HGNC Symbol;Acc:HGNC:9162]	-
ENSG00000130204	26.6067519680084	27.3141495907517	25.1372550791969	18.0311001597078	17.4598544003371	17.2200868779879	TOMM40	19	44890569	44903689	+	3610	protein_coding	translocase of outer mitochondrial membrane 40 [Source:HGNC Symbol;Acc:HGNC:18001]	-
ENSG00000111674	3.60445624327066	3.86231924646636	3.99294328849068	8.21330739638014	7.58788533200555	7.44840074083797	ENO2	12	6913745	6923698	+	4281	protein_coding	enolase 2 [Source:HGNC Symbol;Acc:HGNC:3353]	-
ENSG00000128591	98.5202179701961	100.811622406313	96.4179132107521	83.5463444977187	84.6429385806108	83.7778657055584	FLNC	7	128830377	128859274	+	9280	protein_coding	filamin C [Source:HGNC Symbol;Acc:HGNC:3756]	-
ENSG00000123505	16.1431393986699	17.7935511381137	17.3409833148711	11.4422077052365	12.0300572747286	11.8307930333066	AMD1	6	110874770	110895713	+	7027	protein_coding	adenosylmethionine decarboxylase 1 [Source:HGNC Symbol;Acc:HGNC:457]	-
ENSG00000031003	4.30316147721534	4.29011217371753	4.37580258244107	7.38605352368363	7.33259922929581	7.44327932958764	FAM13B	5	137937960	138051961	-	6808	protein_coding	family with sequence similarity 13 member B [Source:HGNC Symbol;Acc:HGNC:1335]	-
ENSG00000111602	14.6064869331755	14.2409726904862	14.1141543130559	9.41185365576367	9.33512807869577	9.64797403813026	TIMELESS	12	56416373	56449403	-	5818	protein_coding	timeless circadian regulator [Source:HGNC Symbol;Acc:HGNC:11813]	-
ENSG00000073921	34.150710961884	34.3780467729975	36.5986634459901	44.9181245232171	46.4559670600095	44.9146630112191	PICALM	11	85957684	86069882	-	5833	protein_coding	phosphatidylinositol binding clathrin assembly protein [Source:HGNC Symbol;Acc:HGNC:15514]	-
ENSG00000070081	16.2180388014542	15.1180641920905	15.8466717664616	20.7017277729075	21.9750872391128	20.9060130526108	NUCB2	11	17208153	17349980	+	9025	protein_coding	nucleobindin 2 [Source:HGNC Symbol;Acc:HGNC:8044]	-
ENSG00000006756	2.56080465249151	2.66961047225763	2.66610368258577	5.02847901944809	5.24540209318945	4.94441970980843	ARSD	X	2903970	2929351	-	7030	protein_coding	arylsulfatase D [Source:HGNC Symbol;Acc:HGNC:717]	-
ENSG00000058804	21.1547674779287	21.5527016290241	20.7332389799036	14.6395963375725	14.9659577710043	14.6234693432235	NDC1	1	53765460	53838860	-	5135	protein_coding	NDC1 transmembrane nucleoporin [Source:HGNC Symbol;Acc:HGNC:25525]	-
ENSG00000171346	1.23379362007259	0.93048922748928	1.19740404236622	3.59232954944707	2.60366365262942	3.42980752331511	KRT15	17	41513743	41522529	-	7069	protein_coding	keratin 15 [Source:HGNC Symbol;Acc:HGNC:6421]	-
ENSG00000120526	15.1137420075435	15.8237957519519	16.1214395814019	10.3199685085027	9.63098810353962	9.34474235478031	NUDCD1	8	109240919	109334385	-	4439	protein_coding	NudC domain containing 1 [Source:HGNC Symbol;Acc:HGNC:24306]	-
ENSG00000145703	2.39081334986105	2.35150885340774	2.44778750014078	0.701560044191475	0.841566220578986	1.00310739980459	IQGAP2	5	76403249	76708132	+	7904	protein_coding	IQ motif containing GTPase activating protein 2 [Source:HGNC Symbol;Acc:HGNC:6111]	-
ENSG00000075618	73.171361621483	79.1908350102248	74.570545510851	59.377491012933	57.635720759576	58.4337190765937	FSCN1	7	5592823	5606655	+	3692	protein_coding	fascin actin-bundling protein 1 [Source:HGNC Symbol;Acc:HGNC:11148]	-
ENSG00000157796	1.67605034047252	1.37380066165327	1.5796020173188	3.06080664014392	3.71919047225211	3.54834105636737	WDR19	4	39182404	39285810	+	8873	protein_coding	WD repeat domain 19 [Source:HGNC Symbol;Acc:HGNC:18340]	-
ENSG00000175938	3.0249261603993	3.51614187993469	2.82826257024487	8.63059055361835	7.25700275876017	8.36910170672695	ORAI3	16	30949066	30956461	+	2643	protein_coding	ORAI calcium release-activated calcium modulator 3 [Source:HGNC Symbol;Acc:HGNC:28185]	-
ENSG00000113583	46.1439277601843	45.993916364816	46.4992341860127	61.8420886698678	62.233570013561	63.2176509013624	C5orf15	5	133955502	133968787	-	2422	protein_coding	chromosome 5 open reading frame 15 [Source:HGNC Symbol;Acc:HGNC:20656]	-
ENSG00000113569	8.05350085075957	7.79723172913096	7.97700645704239	5.15268059592754	5.0150390853683	5.20210029746354	NUP155	5	37288137	37371181	-	9233	protein_coding	nucleoporin 155 [Source:HGNC Symbol;Acc:HGNC:8063]	-
ENSG00000137266	5.2779198179411	5.42550813325474	5.25054645226258	8.62549431148281	7.94730205671249	8.35520585080489	SLC22A23	6	3268962	3457022	-	8898	protein_coding	solute carrier family 22 member 23 [Source:HGNC Symbol;Acc:HGNC:21106]	-
ENSG00000137337	5.2552646313643	5.73219668731255	5.45277338144637	3.00842588394608	3.04320409398766	3.09210682781953	MDC1	6	30699807	30717889	-	8064	protein_coding	mediator of DNA damage checkpoint 1 [Source:HGNC Symbol;Acc:HGNC:21163]	-
ENSG00000185238	10.6866877486437	10.5524098750306	10.5262962506262	6.59289351205071	6.54423208577288	6.07426932251751	PRMT3	11	20387530	20509294	+	5467	protein_coding	protein arginine methyltransferase 3 [Source:HGNC Symbol;Acc:HGNC:30163]	-
ENSG00000170606	52.8594987642599	53.6935391349888	53.3213301900276	41.5764956062312	43.0115544840314	39.3911603730202	HSPA4	5	133051962	133106449	+	5153	protein_coding	heat shock protein family A (Hsp70) member 4 [Source:HGNC Symbol;Acc:HGNC:5237]	-
ENSG00000117395	34.7601423542238	33.0788705818786	35.4541438383594	24.9503271900707	24.1562910242072	23.1684908474	EBNA1BP2	1	43164175	43270936	-	3561	protein_coding	EBNA1 binding protein 2 [Source:HGNC Symbol;Acc:HGNC:15531]	-
ENSG00000164308	9.35570564517482	9.57783108890923	9.66423634719727	13.600994592308	14.2089909196434	13.6085922006271	ERAP2	5	96875939	96919716	+	7422	protein_coding	endoplasmic reticulum aminopeptidase 2 [Source:HGNC Symbol;Acc:HGNC:29499]	-
ENSG00000101773	12.2666501607002	12.5408046820721	12.9447619065587	8.03286939619121	7.72524386103192	7.76426984104109	RBBP8	18	22798261	23026488	+	5091	protein_coding	RB binding protein 8, endonuclease [Source:HGNC Symbol;Acc:HGNC:9891]	-
ENSG00000203485	11.266502448275	11.5373333242829	10.746009464127	15.4742764461381	16.0292882010998	15.03548088588	INF2	14	104689606	104722535	+	9488	protein_coding	inverted formin, FH2 and WH2 domain containing [Source:HGNC Symbol;Acc:HGNC:23791]	-
ENSG00000023318	18.5209037976495	18.9713219793375	17.6872061763366	25.9892296881612	26.8351562415531	25.2586376320595	ERP44	9	99979179	100099040	-	4854	protein_coding	endoplasmic reticulum protein 44 [Source:HGNC Symbol;Acc:HGNC:18311]	-
ENSG00000166272	6.64087850276126	6.97645814051354	6.96117103726008	10.4355033153881	10.1131615356575	11.3156831625304	WBP1L	10	102743901	102834516	+	7880	protein_coding	WW domain binding protein 1 like [Source:HGNC Symbol;Acc:HGNC:23510]	-
ENSG00000074047	3.68609090194331	3.26345866260918	3.45162560560898	1.57081475436831	1.52190968597694	1.54962011635561	GLI2	2	120735623	120992653	+	7341	protein_coding	GLI family zinc finger 2 [Source:HGNC Symbol;Acc:HGNC:4318]	zf-C2H2
ENSG00000247077	19.1406536234438	19.4075828096184	17.5795647737384	12.3729680521042	10.8995081383725	10.1183007284636	PGAM5	12	132710819	132722734	+	3952	protein_coding	PGAM family member 5, mitochondrial serine/threonine protein phosphatase [Source:HGNC Symbol;Acc:HGNC:28763]	-
ENSG00000068878	8.84399629347774	8.95661806487954	8.92003655389471	5.77766467157722	6.26188207083474	5.94112750853044	PSME4	2	53864067	53970840	-	10241	protein_coding	proteasome activator subunit 4 [Source:HGNC Symbol;Acc:HGNC:20635]	-
ENSG00000115295	14.8417529680971	15.3210871838889	16.2877111123077	21.3392704495747	21.85337168672	20.6979813108191	CLIP4	2	29097705	29189643	+	7775	protein_coding	CAP-Gly domain containing linker protein family member 4 [Source:HGNC Symbol;Acc:HGNC:26108]	-
ENSG00000080189	5.78086089288985	5.28451214234367	5.32668330263098	8.80446767918913	8.44533396485804	9.13081749045592	SLC35C2	20	46345980	46364458	-	7708	protein_coding	solute carrier family 35 member C2 [Source:HGNC Symbol;Acc:HGNC:17117]	-
ENSG00000055211	24.0032756093537	25.1036091122444	24.4284247488797	36.4074230609911	39.092423184274	36.3105107337032	GINM1	6	149566294	149591748	+	2250	protein_coding	glycoprotein integral membrane 1 [Source:HGNC Symbol;Acc:HGNC:21074]	-
ENSG00000044574	286.365264360036	280.247004282465	281.120661778753	248.649212621639	243.331733697355	243.132889736885	HSPA5	9	125234853	125241330	-	3908	protein_coding	heat shock protein family A (Hsp70) member 5 [Source:HGNC Symbol;Acc:HGNC:5238]	-
ENSG00000170515	40.3659042849957	35.9209061673761	37.3088668891981	27.5961403742934	24.4536104698689	25.7669523810322	PA2G4	12	56104319	56113907	+	3795	protein_coding	proliferation-associated 2G4 [Source:HGNC Symbol;Acc:HGNC:8550]	-
ENSG00000105928	27.7486500137632	28.1424475190328	28.1812252714799	22.5529416116253	21.3903430001016	21.8235630761564	GSDME	7	24698351	24758113	-	8843	protein_coding	gasdermin E [Source:HGNC Symbol;Acc:HGNC:2810]	-
ENSG00000145476	0.929238794207551	1.05836411180643	0.992007765498252	2.49943894346522	2.24551626779624	2.2730596339538	CYP4V2	4	186191520	186213456	+	9807	protein_coding	cytochrome P450 family 4 subfamily V member 2 [Source:HGNC Symbol;Acc:HGNC:23198]	-
ENSG00000135452	2.75128810034721	3.03687150445425	2.55171567711139	6.02629833182251	5.39665690087593	5.98538971404614	TSPAN31	12	57738013	57750211	+	5385	protein_coding	tetraspanin 31 [Source:HGNC Symbol;Acc:HGNC:10539]	-
ENSG00000106462	8.32071045614215	8.46060721151876	8.16801818228796	4.23615782222263	3.9273548027346	4.72636939272194	EZH2	7	148807383	148884321	-	4522	protein_coding	enhancer of zeste 2 polycomb repressive complex 2 subunit [Source:HGNC Symbol;Acc:HGNC:3527]	-
ENSG00000111110	6.54624427037833	7.13411494649938	6.39676788518378	10.0545772690738	10.8532426973475	10.9977226910712	PPM1H	12	62643982	62935037	-	7063	protein_coding	protein phosphatase, Mg2+/Mn2+ dependent 1H [Source:HGNC Symbol;Acc:HGNC:18583]	-
ENSG00000136261	12.9007295994687	12.1448451322602	12.5777703069396	7.07216831400487	6.87771648180993	7.40523658403615	BZW2	7	16646131	16706523	+	3662	protein_coding	basic leucine zipper and W2 domains 2 [Source:HGNC Symbol;Acc:HGNC:18808]	-
ENSG00000102172	74.3890334943092	75.6829561577079	74.2776790020624	55.1654142694986	56.3879023843159	56.4159878004751	SMS	X	21940573	21994835	+	2160	protein_coding	spermine synthase [Source:HGNC Symbol;Acc:HGNC:11123]	-
ENSG00000005100	11.3587437018027	11.1297457410988	11.3634608653891	7.16835527937928	7.2256567132794	7.13274603052613	DHX33	17	5440912	5469060	-	5872	protein_coding	DEAH-box helicase 33 [Source:HGNC Symbol;Acc:HGNC:16718]	-
ENSG00000136938	94.2885091923581	98.5094848219569	93.6466963886784	72.7883542341001	71.003085566865	71.3042530316307	ANP32B	9	97983361	98015943	+	1850	protein_coding	acidic nuclear phosphoprotein 32 family member B [Source:HGNC Symbol;Acc:HGNC:16677]	-
ENSG00000204941	6.238586326549	5.95970264343783	6.27420956301389	10.1160001179514	10.7127138811003	11.8885918973761	PSG5	19	43166256	43186536	-	4678	protein_coding	pregnancy specific beta-1-glycoprotein 5 [Source:HGNC Symbol;Acc:HGNC:9522]	-
ENSG00000125534	57.0325481878259	67.5160349137496	63.20352491015	94.1736799223887	94.1545619965284	95.8430942207906	PPDPF	20	63520724	63522206	+	1094	protein_coding	pancreatic progenitor cell differentiation and proliferation factor [Source:HGNC Symbol;Acc:HGNC:16142]	-
ENSG00000106682	189.678070028231	185.025877734704	182.788310162645	153.967775863542	147.475530579433	157.452038945687	EIF4H	7	74174245	74197101	+	3191	protein_coding	eukaryotic translation initiation factor 4H [Source:HGNC Symbol;Acc:HGNC:12741]	-
ENSG00000167526	161.139317998482	166.545751602293	157.544935194908	193.152959146082	186.43654204402	191.117063964264	RPL13	16	89560657	89566828	+	6172	protein_coding	ribosomal protein L13 [Source:HGNC Symbol;Acc:HGNC:10303]	-
ENSG00000105968	33.1046537813956	33.9275051476892	34.1426972564096	25.8340733392353	24.4095787899835	24.7766771627552	H2AFV	7	44826791	44848083	-	4749	protein_coding	H2A histone family member V [Source:HGNC Symbol;Acc:HGNC:20664]	-
ENSG00000089327	32.8575385502403	33.1465192665336	31.8618319790976	44.2121550189373	44.7507210386189	48.0281510527335	FXYD5	19	35154730	35169883	+	2993	protein_coding	FXYD domain containing ion transport regulator 5 [Source:HGNC Symbol;Acc:HGNC:4029]	-
ENSG00000142910	44.1464505171203	48.644116057758	45.3054533415481	34.5431156633404	34.3505403976975	35.5860394589702	TINAGL1	1	31576485	31587686	+	5281	protein_coding	tubulointerstitial nephritis antigen like 1 [Source:HGNC Symbol;Acc:HGNC:19168]	-
ENSG00000161671	6.14324934957856	6.37813205665938	6.46394119704261	9.6500881241863	8.9407360848304	9.22631786755318	EMC10	19	50476400	50490870	+	10748	protein_coding	ER membrane protein complex subunit 10 [Source:HGNC Symbol;Acc:HGNC:27609]	-
ENSG00000158373	5.07089758988458	3.53341667602574	3.5969523238161	14.1073539415436	14.3840630125681	15.6990756198705	HIST1H2BD	6	26158146	26171349	+	871	protein_coding	histone cluster 1 H2B family member d [Source:HGNC Symbol;Acc:HGNC:4747]	-
ENSG00000145901	29.2039299923061	29.2194589789424	29.1186569993443	37.0810974430104	37.4013258586542	37.7567520280937	TNIP1	5	151029945	151093577	-	5793	protein_coding	TNFAIP3 interacting protein 1 [Source:HGNC Symbol;Acc:HGNC:16903]	-
ENSG00000112769	0.284975100469233	0.448353211424866	0.403623000710432	1.26297888937281	1.29996878268558	1.21607501021917	LAMA4	6	112108760	112254939	-	11575	protein_coding	laminin subunit alpha 4 [Source:HGNC Symbol;Acc:HGNC:6484]	-
ENSG00000102271	0.393990765960655	0.518607891132055	0.302311203492496	1.80872216399601	1.68720507486535	1.88614436159967	KLHL4	X	87517749	87670050	+	5818	protein_coding	kelch like family member 4 [Source:HGNC Symbol;Acc:HGNC:6355]	-
ENSG00000094975	5.47467415086968	5.32817510841801	4.95051589713964	8.60499743080763	8.99080487428633	8.04230307122018	SUCO	1	172532349	172611833	+	7894	protein_coding	SUN domain containing ossification factor [Source:HGNC Symbol;Acc:HGNC:1240]	-
ENSG00000179218	405.262717353671	397.469067522462	402.852986914374	477.541727911271	457.699406537916	461.08739627785	CALR	19	12938578	12944489	+	2714	protein_coding	calreticulin [Source:HGNC Symbol;Acc:HGNC:1455]	-
ENSG00000076067	19.4358609750879	19.0120310443517	19.4632808562047	14.7659533898591	14.1873624963933	14.6242492916686	RBMS2	12	56521929	56596196	+	8808	protein_coding	RNA binding motif single stranded interacting protein 2 [Source:HGNC Symbol;Acc:HGNC:9909]	-
ENSG00000147065	117.331483638626	114.515428276268	117.29203204455	136.13561113913	135.844034122289	134.400979716405	MSN	X	65588377	65741931	+	5971	protein_coding	moesin [Source:HGNC Symbol;Acc:HGNC:7373]	-
ENSG00000168300	4.26774711312081	4.00488517098091	4.9312192933267	7.65825950688923	7.52242729657487	7.90836630980006	PCMTD1	8	51817575	51899186	-	7323	protein_coding	protein-L-isoaspartate (D-aspartate) O-methyltransferase domain containing 1 [Source:HGNC Symbol;Acc:HGNC:30483]	-
ENSG00000004399	12.9465090572756	13.9429792541881	13.0326323348344	17.6329851843454	18.177630337999	17.8177332204686	PLXND1	3	129555175	129606818	-	9738	protein_coding	plexin D1 [Source:HGNC Symbol;Acc:HGNC:9107]	-
ENSG00000108175	14.1339377304157	14.29976202094	13.3181127234513	10.3861690341897	9.84365589357334	10.19266346364	ZMIZ1	10	79069035	79316528	+	11048	protein_coding	zinc finger MIZ-type containing 1 [Source:HGNC Symbol;Acc:HGNC:16493]	zf-MIZ
ENSG00000156970	7.4444408809587	8.00827909785585	7.45378040678787	4.20930326945105	3.72243934668551	3.65822203619919	BUB1B	15	40161023	40221136	+	4476	protein_coding	BUB1 mitotic checkpoint serine/threonine kinase B [Source:HGNC Symbol;Acc:HGNC:1149]	-
ENSG00000167004	85.6952172000559	89.7635061405373	88.9275320752261	105.501935177331	107.105311213667	109.052943032319	PDIA3	15	43746392	43773279	+	4240	protein_coding	protein disulfide isomerase family A member 3 [Source:HGNC Symbol;Acc:HGNC:4606]	-
ENSG00000176903	30.2206760231917	33.4345105769887	31.8536283718742	45.8120432591786	44.9067836444458	45.4081028981297	PNMA1	14	73711783	73714372	-	2590	protein_coding	PNMA family member 1 [Source:HGNC Symbol;Acc:HGNC:9158]	-
ENSG00000132589	43.0875636699364	42.3465666878258	43.6778916429498	57.3462246194499	54.8813800031973	59.2961177526998	FLOT2	17	28879335	28897679	-	3336	protein_coding	flotillin 2 [Source:HGNC Symbol;Acc:HGNC:3758]	-
ENSG00000136235	0.120332327542676	0.0499546475265943	0.0727999413046085	1.210180516928	1.05851315073969	0.827556384082954	GPNMB	7	23235967	23275108	+	6040	protein_coding	glycoprotein nmb [Source:HGNC Symbol;Acc:HGNC:4462]	-
ENSG00000237945	0.401684557492967	0.412516112778204	0.356560259396141	1.12522942152789	1.03158612462312	1.20228808109342	LINC00649	21	33915534	33977691	+	14336	antisense	long intergenic non-protein coding RNA 649 [Source:HGNC Symbol;Acc:HGNC:44305]	-
ENSG00000160877	33.864854546775	36.8896202213152	34.5828196810945	25.9572369550849	24.8273558571962	25.8629920191763	NACC1	19	13118103	13141141	+	4474	protein_coding	nucleus accumbens associated 1 [Source:HGNC Symbol;Acc:HGNC:20967]	-
ENSG00000155561	8.35064827820258	8.63319116566705	8.56309429033607	4.41644055930829	5.356944003701	5.36150735994436	NUP205	7	135557919	135648757	+	7619	protein_coding	nucleoporin 205 [Source:HGNC Symbol;Acc:HGNC:18658]	-
ENSG00000186716	4.94595550122072	5.25079836311823	5.05318795102038	7.73609986343201	7.26127467804326	7.47556572014292	BCR	22	23179704	23318037	+	12389	protein_coding	BCR, RhoGEF and GTPase activating protein [Source:HGNC Symbol;Acc:HGNC:1014]	-
ENSG00000099901	15.8701048990677	16.8815149234701	15.5425984595993	10.4430638827045	9.86444741204823	10.6279977287068	RANBP1	22	20115938	20127357	+	4622	protein_coding	RAN binding protein 1 [Source:HGNC Symbol;Acc:HGNC:9847]	-
ENSG00000234975	3.25679129958668	2.05056553148001	2.53474552916167	15.6002680965225	20.5339302096516	17.8495812873065	FTH1P2	1	228687415	228687826	+	412	processed_pseudogene	ferritin heavy chain 1 pseudogene 2 [Source:HGNC Symbol;Acc:HGNC:3989]	-
ENSG00000132646	46.2544806474609	48.4484690581378	47.5656802086871	31.8276993684108	29.15099672339	29.7226319264731	PCNA	20	5114953	5126626	-	1471	protein_coding	proliferating cell nuclear antigen [Source:HGNC Symbol;Acc:HGNC:8729]	-
ENSG00000152240	8.88334328921903	8.22255805661762	8.86024043143548	3.17247131131927	3.49000430804452	3.47639145943456	HAUS1	18	46104332	46128333	+	2165	protein_coding	HAUS augmin like complex subunit 1 [Source:HGNC Symbol;Acc:HGNC:25174]	-
ENSG00000138182	7.09155886858621	7.19632754507471	7.51732980248514	4.18491397759897	4.23243576367971	4.41110154988182	KIF20B	10	89701610	89774939	+	6851	protein_coding	kinesin family member 20B [Source:HGNC Symbol;Acc:HGNC:7212]	-
ENSG00000091039	5.2638122479621	5.47161433495466	5.53942019134332	7.98107930642305	8.93082764539824	8.35128454778302	OSBPL8	12	76351797	76559809	-	9198	protein_coding	oxysterol binding protein like 8 [Source:HGNC Symbol;Acc:HGNC:16396]	-
ENSG00000125966	31.9819512626493	35.1216255801884	32.9111315984143	44.6543242660165	44.0092031480342	44.2159028531162	MMP24	20	35226654	35277000	+	4414	protein_coding	matrix metallopeptidase 24 [Source:HGNC Symbol;Acc:HGNC:7172]	-
ENSG00000071205	4.15193719338979	4.39730903822908	4.51093715678379	2.60625682539966	2.40696883475291	2.46709201348222	ARHGAP10	4	147732063	148072780	+	10759	protein_coding	Rho GTPase activating protein 10 [Source:HGNC Symbol;Acc:HGNC:26099]	-
ENSG00000163703	6.83684801403439	6.61273654944948	6.88140578057047	12.5592044062964	11.931401795794	11.3142627813068	CRELD1	3	9933822	9945413	+	3778	protein_coding	cysteine rich with EGF like domains 1 [Source:HGNC Symbol;Acc:HGNC:14630]	-
ENSG00000138688	3.32117404893855	3.1926657055072	3.0126799354444	4.58974869466987	4.62502547954665	4.92577485558127	KIAA1109	4	122152333	122362758	+	20470	protein_coding	KIAA1109 [Source:HGNC Symbol;Acc:HGNC:26953]	-
ENSG00000033627	3.96027407566353	3.51439951322102	3.59234981930125	6.0338180865572	5.85375940551516	5.87382387409766	ATP6V0A1	17	42458844	42522611	+	10955	protein_coding	ATPase H+ transporting V0 subunit a1 [Source:HGNC Symbol;Acc:HGNC:865]	-
ENSG00000105255	6.50555664825827	5.66403167789803	6.20133347651166	2.26854353321212	1.82675650715174	2.60396043309579	FSD1	19	4304600	4323843	+	3111	protein_coding	fibronectin type III and SPRY domain containing 1 [Source:HGNC Symbol;Acc:HGNC:13745]	-
ENSG00000166016	6.63299173121129	6.86816634708692	6.85253418956107	3.61123297156345	3.36340609491484	3.62765909658447	ABTB2	11	34150988	34358008	-	4973	protein_coding	ankyrin repeat and BTB domain containing 2 [Source:HGNC Symbol;Acc:HGNC:23842]	-
ENSG00000173926	11.4536887298942	10.8595751391584	10.9418494518659	17.398797465911	16.0608288454002	16.3962224711082	MARCH3	5	126867714	127030808	-	5179	protein_coding	membrane associated ring-CH-type finger 3 [Source:HGNC Symbol;Acc:HGNC:28728]	-
ENSG00000176788	61.5318590747349	66.3062434915375	68.4756182236865	44.5950193473731	45.6458506925042	48.4349535531618	BASP1	5	17065598	17276843	+	2217	protein_coding	brain abundant membrane attached signal protein 1 [Source:HGNC Symbol;Acc:HGNC:957]	-
ENSG00000131016	14.8197479395504	14.0559267973788	15.443481885632	10.6907737099929	10.3360498743577	10.5362891715975	AKAP12	6	151239999	151358557	+	8741	protein_coding	A-kinase anchoring protein 12 [Source:HGNC Symbol;Acc:HGNC:370]	-
ENSG00000197226	19.0243014477381	19.5137056329632	19.1149815377903	24.435122374021	23.4780054044153	24.723013896729	TBC1D9B	5	179862066	179907859	-	11473	protein_coding	TBC1 domain family member 9B [Source:HGNC Symbol;Acc:HGNC:29097]	-
ENSG00000068654	8.90793489790787	8.9051484838517	8.70055959507773	5.8775945580748	6.42503826188438	6.41298096831816	POLR1A	2	86020216	86106155	-	13519	protein_coding	RNA polymerase I subunit A [Source:HGNC Symbol;Acc:HGNC:17264]	-
ENSG00000126562	5.27332684389747	5.17007533827606	5.61628157912935	9.23709654426193	8.88308036411948	9.96881489793695	WNK4	17	42780678	42796936	+	5089	protein_coding	WNK lysine deficient protein kinase 4 [Source:HGNC Symbol;Acc:HGNC:14544]	-
ENSG00000158555	7.37737329857726	7.3512665939977	7.23605740699181	11.0673218709272	9.96156392461338	11.0749216823473	GDPD5	11	75434640	75525903	-	9867	protein_coding	glycerophosphodiester phosphodiesterase domain containing 5 [Source:HGNC Symbol;Acc:HGNC:28804]	-
ENSG00000079739	38.5066085268439	38.6971565970921	39.4352027730313	30.2048763807286	28.6868872830995	28.085571363575	PGM1	1	63593276	63660245	+	4212	protein_coding	phosphoglucomutase 1 [Source:HGNC Symbol;Acc:HGNC:8905]	-
ENSG00000064787	1.72792418918335	1.40063409483312	1.63159555722575	0.400277067614122	0.465455614534787	0.512349597251624	BCAS1	20	53936777	54070594	-	8186	protein_coding	breast carcinoma amplified sequence 1 [Source:HGNC Symbol;Acc:HGNC:974]	-
ENSG00000139508	0.873566416295385	0.942893972064467	0.756918881255013	2.6700359154899	3.77970834974042	3.30174118902763	SLC46A3	13	28700064	28718970	-	3776	protein_coding	solute carrier family 46 member 3 [Source:HGNC Symbol;Acc:HGNC:27501]	-
ENSG00000197961	6.11436253755666	6.03368918822111	6.51896316219587	3.20669435477206	3.4556664967444	3.7478181920437	ZNF121	19	9560353	9584533	-	7251	protein_coding	zinc finger protein 121 [Source:HGNC Symbol;Acc:HGNC:12904]	zf-C2H2
ENSG00000154380	7.82284416400653	7.14804385309814	7.8660859206169	5.19382684331935	4.95382300991821	5.46883691495064	ENAH	1	225486835	225653142	-	15044	protein_coding	ENAH, actin regulator [Source:HGNC Symbol;Acc:HGNC:18271]	-
ENSG00000135956	13.3909348563577	13.1551998313854	12.9834756321987	18.4179220031334	21.2595677622151	18.5344997462754	TMEM127	2	96248516	96265994	-	6367	protein_coding	transmembrane protein 127 [Source:HGNC Symbol;Acc:HGNC:26038]	-
ENSG00000130827	5.26616570957505	5.80262264755369	5.28048250602919	8.05014688453631	7.89739980887419	8.19850817704467	PLXNA3	X	154458281	154477779	+	11710	protein_coding	plexin A3 [Source:HGNC Symbol;Acc:HGNC:9101]	-
ENSG00000177311	7.52875270189504	7.70256262287755	8.1965486115914	10.8037192903729	10.736883126957	10.4394610209172	ZBTB38	3	141324213	141449792	+	14243	protein_coding	zinc finger and BTB domain containing 38 [Source:HGNC Symbol;Acc:HGNC:26636]	ZBTB
ENSG00000126777	24.8668446813989	22.4899660363826	23.6243369129066	28.7008731199158	30.2561406902431	30.0947622138819	KTN1	14	55559072	55701526	+	17575	protein_coding	kinectin 1 [Source:HGNC Symbol;Acc:HGNC:6467]	-
ENSG00000173230	6.4130745153808	5.63018559905802	6.15651893007481	8.78940267907328	8.98622591673345	8.83711294374588	GOLGB1	3	121663199	121749767	-	11865	protein_coding	golgin B1 [Source:HGNC Symbol;Acc:HGNC:4429]	-
ENSG00000140939	4.83965137583967	5.76829253498262	5.62131364960016	10.6144636340919	10.7057744473883	10.8877151232452	NOL3	16	67170154	67175735	+	2992	protein_coding	nucleolar protein 3 [Source:HGNC Symbol;Acc:HGNC:7869]	-
ENSG00000139734	23.551782553817	23.3126163477374	23.8260845256307	17.137597897562	18.5530808519758	17.3471720585675	DIAPH3	13	59665583	60163987	-	7442	protein_coding	diaphanous related formin 3 [Source:HGNC Symbol;Acc:HGNC:15480]	-
ENSG00000075702	2.96863010445916	3.27187667762444	2.94649823586416	1.45779824770307	1.38874630922833	1.61023934328805	WDR62	19	36054881	36105106	+	9812	protein_coding	WD repeat domain 62 [Source:HGNC Symbol;Acc:HGNC:24502]	-
ENSG00000175899	0.297756973975369	0.160693709524771	0.292727834161858	1.54965806298139	1.40611203013059	1.17894541191664	A2M	12	9067664	9116229	-	6384	protein_coding	alpha-2-macroglobulin [Source:HGNC Symbol;Acc:HGNC:7]	-
ENSG00000079308	1.83029897381415	1.37139790298425	1.48542107372956	0.681178132705536	0.598954556312231	0.659896476672982	TNS1	2	217799588	218033982	-	16281	protein_coding	tensin 1 [Source:HGNC Symbol;Acc:HGNC:11973]	-
ENSG00000125733	14.6299339954562	15.7000607543351	13.6098594438447	8.9091494731118	8.25495154992432	8.97437903968308	TRIP10	19	6737925	6751526	+	3982	protein_coding	thyroid hormone receptor interactor 10 [Source:HGNC Symbol;Acc:HGNC:12304]	-
ENSG00000047346	1.3192345554469	1.23980200069665	0.983895057013463	2.53794626238836	2.71272758584951	2.77566480777522	FAM214A	15	52581317	52709817	-	9832	protein_coding	family with sequence similarity 214 member A [Source:HGNC Symbol;Acc:HGNC:25609]	-
ENSG00000166483	5.32517161659877	5.64981169969574	5.67546419779958	3.28738960340737	3.46001700966972	3.05953492435445	WEE1	11	9573681	9593457	+	9239	protein_coding	WEE1 G2 checkpoint kinase [Source:HGNC Symbol;Acc:HGNC:12761]	-
ENSG00000143321	129.178662967438	130.084623320292	130.915483233649	108.930620934154	106.828588614442	110.810540226436	HDGF	1	156742107	156766925	-	3745	protein_coding	heparin binding growth factor [Source:HGNC Symbol;Acc:HGNC:4856]	-
ENSG00000164300	1.3728776281173	1.39355196874397	1.30374273150369	2.81812944359251	3.20538111467039	2.67755376559654	SERINC5	5	80111651	80256079	-	9570	protein_coding	serine incorporator 5 [Source:HGNC Symbol;Acc:HGNC:18825]	-
ENSG00000075391	11.2276479413761	11.27617503166	11.3531880541026	8.77011273393287	8.7104903734	8.2505917992187	RASAL2	1	178094141	178484147	+	16044	protein_coding	RAS protein activator like 2 [Source:HGNC Symbol;Acc:HGNC:9874]	-
ENSG00000125037	13.0278007938384	13.0724410178493	11.7136299000776	20.3500507840912	18.8597781794366	18.9178912680412	EMC3	3	9962537	10011116	-	4270	protein_coding	ER membrane protein complex subunit 3 [Source:HGNC Symbol;Acc:HGNC:23999]	-
ENSG00000167978	46.1308391027615	45.4340418777863	43.8808423533557	37.2491143466617	37.2116294305144	38.5274318242676	SRRM2	16	2752329	2772538	+	13266	protein_coding	serine/arginine repetitive matrix 2 [Source:HGNC Symbol;Acc:HGNC:16639]	-
ENSG00000240694	22.6178386271797	23.2987258313173	23.4377577656508	31.5120711273556	30.8951433313568	29.7204406832662	PNMA2	8	26504686	26514092	-	5579	protein_coding	PNMA family member 2 [Source:HGNC Symbol;Acc:HGNC:9159]	-
ENSG00000139645	21.6470154133242	21.469759886355	21.1442972379972	15.8889538633525	15.3688671116514	16.9559006142235	ANKRD52	12	56237807	56258391	-	8820	protein_coding	ankyrin repeat domain 52 [Source:HGNC Symbol;Acc:HGNC:26614]	-
ENSG00000136048	42.546446242842	41.9673535202512	43.1296111595054	53.5759953086521	56.5615691241175	53.7972181468848	DRAM1	12	101877351	102012130	+	4180	protein_coding	DNA damage regulated autophagy modulator 1 [Source:HGNC Symbol;Acc:HGNC:25645]	-
ENSG00000141012	6.24825605256932	6.26291678088238	6.69877298517245	10.1621528809255	9.37724267811489	9.57327727635382	GALNS	16	88813734	88856970	-	8402	protein_coding	galactosamine (N-acetyl)-6-sulfatase [Source:HGNC Symbol;Acc:HGNC:4122]	-
ENSG00000072682	10.5477339486261	10.3769352126709	10.4536245992251	15.0676451637387	14.6600081036223	13.9680137969332	P4HA2	5	132191838	132295315	-	8502	protein_coding	prolyl 4-hydroxylase subunit alpha 2 [Source:HGNC Symbol;Acc:HGNC:8547]	-
ENSG00000123143	24.7496576337131	25.4167858383683	23.4605160392248	33.2985825167036	32.6124764695761	35.6120896741464	PKN1	19	14433053	14471867	+	4606	protein_coding	protein kinase N1 [Source:HGNC Symbol;Acc:HGNC:9405]	-
ENSG00000121579	39.4380761216263	38.3486522883149	40.4287393121026	31.3204007908936	31.3267156680544	30.7619964018509	NAA50	3	113716460	113746300	-	6436	protein_coding	N(alpha)-acetyltransferase 50, NatE catalytic subunit [Source:HGNC Symbol;Acc:HGNC:29533]	-
ENSG00000173281	5.85604079621837	5.58945457124089	5.51923377723131	9.79666501900871	9.76079206678683	8.80301345137434	PPP1R3B	8	9136255	9151574	-	5776	protein_coding	protein phosphatase 1 regulatory subunit 3B [Source:HGNC Symbol;Acc:HGNC:14942]	-
ENSG00000130402	133.178623948644	139.324413068632	132.605725817877	115.940332918072	111.60117733297	114.567499440009	ACTN4	19	38647649	38731583	+	6098	protein_coding	actinin alpha 4 [Source:HGNC Symbol;Acc:HGNC:166]	-
ENSG00000113070	14.0048500616421	13.7166391482831	15.753420035622	7.74611214766844	8.13134453741434	8.2429741947542	HBEGF	5	140332843	140346631	-	3018	protein_coding	heparin binding EGF like growth factor [Source:HGNC Symbol;Acc:HGNC:3059]	-
ENSG00000082996	10.4895259803194	9.94409444650988	10.5996514264568	16.0349061994895	17.4286036744024	16.4694305471239	RNF13	3	149812708	149962139	+	3635	protein_coding	ring finger protein 13 [Source:HGNC Symbol;Acc:HGNC:10057]	-
ENSG00000156261	87.167338401344	86.354525336179	89.0182472946493	72.0092942705879	68.1559592084544	69.5768370857297	CCT8	21	29055805	29073797	-	3341	protein_coding	chaperonin containing TCP1 subunit 8 [Source:HGNC Symbol;Acc:HGNC:1623]	-
ENSG00000176532	0.846239918913793	1.43099145709885	1.1924571616822	6.23134113556512	4.69198747305217	4.78294705439224	PRR15	7	29563811	29567295	+	1982	protein_coding	proline rich 15 [Source:HGNC Symbol;Acc:HGNC:22310]	-
ENSG00000145592	58.760922330314	57.3993789053154	58.3617029761887	72.9520751317179	67.7325562133408	70.581706258	RPL37	5	40825262	40835335	-	8153	protein_coding	ribosomal protein L37 [Source:HGNC Symbol;Acc:HGNC:10347]	-
ENSG00000247556	5.50126951406155	4.64743384131894	5.1524642431749	7.70195699053223	8.15339625940486	7.48938035963002	OIP5-AS1	15	41283990	41309737	+	12673	processed_transcript	OIP5 antisense RNA 1 [Source:HGNC Symbol;Acc:HGNC:43563]	-
ENSG00000118418	52.1589793966349	49.0974375986231	54.2050845019521	79.9157021900909	79.7378232716273	76.0378520407799	HMGN3	6	79201245	79234738	-	1014	protein_coding	high mobility group nucleosomal binding domain 3 [Source:HGNC Symbol;Acc:HGNC:12312]	Others
ENSG00000141068	5.90392595884179	5.82243608960814	5.24906228129668	3.62719709077834	3.425741195899	3.61855079671975	KSR1	17	27456470	27626438	+	12178	protein_coding	kinase suppressor of ras 1 [Source:HGNC Symbol;Acc:HGNC:6465]	-
ENSG00000166813	4.63945691197869	4.77838528854266	4.12147238189707	1.99080782277119	1.75622459860272	2.04492990977728	KIF7	15	89608789	89655451	-	5001	protein_coding	kinesin family member 7 [Source:HGNC Symbol;Acc:HGNC:30497]	-
ENSG00000174564	0.293896990844222	0.317221101802522	0.533414855009909	2.57351298348634	2.58528889222309	3.32221091261546	IL20RB	3	136946230	137011085	+	2473	protein_coding	interleukin 20 receptor subunit beta [Source:HGNC Symbol;Acc:HGNC:6004]	-
ENSG00000205683	1.48515167189019	1.51541908240641	1.33241117715076	0.393315785605915	0.356225835591762	0.29189532470578	DPF3	14	72619296	72894116	-	6889	protein_coding	double PHD fingers 3 [Source:HGNC Symbol;Acc:HGNC:17427]	-
ENSG00000138613	4.20278622415719	4.4045196394362	4.29187058406556	7.54686088905343	7.87560905453032	7.30977147764723	APH1B	15	63276018	63309126	+	5494	protein_coding	aph-1 homolog B, gamma-secretase subunit [Source:HGNC Symbol;Acc:HGNC:24080]	-
ENSG00000078808	51.0048512979228	51.1056942616178	48.3108542323486	62.196584342886	62.35829981775	64.1149501982503	SDF4	1	1216908	1232031	-	4709	protein_coding	stromal cell derived factor 4 [Source:HGNC Symbol;Acc:HGNC:24188]	-
ENSG00000164040	20.7631592314116	21.9413424783389	21.5293315393823	29.245262388487	28.5067765353821	30.1549306005104	PGRMC2	4	128269237	128288829	-	4626	protein_coding	progesterone receptor membrane component 2 [Source:HGNC Symbol;Acc:HGNC:16089]	-
ENSG00000097021	14.9260387870606	15.0716708628733	15.5935567777463	10.1608980741267	9.11385951790507	9.26442069497194	ACOT7	1	6264269	6394391	-	4124	protein_coding	acyl-CoA thioesterase 7 [Source:HGNC Symbol;Acc:HGNC:24157]	-
ENSG00000115738	12.4494109141343	15.2984012447067	12.8124595111471	24.1477806016778	25.7441337611082	22.5383849885568	ID2	2	8678845	8684453	+	2205	protein_coding	inhibitor of DNA binding 2 [Source:HGNC Symbol;Acc:HGNC:5361]	bHLH
ENSG00000185442	4.11778612207779	4.15950478035053	4.42591440452379	1.77253232474309	1.45606600729023	1.86288475521713	FAM174B	15	92617443	92809884	-	4657	protein_coding	family with sequence similarity 174 member B [Source:HGNC Symbol;Acc:HGNC:34339]	-
ENSG00000073712	18.1783935991677	18.0184711296136	18.3686827224537	13.5725675277314	14.0543066211186	13.0097045515786	FERMT2	14	52857268	52952435	-	8510	protein_coding	fermitin family member 2 [Source:HGNC Symbol;Acc:HGNC:15767]	-
ENSG00000138363	18.5744060817186	18.6504811745216	18.4985614601687	11.3737548249346	12.6924021280037	12.2424759129963	ATIC	2	215311817	215349773	+	3928	protein_coding	5-aminoimidazole-4-carboxamide ribonucleotide formyltransferase/IMP cyclohydrolase [Source:HGNC Symbol;Acc:HGNC:794]	-
ENSG00000104763	1.02887468669151	1.07128647938031	1.00077432642699	2.23728799535939	2.03256062008193	1.9053975342661	ASAH1	8	18055992	18084998	-	15378	protein_coding	N-acylsphingosine amidohydrolase 1 [Source:HGNC Symbol;Acc:HGNC:735]	-
ENSG00000164050	15.0900004560681	14.5019476052771	14.1122906870198	19.1634674727692	18.8173085055906	19.3085250573124	PLXNB1	3	48403854	48430051	-	9733	protein_coding	plexin B1 [Source:HGNC Symbol;Acc:HGNC:9103]	-
ENSG00000169926	2.37085683988936	2.32170980388878	2.14388051189153	4.1254027128309	3.98777517882807	4.26824152388074	KLF13	15	31326855	31435665	+	9409	protein_coding	Kruppel like factor 13 [Source:HGNC Symbol;Acc:HGNC:13672]	zf-C2H2
ENSG00000079616	12.8101464831145	13.3089746557819	13.2311192024603	8.21271344024249	8.3720354323182	7.80789821529485	KIF22	16	29790719	29805385	+	4312	protein_coding	kinesin family member 22 [Source:HGNC Symbol;Acc:HGNC:6391]	-
ENSG00000155368	51.6521821403957	50.0752235909311	53.1676048016919	69.2664143866635	67.0767098477757	68.2616205061584	DBI	2	119366921	119372560	+	2509	protein_coding	diazepam binding inhibitor, acyl-CoA binding protein [Source:HGNC Symbol;Acc:HGNC:2690]	-
ENSG00000085662	85.6496069275318	89.2482635328518	82.3858636305456	69.7273313668099	65.303431341174	66.7149437202733	AKR1B1	7	134442350	134459284	-	3660	protein_coding	aldo-keto reductase family 1 member B [Source:HGNC Symbol;Acc:HGNC:381]	-
ENSG00000180992	60.5721297372032	62.1071182767135	59.3771200100507	39.0955623830127	31.4482349462131	36.7246061294071	MRPL14	6	44113454	44127457	-	959	protein_coding	mitochondrial ribosomal protein L14 [Source:HGNC Symbol;Acc:HGNC:14279]	-
ENSG00000114686	44.4588998666781	47.1203882614022	47.1293144878939	33.7693161201076	33.6339270222719	33.1176709899559	MRPL3	3	131462212	131502983	-	2715	protein_coding	mitochondrial ribosomal protein L3 [Source:HGNC Symbol;Acc:HGNC:10379]	-
ENSG00000137207	20.9129453764157	20.7739338804272	18.8674174771891	30.0719682152975	29.592994415906	29.5264625276136	YIPF3	6	43511827	43516990	-	3053	protein_coding	Yip1 domain family member 3 [Source:HGNC Symbol;Acc:HGNC:21023]	-
ENSG00000075420	17.1432307359442	16.957596367522	17.3590006236435	22.2610572400055	21.6126416316192	20.8165529470259	FNDC3B	3	172039628	172401665	+	13270	protein_coding	fibronectin type III domain containing 3B [Source:HGNC Symbol;Acc:HGNC:24670]	-
ENSG00000108424	64.0490977669952	63.9448636142037	63.5256763152523	54.5022559193194	53.435361220648	53.8316392673504	KPNB1	17	47649476	47685505	+	7678	protein_coding	karyopherin subunit beta 1 [Source:HGNC Symbol;Acc:HGNC:6400]	-
ENSG00000163297	0.742496029422192	0.789186195596537	0.612939489593241	1.94838995536256	1.68258906341415	1.96869716562845	ANTXR2	4	79901149	80125454	-	9864	protein_coding	ANTXR cell adhesion molecule 2 [Source:HGNC Symbol;Acc:HGNC:21732]	-
ENSG00000114120	10.5740107232432	10.8334445698625	11.2381421279235	14.5226116509664	14.6017842402578	14.5291997512622	SLC25A36	3	140941830	140980961	+	10305	protein_coding	solute carrier family 25 member 36 [Source:HGNC Symbol;Acc:HGNC:25554]	-
ENSG00000162645	0.178165234681022	0.2211504026257	0.245218412871164	1.14459283413544	1.0907392272463	1.45555784308386	GBP2	1	89106132	89150456	-	6276	protein_coding	guanylate binding protein 2 [Source:HGNC Symbol;Acc:HGNC:4183]	-
ENSG00000162729	14.5378707304467	16.5530275095762	13.6561680019779	24.7481014129868	23.8437710241208	24.8033515435846	IGSF8	1	160091340	160098943	-	2592	protein_coding	immunoglobulin superfamily member 8 [Source:HGNC Symbol;Acc:HGNC:17813]	-
ENSG00000105011	23.9260135129792	23.0747108163554	24.5715600501427	14.549841547812	15.0518476174995	14.7124437775284	ASF1B	19	14119509	14136956	-	2304	protein_coding	anti-silencing function 1B histone chaperone [Source:HGNC Symbol;Acc:HGNC:20996]	-
ENSG00000103855	13.750080408928	15.2224123905724	13.9542197128773	20.5798004630217	19.8913840093617	20.4746203613898	CD276	15	73683966	73714518	+	5542	protein_coding	CD276 molecule [Source:HGNC Symbol;Acc:HGNC:19137]	-
ENSG00000196584	8.80154615519867	8.69179986282217	8.56228116584472	4.81717833539323	4.88375394368505	5.24455584534378	XRCC2	7	152644779	152676165	-	4853	protein_coding	X-ray repair cross complementing 2 [Source:HGNC Symbol;Acc:HGNC:12829]	-
ENSG00000133935	12.1881260421676	10.8864324917432	10.0200147089974	18.1404247949167	19.7443582867279	19.8348218190591	ERG28	14	75649791	75661189	-	2633	protein_coding	ergosterol biosynthesis 28 homolog [Source:HGNC Symbol;Acc:HGNC:1187]	-
ENSG00000119969	3.66918554672591	3.87117998148344	4.47922658173807	2.0615161021922	2.214607607214	2.13440176317808	HELLS	10	94501434	94613905	+	10148	protein_coding	helicase, lymphoid specific [Source:HGNC Symbol;Acc:HGNC:4861]	-
ENSG00000065882	13.6366116216031	14.3780891258298	13.2602368730702	9.63471463056694	10.2389893447649	9.66249148675581	TBC1D1	4	37891087	38139175	+	9032	protein_coding	TBC1 domain family member 1 [Source:HGNC Symbol;Acc:HGNC:11578]	-
ENSG00000188706	3.08172504974241	3.360824442102	3.48045647289971	5.85299576271381	6.71296907585276	6.64061108138885	ZDHHC9	X	129803288	129843909	-	5243	protein_coding	zinc finger DHHC-type containing 9 [Source:HGNC Symbol;Acc:HGNC:18475]	-
ENSG00000160299	5.83536372490694	5.8275052489583	5.64724004379119	3.56136076947385	3.57793107063962	3.95669226707716	PCNT	21	46324122	46445769	+	11660	protein_coding	pericentrin [Source:HGNC Symbol;Acc:HGNC:16068]	-
ENSG00000084207	147.80140358344	148.321021012222	142.831503888858	118.21091505282	109.390602500272	117.642552859346	GSTP1	11	67583595	67586656	+	1911	protein_coding	glutathione S-transferase pi 1 [Source:HGNC Symbol;Acc:HGNC:4638]	-
ENSG00000189120	1.11130510480375	1.25873452957809	0.849749498933424	3.37099405595397	3.77178862106046	3.10177539854574	SP6	17	47844908	47855874	-	4075	protein_coding	Sp6 transcription factor [Source:HGNC Symbol;Acc:HGNC:14530]	zf-C2H2
ENSG00000120837	46.1615338238026	47.0731634673282	47.0232389233883	56.6556192353476	60.8401923204069	58.3343837197702	NFYB	12	104117077	104138289	-	4956	protein_coding	nuclear transcription factor Y subunit beta [Source:HGNC Symbol;Acc:HGNC:7805]	NF-YB
ENSG00000165650	9.12094930030991	9.92419523274006	9.95703680559793	6.73429481545117	6.73838417860644	6.15758393025607	PDZD8	10	117277274	117375467	-	9881	protein_coding	PDZ domain containing 8 [Source:HGNC Symbol;Acc:HGNC:26974]	-
ENSG00000089289	17.6252111317857	16.9174016212297	17.2389635445907	27.8515432757128	27.2262596584381	29.5597741666165	IGBP1	X	70133449	70166324	+	1862	protein_coding	immunoglobulin binding protein 1 [Source:HGNC Symbol;Acc:HGNC:5461]	-
ENSG00000168389	11.8457960558588	11.6112204036808	12.3864367316038	17.5813235894729	18.3409117677203	18.2239068744163	MFSD2A	1	39955112	39969968	+	4007	protein_coding	major facilitator superfamily domain containing 2A [Source:HGNC Symbol;Acc:HGNC:25897]	-
ENSG00000085840	6.0742888725107	6.88130412301721	6.72033161051696	2.79436131288521	3.00705072991158	2.62061480097135	ORC1	1	52372829	52404459	-	3157	protein_coding	origin recognition complex subunit 1 [Source:HGNC Symbol;Acc:HGNC:8487]	-
ENSG00000112759	11.4657573913761	11.8281000633568	11.6586430502395	7.51922818523716	6.76859286347157	6.93402376516593	SLC29A1	6	44219505	44234151	+	4408	protein_coding	solute carrier family 29 member 1 (Augustine blood group) [Source:HGNC Symbol;Acc:HGNC:11003]	-
ENSG00000143365	0.0265639455066066	0.0286721005125717	0.052230556558422	0.838308393865564	0.920525733646401	0.709749841929741	RORC	1	151806071	151831872	-	6314	protein_coding	RAR related orphan receptor C [Source:HGNC Symbol;Acc:HGNC:10260]	THR-like
ENSG00000071282	1.43904040537597	1.50697796718124	1.26423118223939	0.448612825231271	0.40318287755613	0.471960622413892	LMCD1	3	8501707	8574673	+	9130	protein_coding	LIM and cysteine rich domains 1 [Source:HGNC Symbol;Acc:HGNC:6633]	-
ENSG00000024422	51.8608524316926	52.8847429164641	52.0217097778049	69.4699377756956	64.612918027035	64.9810014154762	EHD2	19	47713343	47743134	+	3923	protein_coding	EH domain containing 2 [Source:HGNC Symbol;Acc:HGNC:3243]	-
ENSG00000078053	3.32314832600657	3.37273642243074	3.23776318087529	0.961516127409208	1.30626673956262	1.46793486988406	AMPH	7	38383704	38631567	-	5636	protein_coding	amphiphysin [Source:HGNC Symbol;Acc:HGNC:471]	-
ENSG00000143228	8.93002099798923	9.94385742817304	9.71106177182563	4.91057884374097	5.24400310216287	4.66530688780647	NUF2	1	163266576	163355764	+	3362	protein_coding	NUF2, NDC80 kinetochore complex component [Source:HGNC Symbol;Acc:HGNC:14621]	-
ENSG00000181019	26.8888789969716	27.0570582469243	26.8232211517355	37.7225037294511	36.1997263389057	36.4954066691844	NQO1	16	69706996	69726951	-	3254	protein_coding	NAD(P)H quinone dehydrogenase 1 [Source:HGNC Symbol;Acc:HGNC:2874]	-
ENSG00000075711	29.5626119434393	29.4787002250672	29.8926776532344	24.240557319038	24.6497041945075	24.2744408002973	DLG1	3	197042560	197299300	-	11001	protein_coding	discs large MAGUK scaffold protein 1 [Source:HGNC Symbol;Acc:HGNC:2900]	-
ENSG00000006831	48.6415096610776	47.7484843995573	45.463550959573	57.4062264252777	58.8888685207071	58.948807782227	ADIPOR2	12	1688574	1788678	+	5878	protein_coding	adiponectin receptor 2 [Source:HGNC Symbol;Acc:HGNC:24041]	-
ENSG00000092201	27.4107574820338	25.7718199138348	25.9716412053622	20.1612914727346	20.7078627896395	19.5715753987008	SUPT16H	14	21351472	21384266	-	7151	protein_coding	SPT16 homolog, facilitates chromatin remodeling subunit [Source:HGNC Symbol;Acc:HGNC:11465]	-
ENSG00000079482	4.28285480362718	4.12378530972942	4.21051703326082	2.03044803203719	2.09665107781964	2.48005053718675	OPHN1	X	68042344	68433913	-	8224	protein_coding	oligophrenin 1 [Source:HGNC Symbol;Acc:HGNC:8148]	-
ENSG00000174938	11.8754021438578	13.7134866360403	13.1057607229391	19.0571702125823	20.3324848067665	19.4726282962397	SEZ6L2	16	29871159	29899547	-	4110	protein_coding	seizure related 6 homolog like 2 [Source:HGNC Symbol;Acc:HGNC:30844]	-
ENSG00000152137	33.7013371008278	33.8228595741391	33.7855363965713	45.3648437831648	45.6350239068138	45.0787742799139	HSPB8	12	119178642	119221131	+	2860	protein_coding	heat shock protein family B (small) member 8 [Source:HGNC Symbol;Acc:HGNC:30171]	-
ENSG00000164024	16.7575373556824	16.9588080746732	17.529189656152	11.6475047432189	11.3254204144866	10.3826292902058	METAP1	4	98995620	99062813	+	4117	protein_coding	methionyl aminopeptidase 1 [Source:HGNC Symbol;Acc:HGNC:15789]	-
ENSG00000137868	0.196296848811239	0.133402944292086	0.221571212774299	0.917742383852132	1.03294399120927	1.00113752002359	STRA6	15	74179466	74212267	-	7690	protein_coding	stimulated by retinoic acid 6 [Source:HGNC Symbol;Acc:HGNC:30650]	-
ENSG00000167671	22.2573130521516	23.9207285151764	21.4124983758545	31.2137574963663	29.6272201095923	30.7688502077844	UBXN6	19	4444999	4457822	-	5275	protein_coding	UBX domain protein 6 [Source:HGNC Symbol;Acc:HGNC:14928]	-
ENSG00000167552	2.40237148334025	2.25787413596963	2.44212840225573	6.04157088998077	5.05917522894938	6.01236353029212	TUBA1A	12	49184796	49189324	-	3421	protein_coding	tubulin alpha 1a [Source:HGNC Symbol;Acc:HGNC:20766]	-
ENSG00000092439	10.6017339297845	10.6984014226692	11.1674628464642	14.5613654129645	14.1161303766553	13.8651712040172	TRPM7	15	50552473	50686815	-	12398	protein_coding	transient receptor potential cation channel subfamily M member 7 [Source:HGNC Symbol;Acc:HGNC:17994]	-
ENSG00000163918	13.188899968146	11.9603127267277	13.6447057155905	7.29578182153149	7.19710312931186	7.07383462615383	RFC4	3	186789880	186807058	-	2997	protein_coding	replication factor C subunit 4 [Source:HGNC Symbol;Acc:HGNC:9972]	-
ENSG00000108298	405.104644067838	394.145743252625	402.226290126252	466.567018698988	457.634155712758	461.649493313189	RPL19	17	39200283	39204732	+	1761	protein_coding	ribosomal protein L19 [Source:HGNC Symbol;Acc:HGNC:10312]	-
ENSG00000158092	8.70050586876434	9.11573802023796	8.19961345877342	13.4918841935171	14.3645868609837	14.9838063469276	NCK1	3	136862208	136949823	+	3727	protein_coding	NCK adaptor protein 1 [Source:HGNC Symbol;Acc:HGNC:7664]	-
ENSG00000097046	7.92177630700701	8.58439088876461	9.070520659849	4.35793098424744	4.48446965955741	4.24802596545408	CDC7	1	91500893	91525764	+	3557	protein_coding	cell division cycle 7 [Source:HGNC Symbol;Acc:HGNC:1745]	-
ENSG00000117305	5.03944995190551	5.56737395170197	5.27490773010672	9.2993509633517	8.46913321516159	8.68197340086297	HMGCL	1	23801885	23838620	-	5658	protein_coding	3-hydroxy-3-methylglutaryl-CoA lyase [Source:HGNC Symbol;Acc:HGNC:5005]	-
ENSG00000147535	12.1575230554537	11.6806679874276	12.0191780227758	17.266319041602	18.0735820077344	18.2920677078703	PLPP5	8	38263130	38269243	-	4102	protein_coding	phospholipid phosphatase 5 [Source:HGNC Symbol;Acc:HGNC:25026]	-
ENSG00000105612	13.3159458416964	13.4886330637402	13.1830668093316	24.1870160126831	22.2475241797419	20.4657983018035	DNASE2	19	12875211	12881468	-	2389	protein_coding	deoxyribonuclease 2, lysosomal [Source:HGNC Symbol;Acc:HGNC:2960]	-
ENSG00000164934	8.87943843779581	9.03308620177165	9.27318830558626	5.79507218983641	6.30425424871611	6.33304560553071	DCAF13	8	103414714	103443453	+	9199	protein_coding	DDB1 and CUL4 associated factor 13 [Source:HGNC Symbol;Acc:HGNC:24535]	-
ENSG00000109436	10.2077709098146	9.86546782407769	9.75087844920034	14.4739487539457	14.1999915960177	14.9401242267946	TBC1D9	4	140620765	140756120	-	5603	protein_coding	TBC1 domain family member 9 [Source:HGNC Symbol;Acc:HGNC:21710]	-
ENSG00000178209	62.4661426758226	64.2839372161426	61.6957543890252	71.0011751755916	73.116670551021	74.8438716047538	PLEC	8	143915147	143976734	-	16991	protein_coding	plectin [Source:HGNC Symbol;Acc:HGNC:9069]	-
ENSG00000105323	37.0585485309915	39.3170790442141	36.651037544485	30.4615064918831	28.8996214512687	28.3622630983207	HNRNPUL1	19	41262496	41307598	+	6543	protein_coding	heterogeneous nuclear ribonucleoprotein U like 1 [Source:HGNC Symbol;Acc:HGNC:17011]	-
ENSG00000013297	2.14225076150465	2.55480810437189	2.70990563934518	0.455880730265317	0.571044965207906	0.661975779755161	CLDN11	3	170418865	170454733	+	3732	protein_coding	claudin 11 [Source:HGNC Symbol;Acc:HGNC:8514]	-
ENSG00000123975	112.454931554162	106.908487168628	113.066147012657	72.1615318419319	75.5364696169748	69.8250214152459	CKS2	9	89311198	89316703	+	613	protein_coding	CDC28 protein kinase regulatory subunit 2 [Source:HGNC Symbol;Acc:HGNC:2000]	-
ENSG00000062485	27.1506952903453	27.7218486407158	27.1299750022704	20.2267106887581	21.7788515432043	20.6049465961444	CS	12	56271699	56300392	-	6402	protein_coding	citrate synthase [Source:HGNC Symbol;Acc:HGNC:2422]	-
ENSG00000073150	4.12733378376053	4.78559725860186	4.18165491349295	9.08018790447648	8.88963815071968	8.4642734604167	PANX2	22	50170731	50180294	+	3102	protein_coding	pannexin 2 [Source:HGNC Symbol;Acc:HGNC:8600]	-
ENSG00000276600	4.36830607302131	5.51718317674618	5.23395237260656	9.86392107119073	9.11057976356953	9.96003367121075	RAB7B	1	205976740	206003461	-	3686	protein_coding	RAB7B, member RAS oncogene family [Source:HGNC Symbol;Acc:HGNC:30513]	-
ENSG00000189159	20.1099390127378	21.5114603679429	19.5609859863064	13.0492335258149	13.3926877349096	13.5807982405371	JPT1	17	75135248	75168281	-	3414	protein_coding	Jupiter microtubule associated homolog 1 [Source:HGNC Symbol;Acc:HGNC:14569]	-
ENSG00000100342	22.4967555869147	22.9274087529447	23.6943224706206	31.9630386405023	32.5928018706837	31.1021916052931	APOL1	22	36253010	36267530	+	3519	protein_coding	apolipoprotein L1 [Source:HGNC Symbol;Acc:HGNC:618]	-
ENSG00000111665	5.01423723261147	4.99585357354943	5.35735708162456	2.32968072697017	2.39904454128803	2.85589748362878	CDCA3	12	6844793	6852066	-	5653	protein_coding	cell division cycle associated 3 [Source:HGNC Symbol;Acc:HGNC:14624]	-
ENSG00000079459	44.8706163848764	46.1231395054619	44.9368903360664	57.4528904638944	56.0885071143055	54.6369995837865	FDFT1	8	11795573	11839309	+	5202	protein_coding	farnesyl-diphosphate farnesyltransferase 1 [Source:HGNC Symbol;Acc:HGNC:3629]	-
ENSG00000168056	26.3525586153291	27.2660984394078	26.6280030017831	22.0710178008604	21.4346883216891	21.1670199147171	LTBP3	11	65538805	65558930	-	10298	protein_coding	latent transforming growth factor beta binding protein 3 [Source:HGNC Symbol;Acc:HGNC:6716]	-
ENSG00000108518	326.333110697739	323.592479834022	317.667874728889	277.833697972987	245.319474875429	247.913907989568	PFN1	17	4945652	4949061	-	1987	protein_coding	profilin 1 [Source:HGNC Symbol;Acc:HGNC:8881]	-
ENSG00000198176	52.8146906634656	52.9734518772043	53.0980315010734	42.7665383775784	40.6710682828875	40.6673198896111	TFDP1	13	113584721	113641470	+	3741	protein_coding	transcription factor Dp-1 [Source:HGNC Symbol;Acc:HGNC:11749]	E2F
ENSG00000073756	0.286491320432421	0.286321950142939	0.239926168296551	1.27963080163126	1.37273853780236	1.54837241357554	PTGS2	1	186671791	186680427	-	5269	protein_coding	prostaglandin-endoperoxide synthase 2 [Source:HGNC Symbol;Acc:HGNC:9605]	-
ENSG00000121210	6.46272442125865	6.28654976775784	6.44814121128336	3.71591483611712	3.86894068460158	3.56780476898194	TMEM131L	4	153466346	153636711	+	6393	protein_coding	transmembrane 131 like [Source:HGNC Symbol;Acc:HGNC:29146]	-
ENSG00000284968	6.64671455340494	6.14008784379003	5.84764683831627	11.4732425129727	11.5280246781772	11.7942414733658	AC093827.4	4	86924630	86936202	-	2801	antisense	Novel transcript, antisense to AFF1	-
ENSG00000065618	0.158245826897551	0.315988243114727	0.202244954402698	1.13255471920554	1.14244258150206	1.13833393257748	COL17A1	10	104031286	104085957	-	7066	protein_coding	collagen type XVII alpha 1 chain [Source:HGNC Symbol;Acc:HGNC:2194]	-
ENSG00000105290	10.1387226959097	11.8016488407194	11.110055593873	18.2351183716313	16.7279142647838	17.5848706786027	APLP1	19	35867899	35879791	+	3656	protein_coding	amyloid beta precursor like protein 1 [Source:HGNC Symbol;Acc:HGNC:597]	-
ENSG00000205403	2.8326846992405	2.57472913971737	2.76229110621948	5.33831919201988	5.32536567945718	5.75122662708444	CFI	4	109740694	109802179	-	4875	protein_coding	complement factor I [Source:HGNC Symbol;Acc:HGNC:5394]	-
ENSG00000091651	7.21396782489092	7.53439898958546	7.35999128109378	3.83136831577098	4.07652783365617	3.94666710872157	ORC6	16	46689643	46698394	+	4309	protein_coding	origin recognition complex subunit 6 [Source:HGNC Symbol;Acc:HGNC:17151]	-
ENSG00000166548	2.11342389792539	2.50842151418796	2.09306178016451	4.46513134099948	4.50411453809099	4.13529408851376	TK2	16	66508003	66552544	-	7169	protein_coding	thymidine kinase 2, mitochondrial [Source:HGNC Symbol;Acc:HGNC:11831]	-
ENSG00000092853	8.01788994620107	8.02967182271866	8.12625476769239	4.94926265613818	4.14142635441888	4.79928101559231	CLSPN	1	35720218	35769967	-	5411	protein_coding	claspin [Source:HGNC Symbol;Acc:HGNC:19715]	-
ENSG00000142687	7.3797265102432	6.90626503912792	7.04388008259057	10.0386029937617	9.99987240860926	10.0777537510672	KIAA0319L	1	35433490	35557950	-	9629	protein_coding	KIAA0319 like [Source:HGNC Symbol;Acc:HGNC:30071]	-
ENSG00000104142	5.31604754199019	5.90187819906196	5.64707472584624	9.97560763525932	9.50597099809844	9.89009084185153	VPS18	15	40894430	40903975	+	4049	protein_coding	VPS18, CORVET/HOPS core subunit [Source:HGNC Symbol;Acc:HGNC:15972]	-
ENSG00000156639	33.9937678586938	35.1365840927889	34.7814526311787	45.0738580369812	43.4906898819995	46.1363414741739	ZFAND3	6	37819499	38154624	+	4036	protein_coding	zinc finger AN1-type containing 3 [Source:HGNC Symbol;Acc:HGNC:18019]	-
ENSG00000169180	28.3220989456413	28.6223372717387	27.3147131507378	22.2975398462709	21.7094814348164	20.2001551288037	XPO6	16	28097979	28211920	-	7065	protein_coding	exportin 6 [Source:HGNC Symbol;Acc:HGNC:19733]	-
ENSG00000172687	3.77971271952031	3.72425009606206	3.58919556969776	1.42000783336477	1.42224827279252	1.17702104519371	ZNF738	19	21358930	21379302	+	3905	protein_coding	zinc finger protein 738 [Source:HGNC Symbol;Acc:HGNC:32469]	-
ENSG00000139112	11.8220089465173	12.0660890874466	11.9451768595844	17.6886285373419	17.76503023343	17.505973571171	GABARAPL1	12	10212458	10223130	+	4086	protein_coding	GABA type A receptor associated protein like 1 [Source:HGNC Symbol;Acc:HGNC:4068]	-
ENSG00000168477	16.2534200278731	16.4774411048762	16.2621999754352	19.812072645862	20.0247100145317	21.7115770122779	TNXB	6	32041153	32115334	-	15909	protein_coding	tenascin XB [Source:HGNC Symbol;Acc:HGNC:11976]	-
ENSG00000183283	29.5784009682929	28.6300187476479	29.730982834311	36.7785683546682	37.1072973400559	37.2028169396212	DAZAP2	12	51238292	51271362	+	5731	protein_coding	DAZ associated protein 2 [Source:HGNC Symbol;Acc:HGNC:2684]	-
ENSG00000157064	4.76761216229096	4.57326605962099	4.77914087812173	2.53282625406863	2.74003046073038	2.36548991370729	NMNAT2	1	183248237	183418602	-	7165	protein_coding	nicotinamide nucleotide adenylyltransferase 2 [Source:HGNC Symbol;Acc:HGNC:16789]	-
ENSG00000086758	25.9178812100048	23.752681842644	23.5193865609431	18.4035221200133	18.9058118946773	20.0888346244696	HUWE1	X	53532096	53686729	-	17380	protein_coding	HECT, UBA and WWE domain containing 1, E3 ubiquitin protein ligase [Source:HGNC Symbol;Acc:HGNC:30892]	-
ENSG00000118689	4.5835931429813	5.25216732943254	4.65566986374518	7.72868367859951	8.28055877537587	7.41885503810545	FOXO3	6	108559835	108684774	+	7721	protein_coding	forkhead box O3 [Source:HGNC Symbol;Acc:HGNC:3821]	Fork
ENSG00000159023	2.27905888430787	2.09169376526801	2.1058565525281	3.277815310848	3.26889182104309	3.33920776326802	EPB41	1	28887091	29120046	+	19993	protein_coding	erythrocyte membrane protein band 4.1 [Source:HGNC Symbol;Acc:HGNC:3377]	-
ENSG00000140678	1.16969481130193	1.21134017785155	1.1343988592037	2.63666990263588	2.64746937117234	2.76952061931927	ITGAX	16	31355134	31382997	+	7074	protein_coding	integrin subunit alpha X [Source:HGNC Symbol;Acc:HGNC:6152]	-
ENSG00000174227	6.45035989519331	6.12591160336037	6.48266939469468	8.86054910800554	8.92087116493425	9.00691182419718	PIGG	4	499210	540196	+	10895	protein_coding	phosphatidylinositol glycan anchor biosynthesis class G [Source:HGNC Symbol;Acc:HGNC:25985]	-
ENSG00000134851	19.181013740795	19.975165300593	18.9740724238282	25.1783060340179	26.0886676547033	24.5552882956717	TMEM165	4	55395957	55453397	+	7045	protein_coding	transmembrane protein 165 [Source:HGNC Symbol;Acc:HGNC:30760]	-
ENSG00000084234	89.9191655455962	87.4492150213241	89.2179229757256	103.963177350567	103.338374822384	101.080309682519	APLP2	11	130068147	130144811	+	7463	protein_coding	amyloid beta precursor like protein 2 [Source:HGNC Symbol;Acc:HGNC:598]	-
ENSG00000069329	14.8602326531588	14.6383489936124	14.7730101789691	18.3283028430438	19.3282156829286	19.639089839706	VPS35	16	46656132	46689518	-	9733	protein_coding	VPS35, retromer complex component [Source:HGNC Symbol;Acc:HGNC:13487]	-
ENSG00000010704	5.34945904829907	5.13598915673248	5.04603011662983	9.33811538965239	8.21616843109098	8.36237156806972	HFE	6	26087281	26098343	+	5675	protein_coding	homeostatic iron regulator [Source:HGNC Symbol;Acc:HGNC:4886]	-
ENSG00000177119	40.5580922089511	39.5926159548411	39.3925035158164	47.3112855792577	48.2918766938605	47.4626679350609	ANO6	12	45215987	45440404	+	8235	protein_coding	anoctamin 6 [Source:HGNC Symbol;Acc:HGNC:25240]	-
ENSG00000168264	5.47957664006453	6.2848952989767	5.65463218943691	9.76405682626399	9.69246738383327	9.72960876689547	IRF2BP2	1	234604269	234609525	-	4724	protein_coding	interferon regulatory factor 2 binding protein 2 [Source:HGNC Symbol;Acc:HGNC:21729]	-
ENSG00000113916	6.95793149631299	6.82923272996777	7.20140746428326	10.367725178618	10.788709042299	10.8753037891233	BCL6	3	187721377	187745727	-	5938	protein_coding	B cell CLL/lymphoma 6 [Source:HGNC Symbol;Acc:HGNC:1001]	ZBTB
ENSG00000187837	14.1076894145647	13.0653968465506	12.4139775300966	32.9786865973033	29.4734241657547	28.995143434579	HIST1H1C	6	26055787	26056428	-	642	protein_coding	histone cluster 1 H1 family member c [Source:HGNC Symbol;Acc:HGNC:4716]	-
ENSG00000168924	8.8944944204621	9.16533495426106	9.16737530669561	6.29050543667447	6.13920277667175	6.10757644166794	LETM1	4	1811479	1856247	-	8184	protein_coding	leucine zipper and EF-hand containing transmembrane protein 1 [Source:HGNC Symbol;Acc:HGNC:6556]	-
ENSG00000167670	10.4169594707994	10.6400726617333	10.777998288541	6.27343539780888	6.75994357088087	6.14760090567996	CHAF1A	19	4402662	4445018	+	4299	protein_coding	chromatin assembly factor 1 subunit A [Source:HGNC Symbol;Acc:HGNC:1910]	-
ENSG00000128918	110.234314651981	109.408071046619	109.972535319135	96.3609830293818	97.7613181296432	95.9354827937079	ALDH1A2	15	57953424	58497866	-	8622	protein_coding	aldehyde dehydrogenase 1 family member A2 [Source:HGNC Symbol;Acc:HGNC:15472]	-
ENSG00000063322	14.1264914923011	14.492292643903	14.5471747119307	21.4588732654142	20.005484528191	21.4532418640202	MED29	19	39391303	39400637	+	3835	protein_coding	mediator complex subunit 29 [Source:HGNC Symbol;Acc:HGNC:23074]	-
ENSG00000134375	26.832140786774	26.6769478142418	25.5810041403192	19.0132702709636	17.7765028286344	18.7749598788097	TIMM17A	1	201955491	201970661	+	3513	protein_coding	translocase of inner mitochondrial membrane 17A [Source:HGNC Symbol;Acc:HGNC:17315]	-
ENSG00000148218	10.5802689858035	11.1414001756283	11.3501726670367	16.0725124035057	15.5909558658077	17.4101029601569	ALAD	9	113386317	113401333	-	4983	protein_coding	aminolevulinate dehydratase [Source:HGNC Symbol;Acc:HGNC:395]	-
ENSG00000188112	13.8138745385928	12.91979411109	13.3639740471652	8.33182135590175	8.54846100148333	9.84387345129011	C6orf132	6	42101118	42142619	-	6852	protein_coding	chromosome 6 open reading frame 132 [Source:HGNC Symbol;Acc:HGNC:21288]	-
ENSG00000196591	8.55565105886504	8.56721720429574	9.16125178191526	6.59432038198038	6.44505084556952	6.50302985543665	HDAC2	6	113933028	114011308	-	15461	protein_coding	histone deacetylase 2 [Source:HGNC Symbol;Acc:HGNC:4853]	-
ENSG00000072210	19.6375890441548	18.0185183523275	20.4806066870157	25.7340683190128	26.2040552776102	26.04397173648	ALDH3A2	17	19648136	19677598	+	6457	protein_coding	aldehyde dehydrogenase 3 family member A2 [Source:HGNC Symbol;Acc:HGNC:403]	-
ENSG00000033867	6.21525789697016	6.20647013891353	6.00167985328914	3.6958450550683	4.21086276965081	3.78800097891433	SLC4A7	3	27372721	27484420	-	9616	protein_coding	solute carrier family 4 member 7 [Source:HGNC Symbol;Acc:HGNC:11033]	-
ENSG00000167258	9.48947681780453	9.16540480478543	9.39804894824982	6.85233268019456	7.10364768787629	6.43668121887958	CDK12	17	39461511	39564907	+	12773	protein_coding	cyclin dependent kinase 12 [Source:HGNC Symbol;Acc:HGNC:24224]	-
ENSG00000165704	25.5098606689608	25.1190669996288	24.1651874132237	13.5803550874055	14.0374002273667	15.4954204548096	HPRT1	X	134460153	134520513	+	1624	protein_coding	hypoxanthine phosphoribosyltransferase 1 [Source:HGNC Symbol;Acc:HGNC:5157]	-
ENSG00000188229	135.06967232535	135.212156903532	134.012070066598	109.697875391018	109.519838656936	111.967332926424	TUBB4B	9	137241213	137243707	+	2111	protein_coding	tubulin beta 4B class IVb [Source:HGNC Symbol;Acc:HGNC:20771]	-
ENSG00000140350	16.296691829765	17.8219959258505	17.2964515901566	12.6125927736477	11.8990180280404	12.8401817139079	ANP32A	15	68778535	68820897	-	7544	protein_coding	acidic nuclear phosphoprotein 32 family member A [Source:HGNC Symbol;Acc:HGNC:13233]	-
ENSG00000186847	1.83828092863562	2.38100362958848	2.53012509729191	0.138125487956075	0.0849364238235186	0.0503755719145267	KRT14	17	41582279	41586921	-	2281	protein_coding	keratin 14 [Source:HGNC Symbol;Acc:HGNC:6416]	-
ENSG00000112983	15.3140680869722	15.6558404172248	15.6404670945762	11.0446873109379	10.5311401348245	11.7581203443376	BRD8	5	138139766	138178986	-	7046	protein_coding	bromodomain containing 8 [Source:HGNC Symbol;Acc:HGNC:19874]	-
ENSG00000164466	14.1247336872526	14.209656225597	13.5812943854459	10.2524865623418	10.2260186347506	9.79559715282044	SFXN1	5	175477062	175529742	+	7572	protein_coding	sideroflexin 1 [Source:HGNC Symbol;Acc:HGNC:16085]	-
ENSG00000105856	6.82237352357914	5.71051389410922	6.31769605574476	9.84234684690869	9.74140048634363	10.2766483982107	HBP1	7	107168961	107202529	+	6351	protein_coding	HMG-box transcription factor 1 [Source:HGNC Symbol;Acc:HGNC:23200]	HMG
ENSG00000164587	145.839506138708	144.123165066733	143.77510118185	167.350457398414	162.59618869286	168.31496165172	RPS14	5	150442635	150449756	-	5099	protein_coding	ribosomal protein S14 [Source:HGNC Symbol;Acc:HGNC:10387]	-
ENSG00000103066	5.00969987839647	4.83951314694021	5.57765948147304	9.1893736091444	9.64938534113981	8.45583428044717	PLA2G15	16	68245304	68261062	+	4464	protein_coding	phospholipase A2 group XV [Source:HGNC Symbol;Acc:HGNC:17163]	-
ENSG00000071127	68.4442133205969	69.4505799952511	67.7657049137666	58.8023302556563	58.4165528644196	58.9507821235423	WDR1	4	10074339	10116949	-	7827	protein_coding	WD repeat domain 1 [Source:HGNC Symbol;Acc:HGNC:12754]	-
ENSG00000206337	10.6542810339251	8.90370751440863	9.98389252404023	15.9439773737463	16.0112286565588	17.0638982359014	HCP5	6	31400702	31477506	+	3138	sense_overlapping	HLA complex P5 [Source:HGNC Symbol;Acc:HGNC:21659]	-
ENSG00000197712	8.21808816676652	8.54818267426953	8.74503503507679	13.207989613073	12.8205408410989	12.7149867112425	FAM114A1	4	38867677	38945739	+	4871	protein_coding	family with sequence similarity 114 member A1 [Source:HGNC Symbol;Acc:HGNC:25087]	-
ENSG00000102158	36.3944083267777	32.8286901668188	34.6266137933138	45.2702337898451	44.9881613564567	43.8049219502047	MAGT1	X	77826364	77895593	-	4862	protein_coding	magnesium transporter 1 [Source:HGNC Symbol;Acc:HGNC:28880]	-
ENSG00000154473	12.6366118320589	13.2541356034585	12.9794401376578	9.34564040993329	9.64809552608003	9.240988986864	BUB3	10	123154277	123170467	+	8300	protein_coding	BUB3, mitotic checkpoint protein [Source:HGNC Symbol;Acc:HGNC:1151]	-
ENSG00000104774	15.2618912715186	15.8218099785793	15.2495827923901	21.797708168727	20.4050670323145	21.2536731410147	MAN2B1	19	12646511	12666742	-	5374	protein_coding	mannosidase alpha class 2B member 1 [Source:HGNC Symbol;Acc:HGNC:6826]	-
ENSG00000185499	2.666812888415	2.43069550568241	2.29550546320563	5.20988140050223	4.96979815809094	5.03036449531436	MUC1	1	155185824	155192916	-	4717	protein_coding	mucin 1, cell surface associated [Source:HGNC Symbol;Acc:HGNC:7508]	-
ENSG00000160049	12.3180515989124	11.8284639153336	11.9439945984122	8.38331602846569	8.28948884175118	8.36379032570992	DFFA	1	10456522	10472526	-	6622	protein_coding	DNA fragmentation factor subunit alpha [Source:HGNC Symbol;Acc:HGNC:2772]	-
ENSG00000184787	20.3337127067521	19.7665698962297	20.1390671412073	15.3779323541997	15.4631848704935	15.288747426219	UBE2G2	21	44768580	44802019	-	7388	protein_coding	ubiquitin conjugating enzyme E2 G2 [Source:HGNC Symbol;Acc:HGNC:12483]	-
ENSG00000186815	3.14515937965928	3.2288284872895	3.02276566553507	5.2342248526618	5.44579236547908	4.93040232431482	TPCN1	12	113221050	113298585	+	8728	protein_coding	two pore segment channel 1 [Source:HGNC Symbol;Acc:HGNC:18182]	-
ENSG00000183087	72.4033255911609	76.2101981017274	71.1987304743822	90.8471940420509	85.5905351660511	89.4420124601466	GAS6	13	113820549	113864067	-	6006	protein_coding	growth arrest specific 6 [Source:HGNC Symbol;Acc:HGNC:4168]	-
ENSG00000008083	8.01212170476871	7.14310765071216	7.48387027531141	3.49896776396635	4.40196137012983	4.58480516856002	JARID2	6	15246296	15522040	+	6015	protein_coding	jumonji and AT-rich interaction domain containing 2 [Source:HGNC Symbol;Acc:HGNC:6196]	ARID
ENSG00000163808	6.13562637140675	6.34852206280833	6.7495945580987	3.36227493373101	3.78804128980436	3.34827410571494	KIF15	3	44761717	44873376	+	5285	protein_coding	kinesin family member 15 [Source:HGNC Symbol;Acc:HGNC:17273]	-
ENSG00000131467	31.3724286895647	31.917839427027	30.8318773155261	24.6694319915407	24.2551026529955	23.2289027053227	PSME3	17	42824385	42843758	+	5152	protein_coding	proteasome activator subunit 3 [Source:HGNC Symbol;Acc:HGNC:9570]	-
ENSG00000169814	2.37418598620554	2.50060647933809	2.20232288189815	4.5101661471104	4.93196531408018	4.47624479360883	BTD	3	15601341	15647640	+	5840	protein_coding	biotinidase [Source:HGNC Symbol;Acc:HGNC:1122]	-
ENSG00000162493	44.2349336756513	47.2408447919043	45.563592074438	57.5223836787754	59.4059294261604	57.0968717850605	PDPN	1	13583465	13617957	+	3707	protein_coding	podoplanin [Source:HGNC Symbol;Acc:HGNC:29602]	-
ENSG00000086289	15.9291663842913	16.835134830827	16.52373109105	24.6198940190724	24.0371067972976	24.2331125839279	EPDR1	7	37683843	37951941	+	2864	protein_coding	ependymin related 1 [Source:HGNC Symbol;Acc:HGNC:17572]	-
ENSG00000143398	37.3411257762971	37.4464104472655	35.917241716808	28.8308551579193	29.1774923129578	29.3378756264771	PIP5K1A	1	151197949	151249536	+	5405	protein_coding	phosphatidylinositol-4-phosphate 5-kinase type 1 alpha [Source:HGNC Symbol;Acc:HGNC:8994]	-
ENSG00000109674	7.27430770446715	6.99506876470402	7.48579727646053	3.53502288020386	3.1427912036463	3.45613196309434	NEIL3	4	177309836	177362943	+	2959	protein_coding	nei like DNA glycosylase 3 [Source:HGNC Symbol;Acc:HGNC:24573]	-
ENSG00000125872	50.2177377617175	53.6650976314374	52.2280084109128	64.9556657152427	70.1695702722547	68.8501018176962	LRRN4	20	6040778	6054049	-	2692	protein_coding	leucine rich repeat neuronal 4 [Source:HGNC Symbol;Acc:HGNC:16208]	-
ENSG00000065911	18.7929787068655	18.4009534096524	19.3220312387443	12.8225322334931	13.910557282394	13.0125326005493	MTHFD2	2	74198562	74217565	+	4870	protein_coding	methylenetetrahydrofolate dehydrogenase (NADP+ dependent) 2, methenyltetrahydrofolate cyclohydrolase [Source:HGNC Symbol;Acc:HGNC:7434]	-
ENSG00000125835	47.5963823939595	50.3348969875792	46.2333743046579	30.9147538722121	30.0665857410434	32.3680787428269	SNRPB	20	2461634	2470853	-	1278	protein_coding	small nuclear ribonucleoprotein polypeptides B and B1 [Source:HGNC Symbol;Acc:HGNC:11153]	-
ENSG00000185760	1.61003945048259	1.57041046232349	1.53928118959255	0.482793284164144	0.520393612823787	0.569220671418604	KCNQ5	6	72621792	73198851	+	7570	protein_coding	potassium voltage-gated channel subfamily Q member 5 [Source:HGNC Symbol;Acc:HGNC:6299]	-
ENSG00000112234	4.0441334722594	3.81479912394585	3.66426371233196	6.07221772366595	6.31077454565482	6.12410830557829	FBXL4	6	98868538	98948006	-	8115	protein_coding	F-box and leucine rich repeat protein 4 [Source:HGNC Symbol;Acc:HGNC:13601]	-
ENSG00000072415	16.2167818403759	16.0681297822062	15.9680255564277	12.1802256037286	12.1803054459051	12.4132859227645	MPP5	14	67241109	67335819	+	8743	protein_coding	membrane palmitoylated protein 5 [Source:HGNC Symbol;Acc:HGNC:18669]	-
ENSG00000092841	74.9163280474244	67.6117783014576	69.4174844960436	91.4226322278998	85.1491918073166	89.6017804851607	MYL6	12	56158161	56163496	+	4609	protein_coding	myosin light chain 6 [Source:HGNC Symbol;Acc:HGNC:7587]	-
ENSG00000123094	8.71754846617282	9.04504982678144	9.18350381768983	12.6951989860267	13.2397888192737	12.1482255370891	RASSF8	12	25959029	26079892	+	7619	protein_coding	Ras association domain family member 8 [Source:HGNC Symbol;Acc:HGNC:13232]	-
ENSG00000159461	18.6619759874371	19.3779612848595	19.5208908259435	24.6886044109321	25.4259893987992	25.5636430161414	AMFR	16	56361452	56425538	-	5758	protein_coding	autocrine motility factor receptor [Source:HGNC Symbol;Acc:HGNC:463]	-
ENSG00000179409	12.103246748464	12.5076500331862	11.5356450203043	7.95467351097856	8.29848995803214	7.91219702602435	GEMIN4	17	744414	753999	-	5751	protein_coding	gem nuclear organelle associated protein 4 [Source:HGNC Symbol;Acc:HGNC:15717]	-
ENSG00000113621	9.79058064439849	10.9343465068126	9.79224889506375	15.522823047372	14.878543783816	14.7098009511799	TXNDC15	5	134873803	134901525	+	5265	protein_coding	thioredoxin domain containing 15 [Source:HGNC Symbol;Acc:HGNC:20652]	-
ENSG00000126709	20.2303843366811	22.1847145889665	21.4137029662868	41.741458587268	37.030840631891	37.6601660679186	IFI6	1	27666061	27672218	-	865	protein_coding	interferon alpha inducible protein 6 [Source:HGNC Symbol;Acc:HGNC:4054]	-
ENSG00000124571	12.6616901831502	11.8183715700585	12.2285449400048	8.31840572122234	9.01785885403741	8.8923908888377	XPO5	6	43522330	43576075	-	8522	protein_coding	exportin 5 [Source:HGNC Symbol;Acc:HGNC:17675]	-
ENSG00000030066	18.4035671134468	18.4919802879509	18.8105422032899	14.0926587811879	14.782011276487	13.505822408271	NUP160	11	47778087	47848555	-	8576	protein_coding	nucleoporin 160 [Source:HGNC Symbol;Acc:HGNC:18017]	-
ENSG00000106344	3.28768422096496	3.79201932241835	3.74832976497843	2.17244596245066	2.32823375200864	2.23063515047314	RBM28	7	128297685	128343908	-	15866	protein_coding	RNA binding motif protein 28 [Source:HGNC Symbol;Acc:HGNC:21863]	-
ENSG00000138074	7.58940041727621	8.47158108900162	7.2357116117579	4.72090545742702	4.43512268732647	4.37612844829773	SLC5A6	2	27199587	27212958	-	5606	protein_coding	solute carrier family 5 member 6 [Source:HGNC Symbol;Acc:HGNC:11041]	-
ENSG00000197102	23.6592089649435	22.4894489305692	21.5235223187327	18.2718791249601	18.5931221904441	19.2695994664843	DYNC1H1	14	101964510	102056443	+	36852	protein_coding	dynein cytoplasmic 1 heavy chain 1 [Source:HGNC Symbol;Acc:HGNC:2961]	-
ENSG00000135503	4.81459451933625	4.63459729537768	3.96049592809166	7.23152715051524	8.14910999463141	8.05760371445996	ACVR1B	12	51951667	51997078	+	5690	protein_coding	activin A receptor type 1B [Source:HGNC Symbol;Acc:HGNC:172]	-
ENSG00000112312	24.7025953971477	25.7368926526676	27.0824014279785	16.2113020697669	16.8231406661595	17.5655000827011	GMNN	6	24774931	24786099	+	2476	protein_coding	geminin, DNA replication inhibitor [Source:HGNC Symbol;Acc:HGNC:17493]	-
ENSG00000177628	7.77014338704842	8.25445775544156	7.89504188018893	13.0585835498368	12.763754345448	12.7569093236018	GBA	1	155234452	155244699	-	3648	protein_coding	glucosylceramidase beta [Source:HGNC Symbol;Acc:HGNC:4177]	-
ENSG00000095319	12.0076543788455	11.084427483063	12.0099079888706	8.20475705049409	8.03133867020876	8.46688317692993	NUP188	9	128947699	129007096	+	8041	protein_coding	nucleoporin 188 [Source:HGNC Symbol;Acc:HGNC:17859]	-
ENSG00000103034	0.73022075059666	0.706852825331215	0.507079097746778	1.66562414630644	1.89448930983135	1.60204710249106	NDRG4	16	58462846	58513628	+	9647	protein_coding	NDRG family member 4 [Source:HGNC Symbol;Acc:HGNC:14466]	-
ENSG00000164484	1.53048494508848	1.56344941497931	1.59419653119217	3.80931504996959	3.26214733853936	3.22045769600295	TMEM200A	6	130365734	130443063	+	6137	protein_coding	transmembrane protein 200A [Source:HGNC Symbol;Acc:HGNC:21075]	-
ENSG00000106733	5.43893977793846	5.73006303126784	5.9016925250366	10.3037825838848	9.95851916463146	9.35010367772255	NMRK1	9	75060573	75088217	-	3865	protein_coding	nicotinamide riboside kinase 1 [Source:HGNC Symbol;Acc:HGNC:26057]	-
ENSG00000099968	6.11473688837824	5.45800488762767	6.0688471038231	9.03003219406247	8.57189430296922	9.21562967573849	BCL2L13	22	17628855	17730855	+	7662	protein_coding	BCL2 like 13 [Source:HGNC Symbol;Acc:HGNC:17164]	-
ENSG00000213186	4.33617710008542	4.29667132343172	4.78707052056082	2.23529364042615	2.57827313332545	2.55672840673633	TRIM59	3	160432445	160485773	-	7865	protein_coding	tripartite motif containing 59 [Source:HGNC Symbol;Acc:HGNC:30834]	-
ENSG00000164938	2.30488559732905	2.75359592687467	2.71140020997079	5.31768040927837	4.84691288747098	4.94973276018414	TP53INP1	8	94925972	94949411	-	5676	protein_coding	tumor protein p53 inducible nuclear protein 1 [Source:HGNC Symbol;Acc:HGNC:18022]	-
ENSG00000119333	26.1935736499015	30.3116513784411	24.9912916785774	17.6406935116952	16.9634086271312	16.9668272972312	WDR34	9	128633661	128656787	-	2604	protein_coding	WD repeat domain 34 [Source:HGNC Symbol;Acc:HGNC:28296]	-
ENSG00000148843	14.1483591261901	14.1539817949954	13.8448973120444	10.5569112350908	10.1795584152285	10.1648216513531	PDCD11	10	103396626	103446292	+	7670	protein_coding	programmed cell death 11 [Source:HGNC Symbol;Acc:HGNC:13408]	-
ENSG00000128595	154.243679369019	154.514073948042	158.858794555242	177.830394697291	180.046803445489	178.045835826617	CALU	7	128739292	128771807	+	4537	protein_coding	calumenin [Source:HGNC Symbol;Acc:HGNC:1458]	-
ENSG00000131724	24.3735420231876	23.6163452692011	22.2269610363778	30.5407648847633	33.4421562158153	31.6177345569656	IL13RA1	X	118727572	118794539	+	4372	protein_coding	interleukin 13 receptor subunit alpha 1 [Source:HGNC Symbol;Acc:HGNC:5974]	-
ENSG00000273402	4.29375364937507	4.44140776601247	4.22123179660642	14.921442312997	19.0123503063606	13.6968762008146	AC004908.3	8	237045	237669	+	625	antisense	novel transcript, antisense to ZNF596	-
ENSG00000087088	28.0297646246027	29.4145013998805	27.3438774513214	19.3642109959109	18.2481545398785	19.6322970063277	BAX	19	48954815	48961798	+	2587	protein_coding	BCL2 associated X, apoptosis regulator [Source:HGNC Symbol;Acc:HGNC:959]	-
ENSG00000154803	3.03936126527951	2.94757943934153	2.87007780043168	4.75204184885596	4.76463885616608	4.74961699087787	FLCN	17	17212212	17237188	-	9786	protein_coding	folliculin [Source:HGNC Symbol;Acc:HGNC:27310]	-
ENSG00000130024	16.4067580491646	17.7960588352348	16.2686952316582	22.6705058877255	24.1679017141028	22.4041032201773	PHF10	6	169703905	169725566	-	5534	protein_coding	PHD finger protein 10 [Source:HGNC Symbol;Acc:HGNC:18250]	-
ENSG00000160695	4.77969638982002	4.62779448757288	4.60591807416028	7.64858840920732	7.32496972161665	7.95612526335661	VPS11	11	119067692	119081978	+	5907	protein_coding	VPS11, CORVET/HOPS core subunit [Source:HGNC Symbol;Acc:HGNC:14583]	-
ENSG00000157224	9.62905785438544	9.2921424643505	9.46642227418203	13.1896050988648	13.4793134409936	13.1509424807629	CLDN12	7	90383721	90513402	+	6741	protein_coding	claudin 12 [Source:HGNC Symbol;Acc:HGNC:2034]	-
ENSG00000132382	14.9527305846492	17.0344140070018	15.7989251952794	10.8492215448557	10.4839681133127	11.5592081301161	MYBBP1A	17	4538897	4555631	-	6203	protein_coding	MYB binding protein 1a [Source:HGNC Symbol;Acc:HGNC:7546]	-
ENSG00000180596	3.21774104419595	3.9796004576342	2.7020649677268	11.9376857574086	10.8407664203847	12.5377791820986	HIST1H2BC	6	26114873	26123926	-	834	protein_coding	histone cluster 1 H2B family member c [Source:HGNC Symbol;Acc:HGNC:4757]	-
ENSG00000151414	66.8350773866045	66.7482980173141	69.6944962240714	53.6499541144891	57.7511160952168	54.5099690347067	NEK7	1	198156963	198322420	+	5485	protein_coding	NIMA related kinase 7 [Source:HGNC Symbol;Acc:HGNC:13386]	-
ENSG00000117868	25.4336068365651	25.3351279729692	26.3746454019498	32.2432604259509	33.481879237744	31.4382603072588	ESYT2	7	158730995	158830253	-	7098	protein_coding	extended synaptotagmin 2 [Source:HGNC Symbol;Acc:HGNC:22211]	-
ENSG00000122565	57.5947740408806	61.5674616018996	65.3740649388249	49.0552506784947	47.56182295556	46.6707802041181	CBX3	7	26201162	26213356	+	4641	protein_coding	chromobox 3 [Source:HGNC Symbol;Acc:HGNC:1553]	-
ENSG00000171798	1.15527380789972	1.23940076778818	0.984326319718479	2.40687771066954	2.49908806792347	2.64781828864302	KNDC1	10	133160447	133226412	+	7985	protein_coding	kinase non-catalytic C-lobe domain containing 1 [Source:HGNC Symbol;Acc:HGNC:29374]	-
ENSG00000120937	560.774254647347	572.323054674658	570.627234452848	479.860085872324	478.673617301632	479.578094061993	NPPB	1	11857464	11858931	-	694	protein_coding	natriuretic peptide B [Source:HGNC Symbol;Acc:HGNC:7940]	-
ENSG00000197448	13.4877993509373	14.9863942579783	14.7419881141832	20.6416258121341	20.5592886132124	20.6957039894637	GSTK1	7	143244093	143270854	+	4228	protein_coding	glutathione S-transferase kappa 1 [Source:HGNC Symbol;Acc:HGNC:16906]	-
ENSG00000109323	1.94724299692991	1.9681697218125	2.10157677787241	3.40740511194172	3.25017257941453	3.59603208122801	MANBA	4	102630770	102760994	-	11743	protein_coding	mannosidase beta [Source:HGNC Symbol;Acc:HGNC:6831]	-
ENSG00000162909	50.5349030777028	51.8754696332174	50.1752398006875	59.2573048228825	59.6365984181756	59.3288070698786	CAPN2	1	223701593	223776018	+	8792	protein_coding	calpain 2 [Source:HGNC Symbol;Acc:HGNC:1479]	-
ENSG00000187800	7.60271328814906	7.5076866867889	7.56375592699264	4.58068078434643	4.34426001083893	4.70639474053138	PEAR1	1	156893698	156916434	+	5530	protein_coding	platelet endothelial aggregation receptor 1 [Source:HGNC Symbol;Acc:HGNC:33631]	-
ENSG00000139083	9.7829560842284	9.06670850989256	9.8740901308281	6.5996494806673	6.15221429294391	6.34219906137277	ETV6	12	11649854	11895402	+	7075	protein_coding	ETS variant 6 [Source:HGNC Symbol;Acc:HGNC:3495]	ETS
ENSG00000116661	86.2027974637525	96.0647760203573	88.3027484775079	113.961760101627	109.630967985719	114.250742695416	FBXO2	1	11637018	11655785	-	3416	protein_coding	F-box protein 2 [Source:HGNC Symbol;Acc:HGNC:13581]	-
ENSG00000148834	45.8903914206692	46.356258581639	47.8131157969277	66.1429949733127	62.8996159225628	62.7535887359268	GSTO1	10	104235356	104267459	+	1691	protein_coding	glutathione S-transferase omega 1 [Source:HGNC Symbol;Acc:HGNC:13312]	-
ENSG00000131094	59.146180216818	70.9696998031411	63.2828246535168	90.6509151267654	91.20989148883	94.5429089163794	C1QL1	17	44959693	44968071	-	1295	protein_coding	complement C1q like 1 [Source:HGNC Symbol;Acc:HGNC:24182]	-
ENSG00000204899	26.0208039094858	25.3822627851787	26.2268200897879	17.4594101456036	17.0228257998139	16.6687158006095	MZT1	13	72708357	72727687	-	2299	protein_coding	mitotic spindle organizing protein 1 [Source:HGNC Symbol;Acc:HGNC:33830]	-
ENSG00000185043	57.1616285445458	54.8518319400981	54.1051438774016	79.5794046866433	76.2500203814839	73.0266295563157	CIB1	15	90229975	90234047	-	1472	protein_coding	calcium and integrin binding 1 [Source:HGNC Symbol;Acc:HGNC:16920]	-
ENSG00000065357	1.59816046869585	1.53595258885489	1.27522834041509	0.616865860064235	0.436223162315541	0.528694462872312	DGKA	12	55927319	55954027	+	10215	protein_coding	diacylglycerol kinase alpha [Source:HGNC Symbol;Acc:HGNC:2849]	-
ENSG00000087076	9.12164276687515	9.37447121640363	8.58141384621068	18.4463839594735	19.5101153580379	17.2673971981884	HSD17B14	19	48813017	48836678	-	1281	protein_coding	hydroxysteroid 17-beta dehydrogenase 14 [Source:HGNC Symbol;Acc:HGNC:23238]	-
ENSG00000116574	2.30180354888445	2.249833009281	2.12463598141846	4.62651511468099	4.60863636896395	4.98051595889026	RHOU	1	228735077	228746669	+	4372	protein_coding	ras homolog family member U [Source:HGNC Symbol;Acc:HGNC:17794]	-
ENSG00000135829	45.6278672651659	42.8563266211537	44.0198482996974	36.0105308016903	34.2062325596057	35.6119106908846	DHX9	1	182839369	182887751	+	5645	protein_coding	DExH-box helicase 9 [Source:HGNC Symbol;Acc:HGNC:2750]	-
ENSG00000171617	15.8715296720981	15.1017555539393	15.9224706038597	20.6098695821536	20.9681032874832	21.2630318569728	ENC1	5	74627406	74641424	-	5858	protein_coding	ectodermal-neural cortex 1 [Source:HGNC Symbol;Acc:HGNC:3345]	-
ENSG00000214357	4.76055621134322	4.73443150107588	4.97961117818462	2.57976010589394	2.251855341121	2.81721700297059	NEURL1B	5	172641266	172691540	+	6424	protein_coding	neuralized E3 ubiquitin protein ligase 1B [Source:HGNC Symbol;Acc:HGNC:35422]	-
ENSG00000085999	6.1617436885393	6.18106334862684	6.21167992330247	2.98192803114737	2.31217289490102	2.93348310150589	RAD54L	1	46247688	46278473	+	3212	protein_coding	RAD54 like [Source:HGNC Symbol;Acc:HGNC:9826]	-
ENSG00000150093	100.980847983699	96.998080139338	102.685946155768	117.744186375922	118.008094628295	115.375023181796	ITGB1	10	32900319	33005792	-	6011	protein_coding	integrin subunit beta 1 [Source:HGNC Symbol;Acc:HGNC:6153]	-
ENSG00000151247	4.37186860789046	3.88659728984048	4.13392088680658	2.7504008267445	2.56630530917439	2.61392887267017	EIF4E	4	98871684	98930637	-	14067	protein_coding	eukaryotic translation initiation factor 4E [Source:HGNC Symbol;Acc:HGNC:3287]	-
ENSG00000090565	16.576880394833	17.8924467657609	15.9575581330144	23.1223335047794	22.5115002900461	22.2009818545119	RAB11FIP3	16	425619	523011	+	6317	protein_coding	RAB11 family interacting protein 3 [Source:HGNC Symbol;Acc:HGNC:17224]	-
ENSG00000160193	11.2306566302402	11.0199441585329	11.462534220644	6.55904366968044	5.68436034096524	6.06428604569088	WDR4	21	42843094	42879568	-	2738	protein_coding	WD repeat domain 4 [Source:HGNC Symbol;Acc:HGNC:12756]	-
ENSG00000134369	12.4077322831512	12.0862436338988	11.8799303852138	9.57835696244518	9.97188972764727	9.97942480279781	NAV1	1	201622885	201826969	+	22453	protein_coding	neuron navigator 1 [Source:HGNC Symbol;Acc:HGNC:15989]	-
ENSG00000133466	2.66117950701212	2.72030785052563	2.42386196846822	4.622530049743	4.47530409524549	5.45336194358883	C1QTNF6	22	37180167	37199385	-	7143	protein_coding	C1q and TNF related 6 [Source:HGNC Symbol;Acc:HGNC:14343]	-
ENSG00000184371	27.3556242994352	27.577473309196	26.1834569256057	34.3209511413828	33.8276160342207	36.0011237567585	CSF1	1	109910242	109930992	+	5418	protein_coding	colony stimulating factor 1 [Source:HGNC Symbol;Acc:HGNC:2432]	-
ENSG00000124839	18.1412513062488	19.0889209916259	17.6279966591592	12.5946649196983	13.0429175084143	12.9729473029478	RAB17	2	237574322	237601614	-	4783	protein_coding	RAB17, member RAS oncogene family [Source:HGNC Symbol;Acc:HGNC:16523]	-
ENSG00000111371	17.6126341266464	17.4317228872372	18.3688826437969	22.4241426726132	22.30476286579	22.0060919972076	SLC38A1	12	46183063	46270017	-	10015	protein_coding	solute carrier family 38 member 1 [Source:HGNC Symbol;Acc:HGNC:13447]	-
ENSG00000112335	103.712536616072	107.749950892336	105.213304964841	133.688495354253	128.108197057047	130.658002329164	SNX3	6	108211222	108261260	-	1842	protein_coding	sorting nexin 3 [Source:HGNC Symbol;Acc:HGNC:11174]	-
ENSG00000163507	9.79218541507087	10.4243425293277	10.2389723082087	6.38522849726591	5.38754265176038	6.41158694512177	CIP2A	3	108549869	108589644	-	4579	protein_coding	cell proliferation regulating inhibitor of protein phosphatase 2A [Source:HGNC Symbol;Acc:HGNC:29302]	-
ENSG00000171206	8.68329778377538	8.53762724652798	8.40991147558897	11.5829527038519	11.3498899971147	11.6809347255213	TRIM8	10	102642310	102660680	+	9542	protein_coding	tripartite motif containing 8 [Source:HGNC Symbol;Acc:HGNC:15579]	-
ENSG00000076513	12.5280120828386	12.3810317050185	11.830337128386	8.3931398375299	8.53158835564371	9.02838196362421	ANKRD13A	12	109999186	110039763	+	7350	protein_coding	ankyrin repeat domain 13A [Source:HGNC Symbol;Acc:HGNC:21268]	-
ENSG00000103342	23.442696266082	23.0227002088916	22.3886604224423	18.4763288501715	17.8484992830733	17.6415717772625	GSPT1	16	11868128	11916082	-	8018	protein_coding	G1 to S phase transition 1 [Source:HGNC Symbol;Acc:HGNC:4621]	-
ENSG00000138035	9.60480659661899	9.34445759615117	9.71022746518822	6.00180804034274	5.63534036282091	6.27801394821551	PNPT1	2	55634265	55693910	-	5134	protein_coding	polyribonucleotide nucleotidyltransferase 1 [Source:HGNC Symbol;Acc:HGNC:23166]	-
ENSG00000090989	9.5567871867617	9.2430765737294	9.21034305100833	13.7998961185922	13.7445358992435	13.1840747888482	EXOC1	4	55853616	55905034	+	5347	protein_coding	exocyst complex component 1 [Source:HGNC Symbol;Acc:HGNC:30380]	-
ENSG00000040341	18.180433583145	17.597893097646	18.7774171788872	13.6278063392335	14.0097964848226	14.3346018871218	STAU2	8	73420369	73747708	-	8998	protein_coding	staufen double-stranded RNA binding protein 2 [Source:HGNC Symbol;Acc:HGNC:11371]	-
ENSG00000143256	58.550885828389	59.0081710611925	56.5065186953407	35.648331806396	34.9132612916638	32.6728741667346	PFDN2	1	161100556	161118111	-	677	protein_coding	prefoldin subunit 2 [Source:HGNC Symbol;Acc:HGNC:8867]	-
ENSG00000203711	15.8995582683353	18.0586979333685	17.5040106704333	9.21377449498918	8.28256431794285	9.18399111541362	C6orf99	6	158869939	158919105	+	1614	lincRNA	chromosome 6 open reading frame 99 [Source:HGNC Symbol;Acc:HGNC:21179]	-
ENSG00000198467	40.8639738381329	40.4283208514735	41.5275699664222	32.2824440934897	29.2081316345632	30.1594656112447	TPM2	9	35681992	35690121	-	3248	protein_coding	tropomyosin 2 [Source:HGNC Symbol;Acc:HGNC:12011]	-
ENSG00000104723	15.7598787457745	15.5688327225504	16.0126206157397	21.3199538334039	21.5764373843075	20.944454497502	TUSC3	8	15417215	15766649	+	5190	protein_coding	tumor suppressor candidate 3 [Source:HGNC Symbol;Acc:HGNC:30242]	-
ENSG00000068912	27.3070390871594	29.1016658044589	28.8603177805775	38.5321618267034	40.6116476168411	38.6790423981726	ERLEC1	2	53787044	53818819	+	2592	protein_coding	endoplasmic reticulum lectin 1 [Source:HGNC Symbol;Acc:HGNC:25222]	-
ENSG00000156140	57.9272463088991	57.5181099210949	57.7765284312688	69.7604587267372	69.6044834816591	65.9527811369502	ADAMTS3	4	72280969	72569386	-	7172	protein_coding	ADAM metallopeptidase with thrombospondin type 1 motif 3 [Source:HGNC Symbol;Acc:HGNC:219]	-
ENSG00000147251	3.25251093607733	3.16944809059373	3.27935518965582	5.55030587449672	5.79403906130496	5.26577254834205	DOCK11	X	118495898	118686163	+	6721	protein_coding	dedicator of cytokinesis 11 [Source:HGNC Symbol;Acc:HGNC:23483]	-
ENSG00000175309	5.769156546941	5.17121569063683	4.94557849295934	8.01722614738697	7.99371506986843	8.08258124332159	PHYKPL	5	178208497	178232791	-	8402	protein_coding	5-phosphohydroxy-L-lysine phospho-lyase [Source:HGNC Symbol;Acc:HGNC:28249]	-
ENSG00000239672	18.3921557525088	16.2535393718524	15.0759192003885	10.6121113332229	9.80533944066655	10.0267608671061	NME1	17	51153536	51162428	+	3438	protein_coding	NME/NM23 nucleoside diphosphate kinase 1 [Source:HGNC Symbol;Acc:HGNC:7849]	-
ENSG00000186166	5.73867254395338	5.99314860049909	5.83554632345912	3.1845866174799	3.40294191037864	2.90361638790942	CCDC84	11	118998142	119015791	+	5105	protein_coding	coiled-coil domain containing 84 [Source:HGNC Symbol;Acc:HGNC:30460]	-
ENSG00000025772	57.1283628053346	57.6235338427138	54.9906113375909	41.2242150435997	42.6879399412529	42.435226220879	TOMM34	20	44942130	44960486	-	2062	protein_coding	translocase of outer mitochondrial membrane 34 [Source:HGNC Symbol;Acc:HGNC:15746]	-
ENSG00000099817	25.5005977752529	27.0530138122603	25.1941667374109	19.6097536022241	19.2213425837351	19.2967640661373	POLR2E	19	1086579	1095380	-	4865	protein_coding	RNA polymerase II subunit E [Source:HGNC Symbol;Acc:HGNC:9192]	-
ENSG00000215717	8.07943893199824	8.56231832611931	9.3849692588476	13.6109955037811	13.3282716592279	13.1512126667333	TMEM167B	1	109089803	109096934	+	4574	protein_coding	transmembrane protein 167B [Source:HGNC Symbol;Acc:HGNC:30187]	-
ENSG00000099290	9.95923286311869	9.82554369803949	10.2278343589029	14.6081344710703	14.3831000949746	14.1767981246992	WASHC2A	10	50067888	50133506	+	5159	protein_coding	WASH complex subunit 2A [Source:HGNC Symbol;Acc:HGNC:23416]	-
ENSG00000147364	1.74499435911147	1.7568592702079	1.87409885619356	2.99693907129092	3.11664249208131	3.1544585919417	FBXO25	8	406428	477967	+	11438	protein_coding	F-box protein 25 [Source:HGNC Symbol;Acc:HGNC:13596]	-
ENSG00000214826	6.24153867034802	5.03729986297352	5.68849897655878	2.54446177979702	1.97224278325191	2.3004730548643	DDX12P	12	9418673	9448229	-	2947	unprocessed_pseudogene	DEAD/H-box helicase 12, pseudogene [Source:HGNC Symbol;Acc:HGNC:2737]	-
ENSG00000110756	16.8167985378549	17.2133480614412	17.3017270732292	12.5771018693519	12.899936671473	12.6820678487945	HPS5	11	18278668	18322198	-	6433	protein_coding	HPS5, biogenesis of lysosomal organelles complex 2 subunit 2 [Source:HGNC Symbol;Acc:HGNC:17022]	-
ENSG00000138071	84.2032015088789	83.2366929873262	86.0178952208224	69.0575583144457	72.4537915673669	69.8771123432605	ACTR2	2	65227753	65271253	+	4347	protein_coding	ARP2 actin related protein 2 homolog [Source:HGNC Symbol;Acc:HGNC:169]	-
ENSG00000122378	1.32910718552917	1.41607634577535	1.52583987407688	3.15064238027808	2.80308870735323	3.40137870408709	PRXL2A	10	80407829	80437115	+	6520	protein_coding	peroxiredoxin like 2A [Source:HGNC Symbol;Acc:HGNC:28651]	-
ENSG00000170962	3.00116957272038	2.60279404946816	3.49161556273545	6.60261202055462	6.29753342869522	5.75072106918825	PDGFD	11	103907186	104164379	-	4266	protein_coding	platelet derived growth factor D [Source:HGNC Symbol;Acc:HGNC:30620]	-
ENSG00000119707	15.5528559634828	16.1765271928787	16.5415598144609	12.343270510812	12.9769901586099	12.5671610894287	RBM25	14	73058436	73123898	+	11859	protein_coding	RNA binding motif protein 25 [Source:HGNC Symbol;Acc:HGNC:23244]	-
ENSG00000183751	7.854878189499	8.24157218893721	7.46813797652753	5.24297961587107	5.02962274848223	4.97354867305561	TBL3	16	1972037	1982933	+	7139	protein_coding	transducin beta like 3 [Source:HGNC Symbol;Acc:HGNC:11587]	-
ENSG00000086061	60.4751150727097	60.6988857972519	59.4939520326425	47.1096051146341	48.0446770388128	46.3625302234596	DNAJA1	9	33025211	33039907	+	2730	protein_coding	DnaJ heat shock protein family (Hsp40) member A1 [Source:HGNC Symbol;Acc:HGNC:5229]	-
ENSG00000131462	21.3337165456127	22.8265596687925	23.0707271477392	15.446119010737	13.0177839917521	12.3199405476249	TUBG1	17	42609676	42615234	+	2411	protein_coding	tubulin gamma 1 [Source:HGNC Symbol;Acc:HGNC:12417]	-
ENSG00000103047	4.26730616107563	4.42066856561998	4.18719416754997	2.39557543170727	2.2379673397535	2.41104087053145	TANGO6	16	68843604	69085180	+	6839	protein_coding	transport and golgi organization 6 homolog [Source:HGNC Symbol;Acc:HGNC:25749]	-
ENSG00000153310	16.4137122178742	16.6656406310755	16.8707805283615	12.8689181761249	12.9131701155599	13.0547174791584	FAM49B	8	129839593	130017129	-	9132	protein_coding	family with sequence similarity 49 member B [Source:HGNC Symbol;Acc:HGNC:25216]	-
ENSG00000182752	15.6908319440209	16.2582198145173	15.8769985185247	12.631971523797	12.7787252074631	12.5153261519427	PAPPA	9	116153804	116402322	+	11573	protein_coding	pappalysin 1 [Source:HGNC Symbol;Acc:HGNC:8602]	-
ENSG00000130985	52.2256192505493	52.4798056795838	52.8463448398846	44.9028945109074	43.3409313574153	43.5117339399602	UBA1	X	47190861	47215128	+	6437	protein_coding	ubiquitin like modifier activating enzyme 1 [Source:HGNC Symbol;Acc:HGNC:12469]	-
ENSG00000179091	68.7317633220113	73.2086750644322	65.984576672955	53.6008020138448	50.0944562970287	50.151674815658	CYC1	8	144095027	144097525	+	1975	protein_coding	cytochrome c1 [Source:HGNC Symbol;Acc:HGNC:2579]	-
ENSG00000167555	0.33426972834562	0.481063841315892	0.502601236040843	1.18195259283586	1.58232342293717	1.43464963314118	ZNF528	19	52397849	52418412	+	8530	protein_coding	zinc finger protein 528 [Source:HGNC Symbol;Acc:HGNC:29384]	zf-C2H2
ENSG00000183495	5.81051265703323	5.79739908790111	5.53900328608319	4.09305585890176	4.18104106032061	4.32474217557193	EP400	12	131949920	132081102	+	18705	protein_coding	E1A binding protein p400 [Source:HGNC Symbol;Acc:HGNC:11958]	-
ENSG00000196367	7.5777906314011	7.88911247285504	7.55437904843123	5.85894542376967	5.89471908234288	6.05256493455644	TRRAP	7	98877933	99050831	+	19972	protein_coding	transformation/transcription domain associated protein [Source:HGNC Symbol;Acc:HGNC:12347]	-
ENSG00000003137	2.50834624021008	2.71944534634904	2.68517829368294	0.90467099254246	1.12033090717885	0.92796022357925	CYP26B1	2	72129238	72148038	-	5015	protein_coding	cytochrome P450 family 26 subfamily B member 1 [Source:HGNC Symbol;Acc:HGNC:20581]	-
ENSG00000204310	5.48150295479869	5.65061218180193	5.20727093242438	9.61418826039139	9.35529522831181	9.27228232011881	AGPAT1	6	32168212	32178096	-	3631	protein_coding	1-acylglycerol-3-phosphate O-acyltransferase 1 [Source:HGNC Symbol;Acc:HGNC:324]	-
ENSG00000126001	3.10506086724938	2.74043930757737	3.01888556846005	1.66667918490316	1.92214159005014	1.81580055113757	CEP250	20	35455164	35519280	+	16295	protein_coding	centrosomal protein 250 [Source:HGNC Symbol;Acc:HGNC:1859]	-
ENSG00000109193	2.08553015310692	2.39533848857315	2.39202293990106	0.0904058071815805	0.12353896556126	0	SULT1E1	4	69841212	69860152	-	2091	protein_coding	sulfotransferase family 1E member 1 [Source:HGNC Symbol;Acc:HGNC:11377]	-
ENSG00000143977	37.8120424960926	32.8788966570803	38.9493880954283	24.7487785860284	22.7019366963514	22.8533061809034	SNRPG	2	70281362	70293771	-	1795	protein_coding	small nuclear ribonucleoprotein polypeptide G [Source:HGNC Symbol;Acc:HGNC:11163]	-
ENSG00000166582	8.07563620397511	8.31842015354652	7.80564509554048	3.98206189729591	3.96897881310601	4.24915325371329	CENPV	17	16342534	16353656	-	2880	protein_coding	centromere protein V [Source:HGNC Symbol;Acc:HGNC:29920]	-
ENSG00000120686	11.7124085098554	11.3612053229128	12.5431208774485	17.629792597996	17.4787478724597	16.6643529999512	UFM1	13	38349849	38363619	+	4382	protein_coding	ubiquitin fold modifier 1 [Source:HGNC Symbol;Acc:HGNC:20597]	-
ENSG00000150593	9.30779541162938	9.10420429943223	9.44069702880337	13.497803731651	13.7482811592786	13.9368888860073	PDCD4	10	110871795	110900006	+	4547	protein_coding	programmed cell death 4 [Source:HGNC Symbol;Acc:HGNC:8763]	-
ENSG00000224877	23.7285017263491	23.5065660012351	22.9282780255655	13.6008835311423	13.1412778991291	13.2777340453406	NDUFAF8	17	81239239	81241281	+	1376	protein_coding	NADH:ubiquinone oxidoreductase complex assembly factor 8 [Source:HGNC Symbol;Acc:HGNC:33551]	-
ENSG00000163162	11.1562162676598	12.3785054794104	11.4565068921545	17.3819558945035	16.9729472059814	16.1335060805722	RNF149	2	101271219	101308701	-	4836	protein_coding	ring finger protein 149 [Source:HGNC Symbol;Acc:HGNC:23137]	-
ENSG00000184007	37.7104021303235	38.4578370674688	38.595020527122	45.7286270166272	47.1350337532396	45.4222564146995	PTP4A2	1	31906421	31944856	-	6719	protein_coding	protein tyrosine phosphatase type IVA, member 2 [Source:HGNC Symbol;Acc:HGNC:9635]	-
ENSG00000141424	40.0103857805686	39.0391907260412	38.4389423924014	48.825544328807	50.5134121216154	49.1833044406214	SLC39A6	18	36108532	36129385	-	3682	protein_coding	solute carrier family 39 member 6 [Source:HGNC Symbol;Acc:HGNC:18607]	-
ENSG00000090273	53.0306200951081	51.3864008977207	49.6908030737454	39.6036629733834	37.5133790112113	40.09261420121	NUDC	1	26900238	26946862	+	2856	protein_coding	nuclear distribution C, dynein complex regulator [Source:HGNC Symbol;Acc:HGNC:8045]	-
ENSG00000143515	3.23399548092871	3.1718694210811	3.31729103909609	1.83912299535514	1.56076848220129	1.45682002582612	ATP8B2	1	154325553	154351307	+	7572	protein_coding	ATPase phospholipid transporting 8B2 [Source:HGNC Symbol;Acc:HGNC:13534]	-
ENSG00000109790	29.8887420816461	29.9262522268921	28.8176105136838	37.1903198542933	37.4247594966466	36.6454914036755	KLHL5	4	39045039	39126857	+	5144	protein_coding	kelch like family member 5 [Source:HGNC Symbol;Acc:HGNC:6356]	-
ENSG00000219507	2.28418922860116	1.76104710735776	2.24560908440577	12.7496812275844	14.1975473734004	9.38926175205348	FTH1P8	X	148052233	148052746	+	514	processed_pseudogene	ferritin heavy chain 1 pseudogene 8 [Source:HGNC Symbol;Acc:HGNC:3995]	-
ENSG00000131876	19.2151278442907	21.5624354952568	19.2950599406523	13.2414569375546	13.852399965251	13.5451455164262	SNRPA1	15	101281510	101295282	-	3669	protein_coding	small nuclear ribonucleoprotein polypeptide A' [Source:HGNC Symbol;Acc:HGNC:11152]	-
ENSG00000142207	7.17085144796002	7.76626742543283	7.32309225468664	5.45403933554813	4.74446864637459	5.13826657907082	URB1	21	32311018	32393026	-	11461	protein_coding	URB1 ribosome biogenesis 1 homolog (S. cerevisiae) [Source:HGNC Symbol;Acc:HGNC:17344]	-
ENSG00000165661	14.1560184298922	14.5867570777655	14.8026547319371	10.2934894543301	9.35198150687185	9.79116518792399	QSOX2	9	136206333	136245841	-	4530	protein_coding	quiescin sulfhydryl oxidase 2 [Source:HGNC Symbol;Acc:HGNC:30249]	-
ENSG00000179163	6.93732079301308	7.54683675540021	7.24976455053465	12.6826053803084	14.890941516685	13.4160705468253	FUCA1	1	23845077	23868294	-	2047	protein_coding	alpha-L-fucosidase 1 [Source:HGNC Symbol;Acc:HGNC:4006]	-
ENSG00000163728	6.14897373125098	6.06320923986669	6.89962542775599	8.93012603224135	9.88240693156289	9.82531096388245	TTC14	3	180602130	180617828	+	7783	protein_coding	tetratricopeptide repeat domain 14 [Source:HGNC Symbol;Acc:HGNC:24697]	-
ENSG00000100284	3.51390640218563	3.35079881334577	3.70732864098992	6.12848509330194	5.91790783596763	6.01836211167406	TOM1	22	35299275	35347994	+	5871	protein_coding	target of myb1 membrane trafficking protein [Source:HGNC Symbol;Acc:HGNC:11982]	-
ENSG00000101294	15.9057808862831	14.8950195561073	14.6044902148613	20.0206483877735	18.8689534325079	19.089078183154	HM13	20	31514410	31577923	+	10805	protein_coding	histocompatibility minor 13 [Source:HGNC Symbol;Acc:HGNC:16435]	-
ENSG00000173473	22.7289526485478	21.1464785970288	21.1012701027357	16.0726033787894	16.4723333920131	17.2096988973062	SMARCC1	3	47585272	47782106	-	7645	protein_coding	SWI/SNF related, matrix associated, actin dependent regulator of chromatin subfamily c member 1 [Source:HGNC Symbol;Acc:HGNC:11104]	MYB
ENSG00000213445	21.2829823034365	22.2480963279924	20.5938214423798	16.2661699581623	14.8583791391255	14.3879507689369	SIPA1	11	65638097	65650930	+	4668	protein_coding	signal-induced proliferation-associated 1 [Source:HGNC Symbol;Acc:HGNC:10885]	-
ENSG00000244405	1.02141926372766	1.14408368895792	1.00416740823989	2.57394775638023	2.39308837696259	2.78255575231877	ETV5	3	186046308	186110318	-	5802	protein_coding	ETS variant 5 [Source:HGNC Symbol;Acc:HGNC:3494]	ETS
ENSG00000103502	12.3082223971748	11.923851349584	12.0176829422496	18.5343052505983	17.7716375146289	17.6939007287104	CDIPT	16	29858357	29863736	-	3325	protein_coding	CDP-diacylglycerol--inositol 3-phosphatidyltransferase [Source:HGNC Symbol;Acc:HGNC:1769]	-
ENSG00000204054	9.7587934270775	9.20916259709764	9.05980926217373	12.3145599982321	12.0079269540101	11.9260064480394	LINC00963	9	129483451	129513686	+	13171	processed_transcript	long intergenic non-protein coding RNA 963 [Source:HGNC Symbol;Acc:HGNC:48716]	-
ENSG00000037241	35.8792639435135	37.6379944312744	34.1399827837114	21.7080342696136	20.2505995706265	22.853003705175	RPL26L1	5	172958729	172969771	+	1164	protein_coding	ribosomal protein L26 like 1 [Source:HGNC Symbol;Acc:HGNC:17050]	-
ENSG00000125347	1.29752447318448	1.09099566661235	0.951421210087475	2.33500614925084	2.50900605935197	2.68886639511591	IRF1	5	132481609	132490798	-	7799	protein_coding	interferon regulatory factor 1 [Source:HGNC Symbol;Acc:HGNC:6116]	IRF
ENSG00000170873	2.06210061255698	2.08517823147892	2.02727156337765	3.5636876412101	4.23735694102554	3.66565245320037	MTSS1	8	124550790	124728429	-	7727	protein_coding	MTSS1, I-BAR domain containing [Source:HGNC Symbol;Acc:HGNC:20443]	-
ENSG00000198853	17.0617575879614	15.4739488044821	15.8546151650266	11.200805364593	11.7635153195704	11.496734832243	RUSC2	9	35490127	35561898	+	5682	protein_coding	RUN and SH3 domain containing 2 [Source:HGNC Symbol;Acc:HGNC:23625]	-
ENSG00000122707	13.0961262051866	13.1072400761822	13.3932021048759	17.8041263375185	17.5311448402929	17.6969592471431	RECK	9	36036433	36124451	+	6045	protein_coding	reversion inducing cysteine rich protein with kazal motifs [Source:HGNC Symbol;Acc:HGNC:11345]	-
ENSG00000122133	1.11508890553249	0.705549272081252	0.982849276347637	5.02715978146159	4.97452500390691	3.87237090599363	PAEP	9	135561756	135566955	+	1454	protein_coding	progestagen associated endometrial protein [Source:HGNC Symbol;Acc:HGNC:8573]	-
ENSG00000103995	3.16229331501248	3.67183783832353	3.27711146162891	1.73578485691128	1.69198319893362	1.88509978672414	CEP152	15	48712928	48811146	-	8168	protein_coding	centrosomal protein 152 [Source:HGNC Symbol;Acc:HGNC:29298]	-
ENSG00000182870	12.5149764676325	12.235297414512	12.1931805838683	16.3838828901245	16.6523532303237	16.0925411433702	GALNT9	12	132196372	132329349	-	6969	protein_coding	polypeptide N-acetylgalactosaminyltransferase 9 [Source:HGNC Symbol;Acc:HGNC:4131]	-
ENSG00000158769	17.9003518639541	16.7122652071876	16.415409583769	22.6876103498903	22.5379845694747	23.7820081907978	F11R	1	160995211	161021348	-	5066	protein_coding	F11 receptor [Source:HGNC Symbol;Acc:HGNC:14685]	-
ENSG00000162604	4.01371777639417	3.45704998024507	3.89610345772787	6.38581976278262	6.96611613072035	6.36403020278541	TM2D1	1	61681046	61725423	-	5516	protein_coding	TM2 domain containing 1 [Source:HGNC Symbol;Acc:HGNC:24142]	-
ENSG00000123213	4.6011448510465	4.32690839938974	4.58869706759875	2.86631330905825	3.02018241272745	2.66065429874301	NLN	5	65722196	65871725	+	10948	protein_coding	neurolysin [Source:HGNC Symbol;Acc:HGNC:16058]	-
ENSG00000124225	4.20878982415886	4.20988146843804	4.58766599328267	2.24284917620792	2.25265685574677	2.24946338299945	PMEPA1	20	57648392	57711536	-	5619	protein_coding	prostate transmembrane protein, androgen induced 1 [Source:HGNC Symbol;Acc:HGNC:14107]	-
ENSG00000103485	3.13159888279861	3.38012731995433	3.16925609386207	6.02099697054789	6.56084510473503	6.42051325804138	QPRT	16	29679008	29698699	+	3642	protein_coding	quinolinate phosphoribosyltransferase [Source:HGNC Symbol;Acc:HGNC:9755]	-
ENSG00000128016	4.89544881251304	4.86364413052955	5.33232405899054	10.4080922413166	10.281392118949	10.1472316506586	ZFP36	19	39406813	39409412	+	2010	protein_coding	ZFP36 ring finger protein [Source:HGNC Symbol;Acc:HGNC:12862]	-
ENSG00000075340	4.20425809695322	4.10936004616623	4.15059619589089	2.55074495554747	2.74667536488701	2.80171735003109	ADD2	2	70607618	70768225	-	12673	protein_coding	adducin 2 [Source:HGNC Symbol;Acc:HGNC:244]	-
ENSG00000107104	5.69974943571433	5.94938541191097	5.65886879994833	4.01635466347172	3.81254080918252	4.06245482743466	KANK1	9	470291	746106	+	11908	protein_coding	KN motif and ankyrin repeat domains 1 [Source:HGNC Symbol;Acc:HGNC:19309]	-
ENSG00000185818	9.72275999087134	9.52819171770409	10.1857918217097	6.85832219723282	6.12690458110403	6.30215479661479	NAT8L	4	2059512	2069089	+	5871	protein_coding	N-acetyltransferase 8 like [Source:HGNC Symbol;Acc:HGNC:26742]	-
ENSG00000169738	20.8700620170674	24.3030673430539	21.9335659121448	12.9206154396262	13.7852143345648	13.6232682626717	DCXR	17	82035136	82037732	-	1902	protein_coding	dicarbonyl and L-xylulose reductase [Source:HGNC Symbol;Acc:HGNC:18985]	-
ENSG00000137497	9.65100385506788	9.33479896673387	9.26776630605242	7.29300036002362	6.8423233526439	7.42319491097441	NUMA1	11	72002864	72080693	-	15224	protein_coding	nuclear mitotic apparatus protein 1 [Source:HGNC Symbol;Acc:HGNC:8059]	-
ENSG00000185950	2.59686885512631	3.40359465757751	3.27568425991828	5.25752316591009	5.39621480561085	5.38669184607754	IRS2	13	109752698	109786568	-	8138	protein_coding	insulin receptor substrate 2 [Source:HGNC Symbol;Acc:HGNC:6126]	-
ENSG00000113356	2.97695089265529	3.18317626597927	3.37797886394374	1.09751165274678	1.12480706576273	1.32947514269026	POLR3G	5	90471748	90514553	+	4019	protein_coding	RNA polymerase III subunit G [Source:HGNC Symbol;Acc:HGNC:30075]	-
ENSG00000151892	1.44420982235236	1.6897657627078	1.48796821548508	0.585984323672302	0.600557913023701	0.682696225809004	GFRA1	10	116056925	116273467	-	9678	protein_coding	GDNF family receptor alpha 1 [Source:HGNC Symbol;Acc:HGNC:4243]	-
ENSG00000111328	26.3667399567115	27.045962224684	25.5158305666234	17.8910395030228	19.6205500648219	17.9345844064061	CDK2AP1	12	123260971	123272334	-	3117	protein_coding	cyclin dependent kinase 2 associated protein 1 [Source:HGNC Symbol;Acc:HGNC:14002]	-
ENSG00000100522	15.8841350666671	16.1061060631017	15.9311839625707	9.72934713590487	11.0828226595256	11.1352569219602	GNPNAT1	14	52775194	52791668	-	4009	protein_coding	glucosamine-phosphate N-acetyltransferase 1 [Source:HGNC Symbol;Acc:HGNC:19980]	-
ENSG00000119950	4.27169616372963	4.07366217060368	4.05638049335641	7.65947355309626	7.31729042696149	6.72180380621469	MXI1	10	110207605	110287365	+	4607	protein_coding	MAX interactor 1, dimerization protein [Source:HGNC Symbol;Acc:HGNC:7534]	bHLH
ENSG00000133055	0.433637401108402	0.434619271333871	0.274058504800451	2.30407088197621	3.07694155415777	2.99202988268181	MYBPH	1	203167811	203175813	-	1805	protein_coding	myosin binding protein H [Source:HGNC Symbol;Acc:HGNC:7552]	-
ENSG00000165757	0.881370215074692	0.843501155040751	0.768282302270337	2.15230430602286	1.62213543090578	2.00467775125043	JCAD	10	30012800	30115494	-	9515	protein_coding	junctional cadherin 5 associated [Source:HGNC Symbol;Acc:HGNC:29283]	-
ENSG00000255717	26.9568269207402	27.0396686685324	25.5649708683863	19.3937305197096	19.9964146191251	18.7534064313639	SNHG1	11	62851988	62855914	-	3756	processed_transcript	small nucleolar RNA host gene 1 [Source:HGNC Symbol;Acc:HGNC:32688]	-
ENSG00000116254	7.47892978772122	8.30433129855443	8.24181458855657	5.61317681905963	5.41322702031205	5.65819544333026	CHD5	1	6101793	6180123	-	9890	protein_coding	chromodomain helicase DNA binding protein 5 [Source:HGNC Symbol;Acc:HGNC:16816]	-
ENSG00000109180	27.3611230872255	25.9865899131556	28.2748393160957	34.7412793650519	35.9477948461005	34.5646312226382	OCIAD1	4	48805212	48861817	+	4714	protein_coding	OCIA domain containing 1 [Source:HGNC Symbol;Acc:HGNC:16074]	-
ENSG00000106823	0.887071511421188	0.7733418420187	1.0174369339571	2.32004178531461	2.57479228487411	2.48933306970998	ECM2	9	92493554	92536655	-	4916	protein_coding	extracellular matrix protein 2 [Source:HGNC Symbol;Acc:HGNC:3154]	-
ENSG00000115170	5.80100645768484	5.92865262434921	5.48262014100797	9.34927463220362	9.38756808605168	9.73394929411478	ACVR1	2	157736444	157875862	-	3990	protein_coding	activin A receptor type 1 [Source:HGNC Symbol;Acc:HGNC:171]	-
ENSG00000170396	7.19398879171589	7.25068189510844	7.35350749257926	4.48365809549586	4.19618624741805	4.08807317483701	ZNF804A	2	184598366	184939492	+	4694	protein_coding	zinc finger protein 804A [Source:HGNC Symbol;Acc:HGNC:21711]	-
ENSG00000143320	15.5018331328054	14.4828514109102	12.6916770399861	6.41585357438445	5.45994496816802	5.74533397685177	CRABP2	1	156699606	156705816	-	1100	protein_coding	cellular retinoic acid binding protein 2 [Source:HGNC Symbol;Acc:HGNC:2339]	-
ENSG00000133107	4.41415914707356	3.71686337239967	3.89518639574884	1.948078522883	1.58186430617272	1.58491971775221	TRPC4	13	37636636	37870425	-	4205	protein_coding	transient receptor potential cation channel subfamily C member 4 [Source:HGNC Symbol;Acc:HGNC:12336]	-
ENSG00000165406	2.70679287500467	2.7615199500177	2.52255321223012	4.42151431003344	4.73706550187998	4.50390287878949	MARCH8	10	45454585	45594906	-	7539	protein_coding	membrane associated ring-CH-type finger 8 [Source:HGNC Symbol;Acc:HGNC:23356]	-
ENSG00000104131	46.2489848041305	44.5742427357174	45.7430854980783	33.9224093526028	33.8969171682217	36.6478580432673	EIF3J	15	44537057	44563029	+	3195	protein_coding	eukaryotic translation initiation factor 3 subunit J [Source:HGNC Symbol;Acc:HGNC:3270]	-
ENSG00000178607	4.81169130625146	4.84916899918869	4.99856298018774	7.28499048164445	6.72311979874126	6.90666989485311	ERN1	17	64039142	64130819	-	10864	protein_coding	endoplasmic reticulum to nucleus signaling 1 [Source:HGNC Symbol;Acc:HGNC:3449]	-
ENSG00000165410	15.5054084176101	15.7356513449087	16.790075890397	12.1566783582258	11.9372687513534	10.8760396636601	CFL2	14	34706769	34714823	-	7179	protein_coding	cofilin 2 [Source:HGNC Symbol;Acc:HGNC:1875]	-
ENSG00000198040	3.27697519524588	3.12502002169938	3.21007976479502	4.83186751597268	5.16911298490832	4.99699215633747	ZNF84	12	133037292	133063304	+	9520	protein_coding	zinc finger protein 84 [Source:HGNC Symbol;Acc:HGNC:13159]	zf-C2H2
ENSG00000160447	9.2434974396269	9.81615484517248	9.78765551605115	5.88119910985242	5.33861285776429	5.31124207637853	PKN3	9	128702523	128720918	+	3375	protein_coding	protein kinase N3 [Source:HGNC Symbol;Acc:HGNC:17999]	-
ENSG00000163171	8.06441324380164	8.449257842309	8.39301610450051	6.10993304190002	5.82746632693374	6.01255881298441	CDC42EP3	2	37641882	37738468	-	10406	protein_coding	CDC42 effector protein 3 [Source:HGNC Symbol;Acc:HGNC:16943]	-
ENSG00000119403	5.62154844575174	6.3903368087399	5.87762484675259	3.63121712029673	3.28031457485888	3.72043014095852	PHF19	9	120855652	120894896	-	6733	protein_coding	PHD finger protein 19 [Source:HGNC Symbol;Acc:HGNC:24566]	-
ENSG00000198961	25.7625904821819	25.5284431217485	26.0122688491881	33.4329235522704	34.0787280357294	31.4302916809181	PJA2	5	109334709	109409994	-	5217	protein_coding	praja ring finger ubiquitin ligase 2 [Source:HGNC Symbol;Acc:HGNC:17481]	-
ENSG00000173227	0.0464611501187573	0.0612924613419561	0.0710522049482651	0.407285256914987	0.512823592359629	0.419096384276353	SYT12	11	67006778	67050863	+	10830	protein_coding	synaptotagmin 12 [Source:HGNC Symbol;Acc:HGNC:18381]	-
ENSG00000164543	13.7605127587459	14.0241378390604	12.9567904948706	8.98418125303849	9.52425096565126	9.49856156596596	STK17A	7	43582758	43650713	+	5099	protein_coding	serine/threonine kinase 17a [Source:HGNC Symbol;Acc:HGNC:11395]	-
ENSG00000131378	13.7078227602264	13.5827272357695	13.2921626499479	18.5370709559912	18.3896131022031	18.6819590997714	RFTN1	3	16313574	16514026	-	4776	protein_coding	raftlin, lipid raft linker 1 [Source:HGNC Symbol;Acc:HGNC:30278]	-
ENSG00000140937	33.9059452931149	33.4173856447091	34.1753315371817	38.2899233152097	40.1591908026697	40.0082370497757	CDH11	16	64943753	65126112	-	13381	protein_coding	cadherin 11 [Source:HGNC Symbol;Acc:HGNC:1750]	-
ENSG00000106785	8.31110034241753	7.88934506521668	8.14057489574571	5.01199281558224	5.36100153377317	4.95848900543799	TRIM14	9	98069275	98119212	-	5469	protein_coding	tripartite motif containing 14 [Source:HGNC Symbol;Acc:HGNC:16283]	-
ENSG00000168883	14.2741459763894	13.8036623602636	12.1137665489922	8.38683143737991	8.82418949733306	7.98124583322779	USP39	2	85602856	85649282	+	3952	protein_coding	ubiquitin specific peptidase 39 [Source:HGNC Symbol;Acc:HGNC:20071]	-
ENSG00000145990	2.48515993406136	2.41132383198369	2.34031441481056	3.99211097033176	4.23643795313973	3.6560238669841	GFOD1	6	13357830	13487662	-	10686	protein_coding	glucose-fructose oxidoreductase domain containing 1 [Source:HGNC Symbol;Acc:HGNC:21096]	-
ENSG00000153187	30.6015220514335	31.2743254358952	31.8645427169805	27.2574231513397	27.0087351562235	27.5093083406562	HNRNPU	1	244840638	244864560	-	22512	protein_coding	heterogeneous nuclear ribonucleoprotein U [Source:HGNC Symbol;Acc:HGNC:5048]	-
ENSG00000165449	3.00432685775825	3.67875543853556	3.56167425639853	6.26002550156855	6.10950950317346	6.82331377697908	SLC16A9	10	59650761	59736002	-	4429	protein_coding	solute carrier family 16 member 9 [Source:HGNC Symbol;Acc:HGNC:23520]	-
ENSG00000198833	52.5068395898048	53.8183658684368	55.0792646829199	43.2864479938438	44.0769750945574	44.0475604891969	UBE2J1	6	89326625	89352848	-	4290	protein_coding	ubiquitin conjugating enzyme E2 J1 [Source:HGNC Symbol;Acc:HGNC:17598]	-
ENSG00000106244	49.4045578561337	50.0480455641563	45.2383783826267	37.4014589501827	34.0323445507048	36.0744165610315	PDAP1	7	99392048	99408829	-	2854	protein_coding	PDGFA associated protein 1 [Source:HGNC Symbol;Acc:HGNC:14634]	-
ENSG00000060688	13.4692641976593	13.1543548630401	12.9443585406007	8.47531730226827	8.78594098492514	8.70460288170276	SNRNP40	1	31259568	31296782	-	3881	protein_coding	small nuclear ribonucleoprotein U5 subunit 40 [Source:HGNC Symbol;Acc:HGNC:30857]	-
ENSG00000170836	8.03597972167047	8.33874193216728	8.44509628387372	4.72221578011544	5.22375845615318	5.31933181441272	PPM1D	17	60600183	60666280	+	5044	protein_coding	protein phosphatase, Mg2+/Mn2+ dependent 1D [Source:HGNC Symbol;Acc:HGNC:9277]	-
ENSG00000204138	14.7062675140992	15.3459148952443	15.2685995442841	11.1533256619514	11.3777919391999	11.5032226305172	PHACTR4	1	28369582	28500369	+	7322	protein_coding	phosphatase and actin regulator 4 [Source:HGNC Symbol;Acc:HGNC:25793]	-
ENSG00000146281	17.2071060283706	18.4957825208364	20.1620117816396	13.0094494206894	13.264412582199	12.1057164508007	PM20D2	6	89146050	89165565	+	4708	protein_coding	peptidase M20 domain containing 2 [Source:HGNC Symbol;Acc:HGNC:21408]	-
ENSG00000149577	4.63999608028521	4.67523897769699	4.4221083428264	7.06556154588352	7.03459378897866	6.40413565458591	SIDT2	11	117178733	117197445	+	9061	protein_coding	SID1 transmembrane family member 2 [Source:HGNC Symbol;Acc:HGNC:24272]	-
ENSG00000186594	16.345580311874	17.5215340662804	17.3580074383575	24.3314846916318	25.3042844170006	23.7625166155792	MIR22HG	17	1711493	1717174	-	2986	lincRNA	MIR22 host gene [Source:HGNC Symbol;Acc:HGNC:28219]	-
ENSG00000167972	10.5024981346102	10.1993000443098	10.2969378794772	14.5178241920553	13.5796733161931	13.5755969417154	ABCA3	16	2275881	2340746	-	7804	protein_coding	ATP binding cassette subfamily A member 3 [Source:HGNC Symbol;Acc:HGNC:33]	-
ENSG00000117020	16.7164194270553	16.1960822946107	17.4840488057549	13.2144093078893	13.2363428842177	12.454792599951	AKT3	1	243488233	243851079	-	9475	protein_coding	AKT serine/threonine kinase 3 [Source:HGNC Symbol;Acc:HGNC:393]	-
ENSG00000175220	16.158559244137	15.9072265551026	16.5214236296492	21.7126381045557	20.3693171818963	21.6503054552919	ARHGAP1	11	46677080	46700615	-	6138	protein_coding	Rho GTPase activating protein 1 [Source:HGNC Symbol;Acc:HGNC:673]	-
ENSG00000125630	8.31247651366302	8.19985530453915	8.6323545506193	5.59538953299504	5.53047193584366	5.51929697886851	POLR1B	2	112541915	112577150	+	6329	protein_coding	RNA polymerase I subunit B [Source:HGNC Symbol;Acc:HGNC:20454]	-
ENSG00000171320	2.64359845633702	2.7095932130868	2.70235427423955	1.39888047487576	1.15017674439924	1.40516759749918	ESCO2	8	27771949	27812640	+	7973	protein_coding	establishment of sister chromatid cohesion N-acetyltransferase 2 [Source:HGNC Symbol;Acc:HGNC:27230]	-
ENSG00000184227	9.75864970357763	11.2376668614525	9.56173893410616	17.3257742102858	19.2646684531774	18.1113855662578	ACOT1	14	73537114	73543794	+	1713	protein_coding	acyl-CoA thioesterase 1 [Source:HGNC Symbol;Acc:HGNC:33128]	-
ENSG00000121797	0.16438231159299	0.0591426470553341	0.0718248359163403	1.42041374870426	1.22366535979569	1.31386271930619	CCRL2	3	46407163	46412997	+	3061	protein_coding	C-C motif chemokine receptor like 2 [Source:HGNC Symbol;Acc:HGNC:1612]	-
ENSG00000061273	11.206428160695	11.3967845132691	9.96526190904139	7.800442154234	7.97492676742589	7.65041450181108	HDAC7	12	47782722	47833132	-	9928	protein_coding	histone deacetylase 7 [Source:HGNC Symbol;Acc:HGNC:14067]	-
ENSG00000065427	48.3437886863001	47.9050445910284	45.9047059164834	38.691283548212	36.714481354283	37.6944790067987	KARS	16	75627474	75648643	-	4065	protein_coding	lysyl-tRNA synthetase [Source:HGNC Symbol;Acc:HGNC:6215]	-
ENSG00000187446	11.5638077912033	11.1218521383361	11.716367262469	16.0164301255655	17.2976288388565	16.7705571526838	CHP1	15	41230839	41281890	+	3950	protein_coding	calcineurin like EF-hand protein 1 [Source:HGNC Symbol;Acc:HGNC:17433]	-
ENSG00000152078	3.17986672800092	3.37515788757365	3.6385217894677	1.73664157140429	1.84090499677768	1.80075315135046	TMEM56	1	95117338	95197607	+	7402	protein_coding	transmembrane protein 56 [Source:HGNC Symbol;Acc:HGNC:26477]	-
ENSG00000253846	0.833195365594996	0.862982891788644	0.570903649294532	2.02043301821235	1.94430209986899	2.09298633508675	PCDHGA10	5	141412987	141512979	+	6643	protein_coding	protocadherin gamma subfamily A, 10 [Source:HGNC Symbol;Acc:HGNC:8697]	-
ENSG00000077684	4.02975451013597	4.05209949742942	4.19048232629485	2.49179953835116	2.49010384215098	2.49851855494595	JADE1	4	128809623	128875224	+	9129	protein_coding	jade family PHD finger 1 [Source:HGNC Symbol;Acc:HGNC:30027]	-
ENSG00000113648	7.69093194123206	7.63079358508665	7.26652634662108	5.7788432152647	5.9116373752466	5.44397128094246	H2AFY	5	135333900	135399914	-	17730	protein_coding	H2A histone family member Y [Source:HGNC Symbol;Acc:HGNC:4740]	-
ENSG00000187079	37.2141502966002	36.9679748899462	38.259276478843	31.0435898700811	32.5632950854141	30.8478433877273	TEAD1	11	12674591	12944483	+	10279	protein_coding	TEA domain transcription factor 1 [Source:HGNC Symbol;Acc:HGNC:11714]	TEA
ENSG00000157353	2.34807102632591	2.35513395102017	2.24160899620037	4.10157900687113	4.42161473103367	3.83280889205236	FUK	16	70454421	70480274	+	7405	protein_coding	fucokinase [Source:HGNC Symbol;Acc:HGNC:29500]	-
ENSG00000008405	6.51637058066253	6.33016767021708	7.26410240087934	3.98342774274589	3.72527821417768	3.89302559079447	CRY1	12	106991364	107093829	-	5062	protein_coding	cryptochrome circadian regulator 1 [Source:HGNC Symbol;Acc:HGNC:2384]	-
ENSG00000101040	10.2064635927768	10.2250513786317	10.5747046544085	13.7264708029951	14.0847908764601	13.6230345313416	ZMYND8	20	47209214	47356889	-	7625	protein_coding	zinc finger MYND-type containing 8 [Source:HGNC Symbol;Acc:HGNC:9397]	-
ENSG00000167767	36.179707025236	36.6371748814309	33.736496937677	27.4938815529554	27.6135147815394	27.3530727955403	KRT80	12	52168996	52192000	-	4350	protein_coding	keratin 80 [Source:HGNC Symbol;Acc:HGNC:27056]	-
ENSG00000145348	2.0175673603136	1.90615282473508	1.91424143719286	3.28900752440836	3.10927798076174	3.31421803380308	TBCK	4	106041599	106321495	-	11112	protein_coding	TBC1 domain containing kinase [Source:HGNC Symbol;Acc:HGNC:28261]	-
ENSG00000145016	4.66064367370318	4.09167596654842	4.44791328369101	2.53134160821134	2.47432928149995	2.79495522617078	RUBCN	3	197671393	197749727	-	8613	protein_coding	RUN and cysteine rich domain containing beclin 1 interacting protein [Source:HGNC Symbol;Acc:HGNC:28991]	-
ENSG00000138756	3.05475750644971	3.01786792749311	2.76534291029278	4.34330857414064	5.01018067665039	4.83306420270485	BMP2K	4	78776342	78916372	+	9938	protein_coding	BMP2 inducible kinase [Source:HGNC Symbol;Acc:HGNC:18041]	-
ENSG00000171992	7.17247590622563	6.68868283868075	7.07276481811004	9.25720036474764	9.61334092565762	9.59982690224599	SYNPO	5	150601080	150659220	+	10258	protein_coding	synaptopodin [Source:HGNC Symbol;Acc:HGNC:30672]	-
ENSG00000198604	11.2208686987903	10.6062710871663	10.7671661695179	7.87455954748639	7.86067220181583	7.80672816288251	BAZ1A	14	34752731	34875647	-	7698	protein_coding	bromodomain adjacent to zinc finger domain 1A [Source:HGNC Symbol;Acc:HGNC:960]	-
ENSG00000130520	41.9542600565606	43.0524951840225	40.1206028456551	32.8690324254828	30.6802943947332	30.8036394136919	LSM4	19	18306230	18323274	-	3029	protein_coding	LSM4 homolog, U6 small nuclear RNA and mRNA degradation associated [Source:HGNC Symbol;Acc:HGNC:17259]	-
ENSG00000144535	4.22628303792619	4.35941875626101	3.84946465677636	2.54007862359898	2.51210879977	2.74166506260634	DIS3L2	2	231961245	232344350	+	11337	protein_coding	DIS3 like 3'-5' exoribonuclease 2 [Source:HGNC Symbol;Acc:HGNC:28648]	-
ENSG00000013563	12.3593784108891	11.4261398338698	10.833089570841	16.4169065432407	16.6688314449057	17.8341844027215	DNASE1L1	X	154401238	154412112	-	4130	protein_coding	deoxyribonuclease 1 like 1 [Source:HGNC Symbol;Acc:HGNC:2957]	-
ENSG00000153936	6.68280072296397	7.107559891723	6.62171763872076	10.1105551683712	9.59702700886419	9.49693111263155	HS2ST1	1	86914648	87109998	+	7429	protein_coding	heparan sulfate 2-O-sulfotransferase 1 [Source:HGNC Symbol;Acc:HGNC:5193]	-
ENSG00000228474	62.3621933457712	62.6113070963087	61.0795557611941	87.9024842119309	90.0886428788457	90.295234963039	OST4	2	27070472	27071773	-	719	protein_coding	oligosaccharyltransferase complex subunit 4, non-catalytic [Source:HGNC Symbol;Acc:HGNC:32483]	-
ENSG00000146909	6.81983026589104	6.63270459239596	7.21984163658628	3.95650776568049	4.69340995684208	4.55170912136305	NOM1	7	156949723	156973182	+	7788	protein_coding	nucleolar protein with MIF4G domain 1 [Source:HGNC Symbol;Acc:HGNC:13244]	-
ENSG00000137210	20.2268271277134	20.3907920089572	20.0107610209281	26.5792509837789	25.8856467075798	26.1791541956652	TMEM14B	6	10747759	10852753	+	4815	protein_coding	transmembrane protein 14B [Source:HGNC Symbol;Acc:HGNC:21384]	-
ENSG00000196126	1.04628947500961	0.883819248021372	1.11806256478803	5.58860894142084	5.35977169504407	4.11382742036579	HLA-DRB1	6	32578769	32589848	-	1229	protein_coding	major histocompatibility complex, class II, DR beta 1 [Source:HGNC Symbol;Acc:HGNC:4948]	-
ENSG00000170088	6.39278991337187	7.04155170232306	6.13990482410081	8.70033849372757	10.0013544454621	9.4194080139968	TMEM192	4	165070608	165208549	-	10241	protein_coding	transmembrane protein 192 [Source:HGNC Symbol;Acc:HGNC:26775]	-
ENSG00000119537	6.09930018825202	5.62435798734299	5.74250283275904	8.19376768499249	7.98841977587407	8.86507561981746	KDSR	18	63327726	63367510	-	9313	protein_coding	3-ketodihydrosphingosine reductase [Source:HGNC Symbol;Acc:HGNC:4021]	-
ENSG00000105855	0.132798695113788	0.167227434475408	0.184953928472813	0.552963099204255	0.566715441730718	0.54587496217119	ITGB8	7	20330702	20415754	+	15156	protein_coding	integrin subunit beta 8 [Source:HGNC Symbol;Acc:HGNC:6163]	-
ENSG00000164124	0.326630480873834	0.411311099790537	0.356792961278672	1.11122948822964	1.06899698364316	1.06291475715856	TMEM144	4	158201604	158255411	+	9243	protein_coding	transmembrane protein 144 [Source:HGNC Symbol;Acc:HGNC:25633]	-
ENSG00000001497	12.5440948839153	12.3627250443521	12.0962006606772	8.26416484073656	9.11676784057976	7.81258511792333	LAS1L	X	65512582	65534775	-	5589	protein_coding	LAS1 like, ribosome biogenesis factor [Source:HGNC Symbol;Acc:HGNC:25726]	-
ENSG00000196839	9.87999941235061	9.24644411314832	8.15208739647485	5.08168125851303	4.16645124175152	4.73405850126286	ADA	20	44619522	44652233	-	2852	protein_coding	adenosine deaminase [Source:HGNC Symbol;Acc:HGNC:186]	-
ENSG00000005020	12.2957638189287	13.0420001005555	13.1734263353673	17.3627792043585	19.2687048052634	17.100695152115	SKAP2	7	26667062	26995239	-	5520	protein_coding	src kinase associated phosphoprotein 2 [Source:HGNC Symbol;Acc:HGNC:15687]	-
ENSG00000177889	10.3183675217484	11.0987449332559	10.2229976597043	7.16671882960048	7.41706745221678	7.18510422372275	UBE2N	12	93405673	93442262	-	6269	protein_coding	ubiquitin conjugating enzyme E2 N [Source:HGNC Symbol;Acc:HGNC:12492]	-
ENSG00000169727	12.280740027491	13.4710518809847	12.5287457069092	9.42889238744471	8.72957842625957	8.55966085584578	GPS1	17	82050691	82057470	+	6155	protein_coding	G protein pathway suppressor 1 [Source:HGNC Symbol;Acc:HGNC:4549]	-
ENSG00000147459	16.387142638315	15.2262016060295	15.4009279337862	12.4525389315753	12.7865151516911	12.873003948134	DOCK5	8	25184723	25418082	+	15960	protein_coding	dedicator of cytokinesis 5 [Source:HGNC Symbol;Acc:HGNC:23476]	-
ENSG00000164754	45.0372019067843	45.9898362188343	46.7087104028362	38.4874983275572	38.6624739460885	36.85475864996	RAD21	8	116845935	116874866	-	6192	protein_coding	RAD21 cohesin complex component [Source:HGNC Symbol;Acc:HGNC:9811]	-
ENSG00000135069	17.4521641632102	20.0231378053032	18.2124624641728	11.0013289695267	11.5996059136789	11.3698793966034	PSAT1	9	78297143	78330093	+	2188	protein_coding	phosphoserine aminotransferase 1 [Source:HGNC Symbol;Acc:HGNC:19129]	-
ENSG00000136279	7.00019091230775	7.56532517889367	6.83828987071405	9.45668301635861	9.34298637674248	9.74520381391796	DBNL	7	44044640	44069456	+	12587	protein_coding	drebrin like [Source:HGNC Symbol;Acc:HGNC:2696]	-
ENSG00000133216	10.2471657857801	10.901288697157	10.3419715274949	8.20133658912271	7.61585742320161	8.1066313543626	EPHB2	1	22710839	22921500	+	12516	protein_coding	EPH receptor B2 [Source:HGNC Symbol;Acc:HGNC:3393]	-
ENSG00000006282	17.6513776153821	17.9667501186187	17.5489189595662	23.5545495546366	22.2405901117218	24.15688484927	SPATA20	17	50543058	50555852	+	5337	protein_coding	spermatogenesis associated 20 [Source:HGNC Symbol;Acc:HGNC:26125]	-
ENSG00000100422	9.14821112180375	9.89866818789428	9.8507697005279	13.6412989247358	13.745154709144	14.1131837057943	CERK	22	46684411	46738261	-	4938	protein_coding	ceramide kinase [Source:HGNC Symbol;Acc:HGNC:19256]	-
ENSG00000166803	5.56986321348702	5.09071839229236	4.69563520715277	2.29505818809758	2.5077930278084	2.47723291449688	PCLAF	15	64364311	64387687	-	3734	protein_coding	PCNA clamp associated factor [Source:HGNC Symbol;Acc:HGNC:28961]	-
ENSG00000127564	5.88624808119576	5.41836249977769	4.67313727317663	2.55355997448045	2.88647173333501	2.84185172871691	PKMYT1	16	2968024	2980539	-	5034	protein_coding	protein kinase, membrane associated tyrosine/threonine 1 [Source:HGNC Symbol;Acc:HGNC:29650]	-
ENSG00000105926	5.31095560595422	5.8741418893648	5.84311024252743	3.89416573418936	3.66015337231678	3.268505720634	MPP6	7	24573268	24694193	+	9369	protein_coding	membrane palmitoylated protein 6 [Source:HGNC Symbol;Acc:HGNC:18167]	-
ENSG00000174165	3.45299920185191	3.75592619577547	3.49993908686671	6.53660244870971	6.3178321853658	5.41891538512512	ZDHHC24	11	66520637	66546238	-	6266	protein_coding	zinc finger DHHC-type containing 24 [Source:HGNC Symbol;Acc:HGNC:27387]	-
ENSG00000114054	4.861909741251	5.48811361329079	5.21033780656868	3.22091693151105	3.24957751190511	2.93674134504505	PCCB	3	136250306	136337896	+	7532	protein_coding	propionyl-CoA carboxylase subunit beta [Source:HGNC Symbol;Acc:HGNC:8654]	-
ENSG00000077238	9.83658905949985	10.0541228972358	10.276599790439	14.2618151859211	13.575604491384	13.9100637681837	IL4R	16	27313668	27364778	+	5894	protein_coding	interleukin 4 receptor [Source:HGNC Symbol;Acc:HGNC:6015]	-
ENSG00000136738	17.4304219502833	16.2853997688916	17.9318635460238	23.7414395014177	26.1622589140482	23.9300417027221	STAM	10	17644125	17715914	+	3246	protein_coding	signal transducing adaptor molecule [Source:HGNC Symbol;Acc:HGNC:11357]	-
ENSG00000210140	669.204818301434	561.393356458262	503.003473238296	1364.32362467193	1144.82717074491	1431.9809684729	MT-TC	MT	5761	5826	-	66	Mt_tRNA	mitochondrially encoded tRNA cysteine [Source:HGNC Symbol;Acc:HGNC:7477]	-
ENSG00000105193	182.952930839901	190.216090130808	186.767648111273	163.378297537432	153.597673601267	159.094764906445	RPS16	19	39433207	39435948	-	2603	protein_coding	ribosomal protein S16 [Source:HGNC Symbol;Acc:HGNC:10396]	-
ENSG00000130175	52.1204287836292	55.5091865923388	54.2404657533924	67.8187055143094	63.929943975981	64.2151730204068	PRKCSH	19	11435288	11450968	+	5166	protein_coding	protein kinase C substrate 80K-H [Source:HGNC Symbol;Acc:HGNC:9411]	-
ENSG00000076685	19.1059615269197	18.3867982015612	19.2309883738756	13.9444645302455	13.702582177343	14.3856209544524	NT5C2	10	103088017	103193306	-	5156	protein_coding	5'-nucleotidase, cytosolic II [Source:HGNC Symbol;Acc:HGNC:8022]	-
ENSG00000099875	22.3804336034611	23.6249028633567	21.3813051132337	29.0141516268474	28.6596143785948	29.3814244746107	MKNK2	19	2037465	2051244	-	5221	protein_coding	MAP kinase interacting serine/threonine kinase 2 [Source:HGNC Symbol;Acc:HGNC:7111]	-
ENSG00000182004	50.8256824026406	47.776706231717	50.7130120295604	37.1493653793983	31.4575548639435	33.2091217657918	SNRPE	1	203861603	203870550	+	1474	protein_coding	small nuclear ribonucleoprotein polypeptide E [Source:HGNC Symbol;Acc:HGNC:11161]	-
ENSG00000057019	13.7563852477752	14.6286562392886	14.3820888123726	17.6172162189755	18.6453682166462	17.4643068464352	DCBLD2	3	98795941	98901689	-	11274	protein_coding	discoidin, CUB and LCCL domain containing 2 [Source:HGNC Symbol;Acc:HGNC:24627]	-
ENSG00000167508	18.2054426515797	19.2920464345741	18.1892590257055	25.7154402460687	23.6305003329613	24.9204013496687	MVD	16	88651935	88663161	-	4717	protein_coding	mevalonate diphosphate decarboxylase [Source:HGNC Symbol;Acc:HGNC:7529]	-
ENSG00000109736	23.9809052298625	25.0435504375109	25.0895929400887	33.3315822566931	32.6886390633715	32.6641969687426	MFSD10	4	2930561	2934859	-	3159	protein_coding	major facilitator superfamily domain containing 10 [Source:HGNC Symbol;Acc:HGNC:16894]	-
ENSG00000112110	49.0366183820676	58.37027992882	58.4816488488181	39.2741893803391	35.272418676079	33.8034559074406	MRPL18	6	159789812	159798436	+	1375	protein_coding	mitochondrial ribosomal protein L18 [Source:HGNC Symbol;Acc:HGNC:14477]	-
ENSG00000080608	34.1397629526122	33.1709193748221	34.2940972116477	23.8596855543778	25.9799090266512	24.4500359857157	PUM3	9	2720469	2844241	-	2707	protein_coding	pumilio RNA binding family member 3 [Source:HGNC Symbol;Acc:HGNC:29676]	-
ENSG00000116954	4.55532678936769	4.9285233980099	4.41456195263527	7.37812517928484	7.9490761256409	7.36096592350663	RRAGC	1	38838198	38859823	-	5167	protein_coding	Ras related GTP binding C [Source:HGNC Symbol;Acc:HGNC:19902]	-
ENSG00000100625	2.54433763063985	2.84595933652862	2.63344876291806	1.28713536713073	1.16395303539469	1.30301206143679	SIX4	14	60709528	60724348	-	6658	protein_coding	SIX homeobox 4 [Source:HGNC Symbol;Acc:HGNC:10890]	Homeobox
ENSG00000116120	20.0134610493746	20.4733095412466	20.3606460952372	13.7285337318142	14.3958372453573	14.5637139098588	FARSB	2	222570536	222656337	-	3369	protein_coding	phenylalanyl-tRNA synthetase subunit beta [Source:HGNC Symbol;Acc:HGNC:17800]	-
ENSG00000206560	6.82243285603377	7.06953068235352	6.9314247059277	9.07528064131181	9.87370610873397	9.12038650103288	ANKRD28	3	15667236	15859771	-	11276	protein_coding	ankyrin repeat domain 28 [Source:HGNC Symbol;Acc:HGNC:29024]	-
ENSG00000147119	5.76424078275469	5.50989505038633	5.83496777258628	2.03711259187923	2.00313656249347	2.63547430130815	CHST7	X	46573784	46598408	+	2289	protein_coding	carbohydrate sulfotransferase 7 [Source:HGNC Symbol;Acc:HGNC:13817]	-
ENSG00000078114	2.30528380781861	1.97114146320552	2.39516285576115	3.46123009405091	3.70812329645265	3.5008919501543	NEBL	10	20779973	21174187	-	13654	protein_coding	nebulette [Source:HGNC Symbol;Acc:HGNC:16932]	-
ENSG00000116455	12.7562497010549	11.8969352796098	11.3259060199351	7.45820513548893	6.88392808552493	6.61583912485962	WDR77	1	111439890	111449376	-	2805	protein_coding	WD repeat domain 77 [Source:HGNC Symbol;Acc:HGNC:29652]	-
ENSG00000135924	5.63261852382644	5.16717430562546	5.26667873026306	8.27538756355744	8.05329863700426	8.30662455708607	DNAJB2	2	219279267	219286900	+	5886	protein_coding	DnaJ heat shock protein family (Hsp40) member B2 [Source:HGNC Symbol;Acc:HGNC:5228]	-
ENSG00000164167	7.42082966209353	6.60427212890033	7.35055154915577	4.11879619961221	4.09184536552181	3.56835168109001	LSM6	4	146175685	146200000	+	3993	protein_coding	LSM6 homolog, U6 small nuclear RNA and mRNA degradation associated [Source:HGNC Symbol;Acc:HGNC:17017]	-
ENSG00000129474	28.8097207276784	30.752946597148	29.0585489078809	23.3439467212442	23.676090883049	23.3311103793211	AJUBA	14	22971174	22982642	-	5979	protein_coding	ajuba LIM protein [Source:HGNC Symbol;Acc:HGNC:20250]	-
ENSG00000100439	8.35189591913661	8.7923125375407	8.80503663552987	12.3858177111669	13.5189570266758	13.2552054158816	ABHD4	14	22598237	22613215	+	4070	protein_coding	abhydrolase domain containing 4 [Source:HGNC Symbol;Acc:HGNC:20154]	-
ENSG00000052749	7.15814394443098	7.09652360824977	6.94702124849429	4.91306643893756	4.54308788231788	4.97807692448524	RRP12	10	97356358	97426076	-	8529	protein_coding	ribosomal RNA processing 12 homolog [Source:HGNC Symbol;Acc:HGNC:29100]	-
ENSG00000122025	0.618364878474059	0.914101585805225	0.753292972840545	2.51505955819265	2.28258214819208	2.23790359281074	FLT3	13	28003274	28100592	-	4159	protein_coding	fms related tyrosine kinase 3 [Source:HGNC Symbol;Acc:HGNC:3765]	-
ENSG00000106628	48.6303430490651	49.4847088126499	45.7413163007609	38.8820818783979	35.9340915215528	37.4729496189791	POLD2	7	44114681	44124358	-	3695	protein_coding	DNA polymerase delta 2, accessory subunit [Source:HGNC Symbol;Acc:HGNC:9176]	-
ENSG00000189060	12.0689312394666	10.967176303057	11.5133541985174	19.4898952704915	17.2470462451856	18.5791943449388	H1F0	22	37805093	37807436	+	2344	protein_coding	H1 histone family member 0 [Source:HGNC Symbol;Acc:HGNC:4714]	-
ENSG00000143179	10.798749416664	10.1443490142926	11.090788284531	7.07077800356733	7.81320151143513	7.52820045643801	UCK2	1	165827531	165911618	+	7067	protein_coding	uridine-cytidine kinase 2 [Source:HGNC Symbol;Acc:HGNC:12562]	-
ENSG00000156463	8.95212309796509	8.58617608189678	8.77052058358217	11.745204448603	12.385571352433	11.892650668345	SH3RF2	5	145936579	146081791	+	7232	protein_coding	SH3 domain containing ring finger 2 [Source:HGNC Symbol;Acc:HGNC:26299]	-
ENSG00000101350	11.3227261665788	11.8060274896409	11.3656418276985	16.0242404528644	14.9624957996835	15.7777810014805	KIF3B	20	32277664	32335011	+	6103	protein_coding	kinesin family member 3B [Source:HGNC Symbol;Acc:HGNC:6320]	-
ENSG00000177595	5.85850641427608	5.44947410673483	5.82511167763796	3.317595827248	2.69587639982133	3.55351206951302	PIDD1	11	799179	809753	-	5869	protein_coding	p53-induced death domain protein 1 [Source:HGNC Symbol;Acc:HGNC:16491]	-
ENSG00000172831	6.60267755112723	7.04761625835047	6.06938683401419	9.82401311162882	9.92329688880947	10.3228909185433	CES2	16	66934444	66945096	+	5343	protein_coding	carboxylesterase 2 [Source:HGNC Symbol;Acc:HGNC:1864]	-
ENSG00000197601	16.0398020775271	16.5484742880073	16.7214700537426	11.9876461182691	13.1725624847537	12.1018899925687	FAR1	11	13668670	13732346	+	7501	protein_coding	fatty acyl-CoA reductase 1 [Source:HGNC Symbol;Acc:HGNC:26222]	-
ENSG00000183876	44.6718723399409	46.7587725907969	41.3784934049355	34.3303400383925	32.0628114601169	33.7268152388454	ARSI	5	150296343	150339307	-	3269	protein_coding	arylsulfatase family member I [Source:HGNC Symbol;Acc:HGNC:32521]	-
ENSG00000103479	8.8215887284911	8.37578383053551	8.42480304351733	11.4748805817232	11.901422437077	11.7261324609516	RBL2	16	53433977	53491649	+	7320	protein_coding	RB transcriptional corepressor like 2 [Source:HGNC Symbol;Acc:HGNC:9894]	-
ENSG00000196998	4.2864359443753	5.10255754801725	4.24428197787534	7.51253685686262	7.92443436378254	7.18693648608384	WDR45	X	49071470	49101170	-	5452	protein_coding	WD repeat domain 45 [Source:HGNC Symbol;Acc:HGNC:28912]	-
ENSG00000198369	2.09357632403582	2.0723909420928	2.1541946155153	4.63365720654013	3.85926236478886	4.05762818698883	SPRED2	2	65310851	65432637	-	5154	protein_coding	sprouty related EVH1 domain containing 2 [Source:HGNC Symbol;Acc:HGNC:17722]	-
ENSG00000143537	40.9716447983012	41.8860311284045	39.895617287138	48.216695965495	48.6900199639802	49.084908292514	ADAM15	1	155050566	155062775	+	6584	protein_coding	ADAM metallopeptidase domain 15 [Source:HGNC Symbol;Acc:HGNC:193]	-
ENSG00000134250	25.1216224701146	24.7850903615342	24.7954252396926	21.2879721963693	21.778985386615	20.5857090549184	NOTCH2	1	119911553	120069626	-	16807	protein_coding	notch 2 [Source:HGNC Symbol;Acc:HGNC:7882]	-
ENSG00000101868	6.22085175240653	6.46691926294721	6.38470192300266	3.90846734674648	4.24010063238855	3.62710478336602	POLA1	X	24693919	24996986	+	6336	protein_coding	DNA polymerase alpha 1, catalytic subunit [Source:HGNC Symbol;Acc:HGNC:9173]	-
ENSG00000074527	11.9036529813386	12.0951161466935	11.214441270339	7.74425779501861	7.58032097620155	7.75054655542654	NTN4	12	95657807	95791152	-	4166	protein_coding	netrin 4 [Source:HGNC Symbol;Acc:HGNC:13658]	-
ENSG00000168092	19.6434394150746	20.2509840486639	19.8145679207816	15.4516301420169	15.7450098586798	15.65732908106	PAFAH1B2	11	117144267	117176894	+	7104	protein_coding	platelet activating factor acetylhydrolase 1b catalytic subunit 2 [Source:HGNC Symbol;Acc:HGNC:8575]	-
ENSG00000186577	4.94119577238771	5.36040933782007	5.86873999687084	11.7601366549635	9.53199556182678	10.5679090646444	SMIM29	6	34246380	34249470	-	2229	protein_coding	small integral membrane protein 29 [Source:HGNC Symbol;Acc:HGNC:1340]	-
ENSG00000123983	22.4714101340956	22.5627755348377	23.1547050882855	27.3984039036337	28.8380001935126	27.9886642767351	ACSL3	2	222860934	222944639	+	7240	protein_coding	acyl-CoA synthetase long chain family member 3 [Source:HGNC Symbol;Acc:HGNC:3570]	-
ENSG00000006007	14.0150438092607	13.460153079471	13.8281147567962	18.6926699192223	19.1429376063219	18.7347847071253	GDE1	16	19501689	19522145	-	4416	protein_coding	glycerophosphodiester phosphodiesterase 1 [Source:HGNC Symbol;Acc:HGNC:29644]	-
ENSG00000041357	29.184810084032	27.5590279313525	28.3069085667497	22.7786580323707	22.7820791598003	23.1505095493784	PSMA4	15	78540405	78552419	+	6996	protein_coding	proteasome subunit alpha 4 [Source:HGNC Symbol;Acc:HGNC:9533]	-
ENSG00000151117	0.658829255749524	0.455113564644834	0.388620945215504	1.93063167304337	1.85688411457745	1.77383632092289	TMEM86A	11	18693122	18704785	+	4243	protein_coding	transmembrane protein 86A [Source:HGNC Symbol;Acc:HGNC:26890]	-
ENSG00000109586	23.5115979032871	25.2896112583083	24.2834198969472	30.7950624496226	31.4480583784731	29.3166859736515	GALNT7	4	173168753	173323967	+	6865	protein_coding	polypeptide N-acetylgalactosaminyltransferase 7 [Source:HGNC Symbol;Acc:HGNC:4129]	-
ENSG00000076928	7.9045824496279	7.98686658689902	8.05747659763593	5.80803921885445	5.4290268438432	5.66150904851883	ARHGEF1	19	41883161	41930150	+	8636	protein_coding	Rho guanine nucleotide exchange factor 1 [Source:HGNC Symbol;Acc:HGNC:681]	-
ENSG00000166750	14.5082667416782	14.2001998146005	15.2897211677611	18.3289775227682	18.2963584411102	18.1550193086809	SLFN5	17	35243036	35273655	+	10709	protein_coding	schlafen family member 5 [Source:HGNC Symbol;Acc:HGNC:28286]	-
ENSG00000171608	14.0653574343252	13.9140891897827	13.1420449947977	9.73255921639912	10.4233660961127	9.07349017190741	PIK3CD	1	9651732	9729114	+	6332	protein_coding	phosphatidylinositol-4,5-bisphosphate 3-kinase catalytic subunit delta [Source:HGNC Symbol;Acc:HGNC:8977]	-
ENSG00000184898	2.82089541085675	2.68655819049108	2.59846557510079	4.96942533586367	5.47636160671178	4.79894336841128	RBM43	2	151247940	151261879	-	4717	protein_coding	RNA binding motif protein 43 [Source:HGNC Symbol;Acc:HGNC:24790]	-
ENSG00000166922	2.74958609719203	2.66552175709299	3.40396082566357	7.03012188677714	6.26390654582999	7.5087015089092	SCG5	15	32641676	32697098	+	2196	protein_coding	secretogranin V [Source:HGNC Symbol;Acc:HGNC:10816]	-
ENSG00000196352	12.4534965887039	12.6757635134137	12.5966817869773	16.8944398454992	17.238092574095	16.2888192471678	CD55	1	207321376	207386804	+	5908	protein_coding	CD55 molecule (Cromer blood group) [Source:HGNC Symbol;Acc:HGNC:2665]	-
ENSG00000144136	36.9012498864142	37.2978220170697	36.2188519172134	45.5224606424256	48.3915718054212	43.4119372036101	SLC20A1	2	112645857	112663827	+	5577	protein_coding	solute carrier family 20 member 1 [Source:HGNC Symbol;Acc:HGNC:10946]	-
ENSG00000141456	9.59714383090152	10.0284809387036	9.75261308869864	6.72571370215968	6.51004047223043	7.10195609423824	PELP1	17	4669774	4704337	-	6577	protein_coding	proline, glutamate and leucine rich protein 1 [Source:HGNC Symbol;Acc:HGNC:30134]	-
ENSG00000144824	13.7851605086697	13.6780524536381	13.7488032784184	11.2521113849236	10.8918732681031	10.8894826289668	PHLDB2	3	111732497	111976517	+	12309	protein_coding	pleckstrin homology like domain family B member 2 [Source:HGNC Symbol;Acc:HGNC:29573]	-
ENSG00000099957	0.390057562624916	0.191369601095537	0.41833031810978	1.29222964434238	1.55647343428646	1.59120243333527	P2RX6	22	21009808	21028830	+	4730	protein_coding	purinergic receptor P2X 6 [Source:HGNC Symbol;Acc:HGNC:8538]	-
ENSG00000100462	15.0453988606374	14.1159413689167	14.3790908007719	9.28744307079376	9.87233831871611	9.6611759691508	PRMT5	14	22920511	22929585	-	3467	protein_coding	protein arginine methyltransferase 5 [Source:HGNC Symbol;Acc:HGNC:10894]	-
[truncated: 5,255 more rows]
