# Supplementary material for: A Transcriptome Sequencing Study on Genome-Wide Gene Expression Differences of Lung Cancer Cells Modulated by Fucoidan
Source: Front Bioeng Biotechnol. 2022 Mar 1;10:844924. doi: 10.3389/fbioe.2022.844924 (PMC8923512; doi:10.3389/fbioe.2022.844924)
Supplement: Supplementary file 9 [file DataSheet7.ZIP › Figure 4-raw data/correlation.xls]

A1	A2	A3	B1	B2	B3
A1	1	0.974	0.975	0.937	0.936	0.938
A2	0.974	1	0.976	0.938	0.938	0.94
A3	0.975	0.976	1	0.938	0.938	0.939
B1	0.937	0.938	0.938	1	0.975	0.977
B2	0.936	0.938	0.938	0.975	1	0.976
B3	0.938	0.94	0.939	0.977	0.976	1
