# Supplementary material for: A Transcriptome Sequencing Study on Genome-Wide Gene Expression Differences of Lung Cancer Cells Modulated by Fucoidan
Source: Front Bioeng Biotechnol. 2022 Mar 1;10:844924. doi: 10.3389/fbioe.2022.844924 (PMC8923512; doi:10.3389/fbioe.2022.844924)
Supplement: Supplementary file 9 [file DataSheet7.ZIP › Figure 4-raw data/gene_fpkm.xls]

gene_id	A1	A2	A3	B1	B2	B3	gene_name	gene_chr	gene_start	gene_end	gene_strand	gene_length	gene_biotype	gene_description	tf_family
ENSG00000198712	7573.52453190002	7469.66118669308	7501.69602773575	10859.6746909228	10739.7285754578	10725.4633845644	MT-CO2	MT	7586	8269	+	684	protein_coding	mitochondrially encoded cytochrome c oxidase II [Source:HGNC Symbol;Acc:HGNC:7421]	-
ENSG00000198804	6477.88813836913	6262.51832004517	5792.99419058271	9936.98712856317	9981.25272953693	10230.1223045152	MT-CO1	MT	5904	7445	+	1542	protein_coding	mitochondrially encoded cytochrome c oxidase I [Source:HGNC Symbol;Acc:HGNC:7419]	-
ENSG00000124107	2945.03276666777	2877.53521461178	2827.7848543096	8816.61807831441	8372.7529118648	8775.22646387238	SLPI	20	45252239	45254564	-	596	protein_coding	secretory leukocyte peptidase inhibitor [Source:HGNC Symbol;Acc:HGNC:11092]	-
ENSG00000198938	2692.72390851541	2544.27430584416	2455.00994920486	5559.99969235961	5425.13137896869	5327.25833478622	MT-CO3	MT	9207	9990	+	784	protein_coding	mitochondrially encoded cytochrome c oxidase III [Source:HGNC Symbol;Acc:HGNC:7422]	-
ENSG00000198886	3445.70095108897	3435.12285430158	3448.01099360526	4075.48624299396	4077.58458596637	4023.23474187437	MT-ND4	MT	10760	12137	+	1378	protein_coding	mitochondrially encoded NADH:ubiquinone oxidoreductase core subunit 4 [Source:HGNC Symbol;Acc:HGNC:7459]	-
ENSG00000212907	3126.34419756687	3139.98296442489	3310.79180876862	4066.13206855417	4192.91592278709	4153.0833383512	MT-ND4L	MT	10470	10766	+	297	protein_coding	mitochondrially encoded NADH:ubiquinone oxidoreductase core subunit 4L [Source:HGNC Symbol;Acc:HGNC:7460]	-
ENSG00000198899	2828.0051540325	2736.00416154714	2713.49220283261	4788.88388814367	4476.40829433539	4314.8217461396	MT-ATP6	MT	8527	9207	+	681	protein_coding	mitochondrially encoded ATP synthase membrane subunit 6 [Source:HGNC Symbol;Acc:HGNC:7414]	-
ENSG00000198840	1524.06537590716	1397.00914982407	1437.79989278829	3194.53283193398	2967.32008248893	3079.56543163853	MT-ND3	MT	10059	10404	+	346	protein_coding	mitochondrially encoded NADH:ubiquinone oxidoreductase core subunit 3 [Source:HGNC Symbol;Acc:HGNC:7458]	-
ENSG00000087086	1250.29442069867	1314.05484114081	1255.9076070069	3098.39482554363	2956.85167281933	3099.92831987926	FTL	19	48965301	48966878	+	878	protein_coding	ferritin light chain [Source:HGNC Symbol;Acc:HGNC:3999]	-
ENSG00000156508	1862.45534892194	1816.47414058199	1807.6654416846	2381.9449656413	2314.35894312844	2346.10152707065	EEF1A1	6	73515750	73523797	-	5948	protein_coding	eukaryotic translation elongation factor 1 alpha 1 [Source:HGNC Symbol;Acc:HGNC:3189]	-
ENSG00000210082	1163.02788749201	1032.13927964486	992.735769196696	2475.44698627493	2592.31304681627	2843.81133413548	MT-RNR2	MT	1671	3229	+	1559	Mt_rRNA	mitochondrially encoded 16S RNA [Source:HGNC Symbol;Acc:HGNC:7471]	-
ENSG00000210135	1057.66156353221	1149.86565711051	1046.57395071399	2431.6053658201	2462.00169849061	2676.69600757163	MT-TN	MT	5657	5729	-	73	Mt_tRNA	mitochondrially encoded tRNA asparagine [Source:HGNC Symbol;Acc:HGNC:7493]	-
ENSG00000198727	1371.54061677962	1381.32892619834	1302.75654473671	2021.05010602378	2021.50663850233	2008.75204503548	MT-CYB	MT	14747	15887	+	1141	protein_coding	mitochondrially encoded cytochrome b [Source:HGNC Symbol;Acc:HGNC:7427]	-
ENSG00000198763	1373.29335432355	1361.87913379304	1343.03001506263	1781.23169503053	1805.76076044618	1715.32955873185	MT-ND2	MT	4470	5511	+	1042	protein_coding	mitochondrially encoded NADH:ubiquinone oxidoreductase core subunit 2 [Source:HGNC Symbol;Acc:HGNC:7456]	-
ENSG00000034510	1310.9132156794	1352.17078780961	1288.43934022027	1770.45775046594	1669.31473032801	1808.62186924523	TMSB10	2	84905625	84906675	+	496	protein_coding	thymosin beta 10 [Source:HGNC Symbol;Acc:HGNC:11879]	-
ENSG00000106366	1276.75866805171	1321.52235725546	1311.0195686879	1767.67827790799	1753.1140319186	1768.17606011731	SERPINE1	7	101127089	101139266	+	3190	protein_coding	serpin family E member 1 [Source:HGNC Symbol;Acc:HGNC:8583]	-
ENSG00000198695	1248.29812197358	859.775623441337	878.062278723661	1495.62494097696	1384.84109568457	1508.99828965351	MT-ND6	MT	14149	14673	-	525	protein_coding	mitochondrially encoded NADH:ubiquinone oxidoreductase core subunit 6 [Source:HGNC Symbol;Acc:HGNC:7462]	-
ENSG00000170421	1135.90192771835	1152.27700051525	1122.50759548013	1270.64157196078	1224.18554128983	1293.71461663904	KRT8	12	52897187	52949954	-	6881	protein_coding	keratin 8 [Source:HGNC Symbol;Acc:HGNC:6446]	-
ENSG00000184009	1112.97206475294	1139.30070814721	1105.55965925397	1200.48632920706	1170.94123882535	1175.3843793405	ACTG1	17	81509971	81523847	-	2993	protein_coding	actin gamma 1 [Source:HGNC Symbol;Acc:HGNC:144]	-
ENSG00000111057	1150.37567062439	1157.22918404118	1115.04410161048	1142.0246420297	1130.67167678017	1174.77618296099	KRT18	12	52948871	52952901	+	3218	protein_coding	keratin 18 [Source:HGNC Symbol;Acc:HGNC:6430]	-
ENSG00000198786	1134.70299428447	879.53482745157	854.034311429688	1216.54439723254	1220.46209878552	1380.81429005473	MT-ND5	MT	12337	14148	+	1812	protein_coding	mitochondrially encoded NADH:ubiquinone oxidoreductase core subunit 5 [Source:HGNC Symbol;Acc:HGNC:7461]	-
ENSG00000171345	899.199008948874	939.897377523112	890.999603544007	1128.94422002909	1108.91812039453	1155.06791476398	KRT19	17	41523617	41528308	-	2336	protein_coding	keratin 19 [Source:HGNC Symbol;Acc:HGNC:6436]	-
ENSG00000210140	669.204818301434	561.393356458262	503.003473238296	1364.32362467193	1144.82717074491	1431.9809684729	MT-TC	MT	5761	5826	-	66	Mt_tRNA	mitochondrially encoded tRNA cysteine [Source:HGNC Symbol;Acc:HGNC:7477]	-
ENSG00000113140	1046.95750588111	1072.1861854477	1042.26723584046	832.719150659131	826.279036309357	822.875488566193	SPARC	5	151661096	151687165	-	4831	protein_coding	secreted protein acidic and cysteine rich [Source:HGNC Symbol;Acc:HGNC:11219]	-
ENSG00000198888	747.977537366893	731.149180145454	717.981044554417	1042.87581047615	1030.03739778297	1046.23974061729	MT-ND1	MT	3307	4262	+	956	protein_coding	mitochondrially encoded NADH:ubiquinone oxidoreductase core subunit 1 [Source:HGNC Symbol;Acc:HGNC:7455]	-
ENSG00000173432	599.608964495574	584.954362890406	569.664113569196	1117.84475004791	1073.84523097394	1139.9002449299	SAA1	11	18266174	18269977	+	796	protein_coding	serum amyloid A1 [Source:HGNC Symbol;Acc:HGNC:10513]	-
ENSG00000075624	908.83079561714	983.169129418532	942.696659666647	753.665172739552	728.603276953764	735.709689300638	ACTB	7	5527147	5563784	-	3519	protein_coding	actin beta [Source:HGNC Symbol;Acc:HGNC:132]	-
ENSG00000111640	643.610680078014	634.586304972064	626.637033850959	957.854470445628	925.762124845153	978.576274205542	GAPDH	12	6533927	6538374	+	2981	protein_coding	glyceraldehyde-3-phosphate dehydrogenase [Source:HGNC Symbol;Acc:HGNC:4141]	-
ENSG00000167658	730.625179620933	756.360651140512	723.089258574333	755.387439324183	749.445460926744	771.475513941601	EEF2	19	3976056	3985469	-	4027	protein_coding	eukaryotic translation elongation factor 2 [Source:HGNC Symbol;Acc:HGNC:3214]	-
ENSG00000140988	754.332746034416	751.701802232938	744.985965450864	696.301105907457	670.07431245995	707.083228804671	RPS2	16	1962052	1964860	-	2413	protein_coding	ribosomal protein S2 [Source:HGNC Symbol;Acc:HGNC:10404]	-
ENSG00000142541	681.259380037454	700.809427355005	681.88714967562	716.840963685051	685.654713087498	716.699492122936	RPL13A	19	49487554	49492308	+	2369	protein_coding	ribosomal protein L13a [Source:HGNC Symbol;Acc:HGNC:10304]	-
ENSG00000169504	708.162882893085	712.704501021877	728.947998710648	650.58136696919	673.126115788077	644.960072240135	CLIC4	1	24745357	24844324	+	4495	protein_coding	chloride intracellular channel 4 [Source:HGNC Symbol;Acc:HGNC:13518]	-
ENSG00000099194	355.406309476697	363.20796312345	354.405782143319	886.704287650585	921.25854904115	886.669399325739	SCD	10	100347124	100364834	+	5362	protein_coding	stearoyl-CoA desaturase [Source:HGNC Symbol;Acc:HGNC:10571]	-
ENSG00000112306	654.279605959207	648.140644953707	645.951885977059	600.963468363342	560.675595426027	553.709371015493	RPS12	6	132814441	132817564	+	767	protein_coding	ribosomal protein S12 [Source:HGNC Symbol;Acc:HGNC:10385]	-
ENSG00000096384	714.105954436536	695.994970627774	680.446393667872	507.824344998378	492.584989677076	497.954650852777	HSP90AB1	6	44246166	44253888	+	2980	protein_coding	heat shock protein 90 alpha family class B member 1 [Source:HGNC Symbol;Acc:HGNC:5258]	-
ENSG00000167996	143.543745000403	150.922488943332	144.666214396475	1012.30294882393	990.714374800346	1032.49028970212	FTH1	11	61959718	61967660	-	2030	protein_coding	ferritin heavy chain 1 [Source:HGNC Symbol;Acc:HGNC:3976]	-
ENSG00000163430	631.314146855166	636.082950631288	639.451176887356	523.821823678317	527.392186318326	515.197205255517	FSTL1	3	120392293	120451253	-	8727	protein_coding	follistatin like 1 [Source:HGNC Symbol;Acc:HGNC:3972]	-
ENSG00000229117	566.173810278973	542.330426990962	557.116271409883	613.738185731743	559.554784713116	609.43841384969	RPL41	12	56116586	56117943	+	1088	protein_coding	ribosomal protein L41 [Source:HGNC Symbol;Acc:HGNC:10354]	-
ENSG00000146674	608.789601290732	632.192358997172	626.908946311985	522.616509642189	523.605155719443	518.424951234365	IGFBP3	7	45912245	45921874	-	4571	protein_coding	insulin like growth factor binding protein 3 [Source:HGNC Symbol;Acc:HGNC:5472]	-
ENSG00000211459	429.508982140302	309.69619369242	359.166980859708	763.948213213758	841.773824385003	693.234165697492	MT-RNR1	MT	648	1601	+	954	Mt_rRNA	mitochondrially encoded 12S RNA [Source:HGNC Symbol;Acc:HGNC:7470]	-
ENSG00000233913	491.992605657561	466.20186421554	431.019671092443	649.765037867582	621.670053148133	669.754514293775	RPL10P9	5	168616352	168616996	+	645	processed_pseudogene	ribosomal protein L10 pseudogene 9 [Source:HGNC Symbol;Acc:HGNC:35579]	-
ENSG00000161016	563.66599895512	602.837230258051	580.469269834745	533.785071726779	485.082800697549	511.757840244726	RPL8	8	144789765	144792587	-	2159	protein_coding	ribosomal protein L8 [Source:HGNC Symbol;Acc:HGNC:10368]	-
ENSG00000103888	440.054640442807	438.355997740886	425.431546771495	642.357317626095	648.079435773216	651.647977463706	CEMIP	15	80779343	80951776	+	7621	protein_coding	cell migration inducing hyaluronidase 1 [Source:HGNC Symbol;Acc:HGNC:29213]	-
ENSG00000197746	327.923725135505	338.167947874127	332.295208466584	752.769103195307	740.127806868911	722.592374853383	PSAP	10	71816298	71851375	-	3239	protein_coding	prosaposin [Source:HGNC Symbol;Acc:HGNC:9498]	-
ENSG00000172137	448.447858944261	463.449827763003	454.622595289853	595.014446473891	589.979771284285	601.117796826453	CALB2	16	71358713	71390438	+	1703	protein_coding	calbindin 2 [Source:HGNC Symbol;Acc:HGNC:1435]	-
ENSG00000120937	560.774254647347	572.323054674658	570.627234452848	479.860085872324	478.673617301632	479.578094061993	NPPB	1	11857464	11858931	-	694	protein_coding	natriuretic peptide B [Source:HGNC Symbol;Acc:HGNC:7940]	-
ENSG00000231500	486.44301955581	486.100094883663	476.663177331275	561.073300597466	509.256466752936	550.589461037708	RPS18	6	33272010	33276510	+	1898	protein_coding	ribosomal protein S18 [Source:HGNC Symbol;Acc:HGNC:10401]	-
ENSG00000243566	310.269772928781	325.410433330351	319.452163492399	716.569784669411	653.301904209219	707.086460151115	UPK3B	7	76510428	76516521	+	2660	protein_coding	uroplakin 3B [Source:HGNC Symbol;Acc:HGNC:21444]	-
ENSG00000089157	493.518519421671	494.118860985618	470.14032876957	524.151607388327	505.066883276063	505.807658087045	RPLP0	12	120196686	120201235	-	4001	protein_coding	ribosomal protein lateral stalk subunit P0 [Source:HGNC Symbol;Acc:HGNC:10371]	-
ENSG00000124102	85.6549281946754	87.8509184370637	88.971117174646	920.83939516481	880.504011685127	907.802597347619	PI3	20	45174876	45176544	+	577	protein_coding	peptidase inhibitor 3 [Source:HGNC Symbol;Acc:HGNC:8947]	-
ENSG00000158710	450.390752565579	458.667303679862	460.552421600034	526.399244814293	505.396231617311	503.958426638606	TAGLN2	1	159918107	159925732	-	2487	protein_coding	transgelin 2 [Source:HGNC Symbol;Acc:HGNC:11554]	-
ENSG00000065978	528.666100638865	535.85299542353	519.765365391999	419.606796594133	410.066232900936	428.042265560371	YBX1	1	42682427	42702349	+	1930	protein_coding	Y-box binding protein 1 [Source:HGNC Symbol;Acc:HGNC:8014]	CSD
ENSG00000074800	492.482173735594	495.880735816285	489.820937906816	461.417428808428	447.016942741825	454.475954366772	ENO1	1	8861000	8879250	-	5276	protein_coding	enolase 1 [Source:HGNC Symbol;Acc:HGNC:3350]	-
ENSG00000092820	474.182933714282	476.604407279791	471.765729749741	454.948234552542	449.721785192666	457.477805080798	EZR	6	158765741	158819412	-	3342	protein_coding	ezrin [Source:HGNC Symbol;Acc:HGNC:12691]	-
ENSG00000196924	472.291351533986	486.672608071076	463.094044388618	447.287039933063	450.064904640875	464.82655749611	FLNA	X	154348524	154374638	-	10585	protein_coding	filamin A [Source:HGNC Symbol;Acc:HGNC:3754]	-
ENSG00000147403	394.254555051778	409.847185436553	408.066076797374	510.110223310515	490.553651637771	505.25598198088	RPL10	X	154389955	154409168	+	4825	protein_coding	ribosomal protein L10 [Source:HGNC Symbol;Acc:HGNC:10298]	-
ENSG00000237550	416.075907155564	408.024544630943	422.770175178049	502.960288489022	469.263277583883	476.373925974669	RPL9P9	15	82372196	82372912	-	717	transcribed_processed_pseudogene	ribosomal protein L9 pseudogene 9 [Source:HGNC Symbol;Acc:HGNC:17251]	-
ENSG00000240342	481.803183868035	545.990316984115	524.690047955247	375.209606788975	366.908408726121	379.492708414123	RPS2P5	12	118246084	118246962	+	879	processed_pseudogene	ribosomal protein S2 pseudogene 5 [Source:HGNC Symbol;Acc:HGNC:31386]	-
ENSG00000210196	422.600600447838	459.688543557077	466.385329856369	397.536935629205	427.367608988483	462.1614243144	MT-TP	MT	15956	16023	-	68	Mt_tRNA	mitochondrially encoded tRNA proline [Source:HGNC Symbol;Acc:HGNC:7494]	-
ENSG00000179218	405.262717353671	397.469067522462	402.852986914374	477.541727911271	457.699406537916	461.08739627785	CALR	19	12938578	12944489	+	2714	protein_coding	calreticulin [Source:HGNC Symbol;Acc:HGNC:1455]	-
ENSG00000108298	405.104644067838	394.145743252625	402.226290126252	466.567018698988	457.634155712758	461.649493313189	RPL19	17	39200283	39204732	+	1761	protein_coding	ribosomal protein L19 [Source:HGNC Symbol;Acc:HGNC:10312]	-
ENSG00000178464	372.981709327781	377.414874622815	362.676892085693	499.022675301099	461.37149378428	491.693698484059	RPL10P16	19	12643275	12643919	-	645	processed_pseudogene	ribosomal protein L10 pseudogene 16 [Source:HGNC Symbol;Acc:HGNC:36882]	-
ENSG00000135480	610.346533954778	638.379533391361	603.19349168285	240.920608888207	231.497111066251	240.270905648111	KRT7	12	52232520	52252186	+	4093	protein_coding	keratin 7 [Source:HGNC Symbol;Acc:HGNC:6445]	-
ENSG00000142871	459.586316181042	485.809700076764	468.369023596647	360.033080799679	346.601223706896	350.500476461544	CYR61	1	85580761	85583962	+	2455	protein_coding	cysteine rich angiogenic inducer 61 [Source:HGNC Symbol;Acc:HGNC:2654]	-
ENSG00000148303	396.89371865855	393.993419106645	389.822417193068	414.867369984699	407.672015423682	396.663802978094	RPL7A	9	133348214	133351426	+	2242	protein_coding	ribosomal protein L7a [Source:HGNC Symbol;Acc:HGNC:10364]	-
ENSG00000109971	469.437909863036	464.704195482572	466.292481957723	327.435496208978	330.1184403803	332.587182367971	HSPA8	11	123057489	123063230	-	4849	protein_coding	heat shock protein family A (Hsp70) member 8 [Source:HGNC Symbol;Acc:HGNC:5241]	-
ENSG00000274012	1316.82566347588	164.138982656982	284.530077262577	168.874431582905	204.28804846848	226.174647555398	RN7SL2	14	49862550	49862849	-	300	misc_RNA	RNA, 7SL, cytoplasmic 2 [Source:HGNC Symbol;Acc:HGNC:23134]	-
ENSG00000142534	363.604737994142	377.65684779229	348.170956695139	442.313923803931	410.431416675763	415.482713203698	RPS11	19	49496365	49499689	+	1390	protein_coding	ribosomal protein S11 [Source:HGNC Symbol;Acc:HGNC:10384]	-
ENSG00000162244	344.441550000674	379.224808263083	348.211882517377	422.718840642557	389.394144126758	434.975941172631	RPL29	3	51993522	51995942	-	2058	protein_coding	ribosomal protein L29 [Source:HGNC Symbol;Acc:HGNC:10331]	-
ENSG00000177954	312.708080165966	303.358598594871	316.507416311572	471.652686377088	431.781217575139	478.833341877521	RPS27	1	153990755	153992155	+	1035	protein_coding	ribosomal protein S27 [Source:HGNC Symbol;Acc:HGNC:10416]	-
ENSG00000204525	267.454188257022	278.690422875147	263.353424686068	514.005876958011	493.507590660899	496.93586738753	HLA-C	6	31268749	31272130	-	2507	protein_coding	major histocompatibility complex, class I, C [Source:HGNC Symbol;Acc:HGNC:4933]	-
ENSG00000137154	353.701055098995	358.60265836889	373.568580164012	415.109322896034	394.547120343394	407.61387518158	RPS6	9	19375715	19380254	-	2714	protein_coding	ribosomal protein S6 [Source:HGNC Symbol;Acc:HGNC:10429]	-
ENSG00000125148	312.681632733412	373.499247317546	332.787922603821	413.585480127035	424.567475651	420.307226959372	MT2A	16	56608199	56609497	+	1299	protein_coding	metallothionein 2A [Source:HGNC Symbol;Acc:HGNC:7406]	-
ENSG00000168028	407.110358657594	410.994450554995	407.900697550368	348.876009913719	338.930117165485	335.99110131904	RPSA	3	39406689	39412542	+	3936	protein_coding	ribosomal protein SA [Source:HGNC Symbol;Acc:HGNC:6502]	-
ENSG00000100097	377.164486138758	376.841860907935	370.294019919552	379.854518095401	355.689449661502	384.451192591155	LGALS1	22	37675608	37679806	+	1099	protein_coding	galectin 1 [Source:HGNC Symbol;Acc:HGNC:6561]	-
ENSG00000106211	345.235158498719	395.78926604122	358.173929090367	379.002610934798	368.785756621875	391.484384934319	HSPB1	7	76302544	76304295	+	1634	protein_coding	heat shock protein family B (small) member 1 [Source:HGNC Symbol;Acc:HGNC:5246]	-
ENSG00000132470	283.998367117278	289.765919153478	274.640928103189	461.54743959808	459.825606131894	464.912323433753	ITGB4	17	75721328	75757818	+	6761	protein_coding	integrin subunit beta 4 [Source:HGNC Symbol;Acc:HGNC:6158]	-
ENSG00000136942	374.239267332798	399.06467066273	389.151967677105	362.026256047849	331.987449253583	350.671231460093	RPL35	9	124857880	124861981	-	1535	protein_coding	ribosomal protein L35 [Source:HGNC Symbol;Acc:HGNC:10344]	-
ENSG00000166598	317.682707273996	312.419834260734	319.071908880535	414.247399647638	415.251426267768	407.496531265525	HSP90B1	12	103930107	103953645	+	4695	protein_coding	heat shock protein 90 beta family member 1 [Source:HGNC Symbol;Acc:HGNC:12028]	-
ENSG00000142937	341.399697023849	342.994821349006	335.614122103155	368.095071488618	357.991383634879	354.648750646972	RPS8	1	44775251	44778779	+	2847	protein_coding	ribosomal protein S8 [Source:HGNC Symbol;Acc:HGNC:10441]	-
ENSG00000127022	308.791086991132	304.010188230487	309.957922347965	385.565861908545	386.226688930541	382.140730319198	CANX	5	179678628	179730925	+	6235	protein_coding	calnexin [Source:HGNC Symbol;Acc:HGNC:1473]	-
ENSG00000145425	321.860527088606	313.661070710443	324.289686425004	377.700246732696	343.148461529381	367.863353178262	RPS3A	4	151099573	151104652	+	2341	protein_coding	ribosomal protein S3A [Source:HGNC Symbol;Acc:HGNC:10421]	-
ENSG00000166710	217.700970713636	215.164092457284	217.776252118509	462.899282040066	464.670003021925	458.265757311381	B2M	15	44711487	44718877	+	6079	protein_coding	beta-2-microglobulin [Source:HGNC Symbol;Acc:HGNC:914]	-
ENSG00000137818	345.978235864774	358.031052343237	345.797384298744	348.641551808454	316.582148502913	314.948283518585	RPLP1	15	69452784	69456194	+	3271	protein_coding	ribosomal protein lateral stalk subunit P1 [Source:HGNC Symbol;Acc:HGNC:10372]	-
ENSG00000196205	299.304356933505	283.696363430657	301.530124060146	371.998092415842	387.898410370022	369.000175719904	EEF1A1P5	9	133019486	133020874	+	1389	processed_pseudogene	eukaryotic translation elongation factor 1 alpha 1 pseudogene 5 [Source:HGNC Symbol;Acc:HGNC:3200]	-
ENSG00000198755	323.716593162881	337.868874242975	318.944739517768	339.916740214678	335.936439095094	341.275134827518	RPL10A	6	35468408	35470785	+	1501	protein_coding	ribosomal protein L10a [Source:HGNC Symbol;Acc:HGNC:10299]	-
ENSG00000110955	345.682495469501	353.884919003669	345.950995838059	320.491701215195	309.188542655276	318.393443643965	ATP5F1B	12	56638175	56646068	-	2322	protein_coding	ATP synthase F1 subunit beta [Source:HGNC Symbol;Acc:HGNC:830]	-
ENSG00000070756	338.402570126655	343.581674184192	340.795031629258	316.907416861388	328.90678046496	321.216399614895	PABPC1	8	100685816	100722809	-	4752	protein_coding	poly(A) binding protein cytoplasmic 1 [Source:HGNC Symbol;Acc:HGNC:8554]	-
ENSG00000234745	205.748226226986	209.734726812646	208.001911615461	464.035614553182	432.840479305127	445.880098013426	HLA-B	6	31269491	31357188	-	3051	protein_coding	major histocompatibility complex, class I, B [Source:HGNC Symbol;Acc:HGNC:4932]	-
ENSG00000196230	364.876650965691	366.077532003718	367.517250575956	295.441898463825	285.024833198564	287.283803141418	TUBB	6	30720201	30725426	+	3359	protein_coding	tubulin beta class I [Source:HGNC Symbol;Acc:HGNC:20778]	-
ENSG00000184254	320.368224188162	328.364949406523	328.764825021468	315.741091207216	309.910128318047	312.907690395552	ALDH1A3	15	100877714	100916626	+	5772	protein_coding	aldehyde dehydrogenase 1 family member A3 [Source:HGNC Symbol;Acc:HGNC:409]	-
ENSG00000150687	269.713798666546	278.226177833118	271.936807614981	363.915989391096	359.890951309419	359.410453334008	PRSS23	11	86791059	86952910	+	11725	protein_coding	serine protease 23 [Source:HGNC Symbol;Acc:HGNC:14370]	-
ENSG00000197747	228.089719894416	235.788267326576	237.737809618634	394.00385852136	394.009115905805	389.811415448226	S100A10	1	151982915	151994390	-	1543	protein_coding	S100 calcium binding protein A10 [Source:HGNC Symbol;Acc:HGNC:10487]	-
ENSG00000197956	239.063910061112	241.505151831433	232.761880305495	382.879300589921	361.009483803834	389.511159316326	S100A6	1	153534599	153536244	-	971	protein_coding	S100 calcium binding protein A6 [Source:HGNC Symbol;Acc:HGNC:10496]	-
ENSG00000196262	319.807303767806	306.954537273954	315.608688679386	298.514834911185	289.021702593004	300.152217734716	PPIA	7	44796680	44824564	+	4432	protein_coding	peptidylprolyl isomerase A [Source:HGNC Symbol;Acc:HGNC:9253]	-
ENSG00000118181	289.345069677971	298.661825247556	290.784258444434	324.322049761327	304.098754224048	320.291672074458	RPS25	11	119015712	119018691	-	1477	protein_coding	ribosomal protein S25 [Source:HGNC Symbol;Acc:HGNC:10413]	-
ENSG00000071967	182.047460652147	182.201508444185	185.949348531622	427.041087385605	432.833187872456	415.859616388624	CYBRD1	2	171522247	171558133	+	5176	protein_coding	cytochrome b reductase 1 [Source:HGNC Symbol;Acc:HGNC:20797]	-
ENSG00000182718	305.645286832924	301.028517587189	301.766069482606	299.682362037058	291.129600085826	296.356098470518	ANXA2	15	60347134	60402883	-	8824	protein_coding	annexin A2 [Source:HGNC Symbol;Acc:HGNC:537]	-
ENSG00000013588	339.03982042715	344.096419333267	338.516751239445	255.552933731134	259.911521870515	254.156148530495	GPRC5A	12	12890782	12917937	+	8440	protein_coding	G protein-coupled receptor class C group 5 member A [Source:HGNC Symbol;Acc:HGNC:9836]	-
ENSG00000174444	310.495599543511	310.086832511697	310.721372328054	292.964468697278	271.597999577284	283.465014305839	RPL4	15	66498015	66524532	-	5637	protein_coding	ribosomal protein L4 [Source:HGNC Symbol;Acc:HGNC:10353]	-
ENSG00000128510	130.165368790896	125.630258996442	122.134408855329	472.532675538321	463.448751034868	464.112084997175	CPA4	7	130293134	130324180	+	3958	protein_coding	carboxypeptidase A4 [Source:HGNC Symbol;Acc:HGNC:15740]	-
ENSG00000147604	314.79403045169	306.770407852355	310.743932467367	285.692924472412	269.049986352672	276.238503592904	RPL7	8	73290267	73295789	-	2907	protein_coding	ribosomal protein L7 [Source:HGNC Symbol;Acc:HGNC:10363]	-
ENSG00000067225	256.769615949982	258.83457123794	251.02194391936	330.848695361741	321.679348313326	329.812066653904	PKM	15	72199029	72231822	-	8571	protein_coding	pyruvate kinase M1/2 [Source:HGNC Symbol;Acc:HGNC:9021]	-
ENSG00000108518	326.333110697739	323.592479834022	317.667874728889	277.833697972987	245.319474875429	247.913907989568	PFN1	17	4945652	4949061	-	1987	protein_coding	profilin 1 [Source:HGNC Symbol;Acc:HGNC:8881]	-
ENSG00000206503	180.102962403158	175.691417023496	168.542609498959	406.746768695236	360.504115487404	368.400990833038	HLA-A	6	29941260	29945884	+	2710	protein_coding	major histocompatibility complex, class I, A [Source:HGNC Symbol;Acc:HGNC:4931]	-
ENSG00000163191	188.361473857198	193.548400289186	205.549028392504	354.91059754309	342.843792988539	363.392374035875	S100A11	1	152032506	152047907	-	680	protein_coding	S100 calcium binding protein A11 [Source:HGNC Symbol;Acc:HGNC:10488]	-
ENSG00000197958	250.88029438168	249.083977586022	245.88076260544	310.489895909623	275.097079898641	302.754732116239	RPL12	9	127447674	127451405	-	2452	protein_coding	ribosomal protein L12 [Source:HGNC Symbol;Acc:HGNC:10302]	-
ENSG00000198034	256.293020217474	257.812887009552	257.051417163891	283.346503535538	267.913852726853	270.446857924441	RPS4X	X	72255679	72277300	-	2982	protein_coding	ribosomal protein S4 X-linked [Source:HGNC Symbol;Acc:HGNC:10424]	-
ENSG00000100316	269.321967793061	271.421100313617	266.483903800436	263.937874940279	259.33177969771	261.402494288347	RPL3	22	39312882	39320389	-	4787	protein_coding	ribosomal protein L3 [Source:HGNC Symbol;Acc:HGNC:10332]	-
ENSG00000044574	286.365264360036	280.247004282465	281.120661778753	248.649212621639	243.331733697355	243.132889736885	HSPA5	9	125234853	125241330	-	3908	protein_coding	heat shock protein family A (Hsp70) member 5 [Source:HGNC Symbol;Acc:HGNC:5238]	-
ENSG00000142089	189.540582669194	189.31744132276	179.122149350233	352.367095883326	322.468799167327	339.861225010505	IFITM3	11	319669	327537	-	1348	protein_coding	interferon induced transmembrane protein 3 [Source:HGNC Symbol;Acc:HGNC:5414]	-
ENSG00000134013	213.689621740613	219.291991860045	215.213694364211	308.85901280364	300.290749489501	313.844027910205	LOXL2	8	23297189	23425328	-	5707	protein_coding	lysyl oxidase like 2 [Source:HGNC Symbol;Acc:HGNC:6666]	-
ENSG00000124212	244.988170544379	220.169714158061	226.338397187079	293.559226046989	299.424755545975	285.588101534421	PTGIS	20	49503874	49568146	-	5579	protein_coding	prostaglandin I2 synthase [Source:HGNC Symbol;Acc:HGNC:9603]	-
ENSG00000144381	289.840488079718	283.430596221759	288.803541001994	237.340970639652	233.29427839341	229.204313069458	HSPD1	2	197486581	197516737	-	4245	protein_coding	heat shock protein family D (Hsp60) member 1 [Source:HGNC Symbol;Acc:HGNC:5261]	-
ENSG00000141753	250.011531738589	260.746184682031	248.262194382564	264.653959943359	262.664449328857	266.740187452564	IGFBP4	17	40443461	40457731	+	2200	protein_coding	insulin like growth factor binding protein 4 [Source:HGNC Symbol;Acc:HGNC:5473]	-
ENSG00000181163	308.415498648437	293.008489174708	300.779765853957	217.153993106732	215.350999625092	216.980912495679	NPM1	5	171387116	171411137	+	3828	protein_coding	nucleophosmin 1 [Source:HGNC Symbol;Acc:HGNC:7910]	-
ENSG00000106153	267.786691683594	262.544328617244	266.274145738893	260.067159022247	244.628105416761	248.135493046187	CHCHD2	7	56101569	56106576	-	1132	protein_coding	coiled-coil-helix-coiled-coil-helix domain containing 2 [Source:HGNC Symbol;Acc:HGNC:21645]	-
ENSG00000142192	205.398202646922	204.023385732384	207.942324428845	312.86936366536	304.239665741594	300.729482702216	APP	21	25880550	26171128	-	6316	protein_coding	amyloid beta precursor protein [Source:HGNC Symbol;Acc:HGNC:620]	-
ENSG00000083845	259.215195820158	263.536910062135	260.565924282649	249.14203306805	238.340708655014	251.082372607398	RPS5	19	58386400	58394806	+	3617	protein_coding	ribosomal protein S5 [Source:HGNC Symbol;Acc:HGNC:10426]	-
ENSG00000142156	159.604818838897	165.438273962048	159.408844711668	339.335329244773	332.315620780667	339.569346163208	COL6A1	21	45981737	46005050	+	5343	protein_coding	collagen type VI alpha 1 chain [Source:HGNC Symbol;Acc:HGNC:2211]	-
ENSG00000168653	270.869353023562	272.76477299897	269.704519775382	228.019118251512	221.551805081459	226.87778696911	NDUFS5	1	39026318	39034636	+	548	protein_coding	NADH:ubiquinone oxidoreductase subunit S5 [Source:HGNC Symbol;Acc:HGNC:7712]	-
ENSG00000171314	276.950489263392	293.054971354915	285.221835458737	213.257265786579	212.676406288215	206.098195462455	PGAM1	10	97426160	97433441	+	2568	protein_coding	phosphoglycerate mutase 1 [Source:HGNC Symbol;Acc:HGNC:8888]	-
ENSG00000142676	249.389906308948	256.22319234859	239.472518469532	241.197729571044	241.391712231068	245.176023449933	RPL11	1	23691742	23696835	+	2659	protein_coding	ribosomal protein L11 [Source:HGNC Symbol;Acc:HGNC:10301]	-
ENSG00000168615	200.082470838342	196.748268932027	204.979855564075	283.215997100015	287.541186594421	278.515307727841	ADAM9	8	38996869	39105144	+	6913	protein_coding	ADAM metallopeptidase domain 9 [Source:HGNC Symbol;Acc:HGNC:216]	-
ENSG00000067167	184.895130091607	184.334555842404	197.334490717372	284.045278234353	295.072954632601	277.221994262121	TRAM1	8	70573442	70608387	-	3878	protein_coding	translocation associated membrane protein 1 [Source:HGNC Symbol;Acc:HGNC:20568]	-
ENSG00000235174	249.436810560651	233.644290923872	223.026820183282	253.667104463415	231.82562037438	222.815836922777	RPL39P3	6	73373108	73373263	-	156	processed_pseudogene	ribosomal protein L39 pseudogene 3 [Source:HGNC Symbol;Acc:HGNC:21383]	-
ENSG00000126432	178.430587158206	179.75170190846	179.1714165722	292.484046276655	274.157623954021	283.985489068575	PRDX5	11	64318088	64321811	+	893	protein_coding	peroxiredoxin 5 [Source:HGNC Symbol;Acc:HGNC:9355]	-
ENSG00000184216	241.79864262055	245.890534191524	234.925920062193	217.87546457769	211.898566477522	219.158428279709	IRAK1	X	154010500	154019980	-	4001	protein_coding	interleukin 1 receptor associated kinase 1 [Source:HGNC Symbol;Acc:HGNC:6112]	-
ENSG00000067560	230.410416379221	235.047180221282	236.289662317301	225.889588472919	222.628399997626	217.79755602411	RHOA	3	49359145	49412998	-	2582	protein_coding	ras homolog family member A [Source:HGNC Symbol;Acc:HGNC:667]	-
ENSG00000117592	265.203987418054	256.90693857862	260.097704954565	197.42428299233	195.404274946379	192.360674974864	PRDX6	1	173477266	173488807	+	2367	protein_coding	peroxiredoxin 6 [Source:HGNC Symbol;Acc:HGNC:16753]	-
ENSG00000133048	25.7558549029813	27.1447222380249	25.5950110540089	436.707877815657	419.769962606466	424.847891873948	CHI3L1	1	203178931	203186749	-	3408	protein_coding	chitinase 3 like 1 [Source:HGNC Symbol;Acc:HGNC:1932]	-
ENSG00000080824	253.185115239953	243.853078848429	248.259452278344	199.916904083956	203.326075637507	202.192403236424	HSP90AA1	14	102080738	102139699	-	5248	protein_coding	heat shock protein 90 alpha family class A member 1 [Source:HGNC Symbol;Acc:HGNC:5253]	-
ENSG00000137309	264.21273412979	274.833940790765	259.561198548448	181.375184040418	176.477947321709	192.408198030107	HMGA1	6	34236873	34246231	+	2327	protein_coding	high mobility group AT-hook 1 [Source:HGNC Symbol;Acc:HGNC:5010]	HMGI/HMGY
ENSG00000166741	189.961640930568	188.085220589901	180.595854393504	265.500175642618	257.855372713435	264.100347041443	NNMT	11	114257787	114313285	+	2919	protein_coding	nicotinamide N-methyltransferase [Source:HGNC Symbol;Acc:HGNC:7861]	-
ENSG00000177469	251.981465084126	257.617944267127	250.53972381066	189.878055676633	184.883008608804	196.388963132459	CAVIN1	17	42402452	42423517	-	3828	protein_coding	caveolae associated protein 1 [Source:HGNC Symbol;Acc:HGNC:9688]	-
ENSG00000134333	204.465745628181	201.364497407999	203.986197531678	241.762336078923	232.643969614003	243.209886607857	LDHA	11	18394388	18408425	+	6210	protein_coding	lactate dehydrogenase A [Source:HGNC Symbol;Acc:HGNC:6535]	-
ENSG00000125730	110.728948859759	110.806798238692	111.346889572681	333.200860951743	332.662965082664	328.666493745432	C3	19	6677704	6730562	-	8328	protein_coding	complement C3 [Source:HGNC Symbol;Acc:HGNC:1318]	-
ENSG00000198431	215.031733241941	217.748346750821	222.05995274577	221.831901640629	223.420978904827	223.338295737011	TXNRD1	12	104215779	104350305	+	6708	protein_coding	thioredoxin reductase 1 [Source:HGNC Symbol;Acc:HGNC:12437]	-
ENSG00000115268	211.703118484972	223.986073528583	208.770439071117	226.073702663472	221.361000402603	229.894014207111	RPS15	19	1438358	1440494	+	2137	protein_coding	ribosomal protein S15 [Source:HGNC Symbol;Acc:HGNC:10388]	-
ENSG00000169100	207.459913430002	216.144064398423	202.025556154494	230.765627206135	218.927374213069	228.565527757472	SLC25A6	X	1386152	1392724	-	2164	protein_coding	solute carrier family 25 member 6 [Source:HGNC Symbol;Acc:HGNC:10992]	-
ENSG00000118849	120.19273740628	126.924661198403	127.159455616457	314.162444144365	315.592843085238	299.702931601069	RARRES1	3	158696892	158732696	-	2236	protein_coding	retinoic acid receptor responder 1 [Source:HGNC Symbol;Acc:HGNC:9867]	-
ENSG00000132561	207.593552041006	207.939877041351	208.614096335576	223.103471826586	215.350481321193	219.297235005666	MATN2	8	97868840	98036716	+	6933	protein_coding	matrilin 2 [Source:HGNC Symbol;Acc:HGNC:6908]	-
ENSG00000109072	81.1095799397063	85.4082450839112	86.9413374019925	343.727684157408	335.539236694085	345.951012516324	VTN	17	28367276	28373091	-	2427	protein_coding	vitronectin [Source:HGNC Symbol;Acc:HGNC:12724]	-
ENSG00000117450	203.833694361023	206.172873786501	206.06066434855	219.261524913965	221.956603092532	213.27948074384	PRDX1	1	45511036	45523047	-	1522	protein_coding	peroxiredoxin 1 [Source:HGNC Symbol;Acc:HGNC:9352]	-
ENSG00000102024	226.783723698359	231.355218673715	233.546527486042	188.531242506613	193.850268167094	193.034251108082	PLS3	X	115561174	115650861	+	4099	protein_coding	plastin 3 [Source:HGNC Symbol;Acc:HGNC:9091]	-
ENSG00000111669	191.641059148179	189.4392724674	188.750295226344	225.819375344968	224.403520750647	230.728356707421	TPI1	12	6867119	6870948	+	2700	protein_coding	triosephosphate isomerase 1 [Source:HGNC Symbol;Acc:HGNC:12009]	-
ENSG00000233276	207.916137705571	226.357852471219	210.977029898498	215.60969463917	187.50778749242	197.993047817661	GPX1	3	49357171	49358600	-	1430	polymorphic_pseudogene	glutathione peroxidase 1 [Source:HGNC Symbol;Acc:HGNC:4553]	-
ENSG00000108679	172.0769846099	177.85337548066	175.289624296684	242.697920855796	236.120603966137	237.972887517758	LGALS3BP	17	78971238	78980109	-	3584	protein_coding	galectin 3 binding protein [Source:HGNC Symbol;Acc:HGNC:6564]	-
ENSG00000135486	236.114385053649	234.793003107694	234.446686295011	176.220692803066	172.931859717772	185.727819742563	HNRNPA1	12	54280193	54287088	+	5093	protein_coding	heterogeneous nuclear ribonucleoprotein A1 [Source:HGNC Symbol;Acc:HGNC:5031]	-
ENSG00000142949	222.369952099663	226.502989901694	216.541155509475	186.656148933166	186.354761218597	186.94861939614	PTPRF	1	43525187	43623666	+	10712	protein_coding	protein tyrosine phosphatase, receptor type F [Source:HGNC Symbol;Acc:HGNC:9670]	-
ENSG00000154277	200.750309276056	198.488684433049	201.502389684723	229.933383878839	190.966608755372	191.267757327533	UCHL1	4	41256413	41268455	+	2282	protein_coding	ubiquitin C-terminal hydrolase L1 [Source:HGNC Symbol;Acc:HGNC:12513]	-
ENSG00000089009	202.96442509086	203.425928997972	208.558980937338	193.275296006265	192.883175981702	195.563571863291	RPL6	12	112405190	112418838	-	4447	protein_coding	ribosomal protein L6 [Source:HGNC Symbol;Acc:HGNC:10362]	-
ENSG00000187514	238.313469806745	234.324504091313	233.149354946735	150.238447192183	151.16459873067	152.919768460255	PTMA	2	231706895	231713541	+	3378	protein_coding	prothymosin alpha [Source:HGNC Symbol;Acc:HGNC:9623]	-
ENSG00000185624	157.624788867069	161.178505393278	154.91066974688	226.38521074508	225.025293927741	229.835027314602	P4HB	17	81843159	81860694	-	5303	protein_coding	prolyl 4-hydroxylase subunit beta [Source:HGNC Symbol;Acc:HGNC:8548]	-
ENSG00000052802	97.8587706619582	101.61866985237	106.221835519831	282.751633256353	283.017581980761	270.658471993875	MSMO1	4	165327623	165343160	+	2892	protein_coding	methylsterol monooxygenase 1 [Source:HGNC Symbol;Acc:HGNC:10545]	-
ENSG00000150938	199.329163201999	210.166061965399	212.20779127631	172.316515019084	176.103351344268	169.867309113406	CRIM1	2	36355926	36551135	+	7122	protein_coding	cysteine rich transmembrane BMP regulator 1 [Source:HGNC Symbol;Acc:HGNC:2359]	-
ENSG00000091986	226.947890051402	223.781900641892	224.325770325652	154.43956743109	155.948507261648	152.927595228083	CCDC80	3	112596794	112649530	-	13071	protein_coding	coiled-coil domain containing 80 [Source:HGNC Symbol;Acc:HGNC:30649]	-
ENSG00000150991	145.565119490723	150.228311625056	147.181572457623	229.12881014911	224.290395617726	232.62854324436	UBC	12	124911604	124917368	-	3898	protein_coding	ubiquitin C [Source:HGNC Symbol;Acc:HGNC:12468]	-
ENSG00000107438	189.174143309801	192.193712615752	184.039649741085	184.479328295871	181.135490787	181.341113061239	PDLIM1	10	95237572	95291024	-	2239	protein_coding	PDZ and LIM domain 1 [Source:HGNC Symbol;Acc:HGNC:2067]	-
ENSG00000145741	186.036007104825	189.03437998837	191.159602666041	182.320918609039	178.24287832543	171.661356884371	BTF3	5	73498408	73505635	+	2467	protein_coding	basic transcription factor 3 [Source:HGNC Symbol;Acc:HGNC:1125]	-
ENSG00000131469	189.939037105189	191.281819185722	188.521484726023	186.208252030848	166.90071563577	172.785389540759	RPL27	17	42998273	43002959	+	2026	protein_coding	ribosomal protein L27 [Source:HGNC Symbol;Acc:HGNC:10328]	-
ENSG00000183255	147.998007002973	149.097208651334	146.461770520478	219.787814789317	214.609344750066	215.275406262981	PTTG1IP	21	44849585	44873903	-	3537	protein_coding	PTTG1 interacting protein [Source:HGNC Symbol;Acc:HGNC:13524]	-
ENSG00000204592	116.232783269366	115.051447062581	113.419739142887	248.365933116913	248.160838397782	244.432578638699	HLA-E	6	30489467	30494205	+	2975	protein_coding	major histocompatibility complex, class I, E [Source:HGNC Symbol;Acc:HGNC:4962]	-
ENSG00000120129	183.536347330942	189.8229100848	184.329343210993	176.929090181243	175.891722815785	174.636526081918	DUSP1	5	172768090	172771195	-	2019	protein_coding	dual specificity phosphatase 1 [Source:HGNC Symbol;Acc:HGNC:3064]	-
ENSG00000188157	145.62753295366	156.449932105447	144.138605482863	210.505552156189	205.29570768342	205.236275079395	AGRN	1	1020123	1056118	+	10758	protein_coding	agrin [Source:HGNC Symbol;Acc:HGNC:329]	-
ENSG00000008988	175.118348033055	175.065446560095	169.048035589412	184.840485014849	175.927779131639	183.441126476097	RPS20	8	56067295	56074581	-	3002	protein_coding	ribosomal protein S20 [Source:HGNC Symbol;Acc:HGNC:10405]	-
ENSG00000170889	180.707335868899	188.131831175621	184.709573337145	177.707474818979	166.007965079149	166.063942950229	RPS9	19	54200742	54249003	+	4371	protein_coding	ribosomal protein S9 [Source:HGNC Symbol;Acc:HGNC:10442]	-
ENSG00000121039	201.526075423964	220.740321260067	219.824833853044	143.315444789045	141.976465458212	135.227518748528	RDH10	8	73294612	73325281	+	5321	protein_coding	retinol dehydrogenase 10 [Source:HGNC Symbol;Acc:HGNC:19975]	-
ENSG00000164111	181.600464761314	186.763863365808	189.747024338983	169.868846593899	168.729602635843	163.308372499571	ANXA5	4	121667955	121697113	-	3034	protein_coding	annexin A5 [Source:HGNC Symbol;Acc:HGNC:543]	-
ENSG00000167526	161.139317998482	166.545751602293	157.544935194908	193.152959146082	186.43654204402	191.117063964264	RPL13	16	89560657	89566828	+	6172	protein_coding	ribosomal protein L13 [Source:HGNC Symbol;Acc:HGNC:10303]	-
ENSG00000155660	166.83759018522	175.290233166075	173.529778918766	181.270098986155	178.171415315371	175.621026689424	PDIA4	7	149003062	149028641	-	3277	protein_coding	protein disulfide isomerase family A member 4 [Source:HGNC Symbol;Acc:HGNC:30167]	-
ENSG00000143947	178.602747021854	177.89306438827	172.232101392421	183.300951261546	172.199562935049	165.82539024562	RPS27A	2	55231903	55235853	+	3130	protein_coding	ribosomal protein S27a [Source:HGNC Symbol;Acc:HGNC:10417]	-
ENSG00000177600	172.128777810559	173.195394856388	166.888000483907	183.365774950404	175.109232482933	178.443314104573	RPLP2	11	809647	812880	+	1955	protein_coding	ribosomal protein lateral stalk subunit P2 [Source:HGNC Symbol;Acc:HGNC:10377]	-
ENSG00000105640	166.694404241788	181.052752138564	167.182681198883	180.873850059174	169.991683184159	178.354583817834	RPL18A	19	17859876	17864153	+	3527	protein_coding	ribosomal protein L18a [Source:HGNC Symbol;Acc:HGNC:10311]	-
ENSG00000005884	135.755179917545	138.063841452881	133.501515705773	212.406396422706	208.748473548935	210.968991867809	ITGA3	17	50055968	50090481	+	9802	protein_coding	integrin subunit alpha 3 [Source:HGNC Symbol;Acc:HGNC:6139]	-
ENSG00000105372	175.097753658668	183.164165590951	168.349720544991	179.882688150123	164.263354674966	166.809775637471	RPS19	19	41859918	41872926	+	3799	protein_coding	ribosomal protein S19 [Source:HGNC Symbol;Acc:HGNC:10402]	-
ENSG00000105193	182.952930839901	190.216090130808	186.767648111273	163.378297537432	153.597673601267	159.094764906445	RPS16	19	39433207	39435948	-	2603	protein_coding	ribosomal protein S16 [Source:HGNC Symbol;Acc:HGNC:10396]	-
ENSG00000070404	156.933201755711	167.164310383509	159.479700567536	181.395641183405	178.031904584167	186.69057193774	FSTL3	19	676365	683399	+	3067	protein_coding	follistatin like 3 [Source:HGNC Symbol;Acc:HGNC:3973]	-
ENSG00000230202	184.35568724654	124.50974577945	176.139765159248	186.911526863754	233.932173253912	120.72473926043	AL450405.1	6	117998975	117999448	+	474	processed_pseudogene	ribosomal protein L29 (RPL29) pseudogene	-
ENSG00000244398	166.157230882651	161.484545196935	180.64477647244	172.352897812097	180.864220648556	163.231918594667	AC116533.1	11	16974693	16975013	-	321	processed_pseudogene	ribosomal protein L36a (RPL36A) pseudogene	-
ENSG00000124145	164.023210650022	166.624845212586	161.484228011323	177.198011559765	175.920550727594	174.580756893238	SDC4	20	45325288	45348424	-	2613	protein_coding	syndecan 4 [Source:HGNC Symbol;Acc:HGNC:10661]	-
ENSG00000118680	181.557124499784	175.319713961006	179.685478315906	163.729034668695	160.580896668376	157.996684363424	MYL12B	18	3261479	3278431	+	1932	protein_coding	myosin light chain 12B [Source:HGNC Symbol;Acc:HGNC:29827]	-
ENSG00000149273	183.651109721289	188.30491682888	183.262921126776	159.231990539063	149.06868370079	154.706812939624	RPS3	11	75399486	75422280	+	5894	protein_coding	ribosomal protein S3 [Source:HGNC Symbol;Acc:HGNC:10420]	-
ENSG00000106682	189.678070028231	185.025877734704	182.788310162645	153.967775863542	147.475530579433	157.452038945687	EIF4H	7	74174245	74197101	+	3191	protein_coding	eukaryotic translation initiation factor 4H [Source:HGNC Symbol;Acc:HGNC:12741]	-
ENSG00000100345	189.202155804184	191.240492443222	181.889708210513	147.778132949794	150.751147245591	152.909271454494	MYH9	22	36281277	36388067	-	9012	protein_coding	myosin heavy chain 9 [Source:HGNC Symbol;Acc:HGNC:7579]	-
ENSG00000161203	175.589053795851	178.003156051706	172.877588959547	165.640584685604	160.526638349409	160.654324134045	AP2M1	3	184174689	184184091	+	4756	protein_coding	adaptor related protein complex 2 subunit mu 1 [Source:HGNC Symbol;Acc:HGNC:564]	-
ENSG00000171858	179.474775279862	173.957025133489	169.834862092102	173.146739608244	148.729683720706	163.823452692831	RPS21	20	62387116	62388520	+	1023	protein_coding	ribosomal protein S21 [Source:HGNC Symbol;Acc:HGNC:10409]	-
ENSG00000114391	174.082699895189	173.295615160997	175.220664096411	170.125290645739	160.390507710759	155.17971412496	RPL24	3	101681091	101686782	-	2682	protein_coding	ribosomal protein L24 [Source:HGNC Symbol;Acc:HGNC:10325]	-
ENSG00000114638	175.743366870878	165.030579202358	168.093650881248	167.070250844755	165.325925254947	162.421047906939	UPK1B	3	119173517	119205153	+	2266	protein_coding	uroplakin 1B [Source:HGNC Symbol;Acc:HGNC:12578]	-
ENSG00000128595	154.243679369019	154.514073948042	158.858794555242	177.830394697291	180.046803445489	178.045835826617	CALU	7	128739292	128771807	+	4537	protein_coding	calumenin [Source:HGNC Symbol;Acc:HGNC:1458]	-
ENSG00000169714	171.583494707908	178.248551787971	180.180232517911	153.820672099928	155.46787405943	153.01013995435	CNBP	3	129169484	129183922	-	1927	protein_coding	CCHC-type zinc finger nucleic acid binding protein [Source:HGNC Symbol;Acc:HGNC:13164]	Others
ENSG00000204628	165.092677357545	165.279396388003	161.450884854293	162.223893643634	159.85435303881	167.612205752061	RACK1	5	181236909	181248096	-	5990	protein_coding	receptor for activated C kinase 1 [Source:HGNC Symbol;Acc:HGNC:4399]	-
ENSG00000182899	166.645789227339	170.748423745279	162.045550919434	165.345387830869	150.430465853281	161.34612721741	RPL35A	3	197949980	197956610	+	3109	protein_coding	ribosomal protein L35a [Source:HGNC Symbol;Acc:HGNC:10345]	-
ENSG00000214485	154.776790267104	171.503199159763	172.323405909266	148.126586874653	168.495861830914	157.131423222332	RPL7P1	5	150094302	150095048	+	747	processed_pseudogene	ribosomal protein L7 pseudogene 1 [Source:HGNC Symbol;Acc:HGNC:10367]	-
ENSG00000165502	170.122961071573	160.650932205472	168.133708945205	159.052536248355	147.339343443226	153.722340721128	RPL36AL	14	49618519	49620685	-	746	protein_coding	ribosomal protein L36a like [Source:HGNC Symbol;Acc:HGNC:10346]	-
ENSG00000135404	108.312945890413	110.216534426933	105.043154199323	217.900485168492	205.34132618197	212.204226832068	CD63	12	55725323	55729707	-	2633	protein_coding	CD63 molecule [Source:HGNC Symbol;Acc:HGNC:1692]	-
ENSG00000231991	163.175355062674	162.162972701409	166.508453986849	156.543682188719	157.081338948211	151.01216070529	ANXA2P2	9	33624274	33625293	+	1020	processed_pseudogene	annexin A2 pseudogene 2 [Source:HGNC Symbol;Acc:HGNC:539]	-
ENSG00000019186	290.182400617855	297.122697468919	296.821966123567	23.2094149161472	24.5670622626993	23.8376394608553	CYP24A1	20	54153449	54173973	-	3972	protein_coding	cytochrome P450 family 24 subfamily A member 1 [Source:HGNC Symbol;Acc:HGNC:2602]	-
ENSG00000174748	145.909541417539	145.824519306289	145.302110487071	171.370166134151	169.372704380399	175.383041890992	RPL15	3	23916545	23924374	+	7222	protein_coding	ribosomal protein L15 [Source:HGNC Symbol;Acc:HGNC:10306]	-
ENSG00000170027	133.419449334228	137.007774347211	138.128084900066	177.141717188755	180.600106578626	177.339308752158	YWHAG	7	76326794	76359031	-	3750	protein_coding	tyrosine 3-monooxygenase/tryptophan 5-monooxygenase activation protein gamma [Source:HGNC Symbol;Acc:HGNC:12852]	-
ENSG00000182326	66.3337291363587	66.9008224412984	67.6204654434519	246.892957060541	244.0488176285	245.443654851393	C1S	12	6988259	7071032	+	6462	protein_coding	complement C1s [Source:HGNC Symbol;Acc:HGNC:1247]	-
ENSG00000198830	172.114518918213	172.930287040727	175.648065636574	136.925486307502	139.121111560717	138.881827698709	HMGN2	1	26472450	26475972	+	2509	protein_coding	high mobility group nucleosomal binding domain 2 [Source:HGNC Symbol;Acc:HGNC:4986]	-
ENSG00000132507	185.798111816829	188.388540851212	177.622417359239	135.337718161004	118.629893517586	128.47913813244	EIF5A	17	7306999	7312463	+	2815	protein_coding	eukaryotic translation initiation factor 5A [Source:HGNC Symbol;Acc:HGNC:3300]	-
ENSG00000162734	149.653196927604	151.529714660955	144.833744951795	160.271808040233	159.677833245444	166.504119386168	PEA15	1	160205337	160215376	+	2806	protein_coding	proliferation and apoptosis adaptor protein 15 [Source:HGNC Symbol;Acc:HGNC:8822]	-
ENSG00000164587	145.839506138708	144.123165066733	143.77510118185	167.350457398414	162.59618869286	168.31496165172	RPS14	5	150442635	150449756	-	5099	protein_coding	ribosomal protein S14 [Source:HGNC Symbol;Acc:HGNC:10387]	-
ENSG00000228253	108.575443277525	108.446471917444	124.797387304059	175.94891746867	190.932156904613	222.596997557252	MT-ATP8	MT	8366	8572	+	207	protein_coding	mitochondrially encoded ATP synthase membrane subunit 8 [Source:HGNC Symbol;Acc:HGNC:7415]	-
ENSG00000133112	119.438605617508	115.236197341934	113.8522879005	198.132018829649	191.998659468308	189.503545782086	TPT1	13	45333471	45341370	-	7269	protein_coding	tumor protein, translationally-controlled 1 [Source:HGNC Symbol;Acc:HGNC:12022]	-
ENSG00000111843	132.893192292748	134.714637934564	136.099242275221	179.975377756082	170.714110454991	173.708280874686	TMEM14C	6	10722915	10731129	+	1321	protein_coding	transmembrane protein 14C [Source:HGNC Symbol;Acc:HGNC:20952]	-
ENSG00000213719	116.221219281877	127.246988773767	118.192316653179	189.07099021504	182.599767461943	190.377055309172	CLIC1	6	31730581	31739763	-	1942	protein_coding	chloride intracellular channel 1 [Source:HGNC Symbol;Acc:HGNC:2062]	-
ENSG00000110700	143.990599780216	147.163923588675	146.134725727859	157.301513899154	158.702529320989	169.442672226731	RPS13	11	17074389	17077787	-	2186	protein_coding	ribosomal protein S13 [Source:HGNC Symbol;Acc:HGNC:10386]	-
ENSG00000145604	180.15366456838	188.600419294192	186.765716502674	122.609830654971	125.086921356479	118.096036162184	SKP2	5	36151989	36184319	+	3837	protein_coding	S-phase kinase associated protein 2 [Source:HGNC Symbol;Acc:HGNC:10901]	-
ENSG00000005022	190.945312029067	191.254098909631	190.541713041262	121.740821573945	112.584456637529	114.178937233301	SLC25A5	X	119468400	119471319	+	1500	protein_coding	solute carrier family 25 member 5 [Source:HGNC Symbol;Acc:HGNC:10991]	-
ENSG00000138772	139.525079927686	140.043773524881	143.198109804298	168.325360039452	166.965064181824	162.793808331018	ANXA3	4	78551519	78610451	+	5123	protein_coding	annexin A3 [Source:HGNC Symbol;Acc:HGNC:541]	-
ENSG00000108953	161.199458313257	160.063053241625	160.23414686952	146.664163623654	140.944536443738	143.834966288171	YWHAE	17	1344272	1400378	-	3847	protein_coding	tyrosine 3-monooxygenase/tryptophan 5-monooxygenase activation protein epsilon [Source:HGNC Symbol;Acc:HGNC:12851]	-
ENSG00000173706	185.592859841993	183.096804109215	179.417857559895	119.606955772411	122.802844476215	121.476910331722	HEG1	3	124965710	125055958	-	9925	protein_coding	heart development protein with EGF like domains 1 [Source:HGNC Symbol;Acc:HGNC:29227]	-
ENSG00000152952	87.3136830927183	85.5535079858024	87.9595817108825	210.399947602666	219.492585731186	212.019805768833	PLOD2	3	146069440	146163653	-	7646	protein_coding	procollagen-lysine,2-oxoglutarate 5-dioxygenase 2 [Source:HGNC Symbol;Acc:HGNC:9082]	-
ENSG00000112096	76.1488475378773	79.2211591657643	80.0948105822346	209.34111191727	219.148312497691	209.74840806051	SOD2	6	159669057	159745186	-	16493	protein_coding	superoxide dismutase 2 [Source:HGNC Symbol;Acc:HGNC:11180]	-
ENSG00000283041	146.110298864334	143.46913942061	139.79417039513	154.558910070567	143.56024596341	145.688377556089	AC008038.1	7	133034607	133035920	-	1314	processed_pseudogene	eukaryotic translation elongation factor 1 gamma (	-
ENSG00000168374	147.192743118429	142.363545821439	141.804887595737	147.709885157854	146.406206611166	146.190521191338	ARF4	3	57571363	57598220	-	2595	protein_coding	ADP ribosylation factor 4 [Source:HGNC Symbol;Acc:HGNC:655]	-
ENSG00000170315	146.203007079132	155.199998797257	145.801979916972	146.900401666513	133.2634674625	140.815619309267	UBB	17	16380798	16382745	+	1621	protein_coding	ubiquitin B [Source:HGNC Symbol;Acc:HGNC:12463]	-
ENSG00000265190	128.357670900844	128.959732248678	124.359416182503	163.884271865363	157.572579303335	162.48105957139	ANXA8	10	47460162	47484158	-	4955	protein_coding	annexin A8 [Source:HGNC Symbol;Acc:HGNC:546]	-
ENSG00000186340	132.760296988282	137.480176108973	133.749625788012	152.588971424135	156.071676677139	149.152884246217	THBS2	6	169215780	169254044	-	6412	protein_coding	thrombospondin 2 [Source:HGNC Symbol;Acc:HGNC:11786]	-
ENSG00000138119	116.75870354375	116.338849776357	115.467769525863	169.382818017735	172.566464032774	169.240871861493	MYOF	10	93306429	93482317	-	8473	protein_coding	myoferlin [Source:HGNC Symbol;Acc:HGNC:3656]	-
ENSG00000072274	136.53465394104	137.423658230505	139.727058638752	146.96606209006	148.59867320873	143.564146083168	TFRC	3	196027183	196082189	-	7887	protein_coding	transferrin receptor [Source:HGNC Symbol;Acc:HGNC:11763]	-
ENSG00000136810	131.643858125018	143.095306555549	137.072982303696	144.730910043247	147.538708398258	143.884896443048	TXN	9	110243811	110256640	-	1142	protein_coding	thioredoxin [Source:HGNC Symbol;Acc:HGNC:12435]	-
ENSG00000169715	150.665295221136	146.446132969161	146.500885685059	135.729194557227	131.554113756311	135.823627380517	MT1E	16	56625475	56627112	+	1052	protein_coding	metallothionein 1E [Source:HGNC Symbol;Acc:HGNC:7397]	-
ENSG00000090339	116.02546025218	119.338930102717	118.559595721998	160.303596121218	162.878900763113	164.639629881721	ICAM1	19	10270835	10286615	+	3706	protein_coding	intercellular adhesion molecule 1 [Source:HGNC Symbol;Acc:HGNC:5344]	-
ENSG00000058262	130.19468714756	131.777914024649	133.121132610672	144.887961281683	144.366604129244	145.547645285415	SEC61A1	3	128051641	128071683	+	4697	protein_coding	Sec61 translocon alpha 1 subunit [Source:HGNC Symbol;Acc:HGNC:18276]	-
ENSG00000104904	137.557727280301	146.753378916334	137.473875191127	142.934264912033	127.957101523454	133.533868274558	OAZ1	19	2269509	2273490	+	3436	protein_coding	ornithine decarboxylase antizyme 1 [Source:HGNC Symbol;Acc:HGNC:8095]	-
ENSG00000118508	141.631172335312	143.846726729151	144.884445223841	138.40044506957	127.674171042432	129.683093134033	RAB32	6	146543693	146554965	+	1217	protein_coding	RAB32, member RAS oncogene family [Source:HGNC Symbol;Acc:HGNC:9772]	-
ENSG00000116133	113.558634374205	110.789592006618	108.084128436806	164.895305498815	161.624526142864	163.088931886627	DHCR24	1	54849627	54887271	-	6290	protein_coding	24-dehydrocholesterol reductase [Source:HGNC Symbol;Acc:HGNC:2859]	-
ENSG00000144713	132.180931291491	136.18227777172	136.124441861751	142.591976113876	136.312396459304	138.490348845242	RPL32	3	12834485	12841588	-	3720	protein_coding	ribosomal protein L32 [Source:HGNC Symbol;Acc:HGNC:10336]	-
ENSG00000139644	119.625219125361	116.749357208329	115.952088860165	157.012614450716	154.204832690694	154.852818293	TMBIM6	12	49707725	49764934	+	6186	protein_coding	transmembrane BAX inhibitor motif containing 6 [Source:HGNC Symbol;Acc:HGNC:11723]	-
ENSG00000089597	139.737281726162	136.850468890203	138.33870357293	132.615110288762	132.241340108475	131.548730440163	GANAB	11	62624826	62646726	-	5030	protein_coding	glucosidase II alpha subunit [Source:HGNC Symbol;Acc:HGNC:4138]	-
ENSG00000110321	136.770120261377	133.519451434109	136.581143260179	132.731048491854	135.181485358243	135.398702629515	EIF4G2	11	10797050	10809110	-	8655	protein_coding	eukaryotic translation initiation factor 4 gamma 2 [Source:HGNC Symbol;Acc:HGNC:3297]	-
ENSG00000135046	134.652956218441	132.015906031263	139.404305933752	134.950558081808	131.722799053108	130.702883893475	ANXA1	9	73151757	73170393	+	4561	protein_coding	annexin A1 [Source:HGNC Symbol;Acc:HGNC:533]	-
ENSG00000105976	131.371283653025	128.56899808769	130.487663510682	135.97132295509	141.784235132183	135.083502368088	MET	7	116672390	116798386	+	7039	protein_coding	MET proto-oncogene, receptor tyrosine kinase [Source:HGNC Symbol;Acc:HGNC:7029]	-
ENSG00000118705	126.889318060768	125.785199968234	129.484082903139	140.420967952514	136.765720346037	143.195163254206	RPN2	20	37178410	37241623	+	2819	protein_coding	ribophorin II [Source:HGNC Symbol;Acc:HGNC:10382]	-
ENSG00000162496	114.983898884814	113.216844582434	107.067468353415	155.124513505918	150.559024796218	158.091304488207	DHRS3	1	12567910	12617731	-	3036	protein_coding	dehydrogenase/reductase 3 [Source:HGNC Symbol;Acc:HGNC:17693]	-
ENSG00000244038	121.247551284006	125.458609628077	126.552437473868	144.366810721452	138.226345643291	141.743575841992	DDOST	1	20651767	20661544	-	2721	protein_coding	dolichyl-diphosphooligosaccharide--protein glycosyltransferase non-catalytic subunit [Source:HGNC Symbol;Acc:HGNC:2728]	-
ENSG00000117519	125.980712777088	128.685425092243	132.819875999855	138.814772103584	133.665569488284	135.778558783456	CNN3	1	94896949	94927278	-	2838	protein_coding	calponin 3 [Source:HGNC Symbol;Acc:HGNC:2157]	-
ENSG00000165119	144.744864785306	144.538234040737	147.158091755717	120.283812734746	120.080399940582	116.749140960977	HNRNPK	9	83968083	83980616	-	5114	protein_coding	heterogeneous nuclear ribonucleoprotein K [Source:HGNC Symbol;Acc:HGNC:5044]	-
ENSG00000116016	108.738561439404	112.194827190334	107.541774153835	151.61225959766	156.081585657858	155.679509813735	EPAS1	2	46293667	46386703	+	7302	protein_coding	endothelial PAS domain protein 1 [Source:HGNC Symbol;Acc:HGNC:3374]	Others
ENSG00000050405	149.581343060904	144.133068233743	150.413471889542	112.60915570986	116.207186102159	114.706588754242	LIMA1	12	50175788	50283546	-	6317	protein_coding	LIM domain and actin binding 1 [Source:HGNC Symbol;Acc:HGNC:24636]	-
ENSG00000135862	148.9157425523	151.121473278547	148.617148318332	111.26572650599	112.957370380184	111.434600474175	LAMC1	1	183023460	183145592	+	8406	protein_coding	laminin subunit gamma 1 [Source:HGNC Symbol;Acc:HGNC:6492]	-
ENSG00000084207	147.80140358344	148.321021012222	142.831503888858	118.21091505282	109.390602500272	117.642552859346	GSTP1	11	67583595	67586656	+	1911	protein_coding	glutathione S-transferase pi 1 [Source:HGNC Symbol;Acc:HGNC:4638]	-
ENSG00000125968	216.831512225766	226.355730519937	209.825903819301	41.9063544497652	42.6343189920349	40.585449260648	ID1	20	31605283	31606515	+	1233	protein_coding	inhibitor of DNA binding 1, HLH protein [Source:HGNC Symbol;Acc:HGNC:5360]	bHLH
ENSG00000108107	119.017722665315	128.654638867652	114.541934478088	137.750283904499	131.898560297076	138.226122506689	RPL28	19	55385345	55403250	+	6933	protein_coding	ribosomal protein L28 [Source:HGNC Symbol;Acc:HGNC:10330]	-
ENSG00000123416	150.642544401559	150.998111555412	149.820608920836	103.334722948012	102.38115484173	103.959358780919	TUBA1B	12	49127782	49131397	-	3574	protein_coding	tubulin alpha 1b [Source:HGNC Symbol;Acc:HGNC:18809]	-
ENSG00000203857	117.697966867155	118.590820070576	118.162380375568	134.872771235973	136.429533487325	135.178795329284	HSD3B1	1	119507198	119515054	+	2443	protein_coding	hydroxy-delta-5-steroid dehydrogenase, 3 beta- and steroid delta-isomerase 1 [Source:HGNC Symbol;Acc:HGNC:5217]	-
ENSG00000147065	117.331483638626	114.515428276268	117.29203204455	136.13561113913	135.844034122289	134.400979716405	MSN	X	65588377	65741931	+	5971	protein_coding	moesin [Source:HGNC Symbol;Acc:HGNC:7373]	-
ENSG00000123562	126.279171863751	122.650280547455	130.705448998608	124.217169373501	123.209263948865	123.390159842734	MORF4L2	X	103675496	103688158	-	2648	protein_coding	mortality factor 4 like 2 [Source:HGNC Symbol;Acc:HGNC:16849]	-
ENSG00000035862	97.5540911715089	98.5256408856599	101.39010536528	151.989270445014	150.380931038496	148.850353378617	TIMP2	17	78852977	78925387	-	5633	protein_coding	TIMP metallopeptidase inhibitor 2 [Source:HGNC Symbol;Acc:HGNC:11821]	-
ENSG00000136026	115.858246728108	125.019757976029	120.095789923007	124.691998326673	128.219158451664	134.60000408111	CKAP4	12	106237877	106304279	-	3638	protein_coding	cytoskeleton associated protein 4 [Source:HGNC Symbol;Acc:HGNC:16991]	-
ENSG00000130402	133.178623948644	139.324413068632	132.605725817877	115.940332918072	111.60117733297	114.567499440009	ACTN4	19	38647649	38731583	+	6098	protein_coding	actinin alpha 4 [Source:HGNC Symbol;Acc:HGNC:166]	-
ENSG00000145934	122.18094514254	124.652598348522	117.523908143666	123.309329022005	126.147971012203	124.849926439557	TENM2	5	167284799	168264157	+	11042	protein_coding	teneurin transmembrane protein 2 [Source:HGNC Symbol;Acc:HGNC:29943]	-
ENSG00000148248	108.944835480878	108.800004614027	107.24829890476	140.453187016343	133.564021764199	139.598611109054	SURF4	9	133361449	133376166	-	3446	protein_coding	surfeit 4 [Source:HGNC Symbol;Acc:HGNC:11476]	-
ENSG00000197614	139.611960261268	142.611496951257	146.315297925082	103.720837905955	102.71817970425	102.247971548822	MFAP5	12	8637346	8662888	-	3876	protein_coding	microfibril associated protein 5 [Source:HGNC Symbol;Acc:HGNC:29673]	-
ENSG00000122406	128.918379408215	128.791655729027	131.2658150701	118.566547256739	114.687259086744	114.041092497208	RPL5	1	92831983	92841924	+	3717	protein_coding	ribosomal protein L5 [Source:HGNC Symbol;Acc:HGNC:10360]	-
ENSG00000115053	139.653629979419	136.610626371974	137.683558785422	106.291551856517	106.353343102066	109.268308770317	NCL	2	231453531	231483641	-	6929	protein_coding	nucleolin [Source:HGNC Symbol;Acc:HGNC:7667]	-
ENSG00000188229	135.06967232535	135.212156903532	134.012070066598	109.697875391018	109.519838656936	111.967332926424	TUBB4B	9	137241213	137243707	+	2111	protein_coding	tubulin beta 4B class IVb [Source:HGNC Symbol;Acc:HGNC:20771]	-
ENSG00000009307	114.874134931216	111.499741593745	116.615287771229	127.857844466529	129.08175035658	131.402887684486	CSDE1	1	114716913	114758676	-	5778	protein_coding	cold shock domain containing E1 [Source:HGNC Symbol;Acc:HGNC:29905]	CSD
ENSG00000179010	127.694023313964	130.032003957654	130.899092955226	114.775943887192	112.911613293885	113.629938653291	MRFAP1	4	6640091	6642745	+	2655	protein_coding	Morf4 family associated protein 1 [Source:HGNC Symbol;Acc:HGNC:24549]	-
ENSG00000184840	102.467908555356	110.204210872636	102.629418893757	141.882206862687	134.188758538133	136.616507105303	TMED9	5	177592158	177596124	+	2440	protein_coding	transmembrane p24 trafficking protein 9 [Source:HGNC Symbol;Acc:HGNC:24878]	-
ENSG00000084623	131.295259915598	124.643477239307	124.680555707434	119.633087483023	114.07260433105	111.209682021496	EIF3I	1	32221928	32231604	+	1725	protein_coding	eukaryotic translation initiation factor 3 subunit I [Source:HGNC Symbol;Acc:HGNC:3272]	-
ENSG00000101182	132.582422953174	137.03536073085	124.721067442888	113.495140372989	108.531293189065	106.272263331824	PSMA7	20	62136735	62143440	-	1750	protein_coding	proteasome subunit alpha 7 [Source:HGNC Symbol;Acc:HGNC:9536]	-
ENSG00000166794	106.111577750819	108.754012426249	114.529812421553	127.575461740407	129.126194672085	134.298309129235	PPIB	15	64155812	64163205	-	1911	protein_coding	peptidylprolyl isomerase B [Source:HGNC Symbol;Acc:HGNC:9255]	-
ENSG00000172270	115.688997972426	121.80292908131	119.438398303072	122.109173737614	121.302217269071	119.052640847695	BSG	19	571277	583493	+	3797	protein_coding	basigin (Ok blood group) [Source:HGNC Symbol;Acc:HGNC:1116]	-
ENSG00000143321	129.178662967438	130.084623320292	130.915483233649	108.930620934154	106.828588614442	110.810540226436	HDGF	1	156742107	156766925	-	3745	protein_coding	heparin binding growth factor [Source:HGNC Symbol;Acc:HGNC:4856]	-
ENSG00000167779	95.3680114978522	97.6911008679215	91.6746511982011	146.249729509491	134.629616536032	144.358985956261	IGFBP6	12	53097436	53102345	+	1346	protein_coding	insulin like growth factor binding protein 6 [Source:HGNC Symbol;Acc:HGNC:5475]	-
ENSG00000112335	103.712536616072	107.749950892336	105.213304964841	133.688495354253	128.108197057047	130.658002329164	SNX3	6	108211222	108261260	-	1842	protein_coding	sorting nexin 3 [Source:HGNC Symbol;Acc:HGNC:11174]	-
ENSG00000178035	126.191756499798	128.676974986044	119.461868342362	110.687191015756	109.667217060881	109.644094502343	IMPDH2	3	49024325	49029408	-	2773	protein_coding	inosine monophosphate dehydrogenase 2 [Source:HGNC Symbol;Acc:HGNC:6053]	-
ENSG00000114942	118.648109980556	120.438333534593	119.399506866587	114.969655109051	112.837942950893	112.146519088626	EEF1B2	2	206159585	206162928	+	1915	protein_coding	eukaryotic translation elongation factor 1 beta 2 [Source:HGNC Symbol;Acc:HGNC:3208]	-
ENSG00000198918	116.647433732767	105.864840999881	107.745783283446	130.204968616069	111.122232044136	125.533266434902	RPL39	X	119786504	119791643	-	2141	protein_coding	ribosomal protein L39 [Source:HGNC Symbol;Acc:HGNC:10350]	-
ENSG00000165678	113.865769871404	113.232349788073	111.68427837493	120.340325502351	115.32141829848	115.257663285621	GHITM	10	84139440	84153245	+	2128	protein_coding	growth hormone inducible transmembrane protein [Source:HGNC Symbol;Acc:HGNC:17281]	-
ENSG00000127184	109.656473538943	105.551137352469	103.309070745576	122.516198932038	118.758494187556	120.355089580312	COX7C	5	86617904	86620962	+	1993	protein_coding	cytochrome c oxidase subunit 7C [Source:HGNC Symbol;Acc:HGNC:2292]	-
ENSG00000197728	118.46122274556	119.838011857203	113.113839634212	109.911839880914	104.466712564433	102.537280522089	RPS26	12	56041351	56044697	+	2053	protein_coding	ribosomal protein S26 [Source:HGNC Symbol;Acc:HGNC:10414]	-
ENSG00000130726	131.316478641924	138.731164254649	129.84791712391	89.0833589227857	87.8089411119509	88.3305932683062	TRIM28	19	58544091	58550722	+	4034	protein_coding	tripartite motif containing 28 [Source:HGNC Symbol;Acc:HGNC:16384]	-
ENSG00000232573	105.868815047202	105.283139689241	107.329142779652	119.024267699394	116.335592473587	110.831974588914	RPL3P4	14	98972879	98973301	-	423	processed_pseudogene	ribosomal protein L3 pseudogene 4 [Source:HGNC Symbol;Acc:HGNC:19805]	-
ENSG00000227081	88.5762088616999	74.0707923466486	89.6666884900056	136.404281875569	133.212066564707	140.591702021785	AC005912.1	12	3211663	3211917	-	255	processed_pseudogene	ribosomal protein S27 (RPS27) pseudogene	-
ENSG00000175166	125.914033769579	129.986225222012	124.623940599502	95.8077240964077	93.0506170548041	92.5596167002436	PSMD2	3	184298709	184309054	+	5453	protein_coding	proteasome 26S subunit, non-ATPase 2 [Source:HGNC Symbol;Acc:HGNC:9559]	-
ENSG00000109475	106.724945303299	102.247166668291	104.225785699133	116.145696706508	114.580479035613	117.666742720728	RPL34	4	108620566	108630412	+	3393	protein_coding	ribosomal protein L34 [Source:HGNC Symbol;Acc:HGNC:10340]	-
ENSG00000212802	108.180192300905	110.191342374337	104.476201944294	126.742914614764	108.053356228156	103.60285171266	RPL15P3	6	12514110	12514724	+	615	processed_pseudogene	ribosomal protein L15 pseudogene 3 [Source:HGNC Symbol;Acc:HGNC:21538]	-
ENSG00000172893	88.5661951290244	92.4181153234265	84.7052692058661	134.902024224791	127.235007896546	131.162107639811	DHCR7	11	71428193	71452868	-	4160	protein_coding	7-dehydrocholesterol reductase [Source:HGNC Symbol;Acc:HGNC:2860]	-
ENSG00000140391	81.6079050061491	81.2737801568439	80.7464836867508	138.915696955031	134.770688676362	137.027498693148	TSPAN3	15	77041404	77083984	-	8506	protein_coding	tetraspanin 3 [Source:HGNC Symbol;Acc:HGNC:17752]	-
ENSG00000129824	104.886335711612	98.6478468812731	101.061198518799	117.605516893721	114.853035922621	116.97752519023	RPS4Y1	Y	2841486	2932000	+	2275	protein_coding	ribosomal protein S4 Y-linked 1 [Source:HGNC Symbol;Acc:HGNC:10425]	-
ENSG00000148154	99.5445494112129	105.313186406167	109.320509042779	113.778127648352	117.195547523265	107.885296302053	UGCG	9	111896766	111935369	+	4615	protein_coding	UDP-glucose ceramide glucosyltransferase [Source:HGNC Symbol;Acc:HGNC:12524]	-
ENSG00000163902	97.713392969826	97.3656124098955	93.3643746242097	121.432323805006	119.178561527741	123.383637734344	RPN1	3	128619970	128681075	-	3992	protein_coding	ribophorin I [Source:HGNC Symbol;Acc:HGNC:10381]	-
ENSG00000150093	100.980847983699	96.998080139338	102.685946155768	117.744186375922	118.008094628295	115.375023181796	ITGB1	10	32900319	33005792	-	6011	protein_coding	integrin subunit beta 1 [Source:HGNC Symbol;Acc:HGNC:6153]	-
ENSG00000109062	108.000732991391	110.654615261544	102.852637592799	113.477564435242	106.424482960204	107.039418756638	SLC9A3R1	17	74748652	74769353	+	2315	protein_coding	SLC9A3 regulator 1 [Source:HGNC Symbol;Acc:HGNC:11075]	-
ENSG00000159403	65.4748790876633	65.90292128145	64.3596633177898	150.716880695987	149.505155755846	151.88769075932	C1R	12	7080199	7092607	-	5885	protein_coding	complement C1r [Source:HGNC Symbol;Acc:HGNC:1246]	-
ENSG00000102144	93.7822361110842	93.4080855692776	92.4973971215292	124.276608548632	119.435497343148	120.274689330357	PGK1	X	77910739	78129296	+	5512	protein_coding	phosphoglycerate kinase 1 [Source:HGNC Symbol;Acc:HGNC:8896]	-
ENSG00000147224	143.937634994867	142.1091834496	144.565890305251	69.6672733725233	69.0855752411357	72.9392380591552	PRPS1	X	107628424	107651026	+	2623	protein_coding	phosphoribosyl pyrophosphate synthetase 1 [Source:HGNC Symbol;Acc:HGNC:9462]	-
ENSG00000214517	157.612257938485	154.540762681679	151.076246009958	59.8132562531003	58.592661194552	58.1935495268086	PPME1	11	74171099	74254703	+	7917	protein_coding	protein phosphatase methylesterase 1 [Source:HGNC Symbol;Acc:HGNC:30178]	-
ENSG00000135624	130.421446849238	134.066866885085	132.779814972764	81.6131312206814	79.758361037623	78.5883611648452	CCT7	2	73233420	73253021	+	3591	protein_coding	chaperonin containing TCP1 subunit 7 [Source:HGNC Symbol;Acc:HGNC:1622]	-
ENSG00000213442	107.581027752256	113.718727539896	103.994302517603	104.663385132723	102.12934696282	105.113496621947	RPL18AP3	12	104265309	104265836	+	528	processed_pseudogene	ribosomal protein L18a pseudogene 3 [Source:HGNC Symbol;Acc:HGNC:31387]	-
ENSG00000159377	101.298081563372	107.01628118156	103.178398739505	112.185060472923	104.052196476986	108.304071445009	PSMB4	1	151399534	151401944	+	2158	protein_coding	proteasome subunit beta 4 [Source:HGNC Symbol;Acc:HGNC:9541]	-
ENSG00000111897	75.2275186368187	74.2340394149168	75.4462203313743	139.383535076504	135.438884970351	135.236041074509	SERINC1	6	122443354	122471822	-	3137	protein_coding	serine incorporator 1 [Source:HGNC Symbol;Acc:HGNC:13464]	-
ENSG00000136240	105.18878134744	102.722981185153	103.040197624974	111.070014338324	106.743123323295	104.035182914171	KDELR2	7	6445953	6484242	-	3990	protein_coding	KDEL endoplasmic reticulum protein retention receptor 2 [Source:HGNC Symbol;Acc:HGNC:6305]	-
ENSG00000113083	86.7399324018095	91.1542365032275	90.9724314302859	119.266610241715	122.733423355587	121.587300440351	LOX	5	122063195	122078360	-	5547	protein_coding	lysyl oxidase [Source:HGNC Symbol;Acc:HGNC:6664]	-
ENSG00000169908	61.3192181942217	61.332322405345	61.6021869740868	150.969712311253	148.509337915676	148.222724708147	TM4SF1	3	149369022	149377865	-	3668	protein_coding	transmembrane 4 L six family member 1 [Source:HGNC Symbol;Acc:HGNC:11853]	-
ENSG00000063177	104.205328176191	108.776227186362	104.743618091998	105.111238545652	102.37056821501	105.515399479839	RPL18	19	48615328	48619536	-	4209	protein_coding	ribosomal protein L18 [Source:HGNC Symbol;Acc:HGNC:10310]	-
ENSG00000116260	79.2238705812999	82.2577015122223	79.2907155794913	130.729156610099	129.853576661488	129.364114299965	QSOX1	1	180154834	180204030	+	9311	protein_coding	quiescin sulfhydryl oxidase 1 [Source:HGNC Symbol;Acc:HGNC:9756]	-
ENSG00000149806	105.214118490493	108.366405803466	104.181408960857	110.665033552129	99.6337072675402	101.834955429355	FAU	11	65120628	65122473	-	1846	protein_coding	FAU, ubiquitin like and ribosomal protein S30 fusion [Source:HGNC Symbol;Acc:HGNC:3597]	-
ENSG00000125868	91.9125252714176	93.3775984134142	92.7579195005664	116.486227500388	122.116727631196	113.13131017	DSTN	20	17569863	17609919	+	3851	protein_coding	destrin, actin depolymerizing factor [Source:HGNC Symbol;Acc:HGNC:15750]	-
ENSG00000273760	112.019557886207	103.229767169169	106.334626131473	100.622210643748	102.499240263937	104.264596020591	AC245041.1	10	47970043	47973496	-	826	lincRNA	novel transcript	-
ENSG00000189343	106.497936105737	112.079446554798	104.823670864672	100.906190842881	97.5647931208338	105.5371654638	RPS2P46	17	19445970	19446852	-	883	processed_pseudogene	ribosomal protein S2 pseudogene 46 [Source:HGNC Symbol;Acc:HGNC:35839]	-
ENSG00000142168	106.859801501223	107.62908191078	105.082154008925	107.64304675165	98.0054989466386	101.788309238231	SOD1	21	31659622	31668931	+	2019	protein_coding	superoxide dismutase 1 [Source:HGNC Symbol;Acc:HGNC:11179]	-
ENSG00000227063	89.729291155279	89.4003173512976	86.8566213293501	146.252041356118	107.633323745248	106.395073645403	RPL41P1	20	21755270	21755350	+	81	processed_pseudogene	ribosomal protein L41 pseudogene 1 [Source:HGNC Symbol;Acc:HGNC:10356]	-
ENSG00000119335	118.967108773317	115.785214685769	115.973315451039	90.7934830596783	90.6047680482383	92.1628086390046	SET	9	128683424	128696400	+	4355	protein_coding	SET nuclear proto-oncogene [Source:HGNC Symbol;Acc:HGNC:10760]	-
ENSG00000068697	97.4515859099345	96.5337368151839	98.4323666814765	112.296277233344	107.920935915584	107.939059708993	LAPTM4A	2	20032650	20052028	-	1946	protein_coding	lysosomal protein transmembrane 4 alpha [Source:HGNC Symbol;Acc:HGNC:6924]	-
ENSG00000128918	110.234314651981	109.408071046619	109.972535319135	96.3609830293818	97.7613181296432	95.9354827937079	ALDH1A2	15	57953424	58497866	-	8622	protein_coding	aldehyde dehydrogenase 1 family member A2 [Source:HGNC Symbol;Acc:HGNC:15472]	-
ENSG00000163468	121.041780075318	120.960765371942	119.913896350057	84.7489866750759	85.2655225189456	87.6528055701876	CCT3	1	156308968	156367873	-	4018	protein_coding	chaperonin containing TCP1 subunit 3 [Source:HGNC Symbol;Acc:HGNC:1616]	-
ENSG00000205542	90.5025054395406	94.8888676262226	99.0640679295846	110.170849684563	109.804928634888	114.536012828851	TMSB4X	X	12975108	12977227	+	1705	protein_coding	thymosin beta 4 X-linked [Source:HGNC Symbol;Acc:HGNC:11881]	-
ENSG00000198242	94.5134520429273	89.1715930974509	94.4352383086119	112.771576415902	108.098311900238	118.507685606096	RPL23A	17	28719393	28724359	+	2824	protein_coding	ribosomal protein L23a [Source:HGNC Symbol;Acc:HGNC:10317]	-
ENSG00000112414	78.2042472111065	78.8269598607116	79.8933173865462	125.98851071472	129.533459486639	124.101383741699	ADGRG6	6	142301854	142446266	+	8473	protein_coding	adhesion G protein-coupled receptor G6 [Source:HGNC Symbol;Acc:HGNC:13841]	-
ENSG00000075785	94.8814662180468	91.9503816114101	94.2701632285624	114.638390031024	110.929272414959	109.556773404744	RAB7A	3	128726122	128814796	+	2717	protein_coding	RAB7A, member RAS oncogene family [Source:HGNC Symbol;Acc:HGNC:9788]	-
ENSG00000161011	65.2287272329682	68.126861249932	67.6385548205933	136.464719350639	137.200847459222	139.242154782598	SQSTM1	5	179806398	179838078	+	7654	protein_coding	sequestosome 1 [Source:HGNC Symbol;Acc:HGNC:11280]	-
ENSG00000149257	100.752346605164	107.537650481822	104.047354417196	100.553697110419	98.8595199309559	101.387170513334	SERPINH1	11	75562056	75572783	+	6281	protein_coding	serpin family H member 1 [Source:HGNC Symbol;Acc:HGNC:1546]	-
ENSG00000134339	87.0130205335911	88.7700591643127	88.0114351022167	118.216289760232	117.444533767828	112.971789333785	SAA2	11	18239223	18248643	-	2227	protein_coding	serum amyloid A2 [Source:HGNC Symbol;Acc:HGNC:10514]	-
ENSG00000197903	67.5007750544255	73.9664436668315	63.7639590886113	131.979665063617	143.059094867699	130.740277111036	HIST1H2BK	6	27146418	27146798	-	381	protein_coding	histone cluster 1 H2B family member k [Source:HGNC Symbol;Acc:HGNC:13954]	-
ENSG00000198682	101.656344054108	101.343897588182	102.887463458314	102.536703279782	101.670390159361	98.4150522510441	PAPSS2	10	87659613	87747705	+	4083	protein_coding	3'-phosphoadenosine 5'-phosphosulfate synthase 2 [Source:HGNC Symbol;Acc:HGNC:8604]	-
ENSG00000116661	86.2027974637525	96.0647760203573	88.3027484775079	113.961760101627	109.630967985719	114.250742695416	FBXO2	1	11637018	11655785	-	3416	protein_coding	F-box protein 2 [Source:HGNC Symbol;Acc:HGNC:13581]	-
ENSG00000086598	85.2345366850966	81.9781069309898	84.7564287925557	118.720811572254	120.678594993954	115.836733601173	TMED2	12	123584531	123598577	+	3830	protein_coding	transmembrane p24 trafficking protein 2 [Source:HGNC Symbol;Acc:HGNC:16996]	-
ENSG00000177697	91.0745119030557	92.9696329672341	95.0214856026764	112.600662417556	106.742301308961	108.268469888819	CD151	11	832843	839831	+	3938	protein_coding	CD151 molecule (Raph blood group) [Source:HGNC Symbol;Acc:HGNC:1630]	-
ENSG00000173457	103.438709044456	114.273052169669	107.8356278605	92.748819798881	88.1097444169556	97.514460066324	PPP1R14B	11	64244480	64246941	-	1655	protein_coding	protein phosphatase 1 regulatory inhibitor subunit 14B [Source:HGNC Symbol;Acc:HGNC:9057]	-
ENSG00000198856	81.8742965506482	80.8334780355378	84.4684167453146	120.141378582527	117.977305507778	116.612159010683	OSTC	4	108650584	108667820	+	1617	protein_coding	oligosaccharyltransferase complex non-catalytic subunit [Source:HGNC Symbol;Acc:HGNC:24448]	-
ENSG00000168385	102.162514931911	100.275457609198	102.49310142504	99.1910019098661	99.1545371146245	95.5634840931485	SEPT2	2	241315100	241354027	+	7378	protein_coding	septin 2 [Source:HGNC Symbol;Acc:HGNC:7729]	-
ENSG00000244716	100.534115570484	104.380911069623	105.76847688569	99.9122628700796	110.542332495119	74.7411014646303	BX679664.3	1	108992282	108992836	+	555	processed_pseudogene	ribosomal protein L17 (RPL17) pseudogene	-
ENSG00000114867	109.317997654075	113.681701231636	111.898279649328	86.3879659555477	85.4705313228582	89.064157567764	EIF4G1	3	184314495	184335358	+	8257	protein_coding	eukaryotic translation initiation factor 4 gamma 1 [Source:HGNC Symbol;Acc:HGNC:3296]	-
ENSG00000132341	113.253314359326	113.58657730042	116.113492289533	85.5146375380761	82.1270144457003	82.8637909739098	RAN	12	130871879	130877678	+	4825	protein_coding	RAN, member RAS oncogene family [Source:HGNC Symbol;Acc:HGNC:9846]	-
ENSG00000143878	71.2759485430622	82.1732891674396	72.945418421718	122.758165592454	123.251953607437	120.28384708704	RHOB	2	20447074	20449445	+	2372	protein_coding	ras homolog family member B [Source:HGNC Symbol;Acc:HGNC:668]	-
ENSG00000123989	67.3932788757494	77.3296752187588	71.1876635347497	126.082057328838	121.284849064636	128.216531952104	CHPF	2	219538947	219543787	-	3354	protein_coding	chondroitin polymerizing factor [Source:HGNC Symbol;Acc:HGNC:24291]	-
ENSG00000100632	104.199678757004	106.793501499883	112.474650672098	90.5101552398004	86.3746257773067	90.2327348646637	ERH	14	69380123	69398627	-	1446	protein_coding	ERH, mRNA splicing and mitosis factor [Source:HGNC Symbol;Acc:HGNC:3447]	-
ENSG00000162722	152.573182607195	155.662585125791	149.229270070598	43.2199748537992	45.3962316149724	43.4685733442429	TRIM58	1	247857199	247878205	+	3225	protein_coding	tripartite motif containing 58 [Source:HGNC Symbol;Acc:HGNC:24150]	-
ENSG00000069275	106.367453942367	105.986698410756	111.019465638069	88.3296501113097	89.3129679070328	87.6896299461138	NUCKS1	1	205712819	205750276	-	6546	protein_coding	nuclear casein kinase and cyclin dependent kinase substrate 1 [Source:HGNC Symbol;Acc:HGNC:29923]	-
ENSG00000266412	87.2547005620816	87.3740708842401	87.7213413849512	110.314965616895	107.311400099822	107.11758983564	NCOA4	10	46005088	46030714	-	4079	protein_coding	nuclear receptor coactivator 4 [Source:HGNC Symbol;Acc:HGNC:7671]	-
ENSG00000122026	100.008400327437	93.9389039380404	91.7695213859927	101.649893780781	103.431364730204	95.5937738611798	RPL21	13	27251309	27256691	+	2249	protein_coding	ribosomal protein L21 [Source:HGNC Symbol;Acc:HGNC:10313]	-
ENSG00000167004	85.6952172000559	89.7635061405373	88.9275320752261	105.501935177331	107.105311213667	109.052943032319	PDIA3	15	43746392	43773279	+	4240	protein_coding	protein disulfide isomerase family A member 3 [Source:HGNC Symbol;Acc:HGNC:4606]	-
ENSG00000129562	95.6252504808096	96.3432256604485	90.4048231501703	105.82727005043	97.5893229898124	99.4767603170251	DAD1	14	22564905	22589269	-	808	protein_coding	defender against cell death 1 [Source:HGNC Symbol;Acc:HGNC:2664]	-
ENSG00000012660	93.3417056366984	92.2982662693727	93.9562190282443	103.881132978904	101.671572374937	99.929333686024	ELOVL5	6	53267398	53349179	-	3813	protein_coding	ELOVL fatty acid elongase 5 [Source:HGNC Symbol;Acc:HGNC:21308]	-
ENSG00000172216	90.0362932132667	101.470045778979	99.2498422696049	98.9005327960501	97.9925475079433	95.873057773232	CEBPB	20	50190734	50192689	+	1956	protein_coding	CCAAT enhancer binding protein beta [Source:HGNC Symbol;Acc:HGNC:1834]	C/EBP
ENSG00000143153	80.5969717235661	84.8948371444729	82.2047007712555	109.857645184038	114.464878392144	110.348430095576	ATP1B1	1	169105697	169132722	+	2962	protein_coding	ATPase Na+/K+ transporting subunit beta 1 [Source:HGNC Symbol;Acc:HGNC:804]	-
ENSG00000130255	90.6786547619294	93.5722665798061	93.9128855497755	103.976745454776	95.1645337761679	104.81694249142	RPL36	19	5674947	5691876	+	2272	protein_coding	ribosomal protein L36 [Source:HGNC Symbol;Acc:HGNC:13631]	-
ENSG00000172380	108.325194355315	106.689929953361	110.020991735217	83.7681377990954	88.7769861644757	84.4651661076113	GNG12	1	67701466	67833467	-	4724	protein_coding	G protein subunit gamma 12 [Source:HGNC Symbol;Acc:HGNC:19663]	-
ENSG00000236552	94.5507179990299	96.0396056251808	95.9174912933954	100.49107722717	99.5080630311457	95.4739322623898	RPL13AP5	10	96750288	96750899	+	612	processed_pseudogene	ribosomal protein L13a pseudogene 5 [Source:HGNC Symbol;Acc:HGNC:23736]	-
ENSG00000126267	98.1380938101414	98.2543872428204	86.3803192442358	102.79980586933	96.3870213282763	98.0880736646275	COX6B1	19	35648223	35658861	+	936	protein_coding	cytochrome c oxidase subunit 6B1 [Source:HGNC Symbol;Acc:HGNC:2280]	-
ENSG00000169604	90.7236878483884	93.6770057152439	91.810287370194	99.0344864505735	102.183934696985	98.7270890463289	ANTXR1	2	69013178	69249327	+	8185	protein_coding	ANTXR cell adhesion molecule 1 [Source:HGNC Symbol;Acc:HGNC:21014]	-
ENSG00000084234	89.9191655455962	87.4492150213241	89.2179229757256	103.963177350567	103.338374822384	101.080309682519	APLP2	11	130068147	130144811	+	7463	protein_coding	amyloid beta precursor like protein 2 [Source:HGNC Symbol;Acc:HGNC:598]	-
ENSG00000148926	130.185179661127	131.525036421131	129.968117434644	59.6048679889253	61.4198988700806	61.7866490593736	ADM	11	10304680	10307397	+	2718	protein_coding	adrenomedullin [Source:HGNC Symbol;Acc:HGNC:259]	-
ENSG00000110958	102.704065023329	102.368492246872	104.203509983527	86.742310663849	90.7425867974056	83.517785171005	PTGES3	12	56663341	56688408	-	3399	protein_coding	prostaglandin E synthase 3 [Source:HGNC Symbol;Acc:HGNC:16049]	-
ENSG00000188643	90.9125345551288	92.0255647655817	88.6338215425623	100.983552364939	98.5594738774826	98.8629779555858	S100A16	1	153606886	153613145	-	1701	protein_coding	S100 calcium binding protein A16 [Source:HGNC Symbol;Acc:HGNC:20441]	-
ENSG00000166441	90.6050990886055	86.9565056733887	89.7854134990279	103.967256413569	96.2190738699696	100.976660830474	RPL27A	11	8682411	8714759	+	7193	protein_coding	ribosomal protein L27a [Source:HGNC Symbol;Acc:HGNC:10329]	-
ENSG00000071082	91.368620978147	87.5010816334348	89.7304847255733	103.991328711164	94.7121207288954	98.6062414020545	RPL31	2	101001715	101024032	+	5791	protein_coding	ribosomal protein L31 [Source:HGNC Symbol;Acc:HGNC:10334]	-
ENSG00000125743	101.385857509148	100.087491482425	96.528738093521	93.696342428419	85.9861739323042	88.1094128539582	SNRPD2	19	45687454	45692569	-	1608	protein_coding	small nuclear ribonucleoprotein D2 polypeptide [Source:HGNC Symbol;Acc:HGNC:11159]	-
ENSG00000183291	85.780173748791	90.5315299084233	93.4212440788314	97.7973136849607	98.9092051827069	97.1042362284807	SELENOF	1	86862445	86914424	-	2201	protein_coding	selenoprotein F [Source:HGNC Symbol;Acc:HGNC:17705]	-
ENSG00000063046	90.1481880688553	89.2315826163033	88.1873685339378	99.6250960272115	98.5827377199395	97.3696692204492	EIF4B	12	53006158	53042209	+	6146	protein_coding	eukaryotic translation initiation factor 4B [Source:HGNC Symbol;Acc:HGNC:3285]	-
ENSG00000155380	91.4613512964686	91.8583211820877	89.8234373684688	98.5880603256443	98.2802472691923	92.7019155037586	SLC16A1	1	112911847	112957013	-	5312	protein_coding	solute carrier family 16 member 1 [Source:HGNC Symbol;Acc:HGNC:10922]	-
ENSG00000169813	99.0296158021569	97.4650339595787	97.1373443691812	89.5119485967723	90.0308250571223	87.4428174589399	HNRNPF	10	43385617	43409166	-	3253	protein_coding	heterogeneous nuclear ribonucleoprotein F [Source:HGNC Symbol;Acc:HGNC:5039]	-
ENSG00000074695	83.7756260557194	85.8851423196371	89.3946056256662	99.6267853601158	103.249735149978	98.4611173777893	LMAN1	18	59327823	59359962	-	6767	protein_coding	lectin, mannose binding 1 [Source:HGNC Symbol;Acc:HGNC:6631]	-
ENSG00000164924	85.7346978590609	87.2201722656852	90.2359740029849	98.5666775754092	101.931462573845	96.4383353683127	YWHAZ	8	100916525	100953388	-	8555	protein_coding	tyrosine 3-monooxygenase/tryptophan 5-monooxygenase activation protein zeta [Source:HGNC Symbol;Acc:HGNC:12855]	-
ENSG00000089220	83.673921186909	90.1109996493431	83.3722923311485	101.351563311642	99.2282495876132	101.027501952506	PEBP1	12	118135858	118145584	+	1780	protein_coding	phosphatidylethanolamine binding protein 1 [Source:HGNC Symbol;Acc:HGNC:8630]	-
ENSG00000105438	77.0445995087917	76.832245194115	74.9619475579239	109.649633083512	107.843713183044	109.904078650927	KDELR1	19	48382570	48391553	-	2251	protein_coding	KDEL endoplasmic reticulum protein retention receptor 1 [Source:HGNC Symbol;Acc:HGNC:6304]	-
ENSG00000124920	90.5106417243278	92.5632302643302	89.8001931411241	92.3657424405493	93.8949579278767	96.7185014698671	MYRF	11	61752642	61788518	+	10680	protein_coding	myelin regulatory factor [Source:HGNC Symbol;Acc:HGNC:1181]	NDT80/PhoG
ENSG00000100644	103.838911648353	103.199571344325	106.577361557285	80.2615595302057	80.9788745568497	80.028676536423	HIF1A	14	61695513	61748259	+	5151	protein_coding	hypoxia inducible factor 1 subunit alpha [Source:HGNC Symbol;Acc:HGNC:4910]	Others
ENSG00000136238	96.1428009610643	96.157017636663	93.9717726611529	89.3794951425066	92.4526699915827	86.6412599720486	RAC1	7	6374523	6403977	+	3114	protein_coding	Rac family small GTPase 1 [Source:HGNC Symbol;Acc:HGNC:9801]	-
ENSG00000160014	85.1811825311994	86.2474141493733	82.6932488448408	104.666281637708	94.6069618477454	100.351415657855	CALM3	19	46601074	46610793	+	3667	protein_coding	calmodulin 3 [Source:HGNC Symbol;Acc:HGNC:1449]	-
ENSG00000115310	81.3463363884646	81.6985553639483	81.1636618340357	103.073995752144	103.8684254252	101.157310146316	RTN4	2	54972187	55112621	-	6644	protein_coding	reticulon 4 [Source:HGNC Symbol;Acc:HGNC:14085]	-
ENSG00000123975	112.454931554162	106.908487168628	113.066147012657	72.1615318419319	75.5364696169748	69.8250214152459	CKS2	9	89311198	89316703	+	613	protein_coding	CDC28 protein kinase regulatory subunit 2 [Source:HGNC Symbol;Acc:HGNC:2000]	-
ENSG00000130702	89.8146818459033	95.4857133145898	88.4284703036209	90.3547178737085	90.1842379952659	93.748123298724	LAMA5	20	62307955	62367312	-	14291	protein_coding	laminin subunit alpha 5 [Source:HGNC Symbol;Acc:HGNC:6485]	-
ENSG00000128591	98.5202179701961	100.811622406313	96.4179132107521	83.5463444977187	84.6429385806108	83.7778657055584	FLNC	7	128830377	128859274	+	9280	protein_coding	filamin C [Source:HGNC Symbol;Acc:HGNC:3756]	-
ENSG00000124942	105.684258022383	97.6188083797288	94.360673368865	80.4971728004056	80.6611261308337	85.6885644397554	AHNAK	11	62433542	62556235	-	19465	protein_coding	AHNAK nucleoprotein [Source:HGNC Symbol;Acc:HGNC:347]	-
ENSG00000112972	60.8427304423103	60.8970738912245	62.7374628160962	118.936414823343	117.334515281453	119.610961929821	HMGCS1	5	43289395	43313512	-	4702	protein_coding	3-hydroxy-3-methylglutaryl-CoA synthase 1 [Source:HGNC Symbol;Acc:HGNC:5007]	-
ENSG00000122566	106.525518679375	105.491795644377	106.642054949383	72.5664303060918	73.5767324119343	75.5008925974975	HNRNPA2B1	7	26173057	26201529	-	9267	protein_coding	heterogeneous nuclear ribonucleoprotein A2/B1 [Source:HGNC Symbol;Acc:HGNC:5033]	-
ENSG00000213585	98.9662647327294	100.619873460244	102.42097844049	79.1296334774868	79.8929868760963	78.051533665925	VDAC1	5	133971915	134005133	-	3163	protein_coding	voltage dependent anion channel 1 [Source:HGNC Symbol;Acc:HGNC:12669]	-
ENSG00000102854	57.8082575983471	58.7422944596163	59.3224256084367	119.798253631355	117.707130139529	122.110789718947	MSLN	16	760762	768865	+	2560	protein_coding	mesothelin [Source:HGNC Symbol;Acc:HGNC:7371]	-
ENSG00000124762	89.1965729929095	94.5935964420242	91.0419357772183	87.5981881467479	86.5160185225735	86.4437299008944	CDKN1A	6	36676460	36687339	+	3050	protein_coding	cyclin dependent kinase inhibitor 1A [Source:HGNC Symbol;Acc:HGNC:1784]	-
ENSG00000119326	90.1031723871277	87.3666100362717	87.6860295900581	88.7331986882533	91.3937893673317	89.2719571938163	CTNNAL1	9	108942569	109013529	-	3131	protein_coding	catenin alpha like 1 [Source:HGNC Symbol;Acc:HGNC:2512]	-
ENSG00000159335	91.386299864436	89.5973011013937	87.8678016984281	90.396735954826	85.1142432653945	88.7313274526667	PTMS	12	6765516	6770952	+	1475	protein_coding	parathymosin [Source:HGNC Symbol;Acc:HGNC:9629]	-
ENSG00000117143	107.424523493088	106.749753392414	109.65605008202	67.3029280069877	70.6114688335131	67.8674889322613	UAP1	1	162561506	162599842	+	3437	protein_coding	UDP-N-acetylglucosamine pyrophosphorylase 1 [Source:HGNC Symbol;Acc:HGNC:12457]	-
ENSG00000133872	63.3689168658207	64.5633245032076	62.2986106409348	112.495846327253	115.488036534951	110.102888586491	SARAF	8	30063012	30083208	-	2990	protein_coding	store-operated calcium entry associated regulatory factor [Source:HGNC Symbol;Acc:HGNC:28789]	-
ENSG00000115484	101.701651699531	99.409677970647	103.14967089856	73.143888475007	76.0583465815358	72.435871482004	CCT4	2	61868089	61888804	-	2830	protein_coding	chaperonin containing TCP1 subunit 4 [Source:HGNC Symbol;Acc:HGNC:1617]	-
ENSG00000173812	72.6205430652799	72.9539161603951	71.8946138534688	105.798275458082	101.335155201501	99.6037612713386	EIF1	17	41688885	41692668	+	3623	protein_coding	eukaryotic translation initiation factor 1 [Source:HGNC Symbol;Acc:HGNC:3249]	-
ENSG00000173402	86.0953141851807	85.5362685343914	82.8865661347949	90.0911693774157	87.0985708920449	88.9642932714878	DAG1	3	49468703	49535618	+	6923	protein_coding	dystroglycan 1 [Source:HGNC Symbol;Acc:HGNC:2666]	-
ENSG00000178952	88.5029330960996	98.5293061640523	94.5350994740333	77.2469254662631	75.2722345980636	78.8560370138572	TUFM	16	28842411	28846408	-	2271	protein_coding	Tu translation elongation factor, mitochondrial [Source:HGNC Symbol;Acc:HGNC:12420]	-
ENSG00000107223	86.4714276610258	91.7750132809415	90.5531169910035	86.4851333386333	75.7200432547818	81.2485979893122	EDF1	9	136862119	136866286	-	1200	protein_coding	endothelial differentiation related factor 1 [Source:HGNC Symbol;Acc:HGNC:3164]	-
ENSG00000221983	84.5505174608906	84.7860069631588	83.0203362227371	93.6266137901493	81.6923429317739	84.111902903097	UBA52	19	18571730	18577550	+	4306	protein_coding	ubiquitin A-52 residue ribosomal protein fusion product 1 [Source:HGNC Symbol;Acc:HGNC:12458]	-
ENSG00000113645	86.5257305007399	87.1460115125689	84.867926016962	84.3631713178867	83.1605225641875	85.6668297620296	WWC1	5	168291651	168472303	+	10076	protein_coding	WW and C2 domain containing 1 [Source:HGNC Symbol;Acc:HGNC:29435]	-
ENSG00000176340	98.5837792401514	86.2924660824286	92.3654639913263	94.7056999515541	67.764412109434	70.5984825952397	COX8A	11	63974607	63976543	+	507	protein_coding	cytochrome c oxidase subunit 8A [Source:HGNC Symbol;Acc:HGNC:2294]	-
ENSG00000099795	77.0712607732697	79.5511298464936	80.7380140005347	94.5786055397977	84.0391262236906	94.2407889611656	NDUFB7	19	14566078	14572062	-	531	protein_coding	NADH:ubiquinone oxidoreductase subunit B7 [Source:HGNC Symbol;Acc:HGNC:7702]	-
ENSG00000160932	62.3461704139058	65.5797043843141	62.1883847087248	109.484822714663	104.355399794824	105.548749195951	LY6E	8	143017982	143023832	+	2640	protein_coding	lymphocyte antigen 6 family member E [Source:HGNC Symbol;Acc:HGNC:6727]	-
ENSG00000158470	82.1811028615843	80.7797753144532	79.1867408989654	88.4208234295746	89.1975269970147	87.2628870859401	B4GALT5	20	49632945	49713878	-	4722	protein_coding	beta-1,4-galactosyltransferase 5 [Source:HGNC Symbol;Acc:HGNC:928]	-
ENSG00000129353	81.1827243806288	82.3036529725966	80.5913215258287	88.2252350581703	88.3393901367725	86.3342172365111	SLC44A2	19	10602457	10644559	+	5216	protein_coding	solute carrier family 44 member 2 [Source:HGNC Symbol;Acc:HGNC:17292]	-
ENSG00000251562	84.8217258309783	64.7263765532713	89.1786912659791	77.8007760503145	95.3961133731241	94.6102737449858	MALAT1	11	65497688	65506516	+	8829	lincRNA	metastasis associated lung adenocarcinoma transcript 1 [Source:HGNC Symbol;Acc:HGNC:29665]	-
ENSG00000142634	72.6961884100352	80.3728633382364	73.4010945141171	92.4902129018812	89.3811615360575	95.8614989500002	EFHD2	1	15409895	15430343	+	2531	protein_coding	EF-hand domain family member D2 [Source:HGNC Symbol;Acc:HGNC:28670]	-
ENSG00000101856	74.1461687786307	76.7286725782111	76.7891428824543	93.3207466883825	91.4013884185803	91.7936111153077	PGRMC1	X	119236245	119244466	+	1919	protein_coding	progesterone receptor membrane component 1 [Source:HGNC Symbol;Acc:HGNC:16090]	-
ENSG00000233927	78.2821046047655	82.9853488504648	79.3203286855436	93.9988727141011	79.4830698426444	89.6640842918774	RPS28	19	8321158	8323340	+	2119	protein_coding	ribosomal protein S28 [Source:HGNC Symbol;Acc:HGNC:10418]	-
ENSG00000136938	94.2885091923581	98.5094848219569	93.6466963886784	72.7883542341001	71.003085566865	71.3042530316307	ANP32B	9	97983361	98015943	+	1850	protein_coding	acidic nuclear phosphoprotein 32 family member B [Source:HGNC Symbol;Acc:HGNC:16677]	-
ENSG00000277791	93.227837798092	94.4333504846245	90.1147806098941	74.8244161558831	71.5912234783912	76.7506447289359	PSMB3	17	38752736	38764231	+	1179	protein_coding	proteasome subunit beta 3 [Source:HGNC Symbol;Acc:HGNC:9540]	-
ENSG00000156976	77.8868569204267	76.698344168192	80.3174581524189	88.3289500839741	89.6517317821985	87.9552269829794	EIF4A2	3	186783205	186789900	+	6133	protein_coding	eukaryotic translation initiation factor 4A2 [Source:HGNC Symbol;Acc:HGNC:3284]	-
ENSG00000186081	104.091992285054	103.45295577186	98.5176400476576	64.5544014262941	64.4144816803456	65.7929088914876	KRT5	12	52514575	52520687	-	4292	protein_coding	keratin 5 [Source:HGNC Symbol;Acc:HGNC:6442]	-
ENSG00000182481	114.789965571594	118.268932567332	114.584093603145	51.3133284482232	49.4839064199489	50.3723071282578	KPNA2	17	68035519	68046842	+	3140	protein_coding	karyopherin subunit alpha 2 [Source:HGNC Symbol;Acc:HGNC:6395]	-
ENSG00000125691	84.3626421308389	85.4764373912852	83.8018765720475	80.823804697617	78.6754771861901	84.8491370055213	RPL23	17	38847865	38853843	-	5979	protein_coding	ribosomal protein L23 [Source:HGNC Symbol;Acc:HGNC:10316]	-
ENSG00000122729	74.1422585296177	72.9174666502313	72.6062578075572	93.881219410748	93.335401348063	89.5831029084234	ACO1	9	32384603	32454769	+	7555	protein_coding	aconitase 1 [Source:HGNC Symbol;Acc:HGNC:117]	-
ENSG00000030582	56.9261454236314	63.395271234804	57.5329231789513	105.888980867607	108.610213150979	103.88438120101	GRN	17	44345086	44353102	+	3680	protein_coding	granulin precursor [Source:HGNC Symbol;Acc:HGNC:4601]	-
ENSG00000275216	98.8917710408602	94.2723446714693	92.7050795708911	70.7547445494334	70.3816567930395	65.686774934873	AL161431.1	13	109269634	109278512	+	5087	lincRNA	novel transcript	-
ENSG00000113732	67.3103646064298	70.6816094992306	64.4463386743782	98.8482501563523	94.8605707240926	95.5785689309907	ATP6V0E1	5	172983757	173035445	+	1623	protein_coding	ATPase H+ transporting V0 subunit e1 [Source:HGNC Symbol;Acc:HGNC:863]	-
ENSG00000130066	67.0988532535741	65.3457984162532	69.9261213638369	97.8994641942292	93.9227858686513	96.0468962663451	SAT1	X	23783173	23786226	+	2498	protein_coding	spermidine/spermine N1-acetyltransferase 1 [Source:HGNC Symbol;Acc:HGNC:10540]	-
ENSG00000160691	71.1149857901341	74.2571348538436	70.3948773754423	92.9083948343633	90.0431333883551	90.9964572980416	SHC1	1	154962298	154974395	-	4342	protein_coding	SHC adaptor protein 1 [Source:HGNC Symbol;Acc:HGNC:10840]	-
ENSG00000136930	82.0008533492182	79.9987758637528	84.9526836048758	83.5352187899135	77.4815375858347	81.2448738640427	PSMB7	9	124353466	124415444	-	1787	protein_coding	proteasome subunit beta 7 [Source:HGNC Symbol;Acc:HGNC:9544]	-
ENSG00000071859	78.493702889376	74.8261849774822	76.9752320559022	89.7693742475803	83.4483213548079	83.9754307796956	FAM50A	X	154444126	154450654	+	2567	protein_coding	family with sequence similarity 50 member A [Source:HGNC Symbol;Acc:HGNC:18786]	-
ENSG00000183087	72.4033255911609	76.2101981017274	71.1987304743822	90.8471940420509	85.5905351660511	89.4420124601466	GAS6	13	113820549	113864067	-	6006	protein_coding	growth arrest specific 6 [Source:HGNC Symbol;Acc:HGNC:4168]	-
ENSG00000164032	105.480394721416	103.73717024134	101.574726615403	57.1301892316164	58.3266991029393	59.2744834085967	H2AFZ	4	99948086	99950388	-	2303	protein_coding	H2A histone family member Z [Source:HGNC Symbol;Acc:HGNC:4741]	-
ENSG00000072778	65.9292156091149	67.5891207074767	64.7591765645019	96.9607763977871	93.3190872677194	95.857915498676	ACADVL	17	7217125	7225273	+	4865	protein_coding	acyl-CoA dehydrogenase very long chain [Source:HGNC Symbol;Acc:HGNC:92]	-
ENSG00000210176	110.195972281667	92.704242122976	83.6408021293165	59.3599289037899	66.4518781383703	69.9431962399346	MT-TH	MT	12138	12206	+	69	Mt_tRNA	mitochondrially encoded tRNA histidine [Source:HGNC Symbol;Acc:HGNC:7487]	-
ENSG00000138326	80.9982966867995	79.523271980699	81.6869174663999	81.0577638729045	75.8077239329835	80.6993836942041	RPS24	10	78033732	78056813	+	7857	protein_coding	ribosomal protein S24 [Source:HGNC Symbol;Acc:HGNC:10411]	-
ENSG00000173660	85.6889239257018	79.3316701041513	87.2084353694915	77.378702777	70.542635761445	78.5086830359575	UQCRH	1	46303631	46316776	+	1408	protein_coding	ubiquinol-cytochrome c reductase hinge protein [Source:HGNC Symbol;Acc:HGNC:12590]	-
ENSG00000092010	82.1201480526887	83.6226775269662	85.6092156485866	77.1650873822178	75.8932779108827	74.2280375111506	PSME1	14	24136158	24138967	+	1781	protein_coding	proteasome activator subunit 1 [Source:HGNC Symbol;Acc:HGNC:9568]	-
ENSG00000147140	85.5104649855763	80.7111538536332	83.8169165490899	75.5749326818782	75.6240030894898	77.3969877569469	NONO	X	71283192	71301168	+	5292	protein_coding	non-POU domain containing octamer binding [Source:HGNC Symbol;Acc:HGNC:7871]	-
ENSG00000092841	74.9163280474244	67.6117783014576	69.4174844960436	91.4226322278998	85.1491918073166	89.6017804851607	MYL6	12	56158161	56163496	+	4609	protein_coding	myosin light chain 6 [Source:HGNC Symbol;Acc:HGNC:7587]	-
ENSG00000103363	75.8329995422377	86.2380188917969	80.2532225293981	80.1067583921767	74.3127947985806	81.1884960913274	ELOB	16	2771414	2777297	-	1128	protein_coding	elongin B [Source:HGNC Symbol;Acc:HGNC:11619]	-
ENSG00000164733	49.9621658276253	51.0513363097737	49.3920845715182	111.434675033206	108.459266051855	107.520042558181	CTSB	8	11842524	11869448	-	7428	protein_coding	cathepsin B [Source:HGNC Symbol;Acc:HGNC:2527]	-
ENSG00000221869	67.0744990495454	74.2539825934332	73.3105102226194	86.7077613745951	84.297944740424	90.7963248316061	CEBPD	8	47736909	47739086	-	2178	protein_coding	CCAAT enhancer binding protein delta [Source:HGNC Symbol;Acc:HGNC:1835]	C/EBP
ENSG00000120708	90.6128856130457	89.922868502013	91.2218685772987	68.1361713225311	67.7387084343971	67.4580186526642	TGFBI	5	136028895	136063818	+	7810	protein_coding	transforming growth factor beta induced [Source:HGNC Symbol;Acc:HGNC:11771]	-
ENSG00000142669	75.0034538300109	82.5100857256503	75.5831327896469	80.1949622662047	78.6458496570819	83.1239809416852	SH3BGRL3	1	26279176	26281522	+	1786	protein_coding	SH3 domain binding glutamate rich protein like 3 [Source:HGNC Symbol;Acc:HGNC:15568]	-
ENSG00000168140	69.7159547396733	76.797134694049	71.0652997951195	85.4019456321991	83.6363859922089	87.5313711726348	VASN	16	4371848	4383528	+	2806	protein_coding	vasorin [Source:HGNC Symbol;Acc:HGNC:18517]	-
ENSG00000187840	85.9726128245971	88.0151539999786	87.1329810066635	69.1790628884917	69.3347188934904	73.7308936265134	EIF4EBP1	8	38030341	38060365	+	1073	protein_coding	eukaryotic translation initiation factor 4E binding protein 1 [Source:HGNC Symbol;Acc:HGNC:3288]	-
ENSG00000156261	87.167338401344	86.354525336179	89.0182472946493	72.0092942705879	68.1559592084544	69.5768370857297	CCT8	21	29055805	29073797	-	3341	protein_coding	chaperonin containing TCP1 subunit 8 [Source:HGNC Symbol;Acc:HGNC:1623]	-
ENSG00000125534	57.0325481878259	67.5160349137496	63.20352491015	94.1736799223887	94.1545619965284	95.8430942207906	PPDPF	20	63520724	63522206	+	1094	protein_coding	pancreatic progenitor cell differentiation and proliferation factor [Source:HGNC Symbol;Acc:HGNC:16142]	-
ENSG00000130707	62.8372076078285	66.1818824719873	65.5062225950492	92.1433771543622	91.4495066076836	92.1513895565865	ASS1	9	130444929	130501274	+	3050	protein_coding	argininosuccinate synthase 1 [Source:HGNC Symbol;Acc:HGNC:758]	-
ENSG00000131094	59.146180216818	70.9696998031411	63.2828246535168	90.6509151267654	91.20989148883	94.5429089163794	C1QL1	17	44959693	44968071	-	1295	protein_coding	complement C1q like 1 [Source:HGNC Symbol;Acc:HGNC:24182]	-
ENSG00000268621	53.7051271167136	52.2118786586926	55.0581257975179	105.513231970021	100.982309679436	102.142916447399	IGFL2-AS1	19	46189166	46203083	-	1751	lincRNA	IGFL2 antisense RNA 1 [Source:HGNC Symbol;Acc:HGNC:52559]	-
ENSG00000115419	79.2114148469687	80.3579396743543	85.2509018571747	74.6446076092747	76.783621937894	72.0461489739945	GLS	2	190880827	190965552	+	9827	protein_coding	glutaminase [Source:HGNC Symbol;Acc:HGNC:4331]	-
ENSG00000137970	80.5318309126712	76.9865985865542	81.4526090271381	74.8224843723335	77.5478645779014	75.7584199089558	RPL7P9	1	96678874	96679620	-	747	processed_pseudogene	ribosomal protein L7 pseudogene 9 [Source:HGNC Symbol;Acc:HGNC:37028]	-
ENSG00000162366	59.8739262796058	63.4086360740767	61.5000032664338	95.6585857600424	91.2562922880431	95.2494867928695	PDZK1IP1	1	47183593	47191044	-	1438	protein_coding	PDZK1 interacting protein 1 [Source:HGNC Symbol;Acc:HGNC:16887]	-
ENSG00000101608	80.4079524654656	77.8629928832577	82.4544025499167	76.7416868219351	75.1874324393613	73.9014607685032	MYL12A	18	3247481	3256236	+	3245	protein_coding	myosin light chain 12A [Source:HGNC Symbol;Acc:HGNC:16701]	-
ENSG00000138071	84.2032015088789	83.2366929873262	86.0178952208224	69.0575583144457	72.4537915673669	69.8771123432605	ACTR2	2	65227753	65271253	+	4347	protein_coding	ARP2 actin related protein 2 homolog [Source:HGNC Symbol;Acc:HGNC:169]	-
ENSG00000175334	94.7891252541404	95.2684020114839	95.0592425068488	63.4342101123465	55.9431561107518	59.2694939739663	BANF1	11	66002079	66004149	+	1645	protein_coding	barrier to autointegration factor 1 [Source:HGNC Symbol;Acc:HGNC:17397]	-
ENSG00000130396	68.3409090038013	67.1978267298003	67.9437819546101	85.2418696471737	87.6348639135141	87.3148387400411	AFDN	6	167826922	167972023	+	13720	protein_coding	afadin, adherens junction formation factor [Source:HGNC Symbol;Acc:HGNC:7137]	-
ENSG00000145623	48.3878349932806	47.8959645558747	48.4899464078944	104.207474768941	108.131431683405	105.176290936708	OSMR	5	38845858	38945596	+	7174	protein_coding	oncostatin M receptor [Source:HGNC Symbol;Acc:HGNC:8507]	-
ENSG00000131473	75.5516900579792	76.9207733392059	73.2431320532829	79.4394285416482	78.0109495391088	78.6528182148272	ACLY	17	41866908	41930542	-	5217	protein_coding	ATP citrate lyase [Source:HGNC Symbol;Acc:HGNC:115]	-
ENSG00000210144	66.0733871234328	61.2595356395823	71.6196998319428	92.6097911778708	86.1066589961981	83.5684942087531	MT-TY	MT	5826	5891	-	66	Mt_tRNA	mitochondrially encoded tRNA tyrosine [Source:HGNC Symbol;Acc:HGNC:7502]	-
ENSG00000085662	85.6496069275318	89.2482635328518	82.3858636305456	69.7273313668099	65.303431341174	66.7149437202733	AKR1B1	7	134442350	134459284	-	3660	protein_coding	aldo-keto reductase family 1 member B [Source:HGNC Symbol;Acc:HGNC:381]	-
ENSG00000088448	52.8451205397431	54.3146602606182	54.8314543673079	99.4285563795844	98.0234582852841	99.1551721843255	ANKRD10	13	110878540	110915069	-	4563	protein_coding	ankyrin repeat domain 10 [Source:HGNC Symbol;Acc:HGNC:20265]	-
ENSG00000091136	67.1723207970034	67.3805469255543	67.516534753576	84.6570640558257	85.3423830610046	85.213043123503	LAMB1	7	107923799	108003255	-	8140	protein_coding	laminin subunit beta 1 [Source:HGNC Symbol;Acc:HGNC:6486]	-
ENSG00000169976	77.7713616446754	83.8563366324347	84.1511644758487	70.9235514175152	67.8416101182167	71.8788536497906	SF3B5	6	144094881	144095573	-	693	protein_coding	splicing factor 3b subunit 5 [Source:HGNC Symbol;Acc:HGNC:21083]	-
ENSG00000011426	108.831380118748	107.732066556678	110.750725077818	43.234863002818	43.7300659647608	41.8954493588127	ANLN	7	36389806	36453791	+	6012	protein_coding	anillin actin binding protein [Source:HGNC Symbol;Acc:HGNC:14082]	-
ENSG00000146731	92.0386530706828	92.1188799367367	96.5285978974093	58.6030789830755	59.5804663664414	57.2029663319464	CCT6A	7	56051630	56063989	+	3901	protein_coding	chaperonin containing TCP1 subunit 6A [Source:HGNC Symbol;Acc:HGNC:1620]	-
ENSG00000102007	76.4093996276758	73.1785983135319	71.9387504430457	80.4534637528398	76.4962402536592	77.5777308680454	PLP2	X	49171926	49175239	+	1279	protein_coding	proteolipid protein 2 [Source:HGNC Symbol;Acc:HGNC:9087]	-
ENSG00000228474	62.3621933457712	62.6113070963087	61.0795557611941	87.9024842119309	90.0886428788457	90.295234963039	OST4	2	27070472	27071773	-	719	protein_coding	oligosaccharyltransferase complex subunit 4, non-catalytic [Source:HGNC Symbol;Acc:HGNC:32483]	-
ENSG00000119318	81.7968598788499	81.4889219869921	80.3081155327879	68.9932652114632	69.3517771373496	71.3965121500432	RAD23B	9	107283137	107332194	+	4615	protein_coding	RAD23 homolog B, nucleotide excision repair protein [Source:HGNC Symbol;Acc:HGNC:9813]	-
ENSG00000008018	75.3125769963595	74.5220597495491	71.4336516260459	78.7101970534009	75.3719525056482	77.8777983209784	PSMB1	6	170535117	170553341	-	2256	protein_coding	proteasome subunit beta 1 [Source:HGNC Symbol;Acc:HGNC:9537]	-
ENSG00000135940	66.2673782776413	65.7473881422885	65.9109753113424	85.6642390418426	81.4308463199646	88.0738567305036	COX5B	2	97646040	97648383	+	1441	protein_coding	cytochrome c oxidase subunit 5B [Source:HGNC Symbol;Acc:HGNC:2269]	-
ENSG00000126247	66.1318410422397	67.6844970217088	65.2835252831081	85.3517898418058	82.5353865522069	85.3705750211902	CAPNS1	19	36139575	36150353	+	3478	protein_coding	calpain small subunit 1 [Source:HGNC Symbol;Acc:HGNC:1481]	-
ENSG00000196419	85.9878416974357	85.3055217937838	85.7558067712726	65.6575474138242	63.5390150211453	65.2640584049312	XRCC6	22	41621119	41664048	+	3288	protein_coding	X-ray repair cross complementing 6 [Source:HGNC Symbol;Acc:HGNC:4055]	-
ENSG00000169710	82.9608225847031	87.2569628825486	83.0798621064928	64.9441469715159	65.3317263459247	67.7488015510437	FASN	17	82078333	82098332	-	9364	protein_coding	fatty acid synthase [Source:HGNC Symbol;Acc:HGNC:3594]	-
ENSG00000148204	73.3526110970854	74.8493561065509	68.1400685456722	76.709135161976	77.1318469642665	80.8998043047013	CRB2	9	123356170	123380324	+	6349	protein_coding	crumbs 2, cell polarity complex component [Source:HGNC Symbol;Acc:HGNC:18688]	-
ENSG00000149485	43.6445053405901	42.4953004090083	41.7145798571046	106.992489042874	106.642213374104	108.622193984643	FADS1	11	61799625	61829318	-	10230	protein_coding	fatty acid desaturase 1 [Source:HGNC Symbol;Acc:HGNC:3574]	-
ENSG00000134352	61.5821077626053	63.5144419925303	66.7056100150143	84.6523220684702	90.0728288251233	83.0760948267116	IL6ST	5	55935095	55994993	-	9292	protein_coding	interleukin 6 signal transducer [Source:HGNC Symbol;Acc:HGNC:6021]	-
ENSG00000006327	69.4012591855104	80.8847919932012	75.7836358686837	74.1969460983236	72.9320606027052	73.7753112936648	TNFRSF12A	16	3018445	3022383	+	1848	protein_coding	TNF receptor superfamily member 12A [Source:HGNC Symbol;Acc:HGNC:18152]	-
ENSG00000244313	73.3094129915998	71.856851461427	72.5126885241596	73.1353934056518	72.1013590389852	83.9880147620099	AC024293.1	11	46428653	46429150	-	498	processed_pseudogene	ribosomal protein S10 (RPS10) pseudogene	-
ENSG00000071553	60.2925381114207	64.0519227018142	60.89475106704	88.0554227903272	85.9876540927943	85.5212490002301	ATP6AP1	X	154428632	154436516	+	4884	protein_coding	ATPase H+ transporting accessory protein 1 [Source:HGNC Symbol;Acc:HGNC:868]	-
ENSG00000115380	80.0947073824146	81.9580004228797	85.7892735880647	63.7444455333394	63.9443002098849	64.3268589634388	EFEMP1	2	55865967	55924139	-	3962	protein_coding	EGF containing fibulin extracellular matrix protein 1 [Source:HGNC Symbol;Acc:HGNC:3218]	-
ENSG00000137269	64.8019666426642	65.0402370046152	64.751288614794	82.6488707720078	80.6689452337774	80.8828516161244	LRRC1	6	53794497	53924121	+	4897	protein_coding	leucine rich repeat containing 1 [Source:HGNC Symbol;Acc:HGNC:14307]	-
ENSG00000125505	61.782208949302	64.6099742490373	61.3307177475063	85.6126935532857	81.603632186448	83.5418460919773	MBOAT7	19	54173412	54189882	-	5292	protein_coding	membrane bound O-acyltransferase domain containing 7 [Source:HGNC Symbol;Acc:HGNC:15505]	-
ENSG00000004142	74.2543809811704	73.4612650144786	77.9239107707369	74.0943149119616	65.0976085339009	71.5931999095674	POLDIP2	17	28347177	28357522	-	2121	protein_coding	DNA polymerase delta interacting protein 2 [Source:HGNC Symbol;Acc:HGNC:23781]	-
ENSG00000196976	72.2860100514689	81.5200891674873	73.6134748952674	73.4375231314554	65.7368539965707	69.7431479592544	LAGE3	X	154477769	154479257	-	949	protein_coding	L antigen family member 3 [Source:HGNC Symbol;Acc:HGNC:26058]	-
ENSG00000172757	81.035018584923	83.9254437464906	81.9725104058434	64.7861922848926	59.9647771928155	63.8718861694011	CFL1	11	65823022	65862026	-	5863	protein_coding	cofilin 1 [Source:HGNC Symbol;Acc:HGNC:1874]	-
ENSG00000143621	84.9775997277292	90.9807942461644	89.5664284441334	56.134198305349	57.275461798326	56.4458283302272	ILF2	1	153661788	153671048	-	2281	protein_coding	interleukin enhancer binding factor 2 [Source:HGNC Symbol;Acc:HGNC:6037]	-
ENSG00000173113	73.4892451527657	69.9633129696278	71.4024064313794	80.5788906611428	65.5337910852603	73.8938339176628	TRMT112	11	64316460	64318084	-	1625	protein_coding	tRNA methyltransferase subunit 11-2 [Source:HGNC Symbol;Acc:HGNC:26940]	-
ENSG00000213553	68.0392861597613	71.7311036861119	75.4746142005482	72.5242208290426	75.1402448787578	71.5456683909843	RPLP0P6	2	38481851	38482804	+	954	processed_pseudogene	ribosomal protein lateral stalk subunit P0 pseudogene 6 [Source:HGNC Symbol;Acc:HGNC:36404]	-
ENSG00000203875	75.3346741556744	79.5713801086478	79.8603162251108	70.9848935428297	63.8665303050026	63.7187431787695	SNHG5	6	85660950	85678748	-	2806	processed_transcript	small nucleolar RNA host gene 5 [Source:HGNC Symbol;Acc:HGNC:21026]	-
ENSG00000215021	74.61145093801	74.1335764830838	72.9113697861972	75.5448144963035	69.0507181386079	66.7874958093414	PHB2	12	6965327	6970825	-	2499	protein_coding	prohibitin 2 [Source:HGNC Symbol;Acc:HGNC:30306]	-
ENSG00000116288	71.6054774608749	77.4644239176935	82.1363743277414	70.084377019786	66.789238939792	64.1885873592368	PARK7	1	7954291	7985505	+	2397	protein_coding	Parkinsonism associated deglycase [Source:HGNC Symbol;Acc:HGNC:16369]	-
ENSG00000163249	88.6075100480281	90.7678174255049	91.688332279256	52.959172536138	53.7137619455251	53.620675930125	CCNYL1	2	207711540	207761839	+	4707	protein_coding	cyclin Y like 1 [Source:HGNC Symbol;Acc:HGNC:26868]	-
ENSG00000134308	72.7446092036319	75.8485737056208	75.709658088746	68.796186733385	67.3174433213919	69.6724982817631	YWHAQ	2	9583972	9631014	-	2713	protein_coding	tyrosine 3-monooxygenase/tryptophan 5-monooxygenase activation protein theta [Source:HGNC Symbol;Acc:HGNC:12854]	-
ENSG00000253368	64.3680517270283	70.850656362415	67.2585247197774	75.0031465426523	74.221238327568	77.6317900718332	TRNP1	1	26993707	27000898	+	1976	protein_coding	TMF1-regulated nuclear protein 1 [Source:HGNC Symbol;Acc:HGNC:34348]	-
ENSG00000124795	90.8044346030024	86.8716475174791	93.8458183972384	50.7743972680448	51.8446594494995	52.0123332735859	DEK	6	18223868	18264823	-	4361	protein_coding	DEK proto-oncogene [Source:HGNC Symbol;Acc:HGNC:2768]	-
ENSG00000172354	64.362000827621	70.1457670278159	65.3526627447935	74.0406473265209	76.8314317277067	75.2302919405057	GNB2	7	100673531	100679174	+	2857	protein_coding	G protein subunit beta 2 [Source:HGNC Symbol;Acc:HGNC:4398]	-
ENSG00000167325	85.8500166683242	83.8505202985824	84.7947642887257	57.3557209950551	57.7772177403865	55.0737784134894	RRM1	11	4094707	4138876	+	4177	protein_coding	ribonucleotide reductase catalytic subunit M1 [Source:HGNC Symbol;Acc:HGNC:10451]	-
ENSG00000166681	72.0077561521114	68.5588683687764	63.6665820017678	77.3074287753418	68.4667531601714	74.4765515517823	BEX3	X	103376340	103378077	+	1080	protein_coding	brain expressed X-linked 3 [Source:HGNC Symbol;Acc:HGNC:13388]	-
ENSG00000042753	77.3659947276814	74.6878267449375	72.3175989704952	71.2962266335227	59.9942082706785	65.0733249725582	AP2S1	19	46838136	46850992	-	1704	protein_coding	adaptor related protein complex 2 subunit sigma 1 [Source:HGNC Symbol;Acc:HGNC:565]	-
ENSG00000140575	69.4890844791785	68.6266597342581	69.2826974997486	69.3496402559692	71.102377714676	72.0271128211994	IQGAP1	15	90388218	90502243	+	11535	protein_coding	IQ motif containing GTPase activating protein 1 [Source:HGNC Symbol;Acc:HGNC:6110]	-
ENSG00000145632	76.9207475288285	78.6209040867714	79.3795719057819	61.6912694259147	61.8033795616064	61.1164721698662	PLK2	5	58453982	58460260	-	4768	protein_coding	polo like kinase 2 [Source:HGNC Symbol;Acc:HGNC:19699]	-
ENSG00000136830	66.7179037700162	66.7069477475585	64.5105144170432	75.0872472223542	73.0483581503716	73.2284952763566	FAM129B	9	127505339	127578989	-	4629	protein_coding	family with sequence similarity 129 member B [Source:HGNC Symbol;Acc:HGNC:25282]	-
ENSG00000166226	81.1976143649959	83.676276902654	81.8482227645829	57.9829002608326	55.539990424954	58.6364372325154	CCT2	12	69585334	69601570	+	4322	protein_coding	chaperonin containing TCP1 subunit 2 [Source:HGNC Symbol;Acc:HGNC:1615]	-
ENSG00000163527	62.2107569504148	63.5358530322004	61.5767380628809	76.1384287907584	77.8129659334658	76.6885161714652	STT3B	3	31532638	31637622	+	5012	protein_coding	STT3B, catalytic subunit of the oligosaccharyltransferase complex [Source:HGNC Symbol;Acc:HGNC:30611]	-
ENSG00000085733	67.6627411004213	68.0739867907404	65.2227340017758	72.5704157990084	70.6485992613072	73.7575541912429	CTTN	11	70398404	70436584	+	6949	protein_coding	cortactin [Source:HGNC Symbol;Acc:HGNC:3338]	-
ENSG00000169567	69.7120439318036	72.6573834341247	71.7143347418688	71.5729606842097	64.8134962924637	66.623320134464	HINT1	5	131159027	131171735	-	1936	protein_coding	histidine triad nucleotide binding protein 1 [Source:HGNC Symbol;Acc:HGNC:4912]	-
ENSG00000177606	67.5952860880316	71.8346702513838	70.9562930735468	68.281718478795	69.5603158373948	68.2136686573673	JUN	1	58780788	58784327	-	3540	protein_coding	Jun proto-oncogene, AP-1 transcription factor subunit [Source:HGNC Symbol;Acc:HGNC:6204]	TF_bZIP
ENSG00000176014	80.5421021527975	82.9325290289551	80.7837978746199	56.5998325104121	57.9604271904819	57.4254294747269	TUBB6	18	12307669	12344320	+	4117	protein_coding	tubulin beta 6 class V [Source:HGNC Symbol;Acc:HGNC:20776]	-
ENSG00000184900	72.1977702299295	70.792976409174	72.5274744671855	66.1496511466876	67.6293424381743	66.8957078344271	SUMO3	21	44805617	44818779	-	2732	protein_coding	small ubiquitin-like modifier 3 [Source:HGNC Symbol;Acc:HGNC:11124]	-
ENSG00000131747	92.5000573787377	88.84442987235	94.0714462919711	47.1641913567804	46.4109139952322	45.9573165244831	TOP2A	17	40388516	40417950	-	6437	protein_coding	DNA topoisomerase II alpha [Source:HGNC Symbol;Acc:HGNC:11989]	-
ENSG00000183801	64.2879797119081	68.0200857519102	66.3854528791224	72.0173028367405	72.0980378149191	71.9671636681316	OLFML1	11	7485388	7511377	+	3436	protein_coding	olfactomedin like 1 [Source:HGNC Symbol;Acc:HGNC:24473]	-
ENSG00000265972	19.6334353292186	19.02747030192	20.0296235751332	120.411033203786	120.679967180741	114.24101325558	TXNIP	1	145992435	145996600	-	3625	protein_coding	thioredoxin interacting protein [Source:HGNC Symbol;Acc:HGNC:16952]	-
ENSG00000114850	71.5920434534709	71.7960674816843	74.5404845306345	64.3066060932487	66.3804738792822	65.325701431202	SSR3	3	156540140	156555184	-	4627	protein_coding	signal sequence receptor subunit 3 [Source:HGNC Symbol;Acc:HGNC:11325]	-
ENSG00000105974	64.1397201765611	64.9428040259356	65.5878069920467	72.7534421276364	73.7243442409879	71.1762712418898	CAV1	7	116524785	116561184	+	4082	protein_coding	caveolin 1 [Source:HGNC Symbol;Acc:HGNC:1527]	-
ENSG00000074842	62.4719725598607	67.8973566343824	67.0835406691524	71.7249934008478	70.8147731911522	70.2930313139255	MYDGF	19	4641374	4670370	-	1678	protein_coding	myeloid derived growth factor [Source:HGNC Symbol;Acc:HGNC:16948]	-
ENSG00000170558	71.0881877871599	78.5828789517906	75.1507175910991	62.2745152497793	63.1187903369101	59.623799270884	CDH2	18	27950966	28177446	-	4950	protein_coding	cadherin 2 [Source:HGNC Symbol;Acc:HGNC:1759]	-
ENSG00000125356	60.4334615304504	59.6361973349599	63.7897605795649	84.0719716095091	69.2169390037977	72.0791899706861	NDUFA1	X	119871487	119876662	+	766	protein_coding	NADH:ubiquinone oxidoreductase subunit A1 [Source:HGNC Symbol;Acc:HGNC:7683]	-
ENSG00000197451	82.7410817583659	85.2545027278588	85.8042722376987	53.1083095257695	50.7543331653197	51.5579410982407	HNRNPAB	5	178204507	178211163	+	2144	protein_coding	heterogeneous nuclear ribonucleoprotein A/B [Source:HGNC Symbol;Acc:HGNC:5034]	-
ENSG00000138821	37.6949301016744	39.0474511097907	38.8479810242601	96.7558385301447	99.9495003556564	96.6687906629859	SLC39A8	4	102251041	102431258	-	6480	protein_coding	solute carrier family 39 member 8 [Source:HGNC Symbol;Acc:HGNC:20862]	-
ENSG00000159840	57.6905067662138	61.9049698925082	56.4793318325262	78.449366562352	76.2088444461613	77.0884558869945	ZYX	7	143381080	143391111	+	3482	protein_coding	zyxin [Source:HGNC Symbol;Acc:HGNC:13200]	-
ENSG00000178209	62.4661426758226	64.2839372161426	61.6957543890252	71.0011751755916	73.116670551021	74.8438716047538	PLEC	8	143915147	143976734	-	16991	protein_coding	plectin [Source:HGNC Symbol;Acc:HGNC:9069]	-
ENSG00000260032	50.6305285368878	51.6647263838973	52.4314340332647	81.7077999575394	86.0864991678136	83.4520790231982	NORAD	20	36045622	36050960	-	5339	lincRNA	non-coding RNA activated by DNA damage [Source:HGNC Symbol;Acc:HGNC:44311]	-
ENSG00000255302	65.1046469627558	63.3913607955056	68.0471949189584	69.6212445911753	69.5260686542409	69.7790562636784	EID1	15	48877886	48880183	+	2298	protein_coding	EP300 interacting inhibitor of differentiation 1 [Source:HGNC Symbol;Acc:HGNC:1191]	-
ENSG00000134871	93.5368534832154	95.983703339424	92.2333522677245	40.6629322909471	40.3553833330028	41.8638392404407	COL4A2	13	110305812	110513209	+	19293	protein_coding	collagen type IV alpha 2 chain [Source:HGNC Symbol;Acc:HGNC:2203]	-
ENSG00000108561	80.8574571396526	83.7079866522809	81.563214753085	53.3517771803834	51.2214772358541	53.59031007102	C1QBP	17	5432777	5448830	-	2335	protein_coding	complement C1q binding protein [Source:HGNC Symbol;Acc:HGNC:1243]	-
ENSG00000125977	71.0851515139642	69.9559166261806	70.5674280443448	63.5110666566598	64.1180138666155	64.8080594678009	EIF2S2	20	34088298	34112332	-	2656	protein_coding	eukaryotic translation initiation factor 2 subunit beta [Source:HGNC Symbol;Acc:HGNC:3266]	-
ENSG00000123144	69.745742064508	70.5031817970487	67.3524078935767	64.4510866379282	63.0599230558819	68.804677226349	TRIR	19	12730640	12734775	-	1402	protein_coding	telomerase RNA component interacting RNase [Source:HGNC Symbol;Acc:HGNC:28424]	-
ENSG00000075618	73.171361621483	79.1908350102248	74.570545510851	59.377491012933	57.635720759576	58.4337190765937	FSCN1	7	5592823	5606655	+	3692	protein_coding	fascin actin-bundling protein 1 [Source:HGNC Symbol;Acc:HGNC:11148]	-
ENSG00000023734	71.1306689545412	72.5179711269193	67.9156612082152	64.0673366880608	61.1918082079495	65.4827753128289	STRAP	12	15882391	15903478	+	2211	protein_coding	serine/threonine kinase receptor associated protein [Source:HGNC Symbol;Acc:HGNC:30796]	-
ENSG00000100504	57.8075930469883	56.7733007406287	58.4120904622155	77.8533056702312	75.6304684607603	75.4748646438031	PYGL	14	50857891	50944736	-	4798	protein_coding	glycogen phosphorylase L [Source:HGNC Symbol;Acc:HGNC:9725]	-
ENSG00000143933	66.4915631679457	65.1328874089741	69.984263401552	66.7647724939224	65.2291899826984	65.2814239528766	CALM2	2	47160082	47176601	-	6466	protein_coding	calmodulin 2 [Source:HGNC Symbol;Acc:HGNC:1445]	-
ENSG00000105835	55.9576777624917	57.1108867844675	59.4951868642251	75.4148678934945	75.9487566336784	74.6912464401417	NAMPT	7	106248285	106286326	-	9049	protein_coding	nicotinamide phosphoribosyltransferase [Source:HGNC Symbol;Acc:HGNC:30092]	-
ENSG00000106404	41.105029076204	41.655510812864	38.9288438294237	91.6332699193217	90.7646929170087	93.7961022214688	CLDN15	7	101232092	101238820	-	2893	protein_coding	claudin 15 [Source:HGNC Symbol;Acc:HGNC:2036]	-
ENSG00000130635	65.3070726519585	67.9119615121181	65.2307058308018	65.5977879086229	65.6419943312915	66.3776318873562	COL5A1	9	134641774	134844843	+	11189	protein_coding	collagen type V alpha 1 chain [Source:HGNC Symbol;Acc:HGNC:2209]	-
ENSG00000196576	55.2534068638435	57.9337339693925	55.0093992200641	75.6206269528505	76.0774935674347	76.0819340189411	PLXNB2	22	50274979	50307627	-	7257	protein_coding	plexin B2 [Source:HGNC Symbol;Acc:HGNC:9104]	-
ENSG00000122862	60.3534148333651	64.5495938908396	62.9832869242633	67.5580366131759	71.6732067300321	68.7556361164229	SRGN	10	69088106	69104811	+	1220	protein_coding	serglycin [Source:HGNC Symbol;Acc:HGNC:9361]	-
ENSG00000185043	57.1616285445458	54.8518319400981	54.1051438774016	79.5794046866433	76.2500203814839	73.0266295563157	CIB1	15	90229975	90234047	-	1472	protein_coding	calcium and integrin binding 1 [Source:HGNC Symbol;Acc:HGNC:16920]	-
ENSG00000117984	31.3164897235208	32.8365992881722	32.0886817418706	102.743597007533	98.2748025059776	97.4464515203714	CTSD	11	1752752	1764573	-	3126	protein_coding	cathepsin D [Source:HGNC Symbol;Acc:HGNC:2529]	-
ENSG00000133661	10.8346042124024	11.5574104433519	9.73623439082905	120.253890093581	117.42705994069	124.474987447008	SFTPD	10	79937740	79982614	-	1321	protein_coding	surfactant protein D [Source:HGNC Symbol;Acc:HGNC:10803]	-
ENSG00000231925	52.0822508955856	58.1491067328871	56.3337061628883	73.2948094874026	76.8803372969912	76.9870207538979	TAPBP	6	33299694	33314387	-	5056	protein_coding	TAP binding protein [Source:HGNC Symbol;Acc:HGNC:11566]	-
ENSG00000179222	60.4340681400945	61.6893396616646	61.2771361002588	70.0829393831138	71.4502064011006	68.6746951920563	MAGED1	X	51803007	51902357	+	6016	protein_coding	MAGE family member D1 [Source:HGNC Symbol;Acc:HGNC:6813]	-
ENSG00000102172	74.3890334943092	75.6829561577079	74.2776790020624	55.1654142694986	56.3879023843159	56.4159878004751	SMS	X	21940573	21994835	+	2160	protein_coding	spermine synthase [Source:HGNC Symbol;Acc:HGNC:11123]	-
ENSG00000118418	52.1589793966349	49.0974375986231	54.2050845019521	79.9157021900909	79.7378232716273	76.0378520407799	HMGN3	6	79201245	79234738	-	1014	protein_coding	high mobility group nucleosomal binding domain 3 [Source:HGNC Symbol;Acc:HGNC:12312]	Others
ENSG00000125995	64.9077268859933	67.8238946059364	69.5270550545038	68.8473705320025	57.5884279183975	61.3817732569634	ROMO1	20	35699272	35700984	+	702	protein_coding	reactive oxygen species modulator 1 [Source:HGNC Symbol;Acc:HGNC:16185]	-
ENSG00000088986	63.981575980923	70.0388147365628	68.3843060416095	64.9094128530743	61.4569170820007	60.6397948655881	DYNLL1	12	120469850	120498493	+	2957	protein_coding	dynein light chain LC8-type 1 [Source:HGNC Symbol;Acc:HGNC:15476]	-
ENSG00000152661	61.3631136561151	61.7773742915816	61.1480046105675	67.591571955453	68.3075825467936	66.2236855110896	GJA1	6	121435577	121449727	+	3413	protein_coding	gap junction protein alpha 1 [Source:HGNC Symbol;Acc:HGNC:4274]	-
ENSG00000135677	45.6145132154952	45.7294573644404	47.1357029258997	82.8171719246234	83.0270167922841	82.0383223651989	GNS	12	64713445	64759447	-	6284	protein_coding	glucosamine (N-acetyl)-6-sulfatase [Source:HGNC Symbol;Acc:HGNC:4422]	-
ENSG00000145592	58.760922330314	57.3993789053154	58.3617029761887	72.9520751317179	67.7325562133408	70.581706258	RPL37	5	40825262	40835335	-	8153	protein_coding	ribosomal protein L37 [Source:HGNC Symbol;Acc:HGNC:10347]	-
ENSG00000119421	70.2165233192878	64.1346648676267	65.2534165833523	60.6237349001375	58.7647341016708	66.2347151596774	NDUFA8	9	122144058	122159819	-	844	protein_coding	NADH:ubiquinone oxidoreductase subunit A8 [Source:HGNC Symbol;Acc:HGNC:7692]	-
ENSG00000167468	64.4924793201213	71.9420161508604	63.4848661007291	60.734522754048	60.2938529746781	64.2544037629089	GPX4	19	1103926	1106791	+	2019	protein_coding	glutathione peroxidase 4 [Source:HGNC Symbol;Acc:HGNC:4556]	-
ENSG00000218283	54.5784783939007	58.8475046556719	64.6266986699292	67.8349269466283	66.8506455443596	72.009770216591	MORF4L1P1	1	220253570	220254536	+	967	processed_pseudogene	mortality factor 4 like 1 pseudogene 1 [Source:HGNC Symbol;Acc:HGNC:20400]	-
ENSG00000169223	57.8770180605377	59.3211121465828	60.1175552634183	70.4984637827178	69.3200617078006	67.5935982936358	LMAN2	5	177331562	177351852	-	2357	protein_coding	lectin, mannose binding 2 [Source:HGNC Symbol;Acc:HGNC:16986]	-
ENSG00000117525	65.5147465794594	73.0019669668779	71.7494698037314	56.3718414057407	60.0425476948272	56.4341674804501	F3	1	94529225	94541800	-	2875	protein_coding	coagulation factor III, tissue factor [Source:HGNC Symbol;Acc:HGNC:3541]	-
ENSG00000115677	62.3380207258721	63.0152249213966	59.3946406696001	65.8008893769782	64.4527639186367	67.9328440342907	HDLBP	2	241227264	241317061	-	12182	protein_coding	high density lipoprotein binding protein [Source:HGNC Symbol;Acc:HGNC:4857]	-
ENSG00000187498	96.9915967185361	101.687704909631	97.9043129761215	28.7743563838668	28.6749546989646	28.6175171149877	COL4A1	13	110148963	110307233	-	14738	protein_coding	collagen type IV alpha 1 chain [Source:HGNC Symbol;Acc:HGNC:2202]	-
ENSG00000188486	77.9736506797883	83.2270426494376	75.4647619565764	49.3873929498361	47.7347788951972	48.8033016249305	H2AFX	11	119093854	119095467	-	1614	protein_coding	H2A histone family member X [Source:HGNC Symbol;Acc:HGNC:4739]	-
ENSG00000101474	58.3004129564763	65.5092300982491	59.9810404744804	70.7674849229534	64.0010374935067	63.657551275713	APMAP	20	24962925	24992979	-	2454	protein_coding	adipocyte plasma membrane associated protein [Source:HGNC Symbol;Acc:HGNC:13238]	-
ENSG00000071127	68.4442133205969	69.4505799952511	67.7657049137666	58.8023302556563	58.4165528644196	58.9507821235423	WDR1	4	10074339	10116949	-	7827	protein_coding	WD repeat domain 1 [Source:HGNC Symbol;Acc:HGNC:12754]	-
ENSG00000101421	60.8333395513014	61.5183897010615	61.1749494622614	67.4536072181042	66.6594229805015	63.7013032062848	CHMP4B	20	33811304	33854366	+	1646	protein_coding	charged multivesicular body protein 4B [Source:HGNC Symbol;Acc:HGNC:16171]	-
ENSG00000112473	61.4106443792889	62.4875223440854	62.4792382021875	64.4968057038297	65.4652736058969	64.9253031127538	SLC39A7	6	33200445	33204439	+	2845	protein_coding	solute carrier family 39 member 7 [Source:HGNC Symbol;Acc:HGNC:4927]	-
ENSG00000130309	61.2708787657955	61.6260105954037	61.2792020218454	66.5750024599984	65.186255417632	64.3242901979772	COLGALT1	19	17555594	17583162	+	4900	protein_coding	collagen beta(1-O)galactosyltransferase 1 [Source:HGNC Symbol;Acc:HGNC:26182]	-
ENSG00000186468	58.1956481477999	58.249495545387	62.2332133826122	66.070559525527	67.805921647696	67.4844414312418	RPS23	5	82273358	82278577	-	4204	protein_coding	ribosomal protein S23 [Source:HGNC Symbol;Acc:HGNC:10410]	-
ENSG00000130164	45.8972112041259	45.755402120933	44.8300208651134	81.7338193028345	81.0220373536071	80.5597360682688	LDLR	19	11089362	11133816	+	7718	protein_coding	low density lipoprotein receptor [Source:HGNC Symbol;Acc:HGNC:6547]	-
ENSG00000268879	42.3970900708693	39.0567636428482	34.1997946484316	85.2423799553014	84.6715480129282	93.2020845133732	IGFL1P1	19	46196238	46197323	+	360	unprocessed_pseudogene	IGF like family member 1 pseudogene 1 [Source:HGNC Symbol;Acc:HGNC:32956]	-
ENSG00000156140	57.9272463088991	57.5181099210949	57.7765284312688	69.7604587267372	69.6044834816591	65.9527811369502	ADAMTS3	4	72280969	72569386	-	7172	protein_coding	ADAM metallopeptidase with thrombospondin type 1 motif 3 [Source:HGNC Symbol;Acc:HGNC:219]	-
ENSG00000167553	65.7112088640315	67.7075648987705	67.6041225613566	59.8696889364006	58.5556890183064	58.979308412769	TUBA1C	12	49188736	49274603	+	4631	protein_coding	tubulin alpha 1c [Source:HGNC Symbol;Acc:HGNC:20768]	-
ENSG00000137409	61.0769916652333	64.4377239411632	62.2608339988842	65.1898749700532	62.8446393153634	62.3973411753416	MTCH1	6	36968141	36986298	-	3126	protein_coding	mitochondrial carrier 1 [Source:HGNC Symbol;Acc:HGNC:17586]	-
ENSG00000067182	51.2457398527098	50.7171013827755	50.2155090764893	77.7551792426181	73.5615315244674	73.9075172253192	TNFRSF1A	12	6328757	6342114	-	4005	protein_coding	TNF receptor superfamily member 1A [Source:HGNC Symbol;Acc:HGNC:11916]	-
ENSG00000242372	66.6374244327447	69.7059372014992	64.0965320127718	59.9220886794764	55.908615497838	60.6588909144007	EIF6	20	35278911	35284985	-	1631	protein_coding	eukaryotic translation initiation factor 6 [Source:HGNC Symbol;Acc:HGNC:6159]	-
ENSG00000196396	60.1695080539451	60.1212156441522	59.0988338161929	67.0671263428657	64.7238249693026	65.3156750548306	PTPN1	20	50510321	50585241	+	4041	protein_coding	protein tyrosine phosphatase, non-receptor type 1 [Source:HGNC Symbol;Acc:HGNC:9642]	-
ENSG00000133026	73.5661000857752	75.6608844932414	73.4154001358797	50.8242566193787	51.9879345543021	50.8670230466357	MYH10	17	8474205	8630761	-	9011	protein_coding	myosin heavy chain 10 [Source:HGNC Symbol;Acc:HGNC:7568]	-
ENSG00000143742	67.8793459773229	68.2375859782951	65.7150072020645	57.7617769717648	60.3568811974219	55.5914259797232	SRP9	1	225777813	225790466	+	1728	protein_coding	signal recognition particle 9 [Source:HGNC Symbol;Acc:HGNC:11304]	-
ENSG00000163399	59.2576638132205	57.5112081459732	56.7958352161411	68.6363602413423	65.7362260681277	66.5132590681945	ATP1A1	1	116372668	116410261	+	7261	protein_coding	ATPase Na+/K+ transporting subunit alpha 1 [Source:HGNC Symbol;Acc:HGNC:799]	-
ENSG00000102119	62.7722338901523	64.1093216332783	60.4059314953734	59.1135377289798	61.5428162998817	66.2135519708462	EMD	X	154379197	154381523	+	2020	protein_coding	emerin [Source:HGNC Symbol;Acc:HGNC:3331]	-
ENSG00000156482	59.3235547546887	62.278299047826	60.7237742345352	64.0142934080835	61.3886808984566	66.3845020965764	RPL30	8	98024851	98046469	-	4027	protein_coding	ribosomal protein L30 [Source:HGNC Symbol;Acc:HGNC:10333]	-
ENSG00000130741	62.5586272314759	61.5097099932931	61.7394663512153	62.5228283413478	62.2921661099368	63.4766737765075	EIF2S3	X	24054716	24077971	+	3472	protein_coding	eukaryotic translation initiation factor 2 subunit gamma [Source:HGNC Symbol;Acc:HGNC:3267]	-
ENSG00000143384	57.9803477840967	61.6015433114861	59.4656935333488	65.2617618646482	65.6733183318636	63.8808582189422	MCL1	1	150574551	150579738	-	4371	protein_coding	MCL1, BCL2 family apoptosis regulator [Source:HGNC Symbol;Acc:HGNC:6943]	-
ENSG00000114019	55.2635866565476	59.679641996551	55.6161015495572	67.0564527995014	67.2240615249814	68.6002862042211	AMOTL2	3	134355874	134375479	-	5984	protein_coding	angiomotin like 2 [Source:HGNC Symbol;Acc:HGNC:17812]	-
ENSG00000072110	73.2342311969311	73.5375662368547	71.7748775724425	52.2023430709353	52.1635696050514	49.9377984285742	ACTN1	14	68874143	68979440	-	10626	protein_coding	actinin alpha 1 [Source:HGNC Symbol;Acc:HGNC:163]	-
ENSG00000117318	113.620996854695	117.802454900466	118.645066278261	7.43390300076742	7.79847454180926	7.48140317519931	ID3	1	23557918	23559794	-	1797	protein_coding	inhibitor of DNA binding 3, HLH protein [Source:HGNC Symbol;Acc:HGNC:5362]	bHLH
ENSG00000116489	60.8899059060012	59.4246939953308	61.6448045357929	63.9282884908724	63.1257716164017	63.2682298467842	CAPZA1	1	112619173	112671619	+	4130	protein_coding	capping actin protein of muscle Z-line subunit alpha 1 [Source:HGNC Symbol;Acc:HGNC:1488]	-
ENSG00000163558	62.4840027729638	63.4239462503409	64.5527711006606	59.8627446264786	61.8822509504007	58.6336857319182	PRKCI	3	170222365	170305981	+	5841	protein_coding	protein kinase C iota [Source:HGNC Symbol;Acc:HGNC:9404]	-
ENSG00000180879	56.8583254904311	58.9779152408708	55.5267674316447	68.1472277808296	62.5398854964217	68.7562517099059	SSR4	X	153793516	153798505	+	4590	protein_coding	signal sequence receptor subunit 4 [Source:HGNC Symbol;Acc:HGNC:11326]	-
ENSG00000240376	50.7529588507131	52.1904555348116	51.4686325889553	58.604953655411	83.7794519963009	72.6159063846925	AC010343.1	5	33162179	33162807	+	629	processed_pseudogene	ribosomal protein S8 (RPS8) pseudogene	-
ENSG00000142798	76.6329672836764	76.7714855133497	72.0506294916002	45.4810472636916	47.9391594502558	50.3986129509407	HSPG2	1	21822245	21937297	-	18104	protein_coding	heparan sulfate proteoglycan 2 [Source:HGNC Symbol;Acc:HGNC:5273]	-
ENSG00000128567	75.5013515737684	77.9993058299009	79.6793451266831	45.0733447303675	45.7058004091327	45.2338485346549	PODXL	7	131500262	131558217	-	6874	protein_coding	podocalyxin like [Source:HGNC Symbol;Acc:HGNC:9171]	-
ENSG00000151414	66.8350773866045	66.7482980173141	69.6944962240714	53.6499541144891	57.7511160952168	54.5099690347067	NEK7	1	198156963	198322420	+	5485	protein_coding	NIMA related kinase 7 [Source:HGNC Symbol;Acc:HGNC:13386]	-
ENSG00000188846	62.6683138727388	64.2068601946315	64.1904578681292	59.7475168752479	58.7478802292343	58.8587020095515	RPL14	3	40457292	40468587	+	8626	protein_coding	ribosomal protein L14 [Source:HGNC Symbol;Acc:HGNC:10305]	-
ENSG00000143612	55.9291900626211	56.276997523668	56.4049582684807	66.2932917318436	67.3857168436539	65.5871833761955	C1orf43	1	154206696	154220637	-	2670	protein_coding	chromosome 1 open reading frame 43 [Source:HGNC Symbol;Acc:HGNC:29876]	-
ENSG00000122884	33.7654743617672	33.4405745747119	37.1402093054015	88.7028575734288	91.5353038407693	82.8271716869773	P4HA1	10	73007217	73096974	-	3093	protein_coding	prolyl 4-hydroxylase subunit alpha 1 [Source:HGNC Symbol;Acc:HGNC:8546]	-
ENSG00000160789	60.7747096824016	60.6130311971761	61.7941222611515	60.4418151692574	60.3825257592165	62.7010463930438	LMNA	1	156082573	156140089	+	6985	protein_coding	lamin A/C [Source:HGNC Symbol;Acc:HGNC:6636]	-
ENSG00000105767	84.7087163569922	89.7655212300591	87.5605669816813	34.1997601207389	35.9991775589626	33.9450498098054	CADM4	19	43622368	43639839	-	2246	protein_coding	cell adhesion molecule 4 [Source:HGNC Symbol;Acc:HGNC:30825]	-
ENSG00000004478	73.6089323136312	74.3946984476131	71.0817643115206	49.1938138449597	47.2007448300588	50.0442990416124	FKBP4	12	2794953	2805423	+	5180	protein_coding	FK506 binding protein 4 [Source:HGNC Symbol;Acc:HGNC:3720]	-
ENSG00000177731	68.7329893441309	71.7235307047139	69.0343882694559	51.0048308615474	50.5352190094857	52.7966421600563	FLII	17	18244836	18258916	-	6465	protein_coding	FLII, actin remodeling protein [Source:HGNC Symbol;Acc:HGNC:3750]	-
ENSG00000173915	66.7389615358483	66.3536121639826	67.455763795202	58.4437341969332	51.7898005813172	52.8520982719048	ATP5MD	10	103389041	103396492	-	924	protein_coding	ATP synthase membrane subunit DAPIT [Source:HGNC Symbol;Acc:HGNC:30889]	-
ENSG00000105655	54.8527355576854	57.2948775619393	55.1982721830274	66.4282820981895	61.7875584423084	66.7081560710591	ISYNA1	19	18434388	18438301	-	3284	protein_coding	inositol-3-phosphate synthase 1 [Source:HGNC Symbol;Acc:HGNC:29821]	-
ENSG00000111799	47.7556173466875	47.5228836223849	46.3677180840596	72.3781895099216	73.8574503552439	74.3611289656787	COL12A1	6	75084326	75206051	-	12481	protein_coding	collagen type XII alpha 1 chain [Source:HGNC Symbol;Acc:HGNC:2188]	-
ENSG00000179091	68.7317633220113	73.2086750644322	65.984576672955	53.6008020138448	50.0944562970287	50.151674815658	CYC1	8	144095027	144097525	+	1975	protein_coding	cytochrome c1 [Source:HGNC Symbol;Acc:HGNC:2579]	-
ENSG00000082641	40.513086002352	40.6514370074476	38.7908706988756	81.2189630596663	78.7266161629188	81.4407255740173	NFE2L1	17	48048329	48061487	+	5825	protein_coding	nuclear factor, erythroid 2 like 1 [Source:HGNC Symbol;Acc:HGNC:7781]	TF_bZIP
ENSG00000092199	68.6595235696692	65.0265299130803	65.9206506409262	53.5984229804045	52.9257306800411	55.126593487018	HNRNPC	14	21209136	21269494	-	7309	protein_coding	heterogeneous nuclear ribonucleoprotein C (C1/C2) [Source:HGNC Symbol;Acc:HGNC:5035]	-
ENSG00000006118	42.3444830546659	45.0244515335969	42.5364019583797	77.6242712148281	75.1582878997898	78.4560872729491	TMEM132A	11	60924463	60937159	+	7271	protein_coding	transmembrane protein 132A [Source:HGNC Symbol;Acc:HGNC:31092]	-
ENSG00000108654	55.3936646867978	59.1036775905445	56.8833791509681	62.5096318491014	63.574756112549	62.9358254935861	DDX5	17	64499616	64508199	-	7388	protein_coding	DEAD-box helicase 5 [Source:HGNC Symbol;Acc:HGNC:2746]	-
ENSG00000125872	50.2177377617175	53.6650976314374	52.2280084109128	64.9556657152427	70.1695702722547	68.8501018176962	LRRN4	20	6040778	6054049	-	2692	protein_coding	leucine rich repeat neuronal 4 [Source:HGNC Symbol;Acc:HGNC:16208]	-
ENSG00000155368	51.6521821403957	50.0752235909311	53.1676048016919	69.2664143866635	67.0767098477757	68.2616205061584	DBI	2	119366921	119372560	+	2509	protein_coding	diazepam binding inhibitor, acyl-CoA binding protein [Source:HGNC Symbol;Acc:HGNC:2690]	-
ENSG00000197157	62.7462597599983	65.256386261082	64.0372363695922	55.3349744819301	54.4061613072901	56.8611284201346	SND1	7	127652180	128092609	+	6500	protein_coding	staphylococcal nuclease and tudor domain containing 1 [Source:HGNC Symbol;Acc:HGNC:30646]	-
ENSG00000078369	60.8918129567182	63.2698459122928	62.4158243846727	56.9933874867819	57.6962921955591	57.2026473088764	GNB1	1	1785285	1891117	-	6417	protein_coding	G protein subunit beta 1 [Source:HGNC Symbol;Acc:HGNC:4396]	-
ENSG00000138069	58.4403272118767	58.1223530605923	59.9425748593435	58.3135199006782	62.0646502683194	61.5125431217282	RAB1A	2	65070696	65130331	-	3312	protein_coding	RAB1A, member RAS oncogene family [Source:HGNC Symbol;Acc:HGNC:9758]	-
ENSG00000185896	53.0831255886369	53.9416185586698	52.3206290132501	65.4503545176429	66.4254584493672	66.9638246578873	LAMP1	13	113297241	113323672	+	5739	protein_coding	lysosomal associated membrane protein 1 [Source:HGNC Symbol;Acc:HGNC:6499]	-
ENSG00000112078	62.3064700625286	63.5757481994396	62.3993745979659	56.8216510063936	57.510249725462	55.5010865178484	KCTD20	6	36442767	36491143	+	6239	protein_coding	potassium channel tetramerization domain containing 20 [Source:HGNC Symbol;Acc:HGNC:21052]	-
ENSG00000130175	52.1204287836292	55.5091865923388	54.2404657533924	67.8187055143094	63.929943975981	64.2151730204068	PRKCSH	19	11435288	11450968	+	5166	protein_coding	protein kinase C substrate 80K-H [Source:HGNC Symbol;Acc:HGNC:9411]	-
ENSG00000164405	54.9587219295401	56.7786152743168	57.8764479019824	63.6977698621438	58.3062583929759	65.9620544896705	UQCRQ	5	132866560	132868031	+	1472	protein_coding	ubiquinol-cytochrome c reductase complex III subunit VII [Source:HGNC Symbol;Acc:HGNC:29594]	-
ENSG00000116649	65.569950437885	70.7100929440295	66.6054257510288	53.9493558266794	52.5690680252079	48.0392256125594	SRM	1	11054584	11060024	-	1898	protein_coding	spermidine synthase [Source:HGNC Symbol;Acc:HGNC:11296]	-
ENSG00000105887	56.6783775391778	62.7430372934024	63.3796288997921	58.4558920038879	59.1912000252011	56.1140301262318	MTPN	7	135926761	135977353	-	3775	protein_coding	myotrophin [Source:HGNC Symbol;Acc:HGNC:15667]	-
ENSG00000169564	58.5918466737641	61.6900504145676	58.7957285955894	59.6641648470946	59.1921775842436	58.2084408054754	PCBP1	2	70087454	70089203	+	1750	protein_coding	poly(rC) binding protein 1 [Source:HGNC Symbol;Acc:HGNC:8647]	-
ENSG00000100380	53.3602257160879	55.1066617365133	53.17467813073	66.1581718048264	64.6267123524636	63.5907474168065	ST13	22	40824535	40857022	-	4147	protein_coding	ST13, Hsp70 interacting protein [Source:HGNC Symbol;Acc:HGNC:11343]	-
ENSG00000024422	51.8608524316926	52.8847429164641	52.0217097778049	69.4699377756956	64.612918027035	64.9810014154762	EHD2	19	47713343	47743134	+	3923	protein_coding	EH domain containing 2 [Source:HGNC Symbol;Acc:HGNC:3243]	-
ENSG00000104549	38.869545685067	39.5012342972754	38.5832924692236	78.3232863036841	80.1211961147551	80.2077983760259	SQLE	8	124998497	125022283	+	4305	protein_coding	squalene epoxidase [Source:HGNC Symbol;Acc:HGNC:11279]	-
ENSG00000142864	67.4307692094856	68.0652507358762	66.7214876332254	51.6186536925184	50.4962383365537	50.9191076661316	SERBP1	1	67407810	67430415	-	7676	protein_coding	SERPINE1 mRNA binding protein 1 [Source:HGNC Symbol;Acc:HGNC:17860]	-
ENSG00000011304	70.455929983518	74.3728682495226	71.4938682620399	45.9665128327074	45.3927084363947	46.6104095986348	PTBP1	19	797075	812327	+	6883	protein_coding	polypyrimidine tract binding protein 1 [Source:HGNC Symbol;Acc:HGNC:9583]	-
ENSG00000091972	46.1509431084358	48.6030160605186	50.6822433230268	69.5437679525105	70.8846944544931	68.1718163953425	CD200	3	112332347	112362812	+	2991	protein_coding	CD200 molecule [Source:HGNC Symbol;Acc:HGNC:7203]	-
ENSG00000102178	58.7993236799522	62.7085438941978	60.125969774025	56.9511554214524	57.7291127281545	57.2567313814772	UBL4A	X	154483717	154486670	-	2630	protein_coding	ubiquitin like 4A [Source:HGNC Symbol;Acc:HGNC:12505]	-
ENSG00000179051	70.6915520126111	71.5484216979447	74.8527549670139	44.7015523367617	46.2202430954508	45.4641673156109	RCC2	1	17406760	17439724	-	4126	protein_coding	regulator of chromosome condensation 2 [Source:HGNC Symbol;Acc:HGNC:30297]	-
ENSG00000108424	64.0490977669952	63.9448636142037	63.5256763152523	54.5022559193194	53.435361220648	53.8316392673504	KPNB1	17	47649476	47685505	+	7678	protein_coding	karyopherin subunit beta 1 [Source:HGNC Symbol;Acc:HGNC:6400]	-
ENSG00000172037	42.6987557349962	43.8370842353783	43.8911005193091	75.3125148730711	74.0153524743722	72.961138543618	LAMB2	3	49121114	49133118	-	6865	protein_coding	laminin subunit beta 2 [Source:HGNC Symbol;Acc:HGNC:6487]	-
ENSG00000168288	60.909627697222	62.824022646216	62.3894832444289	56.2830409694587	56.6806613132208	51.9466298865512	MMADHC	2	149569634	149587816	-	2191	protein_coding	methylmalonic aciduria and homocystinuria, cblD type [Source:HGNC Symbol;Acc:HGNC:25221]	-
ENSG00000087077	57.9235016475204	58.2346392682328	53.6300695370213	59.8869426030016	60.0856691657089	61.1031236653044	TRIP6	7	100867138	100873454	+	2802	protein_coding	thyroid hormone receptor interactor 6 [Source:HGNC Symbol;Acc:HGNC:12311]	-
ENSG00000168077	68.1689535871685	69.2525331047617	65.013183008182	47.990434668587	48.1265945716781	51.7236839543416	SCARA3	8	27633868	27676776	+	4031	protein_coding	scavenger receptor class A member 3 [Source:HGNC Symbol;Acc:HGNC:19000]	-
ENSG00000146648	51.425231423555	51.9399707342928	50.9122241062528	64.3917726310327	66.2975198508784	65.1162323021352	EGFR	7	55019021	55211628	+	12521	protein_coding	epidermal growth factor receptor [Source:HGNC Symbol;Acc:HGNC:3236]	-
ENSG00000179820	58.433630127727	59.1957815604664	57.2073824476316	58.6062348614448	58.429518604563	57.7660110053532	MYADM	19	53866223	53876437	+	3675	protein_coding	myeloid associated differentiation marker [Source:HGNC Symbol;Acc:HGNC:7544]	-
ENSG00000110107	60.8479354386633	61.1163286690169	57.773358312178	58.9868350714348	55.7382644761808	53.488870540241	PRPF19	11	60890730	60906588	-	2739	protein_coding	pre-mRNA processing factor 19 [Source:HGNC Symbol;Acc:HGNC:17896]	-
ENSG00000110880	64.8183071216652	63.6433222148401	64.4471733911906	50.9543571727765	51.7964773210061	51.9384524392372	CORO1C	12	108645109	108731596	-	6532	protein_coding	coronin 1C [Source:HGNC Symbol;Acc:HGNC:2254]	-
ENSG00000103257	88.5459438527773	92.9659675217366	85.984708756502	26.0816085768858	27.8054643302265	25.3303238768681	SLC7A5	16	87830023	87869488	-	4745	protein_coding	solute carrier family 7 member 5 [Source:HGNC Symbol;Acc:HGNC:11063]	-
ENSG00000178719	42.3681440368668	45.7305442090309	42.1963094692758	73.2864104126417	68.1578332636111	73.3911281253562	GRINA	8	143990058	143993415	+	2527	protein_coding	glutamate ionotropic receptor NMDA type subunit associated protein 1 [Source:HGNC Symbol;Acc:HGNC:4589]	-
ENSG00000129515	53.7291227250326	55.3470722310972	56.3832441874417	60.2190989419289	61.3391955102637	57.8872139543458	SNX6	14	34561094	34630183	-	4105	protein_coding	sorting nexin 6 [Source:HGNC Symbol;Acc:HGNC:14970]	-
ENSG00000175550	64.7595856612114	71.7750216247853	66.8617376870244	46.7608293399936	44.6892073028628	47.001264139933	DRAP1	11	65919257	65921561	+	1737	protein_coding	DR1 associated protein 1 [Source:HGNC Symbol;Acc:HGNC:3019]	-
ENSG00000064666	66.0468936264327	67.8945743440133	62.9107333656335	48.0591814385353	47.8724676147587	48.327006784712	CNN2	19	1026581	1039068	+	3645	protein_coding	calponin 2 [Source:HGNC Symbol;Acc:HGNC:2156]	-
ENSG00000165637	57.6683618233852	55.7558187202239	56.0527358471155	57.574172396592	57.3384455466371	56.4778320540187	VDAC2	10	75210154	75231448	+	2827	protein_coding	voltage dependent anion channel 2 [Source:HGNC Symbol;Acc:HGNC:12672]	-
ENSG00000142657	59.0184533927628	55.6250221361943	53.9817946427326	59.2524720067132	57.0681607962834	55.8262053988092	PGD	1	10398592	10420144	+	2966	protein_coding	phosphogluconate dehydrogenase [Source:HGNC Symbol;Acc:HGNC:8891]	-
ENSG00000120885	35.2891255569483	35.8368117653329	36.2217120294	79.1756049191405	77.6111750693891	76.0892023959723	CLU	8	27596917	27615031	-	6616	protein_coding	clusterin [Source:HGNC Symbol;Acc:HGNC:2095]	-
ENSG00000120438	68.9637175712843	69.9191556838002	69.5384921183874	44.7954996976847	43.8787585176914	42.8015142280376	TCP1	6	159778498	159789749	-	4929	protein_coding	t-complex 1 [Source:HGNC Symbol;Acc:HGNC:11655]	-
ENSG00000117362	48.8734376481021	48.1302169212752	47.3041357737988	66.4238511615206	63.0738095267285	66.0887107328616	APH1A	1	150265399	150269580	-	3473	protein_coding	aph-1 homolog A, gamma-secretase subunit [Source:HGNC Symbol;Acc:HGNC:29509]	-
ENSG00000143761	56.0616106720988	59.6463059097605	57.7950768403471	55.2346692208458	55.6635854102214	55.2644743399701	ARF1	1	228082660	228099212	+	3281	protein_coding	ADP ribosylation factor 1 [Source:HGNC Symbol;Acc:HGNC:652]	-
ENSG00000078808	51.0048512979228	51.1056942616178	48.3108542323486	62.196584342886	62.35829981775	64.1149501982503	SDF4	1	1216908	1232031	-	4709	protein_coding	stromal cell derived factor 4 [Source:HGNC Symbol;Acc:HGNC:24188]	-
ENSG00000108179	55.3855482247772	57.3888854680016	56.4850225214373	56.1318634990455	56.8033457252407	56.6153890389096	PPIF	10	79347469	79355337	+	2674	protein_coding	peptidylprolyl isomerase F [Source:HGNC Symbol;Acc:HGNC:9259]	-
ENSG00000172201	72.4374390795654	81.2755295510587	77.2872004853635	35.8882899118706	37.5522748118019	34.1925806216221	ID4	6	19837386	19840684	+	2344	protein_coding	inhibitor of DNA binding 4, HLH protein [Source:HGNC Symbol;Acc:HGNC:5363]	bHLH
ENSG00000130725	57.0990872213171	64.2342012558347	62.8588329898126	52.1722976351892	48.4261781001284	53.1859152963613	UBE2M	19	58555712	58558960	-	1831	protein_coding	ubiquitin conjugating enzyme E2 M [Source:HGNC Symbol;Acc:HGNC:12491]	-
ENSG00000140319	55.2111402857612	54.5364230186395	55.2106766830666	57.0415553137627	58.7178700810733	57.1667894454827	SRP14	15	40035739	40039188	-	2005	protein_coding	signal recognition particle 14 [Source:HGNC Symbol;Acc:HGNC:11299]	-
ENSG00000106803	56.2841044287393	61.9172323974838	60.737480441805	52.7931168594495	52.1524155222772	53.5909303723149	SEC61B	9	99222064	99230615	+	1190	protein_coding	Sec61 translocon beta subunit [Source:HGNC Symbol;Acc:HGNC:16993]	-
ENSG00000121774	59.9439911436048	61.9598018833534	62.592732142928	50.0520110579293	52.430747837777	49.5430973366204	KHDRBS1	1	32013829	32060850	+	3588	protein_coding	KH RNA binding domain containing, signal transduction associated 1 [Source:HGNC Symbol;Acc:HGNC:18116]	-
ENSG00000186591	50.6724941241396	52.7081065238928	52.8678368152462	60.3675289224433	60.3792657269973	59.4500266496011	UBE2H	7	129830732	129952949	-	6503	protein_coding	ubiquitin conjugating enzyme E2 H [Source:HGNC Symbol;Acc:HGNC:12484]	-
ENSG00000134057	73.8959325346601	76.7172152532578	76.8163180507433	38.0836053159493	35.8749694390923	34.925701071167	CCNB1	5	69167010	69178245	+	2558	protein_coding	cyclin B1 [Source:HGNC Symbol;Acc:HGNC:1579]	-
ENSG00000160326	41.7574617796158	44.150877064804	41.3316525518122	68.9759278168223	69.1407283041506	70.891578561832	SLC2A6	9	133471095	133479137	-	3540	protein_coding	solute carrier family 2 member 6 [Source:HGNC Symbol;Acc:HGNC:11011]	-
ENSG00000170144	64.2115479371268	64.8863591238291	65.5595267875206	47.2726915734745	46.0291687821546	47.8825447300029	HNRNPA3	2	177212563	177223958	+	6033	protein_coding	heterogeneous nuclear ribonucleoprotein A3 [Source:HGNC Symbol;Acc:HGNC:24941]	-
ENSG00000118816	52.7100775240643	50.6022285440895	50.6003377115929	60.4862699148815	61.3691204353417	60.018083885423	CCNI	4	77047158	77076005	-	3741	protein_coding	cyclin I [Source:HGNC Symbol;Acc:HGNC:1595]	-
ENSG00000228373	43.0063466483882	38.7601952824039	44.6053640366564	73.676560277272	72.528301231413	62.9776993616444	AL353752.1	9	87423634	87423893	+	260	processed_pseudogene	NADH dehydrogenase (ubiquinone) 1 alpha (NDUFA4) pseudogene	-
ENSG00000176788	61.5318590747349	66.3062434915375	68.4756182236865	44.5950193473731	45.6458506925042	48.4349535531618	BASP1	5	17065598	17276843	+	2217	protein_coding	brain abundant membrane attached signal protein 1 [Source:HGNC Symbol;Acc:HGNC:957]	-
ENSG00000002834	55.3935875226966	56.2344582234511	54.6759417548924	56.7659996627924	54.6931547369988	57.1115977673454	LASP1	17	38869859	38921770	+	7061	protein_coding	LIM and SH3 protein 1 [Source:HGNC Symbol;Acc:HGNC:6513]	-
ENSG00000135047	40.4543216824399	40.1196204377321	40.1659676159465	73.7990704628111	69.056375927847	70.881783087195	CTSL	9	87725519	87731393	+	2366	protein_coding	cathepsin L [Source:HGNC Symbol;Acc:HGNC:2537]	-
ENSG00000090013	42.4359842061597	43.6600661736044	42.3375407614909	68.9074775177456	66.9123682252872	70.2094098769808	BLVRB	19	40447765	40465840	-	1689	protein_coding	biliverdin reductase B [Source:HGNC Symbol;Acc:HGNC:1063]	-
ENSG00000178913	54.2041063890078	52.1012113891693	52.5619319146847	59.6805486502914	55.9709094466657	59.4788706600997	TAF7	5	141260225	141320821	-	2723	protein_coding	TATA-box binding protein associated factor 7 [Source:HGNC Symbol;Acc:HGNC:11541]	-
ENSG00000084733	51.9818931893269	52.8166044522545	52.9658168388166	59.056105866628	61.2362765609839	55.7602779796906	RAB10	2	26034107	26137454	+	3631	protein_coding	RAB10, member RAS oncogene family [Source:HGNC Symbol;Acc:HGNC:9759]	-
ENSG00000112697	54.5222760515228	53.2776505722127	54.7493784619266	58.1051516862528	58.4661357248244	54.290770606948	TMEM30A	6	75252924	75284968	-	5123	protein_coding	transmembrane protein 30A [Source:HGNC Symbol;Acc:HGNC:16667]	-
ENSG00000105701	47.0076263158812	52.4641541892466	49.9637887997849	61.7968863836762	59.995749307482	61.7296738105576	FKBP8	19	18531751	18544077	-	2902	protein_coding	FK506 binding protein 8 [Source:HGNC Symbol;Acc:HGNC:3724]	-
ENSG00000148834	45.8903914206692	46.356258581639	47.8131157969277	66.1429949733127	62.8996159225628	62.7535887359268	GSTO1	10	104235356	104267459	+	1691	protein_coding	glutathione S-transferase omega 1 [Source:HGNC Symbol;Acc:HGNC:13312]	-
ENSG00000124207	68.2522038769564	66.0303686036894	66.072460412891	43.512029504472	44.2372960592968	43.6645382240735	CSE1L	20	49046246	49096960	+	3800	protein_coding	chromosome segregation 1 like [Source:HGNC Symbol;Acc:HGNC:2431]	-
ENSG00000112308	54.461181746245	55.9368313645057	57.0779539805555	55.178158764425	55.2226124005008	53.8121266530481	C6orf62	6	24704861	24720836	-	4134	protein_coding	chromosome 6 open reading frame 62 [Source:HGNC Symbol;Acc:HGNC:20998]	-
ENSG00000134440	56.769639684358	55.0323560276394	54.9908394979826	55.2460402704667	54.5668574526531	54.9804153862093	NARS	18	57600656	57622213	-	4089	protein_coding	asparaginyl-tRNA synthetase [Source:HGNC Symbol;Acc:HGNC:7643]	-
ENSG00000186480	41.7244040414444	42.4565781086957	41.3660236346954	71.3512600421332	67.6055227447548	66.5986522083832	INSIG1	7	155297776	155310235	+	3650	protein_coding	insulin induced gene 1 [Source:HGNC Symbol;Acc:HGNC:6083]	-
ENSG00000095139	57.1798053020083	54.42193486643	55.7666373456889	55.0325276670071	54.4376729097942	54.1659688792011	ARCN1	11	118572390	118603033	+	4177	protein_coding	archain 1 [Source:HGNC Symbol;Acc:HGNC:649]	-
ENSG00000162909	50.5349030777028	51.8754696332174	50.1752398006875	59.2573048228825	59.6365984181756	59.3288070698786	CAPN2	1	223701593	223776018	+	8792	protein_coding	calpain 2 [Source:HGNC Symbol;Acc:HGNC:1479]	-
ENSG00000141756	51.878355674963	53.9477459139529	50.551918053351	59.8128036246566	56.6605191744817	57.8701554794524	FKBP10	17	41812680	41823217	+	4273	protein_coding	FK506 binding protein 10 [Source:HGNC Symbol;Acc:HGNC:18169]	-
ENSG00000051523	46.7151155952778	47.7440836900228	46.7611133262738	64.7960530039912	60.8094613688522	63.5974413404265	CYBA	16	88643283	88651152	-	3357	protein_coding	cytochrome b-245 alpha chain [Source:HGNC Symbol;Acc:HGNC:2577]	-
ENSG00000177700	56.3488585726648	61.5605731673614	57.4185631630301	52.2532107552249	48.2936209168695	54.3341566987733	POLR2L	11	837356	842545	-	1142	protein_coding	RNA polymerase II subunit L [Source:HGNC Symbol;Acc:HGNC:9199]	-
ENSG00000277443	55.5551459020021	58.2843016331855	55.5553807052154	54.773272912811	52.4797426934723	52.8301938315891	MARCKS	6	113857362	113863471	+	4275	protein_coding	myristoylated alanine rich protein kinase C substrate [Source:HGNC Symbol;Acc:HGNC:6759]	-
ENSG00000137193	52.7907600124974	55.8654384845882	52.2129884706489	57.0650443885099	54.4493737186238	55.7936195064779	PIM1	6	37170203	37175426	+	2977	protein_coding	Pim-1 proto-oncogene, serine/threonine kinase [Source:HGNC Symbol;Acc:HGNC:8986]	-
ENSG00000122565	57.5947740408806	61.5674616018996	65.3740649388249	49.0552506784947	47.56182295556	46.6707802041181	CBX3	7	26201162	26213356	+	4641	protein_coding	chromobox 3 [Source:HGNC Symbol;Acc:HGNC:1553]	-
ENSG00000275832	46.8273703897045	47.7909166039964	44.9348753657234	60.4405784053837	62.3090144912548	64.9343537627216	ARHGAP23	17	38419280	38512392	+	8133	protein_coding	Rho GTPase activating protein 23 [Source:HGNC Symbol;Acc:HGNC:29293]	-
ENSG00000162591	57.6397464008466	60.9624688538752	58.4074994350967	49.5401475563543	49.4877807883392	51.0623801096529	MEGF6	1	3489920	3611495	-	7039	protein_coding	multiple EGF like domains 6 [Source:HGNC Symbol;Acc:HGNC:3232]	-
ENSG00000124562	57.8783925997807	56.9428215549034	60.7745539758738	49.097716027826	49.6107864968307	52.6393167808659	SNRPC	6	34757406	34773794	+	1277	protein_coding	small nuclear ribonucleoprotein polypeptide C [Source:HGNC Symbol;Acc:HGNC:11157]	-
ENSG00000101367	59.7875116482453	60.1841709412586	60.537883329739	48.3106506041877	51.3340785380499	45.9758140198699	MAPRE1	20	32819893	32850405	+	2623	protein_coding	microtubule associated protein RP/EB family member 1 [Source:HGNC Symbol;Acc:HGNC:6890]	-
ENSG00000165916	58.0944695828073	61.2997079342861	57.668684611481	51.4678750873194	48.8038620848399	48.6687342151591	PSMC3	11	47418769	47426473	-	2276	protein_coding	proteasome 26S subunit, ATPase 3 [Source:HGNC Symbol;Acc:HGNC:9549]	-
ENSG00000171867	34.4744667240359	35.7076030781678	37.6515627684198	72.8040406919396	73.0064263270993	72.3456645980283	PRNP	20	4686236	4701590	+	2851	protein_coding	prion protein [Source:HGNC Symbol;Acc:HGNC:9449]	-
ENSG00000113583	46.1439277601843	45.993916364816	46.4992341860127	61.8420886698678	62.233570013561	63.2176509013624	C5orf15	5	133955502	133968787	-	2422	protein_coding	chromosome 5 open reading frame 15 [Source:HGNC Symbol;Acc:HGNC:20656]	-
ENSG00000169594	50.6730463595544	52.6305914150387	50.3100733058133	56.6130026037037	57.8728332179348	57.6570325268211	BNC1	15	83255903	83284714	-	4795	protein_coding	basonuclin 1 [Source:HGNC Symbol;Acc:HGNC:1081]	Others
ENSG00000163682	51.021010094869	45.9738728744711	49.1304653663625	59.8132705168682	57.86737835766	61.9036283328255	RPL9	4	39452521	39458949	-	5022	protein_coding	ribosomal protein L9 [Source:HGNC Symbol;Acc:HGNC:10369]	-
ENSG00000086062	37.9414082102226	37.7142197779518	39.4762546441803	70.4699893340304	70.0088776647828	70.0787727272391	B4GALT1	9	33104082	33167356	-	4901	protein_coding	beta-1,4-galactosyltransferase 1 [Source:HGNC Symbol;Acc:HGNC:924]	-
ENSG00000132475	55.3249236065261	56.0657606447515	56.4962081176712	53.808492950429	50.872274568344	52.648389768314	H3F3B	17	75776434	75785893	-	6134	protein_coding	H3 histone family member 3B [Source:HGNC Symbol;Acc:HGNC:4765]	-
ENSG00000167601	67.8730935724979	69.5246181590228	66.1401732941875	40.6392521227953	40.6224954111866	40.1303886625269	AXL	19	41219203	41261766	+	5154	protein_coding	AXL receptor tyrosine kinase [Source:HGNC Symbol;Acc:HGNC:905]	-
ENSG00000198931	54.977996888447	57.098688544585	56.7320696227103	51.7942541050706	52.3660297223135	51.9087578940185	APRT	16	88809339	88811944	-	1803	protein_coding	adenine phosphoribosyltransferase [Source:HGNC Symbol;Acc:HGNC:626]	-
ENSG00000168439	69.2220255973777	68.8845090727209	67.72239160842	39.3475114530756	38.8700287469954	40.1568866108064	STIP1	11	64185272	64204543	+	4657	protein_coding	stress induced phosphoprotein 1 [Source:HGNC Symbol;Acc:HGNC:11387]	-
ENSG00000109079	53.0474273263867	53.6419145104961	56.1228768385326	55.5919465504453	52.192060148827	52.8883919699906	TNFAIP1	17	28335602	28347009	+	3889	protein_coding	TNF alpha induced protein 1 [Source:HGNC Symbol;Acc:HGNC:11894]	-
ENSG00000132824	39.8389563090696	41.3512262239402	40.386711832589	66.7938875750604	67.0760392949244	67.9797043897836	SERINC3	20	44496221	44522109	-	4683	protein_coding	serine incorporator 3 [Source:HGNC Symbol;Acc:HGNC:11699]	-
ENSG00000161013	35.8545359900993	36.8880026457745	37.1994451669588	71.0055600315992	69.1282122223345	73.073956622779	MGAT4B	5	179797597	179806952	-	5495	protein_coding	alpha-1,3-mannosyl-glycoprotein 4-beta-N-acetylglucosaminyltransferase B [Source:HGNC Symbol;Acc:HGNC:7048]	-
ENSG00000075415	56.2790450210444	56.6957397015454	58.3374178931627	51.7929340930605	49.8142896272408	50.0197972692412	SLC25A3	12	98593591	98606379	+	8896	protein_coding	solute carrier family 25 member 3 [Source:HGNC Symbol;Acc:HGNC:10989]	-
ENSG00000063244	61.125448272765	63.5714468066989	61.5890157140802	45.4182517613841	45.4963313055854	45.2924992002604	U2AF2	19	55654146	55674715	+	4115	protein_coding	U2 small nuclear RNA auxiliary factor 2 [Source:HGNC Symbol;Acc:HGNC:23156]	-
ENSG00000086061	60.4751150727097	60.6988857972519	59.4939520326425	47.1096051146341	48.0446770388128	46.3625302234596	DNAJA1	9	33025211	33039907	+	2730	protein_coding	DnaJ heat shock protein family (Hsp40) member A1 [Source:HGNC Symbol;Acc:HGNC:5229]	-
ENSG00000176619	68.4237942330688	72.3431581276443	71.2851744846612	35.8797381524304	35.7853060905592	37.5900533021561	LMNB2	19	2427638	2456996	-	5432	protein_coding	lamin B2 [Source:HGNC Symbol;Acc:HGNC:6638]	-
ENSG00000170540	58.6685870767196	56.1806372356753	56.1783802377572	49.4167858336033	50.0997009380498	50.0091672671413	ARL6IP1	16	18791667	18801678	-	3666	protein_coding	ADP ribosylation factor like GTPase 6 interacting protein 1 [Source:HGNC Symbol;Acc:HGNC:697]	-
ENSG00000129083	53.7399127208742	52.712385519148	53.721348228449	53.5074989314815	54.0327256486083	52.8176580955171	COPB1	11	14443440	14500027	-	5131	protein_coding	coatomer protein complex subunit beta 1 [Source:HGNC Symbol;Acc:HGNC:2231]	-
ENSG00000141367	47.4058130662547	47.5889007651219	48.2350969668706	58.737812405556	59.6202768788943	58.7736598443066	CLTC	17	59619689	59696956	+	11836	protein_coding	clathrin heavy chain [Source:HGNC Symbol;Acc:HGNC:2092]	-
ENSG00000115884	71.8176081971999	78.0375245819676	73.3413339140045	31.5502435855385	32.6762196204627	31.4515083906656	SDC1	2	20200797	20225433	-	3595	protein_coding	syndecan 1 [Source:HGNC Symbol;Acc:HGNC:10658]	-
ENSG00000010256	56.0464663428871	56.6155965228721	54.9130002254445	51.1541256674321	48.7343467093748	51.3990786866066	UQCRC1	3	48599002	48610976	-	3236	protein_coding	ubiquinol-cytochrome c reductase core protein 1 [Source:HGNC Symbol;Acc:HGNC:12585]	-
ENSG00000243449	51.6633649459433	57.7749550882761	44.8872304760665	61.6125621032158	51.9031805615972	50.8568452025027	C4orf48	4	2041993	2043970	+	540	protein_coding	chromosome 4 open reading frame 48 [Source:HGNC Symbol;Acc:HGNC:34437]	-
ENSG00000178741	53.2931233980912	56.8810311141938	59.2488849020933	51.8929333222272	48.2404776304002	49.1061146426877	COX5A	15	74919791	74938168	-	1411	protein_coding	cytochrome c oxidase subunit 5A [Source:HGNC Symbol;Acc:HGNC:2267]	-
ENSG00000152291	46.6546890338827	45.4059174300532	44.3220148229392	61.1173898255892	61.150806584823	59.6846162035329	TGOLN2	2	85318020	85328425	-	7081	protein_coding	trans-golgi network protein 2 [Source:HGNC Symbol;Acc:HGNC:15450]	-
ENSG00000110108	52.790690198133	52.9921211957785	50.0601083376206	54.9442880195541	52.4695781429745	55.0090217197126	TMEM109	11	60913874	60923443	+	2421	protein_coding	transmembrane protein 109 [Source:HGNC Symbol;Acc:HGNC:28771]	-
ENSG00000064042	42.3506800119517	42.9838816386686	44.565232711988	61.5741451376755	63.5335866806325	63.0124872640722	LIMCH1	4	41359607	41700044	+	10862	protein_coding	LIM and calponin homology domains 1 [Source:HGNC Symbol;Acc:HGNC:29191]	-
ENSG00000136888	48.0254015101119	46.4727511748556	45.4452936276573	58.2808483217723	59.5323625128887	59.698642702	ATP6V1G1	9	114587746	114598373	+	1305	protein_coding	ATPase H+ transporting V1 subunit G1 [Source:HGNC Symbol;Acc:HGNC:864]	-
ENSG00000006831	48.6415096610776	47.7484843995573	45.463550959573	57.4062264252777	58.8888685207071	58.948807782227	ADIPOR2	12	1688574	1788678	+	5878	protein_coding	adiponectin receptor 2 [Source:HGNC Symbol;Acc:HGNC:24041]	-
ENSG00000066322	47.0102083586928	47.3951841977168	48.8251812167727	60.0972152472668	55.177641674269	58.4158608176911	ELOVL1	1	43363397	43368074	-	2507	protein_coding	ELOVL fatty acid elongase 1 [Source:HGNC Symbol;Acc:HGNC:14418]	-
ENSG00000088930	54.753323149263	52.3740977581529	53.3647716382823	51.0776239246711	51.2205598829581	53.4581846318649	XRN2	20	21303304	21389827	+	3437	protein_coding	5'-3' exoribonuclease 2 [Source:HGNC Symbol;Acc:HGNC:12836]	-
ENSG00000120837	46.1615338238026	47.0731634673282	47.0232389233883	56.6556192353476	60.8401923204069	58.3343837197702	NFYB	12	104117077	104138289	-	4956	protein_coding	nuclear transcription factor Y subunit beta [Source:HGNC Symbol;Acc:HGNC:7805]	NF-YB
ENSG00000185787	52.0700779073954	49.007572963584	51.1405213435881	55.9210310691519	54.5261524939094	53.3345705749059	MORF4L1	15	78810487	78898133	+	6584	protein_coding	mortality factor 4 like 1 [Source:HGNC Symbol;Acc:HGNC:16989]	-
ENSG00000205581	61.3544287239559	61.3387457671668	59.510170757316	44.1534555448614	44.9224616979872	44.6046018861424	HMGN1	21	39342315	39349647	-	5102	protein_coding	high mobility group nucleosome binding domain 1 [Source:HGNC Symbol;Acc:HGNC:4984]	-
ENSG00000175061	52.9633627399264	55.8020656029129	54.3644552372315	53.5416427912114	50.2346111143024	48.8177619634599	LRRC75A-AS1	17	16438822	16478678	+	3759	processed_transcript	LRRC75A antisense RNA 1 [Source:HGNC Symbol;Acc:HGNC:28619]	-
ENSG00000160752	36.0742047585606	37.167977553999	36.4110335804476	69.6056388155033	64.8752766307423	71.4226294809276	FDPS	1	155308748	155320666	+	3718	protein_coding	farnesyl diphosphate synthase [Source:HGNC Symbol;Acc:HGNC:3631]	-
ENSG00000163975	35.138332198418	36.6327733123772	35.3765386167352	70.3704778514153	67.6193243707783	69.4190776352363	MELTF	3	196988621	197029816	-	8393	protein_coding	melanotransferrin [Source:HGNC Symbol;Acc:HGNC:7037]	-
ENSG00000039560	51.3262033025859	52.2201593520309	52.218260487499	52.5776511697765	53.9104752288217	51.7580822033284	RAI14	5	34656237	34832627	+	7687	protein_coding	retinoic acid induced 14 [Source:HGNC Symbol;Acc:HGNC:14873]	-
ENSG00000126524	51.1308712577142	49.5443964258909	49.8229852340749	53.8083150165275	55.9295562186622	53.704940580387	SBDS	7	66987677	66995601	-	1732	protein_coding	SBDS, ribosome maturation factor [Source:HGNC Symbol;Acc:HGNC:19440]	-
ENSG00000074071	56.1630740277857	56.9896462386166	55.3146828406721	49.5716385447581	49.0384094875796	46.8215913883818	MRPS34	16	1771890	1773155	-	1097	protein_coding	mitochondrial ribosomal protein S34 [Source:HGNC Symbol;Acc:HGNC:16618]	-
ENSG00000108828	33.2319536097928	33.2320974010222	30.6768264519994	72.2460926274562	71.663318380512	72.5018152234537	VAT1	17	43014605	43025123	-	3501	protein_coding	vesicle amine transport 1 [Source:HGNC Symbol;Acc:HGNC:16919]	-
ENSG00000044115	55.2877513718962	55.3836484682977	55.1818196089855	50.3817331931217	48.0144577839785	48.6694203248599	CTNNA1	5	138610967	138935034	+	8830	protein_coding	catenin alpha 1 [Source:HGNC Symbol;Acc:HGNC:2509]	-
ENSG00000122642	43.8182266160637	46.7004259308928	42.7698247041919	59.4417133021903	60.3579365961745	58.7868795697212	FKBP9	7	32957404	33006931	+	5170	protein_coding	FK506 binding protein 9 [Source:HGNC Symbol;Acc:HGNC:3725]	-
ENSG00000265354	56.0455049407186	56.8390683781971	56.4932310477366	47.6463757672168	49.2012885794561	44.9941457925298	TIMM23	10	45972449	46003734	+	1222	protein_coding	translocase of inner mitochondrial membrane 23 [Source:HGNC Symbol;Acc:HGNC:17312]	-
ENSG00000181789	53.6592859842748	53.8265673435618	52.3679180040391	51.6776551323351	49.0807956278329	50.5978904130878	COPG1	3	129249606	129277773	+	4425	protein_coding	coatomer protein complex subunit gamma 1 [Source:HGNC Symbol;Acc:HGNC:2236]	-
ENSG00000162493	44.2349336756513	47.2408447919043	45.563592074438	57.5223836787754	59.4059294261604	57.0968717850605	PDPN	1	13583465	13617957	+	3707	protein_coding	podoplanin [Source:HGNC Symbol;Acc:HGNC:29602]	-
ENSG00000149547	53.346967659545	53.3066352638313	52.723996838908	49.6593661287225	51.6567351397934	50.2353400842773	EI24	11	125569216	125584687	+	3558	protein_coding	EI24, autophagy associated transmembrane protein [Source:HGNC Symbol;Acc:HGNC:13276]	-
ENSG00000133818	53.8843493019365	55.3994581675178	53.2925930012485	49.6000346921275	50.7774933046651	47.2871102294027	RRAS2	11	14277926	14364506	-	3453	protein_coding	RAS related 2 [Source:HGNC Symbol;Acc:HGNC:17271]	-
ENSG00000104408	52.3703430252021	49.2308417027818	50.6345716651634	53.01264048348	53.2556422167993	51.2918159032512	EIF3E	8	108201216	108435333	-	6005	protein_coding	eukaryotic translation initiation factor 3 subunit E [Source:HGNC Symbol;Acc:HGNC:3277]	-
ENSG00000049860	42.4249504089142	42.9335893496574	42.2507612774807	60.2023278584021	61.7633021751889	59.9138439583279	HEXB	5	74640023	74722647	+	5067	protein_coding	hexosaminidase subunit beta [Source:HGNC Symbol;Acc:HGNC:4879]	-
ENSG00000130826	60.3644162306689	60.3882871701645	59.1879284868467	42.7281978767191	43.698668484152	42.4167768978612	DKC1	X	154762742	154777689	+	4203	protein_coding	dyskerin pseudouridine synthase 1 [Source:HGNC Symbol;Acc:HGNC:2890]	-
ENSG00000114790	51.5895954648045	52.4076582527244	52.5607220605678	51.5444863816673	51.9793067196033	48.5877943533356	ARHGEF26	3	154121003	154257827	+	5489	protein_coding	Rho guanine nucleotide exchange factor 26 [Source:HGNC Symbol;Acc:HGNC:24490]	-
ENSG00000100300	44.0733769672932	46.1609782942241	45.4822011303884	60.5443030601891	55.9693283475288	56.1107874990129	TSPO	22	43151514	43163242	+	1455	protein_coding	translocator protein [Source:HGNC Symbol;Acc:HGNC:1158]	-
ENSG00000165280	50.9219502453672	52.6439308978163	50.8805724380629	51.182005861303	51.6236180567038	49.8992504094721	VCP	9	35056064	35073249	-	5438	protein_coding	valosin containing protein [Source:HGNC Symbol;Acc:HGNC:12666]	-
ENSG00000116459	54.0242599325023	51.1944323939703	51.2108744661706	49.7136536385586	50.625523128418	50.1846346485279	ATP5PB	1	111448864	111462773	+	3383	protein_coding	ATP synthase peripheral stalk-membrane subunit b [Source:HGNC Symbol;Acc:HGNC:840]	-
ENSG00000254999	55.7722208359876	54.9126766796474	53.1808589879809	48.0900969966208	47.0863056189672	47.714695801267	BRK1	3	10115592	10127190	+	1233	protein_coding	BRICK1, SCAR/WAVE actin nucleating complex subunit [Source:HGNC Symbol;Acc:HGNC:23057]	-
ENSG00000142627	46.9016317607825	50.8704787275098	48.3429069236967	53.2253266742818	54.0211108405458	53.322888075614	EPHA2	1	16124337	16156087	-	4159	protein_coding	EPH receptor A2 [Source:HGNC Symbol;Acc:HGNC:3386]	-
ENSG00000100918	50.5559519341146	50.8789904426379	51.7753599207363	51.2266255898491	49.9470142811584	52.2819413398218	REC8	14	24171853	24180257	+	3844	protein_coding	REC8 meiotic recombination protein [Source:HGNC Symbol;Acc:HGNC:16879]	-
ENSG00000131143	47.6363496191527	48.2686156250164	49.1486957658883	53.5188417684966	51.6828626748362	56.1704709548217	COX4I1	16	85798633	85807044	+	4792	protein_coding	cytochrome c oxidase subunit 4I1 [Source:HGNC Symbol;Acc:HGNC:2265]	-
ENSG00000174903	50.2812119633497	47.6868508920935	48.8294633713594	52.8403699652019	53.9614600660031	52.443706256066	RAB1B	11	66268533	66277492	+	2007	protein_coding	RAB1B, member RAS oncogene family [Source:HGNC Symbol;Acc:HGNC:18370]	-
ENSG00000079459	44.8706163848764	46.1231395054619	44.9368903360664	57.4528904638944	56.0885071143055	54.6369995837865	FDFT1	8	11795573	11839309	+	5202	protein_coding	farnesyl-diphosphate farnesyltransferase 1 [Source:HGNC Symbol;Acc:HGNC:3629]	-
ENSG00000110917	47.575651037938	47.3749874478061	46.9764821308778	55.5146655314207	53.7638298083134	52.7873389484061	MLEC	12	120686869	120701864	+	6723	protein_coding	malectin [Source:HGNC Symbol;Acc:HGNC:28973]	-
ENSG00000070087	46.170658322787	46.1740948864959	48.4880191429638	54.3823470437861	53.2798011313763	55.2847046734537	PFN2	3	149964904	150050788	-	3709	protein_coding	profilin 2 [Source:HGNC Symbol;Acc:HGNC:8882]	-
ENSG00000131435	40.477433344534	42.8201473027773	38.7606090999024	61.058501768171	58.7734596766813	60.8191839216233	PDLIM4	5	132257671	132273454	+	3192	protein_coding	PDZ and LIM domain 4 [Source:HGNC Symbol;Acc:HGNC:16501]	-
ENSG00000197756	46.444465488032	47.6428156643315	45.5314627783626	56.0953430664918	51.2316370091033	55.2949552749482	RPL37A	2	216498189	216579180	+	6841	protein_coding	ribosomal protein L37a [Source:HGNC Symbol;Acc:HGNC:10348]	-
ENSG00000100823	53.3588818437054	57.0495848039345	50.9130596933505	47.9111471189689	47.8015227831492	45.0548724907941	APEX1	14	20455191	20457772	+	1886	protein_coding	apurinic/apyrimidinic endodeoxyribonuclease 1 [Source:HGNC Symbol;Acc:HGNC:587]	-
ENSG00000136758	48.8501674669906	49.4361816224492	50.4304596809695	50.7968599716	52.0073655102804	50.5056761864216	YME1L1	10	27110112	27155266	-	7335	protein_coding	YME1 like 1 ATPase [Source:HGNC Symbol;Acc:HGNC:12843]	-
ENSG00000101160	50.2570731981361	53.9198405693235	54.020021215414	48.2026640908099	44.8701039518952	50.4337707781542	CTSZ	20	58995185	59007247	-	2038	protein_coding	cathepsin Z [Source:HGNC Symbol;Acc:HGNC:2547]	-
ENSG00000182934	49.4010508440544	50.396291206671	46.2715518461502	52.2914391696741	50.8488027657534	52.2278020261927	SRPRA	11	126262919	126269144	-	4167	protein_coding	SRP receptor subunit alpha [Source:HGNC Symbol;Acc:HGNC:11307]	-
ENSG00000146701	53.2671577808943	54.3952191826963	51.7334457930306	47.3851075924273	47.1446373822909	47.3070894331272	MDH2	7	76048051	76067508	+	3641	protein_coding	malate dehydrogenase 2 [Source:HGNC Symbol;Acc:HGNC:6971]	-
ENSG00000197635	32.0448368128926	30.9617090287809	30.9220257776546	70.7998215859654	68.7056876308754	67.5240190092362	DPP4	2	161992241	162074542	-	5009	protein_coding	dipeptidyl peptidase 4 [Source:HGNC Symbol;Acc:HGNC:3009]	-
ENSG00000132589	43.0875636699364	42.3465666878258	43.6778916429498	57.3462246194499	54.8813800031973	59.2961177526998	FLOT2	17	28879335	28897679	-	3336	protein_coding	flotillin 2 [Source:HGNC Symbol;Acc:HGNC:3758]	-
ENSG00000156587	49.9535257223586	49.4957105190036	49.885356229335	50.5651571818867	49.5887347723895	50.6279771469505	UBE2L6	11	57551656	57568284	-	2197	protein_coding	ubiquitin conjugating enzyme E2 L6 [Source:HGNC Symbol;Acc:HGNC:12490]	-
ENSG00000049245	46.3471295184659	45.6087379878604	44.5685988489072	54.382827172626	56.4139007716939	52.7071943093793	VAMP3	1	7771269	7781432	+	2760	protein_coding	vesicle associated membrane protein 3 [Source:HGNC Symbol;Acc:HGNC:12644]	-
ENSG00000172493	40.2916536590764	41.4258397759195	40.5994820339622	58.4452527637534	61.7099059907534	57.3088097979829	AFF1	4	86935002	87141054	+	10733	protein_coding	AF4/FMR2 family member 1 [Source:HGNC Symbol;Acc:HGNC:7135]	AF-4
ENSG00000182952	47.6141695035726	49.4034995472899	51.1673873174141	49.8068583507068	50.7414240513311	50.6437210047452	HMGN4	6	26538405	26546254	+	1274	protein_coding	high mobility group nucleosomal binding domain 4 [Source:HGNC Symbol;Acc:HGNC:4989]	-
ENSG00000109445	58.7080723430816	53.2065847706284	54.4654655506125	43.6567717835062	46.015792430835	43.2712456458473	ZNF330	4	141220887	141234697	+	2536	protein_coding	zinc finger protein 330 [Source:HGNC Symbol;Acc:HGNC:15462]	-
ENSG00000099783	58.547311280662	61.0224048953044	58.3906362139681	41.2378343610319	40.6989703680819	39.3802015370959	HNRNPM	19	8444767	8489114	+	5614	protein_coding	heterogeneous nuclear ribonucleoprotein M [Source:HGNC Symbol;Acc:HGNC:5046]	-
ENSG00000162368	50.2505218447543	54.0657954595634	53.5912866564263	46.3744396139786	48.4853963052214	46.2137686171324	CMPK1	1	47333797	47378839	+	3844	protein_coding	cytidine/uridine monophosphate kinase 1 [Source:HGNC Symbol;Acc:HGNC:18170]	-
ENSG00000229152	45.0760270808419	50.5391169026554	44.0398694925897	50.4890441439562	57.0725699159176	51.6361891169553	ANKRD10-IT1	13	110894639	110899172	-	800	sense_intronic	ANKRD10 intronic transcript 1 [Source:HGNC Symbol;Acc:HGNC:39891]	-
ENSG00000235552	54.8824111815669	56.8850528467517	57.6113021743935	42.7071019895492	46.1391472660248	40.256869952482	RPL6P27	18	6462144	6463015	-	872	transcribed_processed_pseudogene	ribosomal protein L6 pseudogene 27 [Source:HGNC Symbol;Acc:HGNC:36133]	-
ENSG00000210164	73.174033929684	87.8555324558892	58.1971295488017	29.6531047555584	19.9438217527959	29.5715719396782	MT-TG	MT	9991	10058	+	68	Mt_tRNA	mitochondrially encoded tRNA glycine [Source:HGNC Symbol;Acc:HGNC:7486]	-
ENSG00000269893	54.0305087469891	59.6260404782869	53.8920692252507	46.7646810507147	39.8814699034396	43.8836452186403	SNHG8	4	118278709	118279823	+	923	lincRNA	small nucleolar RNA host gene 8 [Source:HGNC Symbol;Acc:HGNC:33098]	-
ENSG00000112514	46.2822565290143	48.6364413052955	46.2916044681596	53.104110908525	51.3954858267553	50.7769921834768	CUTA	6	33416442	33418317	-	1876	protein_coding	cutA divalent cation tolerance homolog [Source:HGNC Symbol;Acc:HGNC:21101]	-
ENSG00000165672	51.0815213658613	54.3760358674673	52.8567627687569	45.7152031648192	47.7215351109307	44.6579076456491	PRDX3	10	119167703	119178833	-	3417	protein_coding	peroxiredoxin 3 [Source:HGNC Symbol;Acc:HGNC:9354]	-
ENSG00000234741	50.9194670548294	51.62000422552	52.6479311132906	48.1750660845604	46.4919044235876	46.4721726521996	GAS5	1	173863900	173868882	-	3631	processed_transcript	growth arrest specific 5 [Source:HGNC Symbol;Acc:HGNC:16355]	-
ENSG00000140990	48.7499045325514	48.6709531449202	47.1046237038562	50.1747160373257	47.5598462306104	53.8557941942274	NDUFB10	16	1959508	1961975	+	1070	protein_coding	NADH:ubiquinone oxidoreductase subunit B10 [Source:HGNC Symbol;Acc:HGNC:7696]	-
ENSG00000025772	57.1283628053346	57.6235338427138	54.9906113375909	41.2242150435997	42.6879399412529	42.435226220879	TOMM34	20	44942130	44960486	-	2062	protein_coding	translocase of outer mitochondrial membrane 34 [Source:HGNC Symbol;Acc:HGNC:15746]	-
ENSG00000160285	31.5150127967741	33.2240506542307	30.7397198967666	67.1307084673232	66.9087284967349	66.2086635823717	LSS	21	46188141	46228824	-	7238	protein_coding	lanosterol synthase [Source:HGNC Symbol;Acc:HGNC:6708]	-
ENSG00000109046	39.9716044470894	41.0111744110774	41.0791991512128	57.9070635110398	58.6340101220914	57.0859910487702	WSB1	17	27294076	27315926	+	8602	protein_coding	WD repeat and SOCS box containing 1 [Source:HGNC Symbol;Acc:HGNC:19221]	-
ENSG00000169045	58.0667337373459	53.7186986008576	56.7960875411454	42.1348566425796	42.1745510953689	42.5627431639557	HNRNPH1	5	179614178	179634784	-	9480	protein_coding	heterogeneous nuclear ribonucleoprotein H1 [Source:HGNC Symbol;Acc:HGNC:5041]	-
ENSG00000172531	52.2786482404143	53.6673963354613	51.0307179856485	47.346798440623	45.6657502662427	45.2887447751097	PPP1CA	11	67398183	67421183	-	2711	protein_coding	protein phosphatase 1 catalytic subunit alpha [Source:HGNC Symbol;Acc:HGNC:9281]	-
ENSG00000104635	42.313735073152	41.4123596235332	40.4034955143258	58.3472463855589	56.0772407550867	56.0794915401147	SLC39A14	8	22367249	22434129	+	6942	protein_coding	solute carrier family 39 member 14 [Source:HGNC Symbol;Acc:HGNC:20858]	-
ENSG00000167460	54.9431985870899	54.039446925363	54.4481910405768	42.9161875663921	44.028413594123	44.0551037914526	TPM4	19	16067021	16103005	+	8632	protein_coding	tropomyosin 4 [Source:HGNC Symbol;Acc:HGNC:12013]	-
ENSG00000170876	46.2041309904408	45.6474716688589	43.1002351269953	52.410741947403	53.8226883745133	53.1266464880778	TMEM43	3	14124940	14143679	+	3572	protein_coding	transmembrane protein 43 [Source:HGNC Symbol;Acc:HGNC:28472]	-
ENSG00000108691	72.9115655413509	70.1292821760255	73.229922831045	26.7471452827233	25.0710853799353	26.1809025631966	CCL2	17	34255218	34257203	+	1986	protein_coding	C-C motif chemokine ligand 2 [Source:HGNC Symbol;Acc:HGNC:10618]	-
ENSG00000027697	33.6780246472669	33.441229480995	36.2624571836819	64.9357297418314	62.7275317939194	63.2214657324611	IFNGR1	6	137197484	137219449	-	3277	protein_coding	interferon gamma receptor 1 [Source:HGNC Symbol;Acc:HGNC:5439]	-
ENSG00000198833	52.5068395898048	53.8183658684368	55.0792646829199	43.2864479938438	44.0769750945574	44.0475604891969	UBE2J1	6	89326625	89352848	-	4290	protein_coding	ubiquitin conjugating enzyme E2 J1 [Source:HGNC Symbol;Acc:HGNC:17598]	-
ENSG00000110047	45.6965901607405	45.9578817714655	44.2591041552897	51.4325397439565	51.5839638599953	53.8852616333373	EHD1	11	64851642	64888296	-	7101	protein_coding	EH domain containing 1 [Source:HGNC Symbol;Acc:HGNC:3242]	-
ENSG00000077549	51.5571452809491	56.1706224939307	55.6938661526922	44.7395110083959	40.8062594903231	43.6134370447858	CAPZB	1	19338776	19485539	-	3238	protein_coding	capping actin protein of muscle Z-line subunit beta [Source:HGNC Symbol;Acc:HGNC:1491]	-
ENSG00000142227	36.8249905254405	37.5392844258996	37.719715239122	59.0438320095304	59.2725802028419	62.1750599534529	EMP3	19	48321509	48330553	+	1667	protein_coding	epithelial membrane protein 3 [Source:HGNC Symbol;Acc:HGNC:3335]	-
ENSG00000166197	57.6826686733847	59.7980032016381	59.2835411191642	37.8870698323616	40.2282936456419	37.6847598884686	NOLC1	10	102152176	102163871	+	3970	protein_coding	nucleolar and coiled-body phosphoprotein 1 [Source:HGNC Symbol;Acc:HGNC:15608]	-
ENSG00000147010	51.0718967810617	50.9384602320004	48.5927013062707	47.0306962924555	47.3512137749854	46.6286534349683	SH3KBP1	X	19533975	19887601	-	5780	protein_coding	SH3 domain containing kinase binding protein 1 [Source:HGNC Symbol;Acc:HGNC:13867]	-
ENSG00000136048	42.546446242842	41.9673535202512	43.1296111595054	53.5759953086521	56.5615691241175	53.7972181468848	DRAM1	12	101877351	102012130	+	4180	protein_coding	DNA damage regulated autophagy modulator 1 [Source:HGNC Symbol;Acc:HGNC:25645]	-
ENSG00000116560	51.6771118250602	52.6334436374817	53.2245899987459	43.8866749011533	46.4565485144449	43.6973421778331	SFPQ	1	35176378	35193148	-	7426	protein_coding	splicing factor proline and glutamine rich [Source:HGNC Symbol;Acc:HGNC:10774]	-
ENSG00000134107	39.137232532406	37.9968823394569	37.0007551561902	59.2685345343945	57.3090644804642	59.2501604024041	BHLHE40	3	4979116	4985323	+	3837	protein_coding	basic helix-loop-helix family member e40 [Source:HGNC Symbol;Acc:HGNC:1046]	bHLH
ENSG00000150753	60.149962414579	58.0922159764274	58.1079805520428	37.9652676616485	37.1177360324423	38.4235814002503	CCT5	5	10249921	10266412	+	5839	protein_coding	chaperonin containing TCP1 subunit 5 [Source:HGNC Symbol;Acc:HGNC:1618]	-
ENSG00000180992	60.5721297372032	62.1071182767135	59.3771200100507	39.0955623830127	31.4482349462131	36.7246061294071	MRPL14	6	44113454	44127457	-	959	protein_coding	mitochondrial ribosomal protein L14 [Source:HGNC Symbol;Acc:HGNC:14279]	-
ENSG00000130985	52.2256192505493	52.4798056795838	52.8463448398846	44.9028945109074	43.3409313574153	43.5117339399602	UBA1	X	47190861	47215128	+	6437	protein_coding	ubiquitin like modifier activating enzyme 1 [Source:HGNC Symbol;Acc:HGNC:12469]	-
ENSG00000065150	54.2664407801619	56.1645407014109	54.5661191739724	41.4590786179494	41.475167435533	41.1458826632979	IPO5	13	97953658	98024297	+	9671	protein_coding	importin 5 [Source:HGNC Symbol;Acc:HGNC:6402]	-
ENSG00000137575	33.7930154576619	34.0120682028579	35.6149867728539	62.4853227197888	62.6471898986048	60.3151846544339	SDCBP	8	58552924	58582860	+	4778	protein_coding	syndecan binding protein [Source:HGNC Symbol;Acc:HGNC:10662]	-
ENSG00000165629	49.5386520098996	48.4889103020049	45.417335694983	51.1742343623843	48.9486370841458	44.8807903522772	ATP5F1C	10	7788129	7807815	+	2326	protein_coding	ATP synthase F1 subunit gamma [Source:HGNC Symbol;Acc:HGNC:833]	-
ENSG00000116717	50.206635908418	53.6952824381459	49.9165165452278	46.1403886526949	42.668367392872	45.7349688732473	GADD45A	1	67685061	67688338	+	2069	protein_coding	growth arrest and DNA damage inducible alpha [Source:HGNC Symbol;Acc:HGNC:4095]	-
ENSG00000113013	49.9137265553143	50.1536430209818	50.3359027165931	46.5076650851807	45.184088536138	46.253627666804	HSPA9	5	138553756	138575724	-	8254	protein_coding	heat shock protein family A (Hsp70) member 9 [Source:HGNC Symbol;Acc:HGNC:5244]	-
ENSG00000204264	46.1891319959399	44.2974545434358	45.9591834990185	51.1335486742495	49.4100523218925	50.6478891119199	PSMB8	6	32840717	32844703	-	2997	protein_coding	proteasome subunit beta 8 [Source:HGNC Symbol;Acc:HGNC:9545]	-
ENSG00000138768	45.6112864333897	45.745565612418	46.7457181959001	49.869147701786	51.7850476973103	47.7734287743887	USO1	4	75724593	75814286	+	4588	protein_coding	USO1 vesicle transport factor [Source:HGNC Symbol;Acc:HGNC:30904]	-
ENSG00000101335	57.6522868203508	57.4573716319639	56.7564703687859	38.1070251737285	38.7800461732257	38.3293815825418	MYL9	20	36541484	36551447	+	2821	protein_coding	myosin light chain 9 [Source:HGNC Symbol;Acc:HGNC:15754]	-
ENSG00000129128	43.696991682399	43.8079223068266	44.4153177252359	50.5043684146464	54.0671917873581	50.506119939972	SPCS3	4	176319964	176332245	+	6831	protein_coding	signal peptidase complex subunit 3 [Source:HGNC Symbol;Acc:HGNC:26212]	-
ENSG00000142507	52.1630156205553	50.5932942358569	51.547687721134	44.8661919069986	42.7708663556737	44.9151799847804	PSMB6	17	4796144	4798503	+	1448	protein_coding	proteasome subunit beta 6 [Source:HGNC Symbol;Acc:HGNC:9543]	-
ENSG00000264230	44.6093104780099	42.748043354464	41.2998394290282	50.432310548647	51.2349674639092	56.0672277251514	ANXA8L1	10	46375627	46391784	+	2860	protein_coding	annexin A8 like 1 [Source:HGNC Symbol;Acc:HGNC:23334]	-
ENSG00000128272	47.7466245546206	45.0308758400749	44.9943599044103	49.9039696032908	49.2184840801658	49.2489845668877	ATF4	22	39519695	39522685	+	2514	protein_coding	activating transcription factor 4 [Source:HGNC Symbol;Acc:HGNC:786]	TF_bZIP
ENSG00000090861	50.5883904216589	51.4638154107859	50.8703751704245	45.1232508086958	45.9152560254294	42.0873175938786	AARS	16	70252295	70289543	-	4498	protein_coding	alanyl-tRNA synthetase [Source:HGNC Symbol;Acc:HGNC:20]	-
ENSG00000124333	45.4267638332112	46.1809457093922	45.7517741359784	49.7345497599202	49.2038051406847	49.5903967555785	VAMP7	X	155881293	155943769	+	2667	protein_coding	vesicle associated membrane protein 7 [Source:HGNC Symbol;Acc:HGNC:11486]	-
ENSG00000168283	53.4672413339569	56.3438037904019	56.0419319346965	38.855225432241	40.8770404865795	39.7464967859253	BMI1	10	22321211	22331484	+	4283	protein_coding	BMI1 proto-oncogene, polycomb ring finger [Source:HGNC Symbol;Acc:HGNC:1066]	-
ENSG00000010278	40.6995956660953	41.5534392221794	39.8142267230691	55.8567667130212	55.0751835692369	51.9907893367451	CD9	12	6199715	6238271	+	4165	protein_coding	CD9 molecule [Source:HGNC Symbol;Acc:HGNC:1709]	-
ENSG00000134294	43.967833586483	45.364025770188	46.3222431734664	49.2878438405211	51.2766328148369	48.2287805206188	SLC38A2	12	46358189	46372867	-	6602	protein_coding	solute carrier family 38 member 2 [Source:HGNC Symbol;Acc:HGNC:13448]	-
ENSG00000100650	41.0780053258302	41.5330977786276	40.7227814287256	54.8260001287143	53.9713709621961	52.2517586993128	SRSF5	14	69726900	69772005	+	5357	protein_coding	serine and arginine rich splicing factor 5 [Source:HGNC Symbol;Acc:HGNC:10787]	-
ENSG00000197965	42.5658798925043	43.1098220075309	45.0659339581469	52.1912891116937	50.922179648268	50.2848794946696	MPZL1	1	167721192	167791919	+	7069	protein_coding	myelin protein zero like 1 [Source:HGNC Symbol;Acc:HGNC:7226]	-
ENSG00000091490	34.9529215529549	37.098326376369	36.777190804838	59.5714996725031	57.0604649396959	58.5427207602562	SEL1L3	4	25747427	25863760	-	7489	protein_coding	SEL1L family member 3 [Source:HGNC Symbol;Acc:HGNC:29108]	-
ENSG00000170606	52.8594987642599	53.6935391349888	53.3213301900276	41.5764956062312	43.0115544840314	39.3911603730202	HSPA4	5	133051962	133106449	+	5153	protein_coding	heat shock protein family A (Hsp70) member 4 [Source:HGNC Symbol;Acc:HGNC:5237]	-
ENSG00000103335	45.1098185979015	44.5481496344564	43.2478521308043	50.9872820201927	48.9268376535916	50.8949484329156	PIEZO1	16	88715338	88785220	-	11292	protein_coding	piezo type mechanosensitive ion channel component 1 [Source:HGNC Symbol;Acc:HGNC:28993]	-
ENSG00000135535	40.2747334287147	40.6823550711223	40.3419874573766	52.0909704671566	55.815182371807	54.1445504257569	CD164	6	109366514	109382812	-	7206	protein_coding	CD164 molecule [Source:HGNC Symbol;Acc:HGNC:1632]	-
ENSG00000198176	52.8146906634656	52.9734518772043	53.0980315010734	42.7665383775784	40.6710682828875	40.6673198896111	TFDP1	13	113584721	113641470	+	3741	protein_coding	transcription factor Dp-1 [Source:HGNC Symbol;Acc:HGNC:11749]	E2F
ENSG00000089693	47.2432850579424	50.1147772086949	47.1285755965891	46.4471849449088	45.4844021899383	46.467154988661	MLF2	12	6747996	6767475	-	3781	protein_coding	myeloid leukemia factor 2 [Source:HGNC Symbol;Acc:HGNC:7126]	-
ENSG00000185201	37.9726809292055	44.9753702812345	33.519820025642	53.7018111479673	47.5037546795293	65.1609491865885	IFITM2	11	307631	315272	+	1543	protein_coding	interferon induced transmembrane protein 2 [Source:HGNC Symbol;Acc:HGNC:5413]	-
ENSG00000206053	47.8526784550532	49.1570494966227	47.8513800436974	45.5415840706303	46.4304153270188	45.2348652455989	JPT2	16	1678256	1702280	+	4768	protein_coding	Jupiter microtubule associated homolog 2 [Source:HGNC Symbol;Acc:HGNC:14137]	-
ENSG00000109113	48.9302283822113	50.1999586498467	47.4425722754559	44.0426640106241	44.4193825092418	46.6883982118902	RAB34	17	28714281	28718429	-	3325	protein_coding	RAB34, member RAS oncogene family [Source:HGNC Symbol;Acc:HGNC:16519]	-
ENSG00000130724	41.3075050546214	42.0914246618163	38.5961079140649	53.3345004157924	53.0836025986426	53.2704991559671	CHMP2A	19	58551566	58555124	-	2129	protein_coding	charged multivesicular body protein 2A [Source:HGNC Symbol;Acc:HGNC:30216]	-
ENSG00000213178	42.1357303625793	44.1550347893604	54.2936635424796	48.4123097457364	43.4733619810074	49.0455339487347	RPL22P1	3	169483671	169484080	-	410	processed_pseudogene	ribosomal protein L22 pseudogene 1 [Source:HGNC Symbol;Acc:HGNC:17998]	-
ENSG00000214078	46.9827649526848	46.7809213279701	46.6919412900393	47.4866775608431	47.1641587697441	45.7970635183639	CPNE1	20	35626031	35664956	-	3608	protein_coding	copine 1 [Source:HGNC Symbol;Acc:HGNC:2314]	-
ENSG00000144224	39.9844609449255	40.2301428080839	41.8358277719591	52.4244211397601	52.603892027607	53.6208693340372	UBXN4	2	135741619	135785055	+	5112	protein_coding	UBX domain protein 4 [Source:HGNC Symbol;Acc:HGNC:14860]	-
ENSG00000179295	49.3326825052086	48.4188070746589	50.6281972556075	45.0232762757665	44.3498949528688	42.8098144679842	PTPN11	12	112418351	112509913	+	7023	protein_coding	protein tyrosine phosphatase, non-receptor type 11 [Source:HGNC Symbol;Acc:HGNC:9644]	-
ENSG00000125844	46.2724876739341	47.2473632763994	46.0972774469727	45.8603532716695	46.6770875325021	47.7323663778846	RRBP1	20	17613678	17682295	-	6980	protein_coding	ribosome binding protein 1 [Source:HGNC Symbol;Acc:HGNC:10448]	-
ENSG00000152795	52.7228280350547	52.2565751997628	52.5951657759847	40.6430565637041	41.5005478005325	40.1103210253914	HNRNPDL	4	82422564	82430408	-	5476	protein_coding	heterogeneous nuclear ribonucleoprotein D like [Source:HGNC Symbol;Acc:HGNC:5037]	-
ENSG00000131236	47.420868072836	47.086354875534	45.4093928587756	47.8296260666232	44.1595765591409	47.8576980714685	CAP1	1	40040233	40072649	+	3814	protein_coding	cyclase associated actin cytoskeleton regulatory protein 1 [Source:HGNC Symbol;Acc:HGNC:20040]	-
ENSG00000023191	42.28374204441	45.2711859264281	42.0838749386213	50.2376635575124	50.2872697270311	49.3503463647669	RNH1	11	494512	507300	-	7374	protein_coding	ribonuclease/angiogenin inhibitor 1 [Source:HGNC Symbol;Acc:HGNC:10074]	-
ENSG00000091527	46.485655618133	47.0656742858944	48.5953361345788	45.6976616365499	46.5384112424494	45.0864656255348	CDV3	3	133573730	133590261	+	4367	protein_coding	CDV3 homolog [Source:HGNC Symbol;Acc:HGNC:26928]	-
ENSG00000122218	43.4206509589722	43.4129237553505	42.4452973851116	50.6599470131985	49.0935059206279	50.2447050105618	COPA	1	160288686	160343400	-	7723	protein_coding	coatomer protein complex subunit alpha [Source:HGNC Symbol;Acc:HGNC:2230]	-
ENSG00000185825	42.1725128681972	43.4526535396684	40.8223661809754	50.6706764923296	50.5233807243472	51.2087650526641	BCAP31	X	153700492	153724746	-	3533	protein_coding	B cell receptor associated protein 31 [Source:HGNC Symbol;Acc:HGNC:16695]	-
ENSG00000075426	48.8386730500824	50.4296110385252	49.0966282931498	43.792916583773	43.1586017163772	43.3970594926096	FOSL2	2	28392448	28417312	+	7157	protein_coding	FOS like 2, AP-1 transcription factor subunit [Source:HGNC Symbol;Acc:HGNC:3798]	TF_bZIP
ENSG00000128050	51.9068353381444	53.5295847234875	52.6826261421147	39.6166978560442	41.23772414345	39.5149350277021	PAICS	4	56435741	56464579	+	7517	protein_coding	phosphoribosylaminoimidazole carboxylase and phosphoribosylaminoimidazolesuccinocarboxamide synthase [Source:HGNC Symbol;Acc:HGNC:8587]	-
ENSG00000108106	62.1447879276763	64.9555193151327	63.1454627184322	30.3085468576249	27.7036130271125	29.6127866740889	UBE2S	19	55399745	55407777	-	2788	protein_coding	ubiquitin conjugating enzyme E2 S [Source:HGNC Symbol;Acc:HGNC:17895]	-
ENSG00000183726	47.8089322213226	44.223662849297	46.0988015422408	46.80690410114	46.0582246360896	46.7377022046534	TMEM50A	1	25337917	25362361	+	3410	protein_coding	transmembrane protein 50A [Source:HGNC Symbol;Acc:HGNC:30590]	-
ENSG00000149428	49.470154714959	48.8549960134302	50.4705415797218	42.882151034926	42.0936666427671	43.7359255295306	HYOU1	11	119044189	119057202	-	7694	protein_coding	hypoxia up-regulated 1 [Source:HGNC Symbol;Acc:HGNC:16931]	-
ENSG00000143256	58.550885828389	59.0081710611925	56.5065186953407	35.648331806396	34.9132612916638	32.6728741667346	PFDN2	1	161100556	161118111	-	677	protein_coding	prefoldin subunit 2 [Source:HGNC Symbol;Acc:HGNC:8867]	-
ENSG00000100991	46.0818470116192	45.8668522157882	44.5879330525701	46.8396802722061	47.1237775752597	46.553946111254	TRPC4AP	20	35002404	35092871	-	3226	protein_coding	transient receptor potential cation channel subfamily C member 4 associated protein [Source:HGNC Symbol;Acc:HGNC:16181]	-
ENSG00000017260	45.5691882364235	45.1121670525198	46.8929564498594	45.8879450393718	48.2325446310885	44.9702163733658	ATP2C1	3	130850595	131016712	+	8533	protein_coding	ATPase secretory pathway Ca2+ transporting 1 [Source:HGNC Symbol;Acc:HGNC:13211]	-
ENSG00000011028	34.5147873866911	36.5150122732558	34.1962336535703	57.6944162989114	55.4860766898971	58.1987256634737	MRC2	17	62627401	62693597	+	6860	protein_coding	mannose receptor C type 2 [Source:HGNC Symbol;Acc:HGNC:16875]	-
ENSG00000105401	47.1938439330274	48.8357685550943	48.0414976029843	43.4106924477644	42.1118476133166	46.58991643182	CDC37	19	10391134	10420121	-	3041	protein_coding	cell division cycle 37 [Source:HGNC Symbol;Acc:HGNC:1735]	-
ENSG00000105202	54.4931775709489	57.7347907717486	54.2304284346966	37.5525253792923	35.3956618262098	36.063670245862	FBL	19	39834458	39846414	-	2173	protein_coding	fibrillarin [Source:HGNC Symbol;Acc:HGNC:3599]	-
ENSG00000107798	31.7572527582609	30.3446708533073	31.0977329720718	62.0118288452288	61.3181126639932	58.600066305649	LIPA	10	89213569	89414557	-	4910	protein_coding	lipase A, lysosomal acid type [Source:HGNC Symbol;Acc:HGNC:6617]	-
ENSG00000129187	44.6491742006809	45.0586885115354	46.1627452391734	47.2323652854152	46.4320097126066	44.9216822771734	DCTD	4	182890060	182917936	-	3466	protein_coding	dCMP deaminase [Source:HGNC Symbol;Acc:HGNC:2710]	-
ENSG00000128524	49.6726029159394	45.0485819657061	41.1707196575701	48.4775646344435	42.071124262401	47.9141921009945	ATP6V1F	7	128862826	128865844	+	789	protein_coding	ATPase H+ transporting V1 subunit F [Source:HGNC Symbol;Acc:HGNC:16832]	-
ENSG00000143870	44.4430375751936	43.0259464414182	45.0058432553428	48.123930431753	46.0295838050269	47.7166728240847	PDIA6	2	10783391	10837977	-	4101	protein_coding	protein disulfide isomerase family A member 6 [Source:HGNC Symbol;Acc:HGNC:30168]	-
ENSG00000108468	57.6287831375842	55.2822370560065	56.797868038576	34.925488258217	34.7480953820907	34.9149547799609	CBX1	17	48070052	48101521	-	3087	protein_coding	chromobox 1 [Source:HGNC Symbol;Acc:HGNC:1551]	-
ENSG00000112110	49.0366183820676	58.37027992882	58.4816488488181	39.2741893803391	35.272418676079	33.8034559074406	MRPL18	6	159789812	159798436	+	1375	protein_coding	mitochondrial ribosomal protein L18 [Source:HGNC Symbol;Acc:HGNC:14477]	-
ENSG00000196526	43.1957528382904	44.3690051485928	43.6546124715993	46.4057350192014	48.5894317018951	47.7442062245355	AFAP1	4	7758714	7939926	-	10036	protein_coding	actin filament associated protein 1 [Source:HGNC Symbol;Acc:HGNC:24017]	-
ENSG00000125304	39.2086464501471	40.2993293317401	38.9643103661078	50.8186524407634	53.684166108419	50.9425159641926	TM9SF2	13	99446311	99564006	+	5524	protein_coding	transmembrane 9 superfamily member 2 [Source:HGNC Symbol;Acc:HGNC:11865]	-
ENSG00000152234	50.8443203499829	50.8962202742536	49.6529904033541	42.1818677315558	39.376745667197	39.6558668057545	ATP5F1A	18	46080248	46104334	-	10908	protein_coding	ATP synthase F1 subunit alpha [Source:HGNC Symbol;Acc:HGNC:823]	-
ENSG00000101150	41.3297038199572	43.9669008533171	44.0859167349696	47.9241299428749	46.9284960325999	48.3592129155121	TPD52L2	20	63865228	63891545	+	4694	protein_coding	tumor protein D52 like 2 [Source:HGNC Symbol;Acc:HGNC:12007]	-
ENSG00000168710	48.56024664681	47.2446494213065	48.1700538674736	41.6922478876618	43.4617172314567	43.059103851547	AHCYL1	1	109984686	110023741	+	5113	protein_coding	adenosylhomocysteinase like 1 [Source:HGNC Symbol;Acc:HGNC:344]	-
ENSG00000180398	37.1602386655542	37.0588477669061	38.7883771350455	55.1388698183468	53.9459511503959	49.9865143297998	MCFD2	2	46901870	46941855	-	5994	protein_coding	multiple coagulation factor deficiency 2 [Source:HGNC Symbol;Acc:HGNC:18451]	-
ENSG00000132432	45.3154279098027	44.6855983633766	42.1330648356085	47.0372776643036	45.893166378674	47.0044424707689	SEC61G	7	54752250	54759974	-	1842	protein_coding	Sec61 translocon gamma subunit [Source:HGNC Symbol;Acc:HGNC:18277]	-
ENSG00000057294	50.6293940934894	51.8542150236811	52.755408267849	39.4288824929306	38.4564100344372	38.7155403296018	PKP2	12	32790745	32896840	-	7043	protein_coding	plakophilin 2 [Source:HGNC Symbol;Acc:HGNC:9024]	-
ENSG00000168610	36.98877680982	38.1848518437147	37.5491390403513	52.7586007301218	53.3671718233927	52.4916975120672	STAT3	17	42313324	42388568	-	8812	protein_coding	signal transducer and activator of transcription 3 [Source:HGNC Symbol;Acc:HGNC:11364]	STAT
ENSG00000090273	53.0306200951081	51.3864008977207	49.6908030737454	39.6036629733834	37.5133790112113	40.09261420121	NUDC	1	26900238	26946862	+	2856	protein_coding	nuclear distribution C, dynein complex regulator [Source:HGNC Symbol;Acc:HGNC:8045]	-
ENSG00000167754	48.332056968367	46.1441928397623	43.8248600077452	46.9642034180592	39.6153140753834	46.2268251011062	KLK5	19	50943303	50953093	-	1653	protein_coding	kallikrein related peptidase 5 [Source:HGNC Symbol;Acc:HGNC:6366]	-
ENSG00000185650	38.1281267465855	39.9260777752321	37.7184819923473	50.031712527129	53.3160417621808	51.8638869460767	ZFP36L1	14	68787660	68796253	-	5160	protein_coding	ZFP36 ring finger protein like 1 [Source:HGNC Symbol;Acc:HGNC:1107]	Others
ENSG00000183684	55.5885719543493	59.4634226448585	56.1163130786289	32.387162460546	32.7002893360721	34.6034092125507	ALYREF	17	81887844	81891586	-	1574	protein_coding	Aly/REF export factor [Source:HGNC Symbol;Acc:HGNC:19071]	-
ENSG00000185215	39.9662280893303	44.7099360020643	41.4552165267701	49.0294835316291	46.7046011288287	48.8736105646687	TNFAIP2	14	103123442	103137439	+	5029	protein_coding	TNF alpha induced protein 2 [Source:HGNC Symbol;Acc:HGNC:11895]	-
ENSG00000105568	41.4970476736364	44.3115792406104	40.8774558146593	50.1510077957939	46.7351793785335	47.0395839519301	PPP2R1A	19	52190039	52229533	+	7437	protein_coding	protein phosphatase 2 scaffold subunit Aalpha [Source:HGNC Symbol;Acc:HGNC:9302]	-
ENSG00000153904	52.8851906803833	49.8957692817862	52.3408947525526	36.5965596973632	38.609449275167	39.769584139241	DDAH1	1	85318481	85578363	-	4568	protein_coding	dimethylarginine dimethylaminohydrolase 1 [Source:HGNC Symbol;Acc:HGNC:2715]	-
ENSG00000108344	47.3598295635403	48.5290280287685	46.3938304432038	42.5120923914234	40.7853106294945	44.3862929114153	PSMD3	17	39980797	39997960	+	4964	protein_coding	proteasome 26S subunit, non-ATPase 3 [Source:HGNC Symbol;Acc:HGNC:9560]	-
ENSG00000167615	48.3201467528953	49.8228148256244	47.385064284299	41.7390712613745	39.5825749250184	42.2307359096154	LENG8	19	54448887	54462037	+	6469	protein_coding	leukocyte receptor cluster member 8 [Source:HGNC Symbol;Acc:HGNC:15500]	-
ENSG00000132329	38.6464649905978	43.0827663864529	41.9133568067793	48.7149567388215	46.7864788143848	49.771167109032	RAMP1	2	237858893	237912114	+	1234	protein_coding	receptor activity modifying protein 1 [Source:HGNC Symbol;Acc:HGNC:9843]	-
ENSG00000214253	38.8087355437656	40.8464820433053	40.3273145610685	50.0241269292063	46.267338496843	52.6202175930045	FIS1	7	101239458	101252316	-	1795	protein_coding	fission, mitochondrial 1 [Source:HGNC Symbol;Acc:HGNC:21689]	-
ENSG00000164104	58.5475230155967	60.5409284203815	60.3316068527738	30.0418008584353	29.4857126886981	29.8136249609606	HMGB2	4	173331695	173335125	-	2775	protein_coding	high mobility group box 2 [Source:HGNC Symbol;Acc:HGNC:5000]	HMG
ENSG00000143537	40.9716447983012	41.8860311284045	39.895617287138	48.216695965495	48.6900199639802	49.084908292514	ADAM15	1	155050566	155062775	+	6584	protein_coding	ADAM metallopeptidase domain 15 [Source:HGNC Symbol;Acc:HGNC:193]	-
ENSG00000095383	37.0747187773241	38.1973238560862	37.9267719206323	51.4579244505075	50.3867817108967	53.5981441904618	TBC1D2	9	98198999	98255721	-	3681	protein_coding	TBC1 domain family member 2 [Source:HGNC Symbol;Acc:HGNC:18026]	-
ENSG00000152558	51.1198960580378	51.0083928179967	55.1886845763103	35.581173255217	37.91138891892	37.5233239073491	TMEM123	11	102396332	102470384	-	4647	protein_coding	transmembrane protein 123 [Source:HGNC Symbol;Acc:HGNC:30138]	-
ENSG00000059573	46.8970164049219	46.1642491091701	47.6373742314851	41.6795016955534	43.8993057017261	41.4347506137265	ALDH18A1	10	95605929	95656706	-	3766	protein_coding	aldehyde dehydrogenase 18 family member A1 [Source:HGNC Symbol;Acc:HGNC:9722]	-
ENSG00000169230	45.5018615899053	51.8486080510586	47.1370883954383	41.3028211771921	40.4356870646147	41.3664046333328	PRELID1	5	177303774	177306959	+	1875	protein_coding	PRELI domain containing 1 [Source:HGNC Symbol;Acc:HGNC:30255]	-
ENSG00000243147	47.2622703615458	49.6799131947781	50.2496982773009	40.7802444542816	39.4026085757456	40.0568119373746	MRPL33	2	27771717	27988087	+	1539	protein_coding	mitochondrial ribosomal protein L33 [Source:HGNC Symbol;Acc:HGNC:14487]	-
ENSG00000134590	37.9664835017862	38.0159520523469	34.6258958760581	52.0216142382917	51.9483442292897	52.8317756042424	RTL8C	X	135032366	135033546	+	1181	protein_coding	retrotransposon Gag like 8C [Source:HGNC Symbol;Acc:HGNC:2569]	-
ENSG00000120705	42.7726673034176	45.5900814173766	44.4036129713254	44.18157930353	45.7997220666042	44.2918922318914	ETF1	5	138506095	138543300	-	4601	protein_coding	eukaryotic translation termination factor 1 [Source:HGNC Symbol;Acc:HGNC:3477]	-
ENSG00000112695	46.9489680216691	47.7235825194752	45.3266752136797	42.4566272888669	40.286895474678	43.3739833528196	COX7A2	6	75237675	75250323	-	1922	protein_coding	cytochrome c oxidase subunit 7A2 [Source:HGNC Symbol;Acc:HGNC:2288]	-
ENSG00000141424	40.0103857805686	39.0391907260412	38.4389423924014	48.825544328807	50.5134121216154	49.1833044406214	SLC39A6	18	36108532	36129385	-	3682	protein_coding	solute carrier family 39 member 6 [Source:HGNC Symbol;Acc:HGNC:18607]	-
ENSG00000088298	39.4475098335033	39.3706139622624	37.1486454004264	52.4067247412591	49.2679059811493	47.8428540646646	EDEM2	20	35115357	35147364	-	1919	protein_coding	ER degradation enhancing alpha-mannosidase like protein 2 [Source:HGNC Symbol;Acc:HGNC:15877]	-
ENSG00000113328	41.8770133207028	41.5165717932262	40.015748098819	47.7684603779887	47.412896293207	46.7086744823511	CCNG1	5	163437569	163446151	+	3096	protein_coding	cyclin G1 [Source:HGNC Symbol;Acc:HGNC:1592]	-
ENSG00000099341	44.3124653243763	45.9245543263296	42.9975679094412	43.4291445655078	44.3636482219543	43.9272877972499	PSMD8	19	38374536	38383824	+	3105	protein_coding	proteasome 26S subunit, non-ATPase 8 [Source:HGNC Symbol;Acc:HGNC:9566]	-
ENSG00000077147	39.2730418915586	41.39673686297	42.1986043314673	47.2742704066675	48.090026240312	46.488787334924	TM9SF3	10	96518109	96587452	-	7535	protein_coding	transmembrane 9 superfamily member 3 [Source:HGNC Symbol;Acc:HGNC:21529]	-
ENSG00000126903	42.1737805250215	42.0832001203388	37.7189228599191	49.2717281900186	45.4387943501299	47.9672743238715	SLC10A3	X	154487306	154490690	-	2247	protein_coding	solute carrier family 10 member 3 [Source:HGNC Symbol;Acc:HGNC:22979]	-
ENSG00000113594	34.5609499506964	35.345490016863	37.5398628553092	52.268158570999	54.4553491611998	50.4363227991497	LIFR	5	38474963	38608354	-	11864	protein_coding	LIF receptor alpha [Source:HGNC Symbol;Acc:HGNC:6597]	-
ENSG00000116096	44.9532555844976	48.2761713697007	44.7139207058886	43.4277733497789	40.6243071919563	42.2359686946941	SPR	2	72887360	72892158	+	1480	protein_coding	sepiapterin reductase [Source:HGNC Symbol;Acc:HGNC:11257]	-
ENSG00000081154	43.1117135840838	45.6771640780373	47.2208065443166	42.2117012651054	43.1990612710617	42.0620678962939	PCNP	3	101574095	101594437	+	3102	protein_coding	PEST proteolytic signal containing nuclear protein [Source:HGNC Symbol;Acc:HGNC:30023]	-
ENSG00000110092	46.4860320045352	47.9888132067858	47.6923267651653	40.7300435247543	40.9006630231941	39.5393170580855	CCND1	11	69641087	69654474	+	4830	protein_coding	cyclin D1 [Source:HGNC Symbol;Acc:HGNC:1582]	-
ENSG00000177119	40.5580922089511	39.5926159548411	39.3925035158164	47.3112855792577	48.2918766938605	47.4626679350609	ANO6	12	45215987	45440404	+	8235	protein_coding	anoctamin 6 [Source:HGNC Symbol;Acc:HGNC:25240]	-
ENSG00000120742	40.6057139696335	42.2111990834777	42.1865335873402	46.5113101692696	43.9036084084931	46.3765517985303	SERP1	3	150541994	150603228	-	5747	protein_coding	stress associated endoplasmic reticulum protein 1 [Source:HGNC Symbol;Acc:HGNC:10759]	-
ENSG00000269378	43.6984028013507	36.7620270487664	43.9531139878242	45.8369318378716	45.5983539019276	44.623037291476	AC022149.1	19	14621634	14622242	-	609	processed_pseudogene	integrin beta 1 pseudogene 1	-
ENSG00000069849	44.8520911697915	46.0062198134242	45.9876440367359	42.4312518706181	40.4374731779746	40.0439105739553	ATP1B3	3	141876124	141926514	+	2584	protein_coding	ATPase Na+/K+ transporting subunit beta 3 [Source:HGNC Symbol;Acc:HGNC:806]	-
ENSG00000155959	45.6574811989627	47.3671057046618	48.5632968217633	37.8139536423861	40.1624840337817	40.0863738325436	VBP1	X	155197007	155239817	+	2018	protein_coding	VHL binding protein 1 [Source:HGNC Symbol;Acc:HGNC:12662]	-
ENSG00000180914	47.4984805528443	47.2441265010308	47.2319858444916	38.402380098117	39.2286983220384	39.965327176151	OXTR	3	8750408	8769628	-	4514	protein_coding	oxytocin receptor [Source:HGNC Symbol;Acc:HGNC:8529]	-
ENSG00000105048	40.3796117033968	37.9138057049008	35.5708695243648	48.2682476131041	47.4756659688849	49.5935323473985	TNNT1	19	55132794	55149354	-	2171	protein_coding	troponin T1, slow skeletal type [Source:HGNC Symbol;Acc:HGNC:11948]	-
ENSG00000182117	43.5963254110736	43.7884045365968	47.026922373069	44.3592248486805	36.8362422059548	43.1418580211252	NOP10	15	34341713	34343177	-	554	protein_coding	NOP10 ribonucleoprotein [Source:HGNC Symbol;Acc:HGNC:14378]	-
ENSG00000112977	37.5604968615527	42.3547635603704	40.2131410381923	46.2894140845378	45.7305523083052	46.5472907437292	DAP	5	10679230	10761272	-	3361	protein_coding	death associated protein [Source:HGNC Symbol;Acc:HGNC:2672]	-
ENSG00000179632	44.6889676994189	46.8900339292371	41.0900080993725	40.3738186383131	43.4699161949675	41.8391801175028	MAF1	8	144104499	144107611	+	2377	protein_coding	MAF1 homolog, negative regulator of RNA polymerase III [Source:HGNC Symbol;Acc:HGNC:24966]	-
ENSG00000170043	38.1474741790613	39.6289237652646	39.4276027116846	49.291006325102	46.7115756851707	44.4515165074954	TRAPPC1	17	7930345	7932123	-	1171	protein_coding	trafficking protein particle complex 1 [Source:HGNC Symbol;Acc:HGNC:19894]	-
ENSG00000115641	55.2922979871648	55.1631395235205	54.8892989386521	30.821708283976	30.4186782440916	30.5302157146017	FHL2	2	105357712	105438513	-	6626	protein_coding	four and a half LIM domains 2 [Source:HGNC Symbol;Acc:HGNC:3703]	-
ENSG00000111639	47.1849774929479	49.0620987243654	48.2662202726898	39.1646583441401	37.1407832807586	36.079660177006	MRPL51	12	6491886	6493841	-	1551	protein_coding	mitochondrial ribosomal protein L51 [Source:HGNC Symbol;Acc:HGNC:14044]	-
ENSG00000263266	43.6753342629187	45.2846992121765	47.3535618209053	43.6242791115426	38.196030785493	38.3022265123452	RPS7P1	17	28467822	28468406	+	585	processed_pseudogene	ribosomal protein S7 pseudogene 1 [Source:HGNC Symbol;Acc:HGNC:17081]	-
ENSG00000161547	46.5315271343499	46.8640493533348	46.8933450225843	38.5345388903749	40.0922536376895	37.5151075054624	SRSF2	17	76734115	76737374	-	3017	protein_coding	serine and arginine rich splicing factor 2 [Source:HGNC Symbol;Acc:HGNC:10783]	-
ENSG00000144028	48.9030890897162	48.0950142192195	45.8787548825748	37.7581103124301	37.3790850831931	38.3495521628958	SNRNP200	2	96274336	96305515	-	10926	protein_coding	small nuclear ribonucleoprotein U5 subunit 200 [Source:HGNC Symbol;Acc:HGNC:30859]	-
ENSG00000085982	44.7289917996378	44.9169200310745	43.7913209804086	39.7064489884062	41.4604667942558	41.7138769277412	USP40	2	233475520	233566782	-	9352	protein_coding	ubiquitin specific peptidase 40 [Source:HGNC Symbol;Acc:HGNC:20069]	-
ENSG00000186522	44.9864500452711	44.408000775808	47.4597990627745	39.6442485903787	41.224266480206	38.552567862099	SEPT10	2	109542982	109614206	-	4131	protein_coding	septin 10 [Source:HGNC Symbol;Acc:HGNC:14349]	-
ENSG00000106628	48.6303430490651	49.4847088126499	45.7413163007609	38.8820818783979	35.9340915215528	37.4729496189791	POLD2	7	44114681	44124358	-	3695	protein_coding	DNA polymerase delta 2, accessory subunit [Source:HGNC Symbol;Acc:HGNC:9176]	-
ENSG00000010810	48.8621966555247	50.2401796908402	49.3793033262168	36.051069200861	35.2484248724485	36.2736711343806	FYN	6	111660332	111873452	-	7411	protein_coding	FYN proto-oncogene, Src family tyrosine kinase [Source:HGNC Symbol;Acc:HGNC:4037]	-
ENSG00000130522	30.5199629113441	33.9785988773591	34.8134555599977	52.4937946773116	49.8129102163997	54.4002637421714	JUND	19	18279760	18281622	-	1863	protein_coding	JunD proto-oncogene, AP-1 transcription factor subunit [Source:HGNC Symbol;Acc:HGNC:6206]	TF_bZIP
ENSG00000100804	45.3601217680677	44.6862294477329	45.2790887059264	41.9490628535608	39.9554411999356	38.378179936024	PSMB5	14	23016543	23035230	-	1765	protein_coding	proteasome subunit beta 5 [Source:HGNC Symbol;Acc:HGNC:9542]	-
ENSG00000115963	38.0344109131613	36.8048718845242	39.1201443077844	46.8125495567194	47.186161628551	47.3502483011546	RND3	2	150468195	150539011	-	3594	protein_coding	Rho family GTPase 3 [Source:HGNC Symbol;Acc:HGNC:671]	-
ENSG00000065427	48.3437886863001	47.9050445910284	45.9047059164834	38.691283548212	36.714481354283	37.6944790067987	KARS	16	75627474	75648643	-	4065	protein_coding	lysyl-tRNA synthetase [Source:HGNC Symbol;Acc:HGNC:6215]	-
ENSG00000101444	49.5765766486774	51.7443940046966	47.1724550331795	36.4581267733257	35.0761910202155	35.1300467357064	AHCY	20	34280268	34311802	-	3894	protein_coding	adenosylhomocysteinase [Source:HGNC Symbol;Acc:HGNC:343]	-
ENSG00000155366	37.9892954343669	39.5659659221014	38.220963225826	46.9624052909374	46.3828012306358	45.9712299091193	RHOC	1	112701106	112707434	-	4028	protein_coding	ras homolog family member C [Source:HGNC Symbol;Acc:HGNC:669]	-
ENSG00000113552	33.4941375348681	31.6275346388219	31.5962956563237	53.5314900764238	53.2487405228951	51.3903516283409	GNPDA1	5	141991749	142013041	-	3961	protein_coding	glucosamine-6-phosphate deaminase 1 [Source:HGNC Symbol;Acc:HGNC:4417]	-
ENSG00000087460	42.6489290377293	43.4648637500853	42.4567672704769	42.0700640958153	41.5794317314975	42.2920417740478	GNAS	20	58839718	58911192	+	13320	protein_coding	GNAS complex locus [Source:HGNC Symbol;Acc:HGNC:4392]	-
ENSG00000184640	42.2620060333199	45.0991677999219	43.2770541764401	41.6520613649344	40.3499263339589	41.7167429680159	SEPT9	17	77280569	77500596	+	12844	protein_coding	septin 9 [Source:HGNC Symbol;Acc:HGNC:7323]	-
ENSG00000209082	39.5084971209859	32.1841142464671	31.5126679260549	42.8487363717819	47.358662447909	60.5175178895053	MT-TL1	MT	3230	3304	+	75	Mt_tRNA	mitochondrially encoded tRNA leucine 1 (UUA/G) [Source:HGNC Symbol;Acc:HGNC:7490]	-
ENSG00000184007	37.7104021303235	38.4578370674688	38.595020527122	45.7286270166272	47.1350337532396	45.4222564146995	PTP4A2	1	31906421	31944856	-	6719	protein_coding	protein tyrosine phosphatase type IVA, member 2 [Source:HGNC Symbol;Acc:HGNC:9635]	-
ENSG00000143641	32.9326528712757	33.6368261061004	33.171453560107	51.4161398904737	48.9083154158956	52.8083971500117	GALNT2	1	230057990	230282124	+	7743	protein_coding	polypeptide N-acetylgalactosaminyltransferase 2 [Source:HGNC Symbol;Acc:HGNC:4124]	-
ENSG00000166949	41.8713717368401	42.7574945866012	42.4548758988884	42.3312469045592	41.8320757205002	41.4397895641904	SMAD3	15	67063763	67195195	+	9113	protein_coding	SMAD family member 3 [Source:HGNC Symbol;Acc:HGNC:6769]	MH1
ENSG00000165732	52.2330070747456	52.0507524977102	49.336172174605	32.2972224878705	32.868901454475	33.8768696643053	DDX21	10	68956128	68985073	+	5020	protein_coding	DExD-box helicase 21 [Source:HGNC Symbol;Acc:HGNC:2744]	-
ENSG00000162736	30.8265372407105	31.7986757524975	31.9515019035796	52.9458848863018	53.7986155668462	51.3158093405515	NCSTN	1	160343272	160358952	+	4175	protein_coding	nicastrin [Source:HGNC Symbol;Acc:HGNC:17091]	-
ENSG00000115128	43.2039530866222	47.0864077478075	49.1323580475589	37.9024647251498	36.7949507740646	38.4942176226827	SF3B6	2	24067584	24076443	-	1197	protein_coding	splicing factor 3b subunit 6 [Source:HGNC Symbol;Acc:HGNC:30096]	-
ENSG00000218336	43.101094837616	43.6411271269534	43.6023836052252	39.5125208135016	41.740136480361	40.6052186013166	TENM3	4	182143987	182803024	+	11983	protein_coding	teneurin transmembrane protein 3 [Source:HGNC Symbol;Acc:HGNC:29944]	-
ENSG00000106244	49.4045578561337	50.0480455641563	45.2383783826267	37.4014589501827	34.0323445507048	36.0744165610315	PDAP1	7	99392048	99408829	-	2854	protein_coding	PDGFA associated protein 1 [Source:HGNC Symbol;Acc:HGNC:14634]	-
ENSG00000197694	43.5943861258421	42.4862123465639	41.8255526292141	40.720054020544	41.0565841721525	42.3079656487065	SPTAN1	9	128552558	128633662	+	16236	protein_coding	spectrin alpha, non-erythrocytic 1 [Source:HGNC Symbol;Acc:HGNC:11273]	-
ENSG00000164754	45.0372019067843	45.9898362188343	46.7087104028362	38.4874983275572	38.6624739460885	36.85475864996	RAD21	8	116845935	116874866	-	6192	protein_coding	RAD21 cohesin complex component [Source:HGNC Symbol;Acc:HGNC:9811]	-
ENSG00000115758	49.0327413825744	49.7319386667318	51.9639015000176	33.1199603317642	34.9663243784258	32.8111222734628	ODC1	2	10439968	10448504	-	2968	protein_coding	ornithine decarboxylase 1 [Source:HGNC Symbol;Acc:HGNC:8109]	-
ENSG00000182004	50.8256824026406	47.776706231717	50.7130120295604	37.1493653793983	31.4575548639435	33.2091217657918	SNRPE	1	203861603	203870550	+	1474	protein_coding	small nuclear ribonucleoprotein polypeptide E [Source:HGNC Symbol;Acc:HGNC:11161]	-
ENSG00000167191	34.2644535963564	34.6303869169932	33.9907588554327	48.8073113896985	49.2753008452445	49.8871132323308	GPRC5B	16	19856691	19886167	-	6667	protein_coding	G protein-coupled receptor class C group 5 member B [Source:HGNC Symbol;Acc:HGNC:13308]	-
ENSG00000102317	39.3950123131054	41.5671939225847	41.3960641851493	41.9016014230497	43.3764314080285	43.2093463925116	RBM3	X	48574449	48579066	+	3731	protein_coding	RNA binding motif protein 3 [Source:HGNC Symbol;Acc:HGNC:9900]	-
ENSG00000227097	40.9993838047967	36.7818448531053	35.5957046340819	48.3098498309305	44.2834246266162	44.594735153659	RPS28P7	11	82689559	82689768	+	210	processed_pseudogene	ribosomal protein S28 pseudogene 7 [Source:HGNC Symbol;Acc:HGNC:35787]	-
ENSG00000115524	38.6977339401947	38.5355951079617	39.8734589037258	44.3441569411029	44.9466612078038	44.1558131808894	SF3B1	2	197389784	197435091	-	9164	protein_coding	splicing factor 3b subunit 1 [Source:HGNC Symbol;Acc:HGNC:10768]	-
ENSG00000168003	47.2704367158433	51.0685068902155	48.4570215724084	35.9969106251934	33.7616926278546	33.6642396403404	SLC3A2	11	62856102	62888875	+	5178	protein_coding	solute carrier family 3 member 2 [Source:HGNC Symbol;Acc:HGNC:11026]	-
ENSG00000171863	44.6445002895257	42.4275270409753	43.073472435077	40.6581822927719	38.6392838072571	40.3531516067562	RPS7	2	3575205	3580920	+	5584	protein_coding	ribosomal protein S7 [Source:HGNC Symbol;Acc:HGNC:10440]	-
ENSG00000120889	34.8261359665864	33.9982924584021	34.7174423461929	49.4036362382495	48.4162151519433	47.9297636727281	TNFRSF10B	8	23020133	23069179	-	5158	protein_coding	TNF receptor superfamily member 10b [Source:HGNC Symbol;Acc:HGNC:11905]	-
ENSG00000141522	39.2301434927994	40.1192777917337	38.5296761346652	43.520757646969	43.691046745229	44.0350261746304	ARHGDIA	17	81867721	81871406	-	2903	protein_coding	Rho GDP dissociation inhibitor alpha [Source:HGNC Symbol;Acc:HGNC:678]	-
ENSG00000172053	41.9786886199379	42.6825750480839	40.8610545661487	40.9690583093934	41.0140575188985	41.4669601812709	QARS	3	49095932	49105135	-	4708	protein_coding	glutaminyl-tRNA synthetase [Source:HGNC Symbol;Acc:HGNC:9751]	-
ENSG00000088325	57.3970695227157	55.3234210738075	55.6195590398904	26.883151072775	27.1934622100337	26.407818029524	TPX2	20	31739271	31801805	+	3605	protein_coding	TPX2, microtubule nucleation factor [Source:HGNC Symbol;Acc:HGNC:1249]	-
ENSG00000197879	42.7898824313571	42.8506110294839	40.3313111786649	40.306145427441	40.1613312361061	42.2359303825064	MYO1C	17	1464186	1492812	-	8106	protein_coding	myosin IC [Source:HGNC Symbol;Acc:HGNC:7597]	-
ENSG00000205339	47.1573940205369	46.843545166183	48.9251277035793	34.9897427076845	35.5033978035049	35.1698498099898	IPO7	11	9384622	9448126	+	7245	protein_coding	importin 7 [Source:HGNC Symbol;Acc:HGNC:9852]	-
ENSG00000167978	46.1308391027615	45.4340418777863	43.8808423533557	37.2491143466617	37.2116294305144	38.5274318242676	SRRM2	16	2752329	2772538	+	13266	protein_coding	serine/arginine repetitive matrix 2 [Source:HGNC Symbol;Acc:HGNC:16639]	-
ENSG00000111229	37.7218973759234	37.7431885254024	39.5558781904794	45.285927502311	44.1065349139203	43.6835310636664	ARPC3	12	110434825	110450422	-	3025	protein_coding	actin related protein 2/3 complex subunit 3 [Source:HGNC Symbol;Acc:HGNC:706]	-
ENSG00000142173	30.2896909350159	33.0296493682412	30.9516668385708	50.8103967974293	50.6711948920256	52.1944284232004	COL6A2	21	46098097	46132849	+	5386	protein_coding	collagen type VI alpha 2 chain [Source:HGNC Symbol;Acc:HGNC:2212]	-
ENSG00000164305	47.4226934566756	49.6458557764471	52.1010521636162	34.0604112445378	32.3234120912772	32.3831518391714	CASP3	4	184627696	184649509	-	2899	protein_coding	caspase 3 [Source:HGNC Symbol;Acc:HGNC:1504]	-
ENSG00000144136	36.9012498864142	37.2978220170697	36.2188519172134	45.5224606424256	48.3915718054212	43.4119372036101	SLC20A1	2	112645857	112663827	+	5577	protein_coding	solute carrier family 20 member 1 [Source:HGNC Symbol;Acc:HGNC:10946]	-
ENSG00000155506	38.3101872928712	42.1535339974483	40.9575967468853	41.6350786522381	43.7504365171745	40.897955593581	LARP1	5	154712902	154817607	+	8492	protein_coding	La ribonucleoprotein domain family member 1 [Source:HGNC Symbol;Acc:HGNC:29531]	-
ENSG00000198910	32.2145339674178	33.2272204251912	34.5962945274368	49.1274855884901	49.7896654408897	48.7365538311484	L1CAM	X	153861514	153886174	-	7270	protein_coding	L1 cell adhesion molecule [Source:HGNC Symbol;Acc:HGNC:6470]	-
ENSG00000196531	42.741209599207	41.3456368757541	41.2833787853707	42.7074485719948	40.0204960352534	39.0427821508482	NACA	12	56712428	56731628	-	10008	protein_coding	nascent polypeptide associated complex subunit alpha [Source:HGNC Symbol;Acc:HGNC:7629]	-
ENSG00000166130	40.8131572673041	39.9353987879911	42.236294555909	39.0519209277802	42.1484132523427	42.7829337694943	IKBIP	12	98613405	98645113	-	4163	protein_coding	IKBKB interacting protein [Source:HGNC Symbol;Acc:HGNC:26430]	-
ENSG00000108829	44.7266005143237	46.638795754317	44.2838697663226	36.3599297890297	38.0979572188868	36.6217896598889	LRRC59	17	50375059	50397553	-	4570	protein_coding	leucine rich repeat containing 59 [Source:HGNC Symbol;Acc:HGNC:28817]	-
ENSG00000102265	18.3579330469239	18.5617336382529	18.012198326356	68.5740074201991	62.9036803147113	59.6157626799869	TIMP1	X	47582313	47586789	+	1541	protein_coding	TIMP metallopeptidase inhibitor 1 [Source:HGNC Symbol;Acc:HGNC:11820]	-
ENSG00000125166	50.0442679015485	49.3850106749262	48.7903621494652	32.8784507554245	31.9984782966488	32.5711312814088	GOT2	16	58707131	58734357	-	3766	protein_coding	glutamic-oxaloacetic transaminase 2 [Source:HGNC Symbol;Acc:HGNC:4433]	-
ENSG00000109743	35.0458430204516	32.096363934973	33.3472590196117	50.3468423318262	47.5681501249971	47.1772894005245	BST1	4	15702950	15738313	+	2980	protein_coding	bone marrow stromal cell antigen 1 [Source:HGNC Symbol;Acc:HGNC:1118]	-
ENSG00000167900	51.9427003554982	54.7030501750975	54.7867478751407	28.340544570583	26.7550647848208	28.9273397974751	TK1	17	78174075	78187233	-	1861	protein_coding	thymidine kinase 1 [Source:HGNC Symbol;Acc:HGNC:11830]	-
ENSG00000123349	37.3989806815406	34.6181569104474	36.65347814022	46.6817072202149	44.2888836286658	45.6907033425372	PFDN5	12	53295291	53299450	+	3380	protein_coding	prefoldin subunit 5 [Source:HGNC Symbol;Acc:HGNC:8869]	-
ENSG00000147123	43.2914380859727	40.64152297079	42.2113876875476	40.6161796272802	37.8462448655716	40.030958879616	NDUFB11	X	47142216	47145504	-	1418	protein_coding	NADH:ubiquinone oxidoreductase subunit B11 [Source:HGNC Symbol;Acc:HGNC:20372]	-
ENSG00000149591	58.6915309276548	60.1757484586581	60.562785993457	22.441389433178	22.0927220554453	20.652106814928	TAGLN	11	117199321	117204782	+	3917	protein_coding	transgelin [Source:HGNC Symbol;Acc:HGNC:11553]	-
ENSG00000170348	32.5962860603988	30.8641385113889	32.8413502806109	49.7489852326177	48.4934214943908	49.8876104664713	TMED10	14	75131470	75176631	-	4974	protein_coding	transmembrane p24 trafficking protein 10 [Source:HGNC Symbol;Acc:HGNC:16998]	-
ENSG00000106636	42.0329901650324	42.3246714193492	42.2571550316135	39.0621860797358	38.6574068611877	39.8934169312556	YKT6	7	44200968	44214294	+	3707	protein_coding	YKT6 v-SNARE homolog [Source:HGNC Symbol;Acc:HGNC:16959]	-
ENSG00000090530	40.0783855634595	42.0101741044987	42.8924785309723	39.5952273446544	39.427785961417	40.0994585503018	P3H2	3	189956728	190122437	-	5605	protein_coding	prolyl 3-hydroxylase 2 [Source:HGNC Symbol;Acc:HGNC:19317]	-
ENSG00000164176	40.9324783811158	42.5613596926583	41.974913525894	39.5340277762324	40.7198360380243	37.798249847709	EDIL3	5	83940554	84384793	-	5738	protein_coding	EGF like repeats and discoidin domains 3 [Source:HGNC Symbol;Acc:HGNC:3173]	-
ENSG00000107731	46.6651236911249	45.2258314962095	45.3788074417137	35.444151087005	34.522590112823	36.2138285458045	UNC5B	10	71212570	71302864	+	6841	protein_coding	unc-5 netrin receptor B [Source:HGNC Symbol;Acc:HGNC:12568]	-
ENSG00000088832	43.3250976072489	43.1572486584975	41.3136135668627	39.8323355644004	38.7179243740181	36.8084842676844	FKBP1A	20	1368978	1393172	-	2577	protein_coding	FK506 binding protein 1A [Source:HGNC Symbol;Acc:HGNC:3711]	-
ENSG00000113161	35.2181498418297	35.0322659496943	34.6144686325035	45.4016945418672	47.2374342473914	45.639121228829	HMGCR	5	75336329	75362104	+	6215	protein_coding	3-hydroxy-3-methylglutaryl-CoA reductase [Source:HGNC Symbol;Acc:HGNC:5006]	-
ENSG00000088247	44.917739832761	44.9778815549946	43.5567967909019	36.0014231224412	36.2457517569467	37.2823447413064	KHSRP	19	6413348	6424794	-	4563	protein_coding	KH-type splicing regulatory protein [Source:HGNC Symbol;Acc:HGNC:6316]	-
ENSG00000142910	44.1464505171203	48.644116057758	45.3054533415481	34.5431156633404	34.3505403976975	35.5860394589702	TINAGL1	1	31576485	31587686	+	5281	protein_coding	tubulointerstitial nephritis antigen like 1 [Source:HGNC Symbol;Acc:HGNC:19168]	-
ENSG00000161202	40.1138186538052	40.3786051755447	39.047885602834	41.035533765745	39.977125835782	41.9983191932239	DVL3	3	184155311	184173614	+	6368	protein_coding	dishevelled segment polarity protein 3 [Source:HGNC Symbol;Acc:HGNC:3087]	-
ENSG00000048828	39.9987678808343	41.2548833973792	39.7275565313281	38.8888284917167	39.9904711738659	42.5157904366974	FAM120A	9	93451722	93566107	+	7204	protein_coding	family with sequence similarity 120A [Source:HGNC Symbol;Acc:HGNC:13247]	-
ENSG00000103769	38.9645675019188	39.9433915261889	40.4345890114773	40.9550239717246	41.6439808028076	40.3851881442203	RAB11A	15	65726054	65891991	+	5682	protein_coding	RAB11A, member RAS oncogene family [Source:HGNC Symbol;Acc:HGNC:9760]	-
ENSG00000124193	33.6812822836745	32.6623563098944	32.2627529995002	49.7325435597999	47.440213496599	46.2703905516541	SRSF6	20	43457928	43464247	+	4593	protein_coding	serine and arginine rich splicing factor 6 [Source:HGNC Symbol;Acc:HGNC:10788]	-
ENSG00000126067	42.747935604104	42.7512760606657	43.3537705382245	37.71923295654	37.777229754733	37.3808535227337	PSMB2	1	35599544	35641844	-	4843	protein_coding	proteasome subunit beta 2 [Source:HGNC Symbol;Acc:HGNC:9539]	-
ENSG00000126458	28.484289767204	31.9413461433149	28.6665458529418	51.3880636507425	51.7196678065526	49.2810974738579	RRAS	19	49635292	49640201	-	1160	protein_coding	RAS related [Source:HGNC Symbol;Acc:HGNC:10447]	-
ENSG00000073921	34.150710961884	34.3780467729975	36.5986634459901	44.9181245232171	46.4559670600095	44.9146630112191	PICALM	11	85957684	86069882	-	5833	protein_coding	phosphatidylinositol binding clathrin assembly protein [Source:HGNC Symbol;Acc:HGNC:15514]	-
ENSG00000196305	45.6874881621791	45.3261783279567	44.3514043170784	35.0695742855436	36.2471687748487	34.5294494379634	IARS	9	92210207	92293756	-	7401	protein_coding	isoleucyl-tRNA synthetase [Source:HGNC Symbol;Acc:HGNC:5330]	-
ENSG00000104131	46.2489848041305	44.5742427357174	45.7430854980783	33.9224093526028	33.8969171682217	36.6478580432673	EIF3J	15	44537057	44563029	+	3195	protein_coding	eukaryotic translation initiation factor 3 subunit J [Source:HGNC Symbol;Acc:HGNC:3270]	-
ENSG00000172809	40.9711546889502	39.3685936541892	40.365276413205	41.2570407279036	37.4088344842454	41.0981189934631	RPL38	17	74203582	74210655	+	3829	protein_coding	ribosomal protein L38 [Source:HGNC Symbol;Acc:HGNC:10349]	-
ENSG00000160211	36.0779649955965	36.4337063027904	35.0833759691358	43.7698753705716	45.2302437806062	43.8054750775732	G6PD	X	154531390	154547572	-	3995	protein_coding	glucose-6-phosphate dehydrogenase [Source:HGNC Symbol;Acc:HGNC:4057]	-
ENSG00000104964	37.2405089691979	39.8770469906857	38.561914549088	42.9957425621187	40.1278484450006	41.2301996602311	AES	19	3052910	3063107	-	5298	protein_coding	amino-terminal enhancer of split [Source:HGNC Symbol;Acc:HGNC:307]	-
ENSG00000153786	38.2306482100835	38.4974029354277	41.887909475657	40.9655350787613	40.1191147438582	40.277018277043	ZDHHC7	16	84974181	85011535	-	3947	protein_coding	zinc finger DHHC-type containing 7 [Source:HGNC Symbol;Acc:HGNC:18459]	-
ENSG00000175756	41.5375858581197	41.1822642226551	39.8480445649042	38.0946454367955	37.3782351364563	41.5495393053331	AURKAIP1	1	1373730	1375495	-	1669	protein_coding	aurora kinase A interacting protein 1 [Source:HGNC Symbol;Acc:HGNC:24114]	-
ENSG00000108588	37.2762746737462	38.6251933154097	39.2270858514356	41.9993059641213	41.8197097417065	40.5605129553807	CCDC47	17	63745250	63776351	-	4537	protein_coding	coiled-coil domain containing 47 [Source:HGNC Symbol;Acc:HGNC:24856]	-
ENSG00000151239	44.1635367489475	44.5375919744632	45.4305330559977	32.0993727756714	36.6424128091019	36.3832187242139	TWF1	12	43793723	43806375	-	3932	protein_coding	twinfilin actin binding protein 1 [Source:HGNC Symbol;Acc:HGNC:9620]	-
ENSG00000114686	44.4588998666781	47.1203882614022	47.1293144878939	33.7693161201076	33.6339270222719	33.1176709899559	MRPL3	3	131462212	131502983	-	2715	protein_coding	mitochondrial ribosomal protein L3 [Source:HGNC Symbol;Acc:HGNC:10379]	-
ENSG00000163082	14.8317751255907	15.0320362740637	15.3391614936198	62.7861826861171	63.6701442082949	67.028896396604	SGPP2	2	222424517	222560948	+	3336	protein_coding	sphingosine-1-phosphate phosphatase 2 [Source:HGNC Symbol;Acc:HGNC:19953]	-
ENSG00000156639	33.9937678586938	35.1365840927889	34.7814526311787	45.0738580369812	43.4906898819995	46.1363414741739	ZFAND3	6	37819499	38154624	+	4036	protein_coding	zinc finger AN1-type containing 3 [Source:HGNC Symbol;Acc:HGNC:18019]	-
ENSG00000138668	47.779490522213	47.1455089976987	48.1456222623763	32.3233071587904	32.0448503183101	31.0434031810412	HNRNPD	4	82352498	82374503	-	6981	protein_coding	heterogeneous nuclear ribonucleoprotein D [Source:HGNC Symbol;Acc:HGNC:5036]	-
ENSG00000135829	45.6278672651659	42.8563266211537	44.0198482996974	36.0105308016903	34.2062325596057	35.6119106908846	DHX9	1	182839369	182887751	+	5645	protein_coding	DExH-box helicase 9 [Source:HGNC Symbol;Acc:HGNC:2750]	-
ENSG00000175793	40.152289098086	42.8359588763348	41.7642784485109	39.2398187361906	36.5953300733842	37.6928729087397	SFN	1	26863138	26864457	+	1320	protein_coding	stratifin [Source:HGNC Symbol;Acc:HGNC:10773]	-
ENSG00000169583	24.6528309971686	28.8139425549828	28.4392939780395	52.0377976827577	51.137259675737	53.1089495906094	CLIC3	9	136994635	136996803	-	1177	protein_coding	chloride intracellular channel 3 [Source:HGNC Symbol;Acc:HGNC:2064]	-
ENSG00000079332	38.0861817367777	38.289623191871	39.8516502529363	41.6774301562385	40.6030134498633	39.6788685847082	SAR1A	10	70147289	70170523	-	6914	protein_coding	secretion associated Ras related GTPase 1A [Source:HGNC Symbol;Acc:HGNC:10534]	-
ENSG00000115307	38.1211914026791	36.1979644856336	33.7003752586339	45.2620758047542	41.1409378689124	43.646215974489	AUP1	2	74526645	74529939	-	2634	protein_coding	AUP1, lipid droplet regulating VLDL assembly factor [Source:HGNC Symbol;Acc:HGNC:891]	-
ENSG00000175063	52.4302879279494	54.3857723731368	57.314669186281	25.9695250629453	24.1045079616107	23.8123095619129	UBE2C	20	45812576	45816957	+	1286	protein_coding	ubiquitin conjugating enzyme E2 C [Source:HGNC Symbol;Acc:HGNC:15937]	-
ENSG00000102158	36.3944083267777	32.8286901668188	34.6266137933138	45.2702337898451	44.9881613564567	43.8049219502047	MAGT1	X	77826364	77895593	-	4862	protein_coding	magnesium transporter 1 [Source:HGNC Symbol;Acc:HGNC:28880]	-
ENSG00000054118	36.9731083221236	39.5123541536745	38.4492367365576	40.7135375154177	42.4078931817213	39.8024509671678	THRAP3	1	36224416	36305357	+	4736	protein_coding	thyroid hormone receptor associated protein 3 [Source:HGNC Symbol;Acc:HGNC:22964]	-
ENSG00000125835	47.5963823939595	50.3348969875792	46.2333743046579	30.9147538722121	30.0665857410434	32.3680787428269	SNRPB	20	2461634	2470853	-	1278	protein_coding	small nuclear ribonucleoprotein polypeptides B and B1 [Source:HGNC Symbol;Acc:HGNC:11153]	-
ENSG00000104979	39.5738980274734	42.9201480980623	40.731381129414	40.7919626748099	34.2152950781315	39.248363283093	C19orf53	19	13774168	13778462	+	1174	protein_coding	chromosome 19 open reading frame 53 [Source:HGNC Symbol;Acc:HGNC:24991]	-
ENSG00000162522	32.8701148373288	35.569785946326	32.6005826007472	44.7164097090264	44.8757881231234	46.8295285757809	KIAA1522	1	32741885	32774970	+	5965	protein_coding	KIAA1522 [Source:HGNC Symbol;Acc:HGNC:29301]	-
ENSG00000152137	33.7013371008278	33.8228595741391	33.7855363965713	45.3648437831648	45.6350239068138	45.0787742799139	HSPB8	12	119178642	119221131	+	2860	protein_coding	heat shock protein family B (small) member 8 [Source:HGNC Symbol;Acc:HGNC:30171]	-
ENSG00000049449	31.2009895031739	33.2640892031334	32.4257946051707	46.6632039380651	47.7270331815825	45.9626718148142	RCN1	11	32090904	32105755	+	4675	protein_coding	reticulocalbin 1 [Source:HGNC Symbol;Acc:HGNC:9934]	-
ENSG00000136997	36.1792145113365	39.4325108530419	39.9271654092819	40.6717380246494	40.7363975707605	39.8784760872451	MYC	8	127735434	127741434	+	3001	protein_coding	MYC proto-oncogene, bHLH transcription factor [Source:HGNC Symbol;Acc:HGNC:7553]	bHLH
ENSG00000117335	28.8272904670007	28.1837375058241	29.6406449123407	50.0383372981693	50.9045797556762	49.1665466186259	CD46	1	207752057	207795513	+	8708	protein_coding	CD46 molecule [Source:HGNC Symbol;Acc:HGNC:6953]	-
ENSG00000135506	30.3498841756607	30.5170032792604	29.0185016568599	48.9571669537503	48.7254744755039	48.9392638809796	OS9	12	57693955	57721557	+	5169	protein_coding	OS9, endoplasmic reticulum lectin [Source:HGNC Symbol;Acc:HGNC:16994]	-
ENSG00000137440	16.537981426378	17.5396317982264	17.9573188551368	60.9263294729271	60.4457341297815	63.0760727995794	FGFBP1	4	15935569	15938740	-	1359	protein_coding	fibroblast growth factor binding protein 1 [Source:HGNC Symbol;Acc:HGNC:19695]	-
ENSG00000133318	32.5198370883884	32.2250945369657	33.2611644813282	45.0620191267673	46.361121560712	46.8097911546331	RTN3	11	63681446	63759891	+	5792	protein_coding	reticulon 3 [Source:HGNC Symbol;Acc:HGNC:10469]	-
ENSG00000146242	25.6947971161553	26.5627326174175	24.9264405054563	53.7398097771649	52.9249141729964	51.9526651469954	TPBG	6	82363206	82370828	+	6904	protein_coding	trophoblast glycoprotein [Source:HGNC Symbol;Acc:HGNC:12004]	-
ENSG00000134762	34.5940224357882	35.9881889745785	36.136308166471	40.6422150585191	44.865523214218	43.2039995481512	DSC3	18	30990008	31042815	-	7056	protein_coding	desmocollin 3 [Source:HGNC Symbol;Acc:HGNC:3037]	-
ENSG00000102316	30.4262588532814	31.6299235037027	30.7910323174017	46.9167086423722	47.6881522144761	47.4087762851782	MAGED2	X	54807599	54816012	+	2940	protein_coding	MAGE family member D2 [Source:HGNC Symbol;Acc:HGNC:16353]	-
ENSG00000089327	32.8575385502403	33.1465192665336	31.8618319790976	44.2121550189373	44.7507210386189	48.0281510527335	FXYD5	19	35154730	35169883	+	2993	protein_coding	FXYD domain containing ion transport regulator 5 [Source:HGNC Symbol;Acc:HGNC:4029]	-
ENSG00000168394	31.7763647254469	32.5273891382739	30.7592251481602	46.6203274168099	46.6642539076171	46.4289944476908	TAP1	6	32845209	32853978	-	4805	protein_coding	transporter 1, ATP binding cassette subfamily B member [Source:HGNC Symbol;Acc:HGNC:43]	-
ENSG00000203879	37.8678409986188	38.5768492680257	38.8805150754858	39.5628609395649	38.7283374937238	40.6195986643478	GDI1	X	154436913	154443467	+	5256	protein_coding	GDP dissociation inhibitor 1 [Source:HGNC Symbol;Acc:HGNC:4226]	-
ENSG00000235162	51.5692887474843	50.6200664334172	50.5349997311582	26.6043845998973	27.6497338904428	27.0519252976162	C12orf75	12	105235290	105396097	+	2693	protein_coding	chromosome 12 open reading frame 75 [Source:HGNC Symbol;Acc:HGNC:35164]	-
ENSG00000054148	37.803966005438	38.8575262730687	38.2224530538845	41.5916066081374	38.4194878926895	39.0625684778508	PHPT1	9	136848724	136851027	+	1612	protein_coding	phosphohistidine phosphatase 1 [Source:HGNC Symbol;Acc:HGNC:30033]	-
ENSG00000182087	37.9610225774324	42.0066164919934	38.0698001172073	38.7049890030688	38.7383840460445	38.440004305555	TMEM259	19	1009648	1021179	-	4031	protein_coding	transmembrane protein 259 [Source:HGNC Symbol;Acc:HGNC:17039]	-
ENSG00000184557	35.2545077206904	33.8807256092221	33.3120975018328	45.4503787411	41.2187600443578	44.781663148029	SOCS3	17	78356778	78360077	-	2734	protein_coding	suppressor of cytokine signaling 3 [Source:HGNC Symbol;Acc:HGNC:19391]	-
ENSG00000100906	40.947551461175	43.6631828075096	40.9739728641924	34.5999748967749	37.583216205357	36.0021560201373	NFKBIA	14	35401511	35404749	-	2373	protein_coding	NFKB inhibitor alpha [Source:HGNC Symbol;Acc:HGNC:7797]	-
ENSG00000136068	41.8430299034698	41.9371557483352	41.5735825934337	35.4221447656551	35.4143876135991	37.4154992213842	FLNB	3	58008400	58172251	+	13952	protein_coding	filamin B [Source:HGNC Symbol;Acc:HGNC:3755]	-
ENSG00000184432	38.2818020483824	37.7480458230432	40.2701551313087	38.291652164857	38.5173819179826	40.4358530473058	COPB2	3	139355600	139389732	-	8177	protein_coding	coatomer protein complex subunit beta 2 [Source:HGNC Symbol;Acc:HGNC:2232]	-
ENSG00000001036	40.1946893272297	38.8473666857867	40.0274564494265	38.7146603978316	37.5271502553248	37.8908169901932	FUCA2	6	143494811	143511690	-	2793	protein_coding	alpha-L-fucosidase 2 [Source:HGNC Symbol;Acc:HGNC:4008]	-
ENSG00000132963	38.2118015598564	36.4691315581685	41.107496268598	36.6251145046331	41.3348142450237	39.2275954301854	POMP	13	28659104	28678925	+	1428	protein_coding	proteasome maturation protein [Source:HGNC Symbol;Acc:HGNC:20330]	-
ENSG00000132646	46.2544806474609	48.4484690581378	47.5656802086871	31.8276993684108	29.15099672339	29.7226319264731	PCNA	20	5114953	5126626	-	1471	protein_coding	proliferating cell nuclear antigen [Source:HGNC Symbol;Acc:HGNC:8729]	-
ENSG00000183876	44.6718723399409	46.7587725907969	41.3784934049355	34.3303400383925	32.0628114601169	33.7268152388454	ARSI	5	150296343	150339307	-	3269	protein_coding	arylsulfatase family member I [Source:HGNC Symbol;Acc:HGNC:32521]	-
ENSG00000105953	42.0116701088237	42.6238749137473	40.5425108824138	35.679059584723	35.723520810035	36.3356534620472	OGDH	7	44606572	44709066	+	5210	protein_coding	oxoglutarate dehydrogenase [Source:HGNC Symbol;Acc:HGNC:8124]	-
ENSG00000125966	31.9819512626493	35.1216255801884	32.9111315984143	44.6543242660165	44.0092031480342	44.2159028531162	MMP24	20	35226654	35277000	+	4414	protein_coding	matrix metallopeptidase 24 [Source:HGNC Symbol;Acc:HGNC:7172]	-
ENSG00000057608	39.0373503125265	36.599155458185	38.9367769382559	39.4826347382232	38.7191733423271	39.8882596954748	GDI2	10	5765223	5842132	-	4033	protein_coding	GDP dissociation inhibitor 2 [Source:HGNC Symbol;Acc:HGNC:4227]	-
ENSG00000107874	38.0112752246377	42.5237168137856	38.4591984537958	39.1375831091201	37.5039626647747	36.9459153752225	CUEDC2	10	102423245	102432661	-	1412	protein_coding	CUE domain containing 2 [Source:HGNC Symbol;Acc:HGNC:28352]	-
ENSG00000215030	35.8656702237501	34.6320804833741	32.5808353667252	43.0984099188983	38.6870720254145	47.6971122606562	RPL13P12	17	17383377	17384012	-	636	processed_pseudogene	ribosomal protein L13 pseudogene 12 [Source:HGNC Symbol;Acc:HGNC:35701]	-
ENSG00000176903	30.2206760231917	33.4345105769887	31.8536283718742	45.8120432591786	44.9067836444458	45.4081028981297	PNMA1	14	73711783	73714372	-	2590	protein_coding	PNMA family member 1 [Source:HGNC Symbol;Acc:HGNC:9158]	-
ENSG00000168672	36.9031698821689	37.7660093385288	38.2428707208591	40.2983718217655	39.8307033356303	38.4758765030099	FAM84B	8	126552442	126558393	-	5404	protein_coding	family with sequence similarity 84 member B [Source:HGNC Symbol;Acc:HGNC:24166]	-
ENSG00000205981	36.4822382890119	37.1225718215141	39.1461078693356	38.6406168111071	40.394012017946	39.6694002417317	DNAJC19	3	180983709	180989774	-	3586	protein_coding	DnaJ heat shock protein family (Hsp40) member C19 [Source:HGNC Symbol;Acc:HGNC:30528]	-
ENSG00000004779	40.7081949993649	38.9226631668212	38.4747689794856	37.1775800872813	38.6269090590758	37.4883041989578	NDUFAB1	16	23581002	23596356	-	1600	protein_coding	NADH:ubiquinone oxidoreductase subunit AB1 [Source:HGNC Symbol;Acc:HGNC:7694]	-
ENSG00000126457	46.8971835563814	48.2786878506937	48.0648102883244	29.3516892307808	28.9236504676554	29.8407567479937	PRMT1	19	49675786	49689029	+	4796	protein_coding	protein arginine methyltransferase 1 [Source:HGNC Symbol;Acc:HGNC:5187]	-
ENSG00000159348	18.7809021364819	19.8560407332084	19.1836896840115	58.1022105030855	57.9126546989861	57.5171201190601	CYB5R1	1	202961869	202967280	-	4504	protein_coding	cytochrome b5 reductase 1 [Source:HGNC Symbol;Acc:HGNC:13397]	-
ENSG00000165886	40.6367120733891	41.4563839722225	38.5005434018466	37.4900588040123	35.2805126836709	37.6848107860324	UBTD1	10	97498868	97571209	+	1706	protein_coding	ubiquitin domain containing 1 [Source:HGNC Symbol;Acc:HGNC:25683]	-
ENSG00000226278	32.7738021010131	31.9066649857217	34.5367384380713	42.732850675036	46.517390492199	42.4846535453024	PSPHP1	7	55764797	55773288	+	261	unprocessed_pseudogene	phosphoserine phosphatase pseudogene 1 [Source:HGNC Symbol;Acc:HGNC:9578]	-
ENSG00000072506	43.8741877242525	44.5418038534346	42.6894938324593	34.416882683217	31.1026519378644	34.1628379071993	HSD17B10	X	53431258	53434373	-	1115	protein_coding	hydroxysteroid 17-beta dehydrogenase 10 [Source:HGNC Symbol;Acc:HGNC:4800]	-
ENSG00000188612	42.577813656874	42.7176827770891	42.6573760461421	34.2534251663684	32.9220077434307	35.2693989682182	SUMO2	17	75165586	75182983	-	3372	protein_coding	small ubiquitin-like modifier 2 [Source:HGNC Symbol;Acc:HGNC:11125]	-
ENSG00000127884	40.5568200396581	40.4167390177689	37.8663244484026	36.5918762533224	39.1793286063406	35.7795381242408	ECHS1	10	133362480	133373689	-	1617	protein_coding	enoyl-CoA hydratase, short chain 1 [Source:HGNC Symbol;Acc:HGNC:3151]	-
ENSG00000242299	35.6887090160589	30.6327557983123	33.8884519800635	48.1862952277824	40.5207807040932	40.6804693350071	AC073861.1	3	101576489	101576947	-	459	processed_pseudogene	ribosomal protein S18 (RPS18) pseudogene	-
ENSG00000197457	24.7456703043463	23.3658580095764	23.3306764401611	53.1618945168293	52.4179966498129	52.1665713663355	STMN3	20	63639705	63657682	-	3032	protein_coding	stathmin 3 [Source:HGNC Symbol;Acc:HGNC:15926]	-
ENSG00000180817	37.4956126918571	39.8994947575437	40.1042360857527	36.8620893457404	37.6040152152706	37.0541264993244	PPA1	10	70202830	70233911	-	5171	protein_coding	pyrophosphatase (inorganic) 1 [Source:HGNC Symbol;Acc:HGNC:9226]	-
ENSG00000105677	36.5776546649231	37.0442153496798	33.2002775799021	42.5630259447505	39.6772531942885	39.2538346244531	TMEM147	19	35545595	35547526	+	1932	protein_coding	transmembrane protein 147 [Source:HGNC Symbol;Acc:HGNC:30414]	-
ENSG00000158290	32.7927216116255	32.4770716226261	33.5443512792272	43.4753696109486	42.9767875241656	42.8673332990533	CUL4B	X	120524609	120575794	-	7031	protein_coding	cullin 4B [Source:HGNC Symbol;Acc:HGNC:2555]	-
ENSG00000125520	36.9233633925065	37.9712310461327	35.3934563122973	39.5374730074112	37.2975367844495	40.4272831971878	SLC2A4RG	20	63739861	63743505	+	2244	protein_coding	SLC2A4 regulator [Source:HGNC Symbol;Acc:HGNC:15930]	Others
ENSG00000120437	38.5336465817461	35.8786619042088	38.0106630033598	37.8604757769634	37.6754188350427	39.3045527469669	ACAT2	6	159760328	159779055	+	4299	protein_coding	acetyl-CoA acetyltransferase 2 [Source:HGNC Symbol;Acc:HGNC:94]	-
ENSG00000172379	38.7912691129106	38.0889699832641	37.9230703156537	38.8284825059461	37.6751393902756	35.7738144534628	ARNT2	15	80404350	80597937	+	7741	protein_coding	aryl hydrocarbon receptor nuclear translocator 2 [Source:HGNC Symbol;Acc:HGNC:16876]	bHLH
ENSG00000105058	36.408756665421	35.7799057717915	33.7623465425693	39.0017052592466	40.8121358750851	41.2730915567696	FAM32A	19	16185380	16192046	+	1921	protein_coding	family with sequence similarity 32 member A [Source:HGNC Symbol;Acc:HGNC:24563]	-
ENSG00000152102	37.9990943652051	40.6705647946674	39.5922514271747	34.8976396122797	36.6448394219331	37.0407548388015	FAM168B	2	131047876	131093460	-	5435	protein_coding	family with sequence similarity 168 member B [Source:HGNC Symbol;Acc:HGNC:27016]	-
ENSG00000026508	35.5937273435285	36.5847385242447	36.3935668190027	39.2287100047419	39.6168957111906	39.3857461148035	CD44	11	35138870	35232402	+	10004	protein_coding	CD44 molecule (Indian blood group) [Source:HGNC Symbol;Acc:HGNC:1681]	-
ENSG00000174231	42.7669806326966	42.5206568834187	41.2362781576697	32.996423765977	33.4416879060532	33.3993391291929	PRPF8	17	1650629	1684882	-	11355	protein_coding	pre-mRNA processing factor 8 [Source:HGNC Symbol;Acc:HGNC:17340]	-
ENSG00000164062	35.8991080375729	39.2909512111507	37.6236458276278	39.313862727565	35.9623013584464	38.0602227252143	APEH	3	49674002	49683963	+	4669	protein_coding	acylaminoacyl-peptide hydrolase [Source:HGNC Symbol;Acc:HGNC:586]	-
ENSG00000117399	54.8658004346463	55.4595614422531	53.9930516591407	19.2934332217225	21.3893504007975	21.0305159309687	CDC20	1	43358955	43363203	+	2038	protein_coding	cell division cycle 20 [Source:HGNC Symbol;Acc:HGNC:1723]	-
ENSG00000138685	47.0619562238354	47.5725149973379	49.4310526920412	26.3026321813326	28.1387664970602	26.6278209406857	FGF2	4	122826708	122898236	+	6775	protein_coding	fibroblast growth factor 2 [Source:HGNC Symbol;Acc:HGNC:3676]	-
ENSG00000196683	36.0162802542527	35.3937949719322	34.7487715267117	41.4927545912122	36.4391972108411	40.5224869298226	TOMM7	7	22812628	22822852	-	1751	protein_coding	translocase of outer mitochondrial membrane 7 [Source:HGNC Symbol;Acc:HGNC:21648]	-
ENSG00000187109	41.4536081401842	43.0778944900045	42.1722865975906	31.8676902007499	33.9254282657018	32.0288713489144	NAP1L1	12	76036587	76085033	-	17355	protein_coding	nucleosome assembly protein 1 like 1 [Source:HGNC Symbol;Acc:HGNC:7637]	-
ENSG00000106484	33.9251358198184	34.0999552149873	34.8655380137719	41.0753334934042	40.884497818126	39.5845601283717	MEST	7	130486171	130506465	+	4794	protein_coding	mesoderm specific transcript [Source:HGNC Symbol;Acc:HGNC:7028]	-
ENSG00000140416	56.9242906126499	56.5162269481226	56.2104200419236	18.9244083326116	17.9806833936027	17.6206305332305	TPM1	15	63042632	63071915	+	12876	protein_coding	tropomyosin 1 [Source:HGNC Symbol;Acc:HGNC:12010]	-
ENSG00000101057	48.4793185265086	47.2418061567021	48.7886751038798	26.2534622540997	27.1622013974323	26.0060670108127	MYBL2	20	43667019	43716496	+	2777	protein_coding	MYB proto-oncogene like 2 [Source:HGNC Symbol;Acc:HGNC:7548]	MYB
ENSG00000143013	47.6077971786915	47.2788666122776	47.1711918667936	26.8558099001245	27.5680071447626	27.3624854923611	LMO4	1	87328468	87348923	+	5833	protein_coding	LIM domain only 4 [Source:HGNC Symbol;Acc:HGNC:6644]	-
ENSG00000104805	31.6250124921891	32.1575462070206	31.3840417525613	42.0939266453205	43.9609816058822	42.5828919086956	NUCB1	19	48900050	48923372	+	3937	protein_coding	nucleobindin 1 [Source:HGNC Symbol;Acc:HGNC:8043]	-
ENSG00000169499	38.1678776721047	38.6591000770805	40.6602922766828	36.3232952363443	36.7876236003915	33.073139936312	PLEKHA2	8	38901235	38973909	+	6325	protein_coding	pleckstrin homology domain containing A2 [Source:HGNC Symbol;Acc:HGNC:14336]	-
ENSG00000197324	26.3111522640329	27.0586175650266	25.5344361056203	47.6494789683226	47.299942355652	49.7223434020285	LRP10	14	22871613	22881580	+	7112	protein_coding	LDL receptor related protein 10 [Source:HGNC Symbol;Acc:HGNC:14553]	-
ENSG00000132002	38.8860762913885	43.1553737802404	40.6391992605444	32.9307338112943	34.1718215746759	33.3266921859866	DNAJB1	19	14514770	14529770	-	3672	protein_coding	DnaJ heat shock protein family (Hsp40) member B1 [Source:HGNC Symbol;Acc:HGNC:5270]	-
ENSG00000213625	29.6568875856385	28.7264882625224	29.7752037957393	44.3147446498536	45.7621460093887	44.6615516894473	LEPROT	1	65420587	65436007	+	5237	protein_coding	leptin receptor overlapping transcript [Source:HGNC Symbol;Acc:HGNC:29477]	-
ENSG00000159352	36.7180714496513	39.253295931178	38.4947426667183	35.8883876022425	35.2448465465112	37.2772908177631	PSMD4	1	151254703	151267479	+	3027	protein_coding	proteasome 26S subunit, non-ATPase 4 [Source:HGNC Symbol;Acc:HGNC:9561]	-
ENSG00000022840	30.0302310592492	32.0969977132336	29.9879474004498	43.4938958265423	44.127659746952	43.0292564972472	RNF10	12	120533480	120577594	+	5911	protein_coding	ring finger protein 10 [Source:HGNC Symbol;Acc:HGNC:10055]	-
ENSG00000047849	39.0605726234307	39.450739318628	37.3819635699957	35.1181820825214	35.3303522030676	36.0145508674099	MAP4	3	47850690	48089272	-	14943	protein_coding	microtubule associated protein 4 [Source:HGNC Symbol;Acc:HGNC:6862]	-
ENSG00000134030	36.471505728038	38.6656372544362	37.8776297078463	37.2787118180063	35.9654758085046	36.0466509510626	CTIF	18	48539046	48863217	+	8100	protein_coding	cap binding complex dependent translation initiation factor [Source:HGNC Symbol;Acc:HGNC:23925]	-
ENSG00000079246	40.0967464797548	39.82143460273	41.6832634821288	32.9655351375975	33.4780420479452	34.1901533200533	XRCC5	2	216107464	216206303	+	5463	protein_coding	X-ray repair cross complementing 5 [Source:HGNC Symbol;Acc:HGNC:12833]	-
ENSG00000138279	37.9168114947162	38.3746645234344	37.6412834180851	38.1555782321587	35.2234000767991	34.4479144104739	ANXA7	10	73375101	73414076	-	2862	protein_coding	annexin A7 [Source:HGNC Symbol;Acc:HGNC:545]	-
ENSG00000171490	34.8485998818429	36.4400158465959	35.8731833358265	37.9078424868872	38.4108024807104	38.2711723316152	RSL1D1	16	11833850	11851585	-	6167	protein_coding	ribosomal L1 domain containing 1 [Source:HGNC Symbol;Acc:HGNC:24534]	-
ENSG00000106615	37.0560201573764	38.6311795649338	37.1920175384641	35.4369281583752	37.6153346972784	35.3496503526241	RHEB	7	151466012	151520120	-	3535	protein_coding	Ras homolog, mTORC1 binding [Source:HGNC Symbol;Acc:HGNC:10011]	-
ENSG00000224631	46.3268013277779	36.0365413492907	36.7073767648802	34.4010069083366	38.5654382606647	29.132700554001	RPS27AP16	16	61055399	61055964	-	566	transcribed_processed_pseudogene	ribosomal protein S27a pseudogene 16 [Source:HGNC Symbol;Acc:HGNC:36855]	-
ENSG00000181524	35.4572515953813	37.1244904535406	34.8583756956995	35.6224649171583	37.2753886034611	40.8041534222964	RPL24P4	6	42956345	42956765	-	421	processed_pseudogene	ribosomal protein L24 pseudogene 4 [Source:HGNC Symbol;Acc:HGNC:21371]	-
ENSG00000116871	38.8843951540293	38.6273482738973	36.6739199666235	35.6487026294412	34.9915506677777	36.3075459626129	MAP7D1	1	36155579	36180849	+	5271	protein_coding	MAP7 domain containing 1 [Source:HGNC Symbol;Acc:HGNC:25514]	-
ENSG00000063660	38.0615407998657	41.0821624071502	38.953890017378	34.8717508388053	33.6577133921603	34.4314444131464	GPC1	2	240435671	240468078	+	6516	protein_coding	glypican 1 [Source:HGNC Symbol;Acc:HGNC:4449]	-
ENSG00000008517	40.4546456817777	42.1983984705549	39.6343388766103	34.4813214070945	30.8510848179741	33.3189982266162	IL32	16	3065297	3082192	+	3209	protein_coding	interleukin 32 [Source:HGNC Symbol;Acc:HGNC:16830]	-
ENSG00000004059	36.1864732915861	39.090539617903	38.3954516730455	36.2382811456891	34.9995265454883	35.835407541347	ARF5	7	127588345	127591705	+	1871	protein_coding	ADP ribosylation factor 5 [Source:HGNC Symbol;Acc:HGNC:658]	-
ENSG00000078618	39.5394242698233	38.5699737670594	36.9888838051286	33.4183003985202	36.1468711340529	35.7885191914036	NRDC	1	51789191	51878937	-	6773	protein_coding	nardilysin convertase [Source:HGNC Symbol;Acc:HGNC:7995]	-
ENSG00000135387	37.032217521695	38.4250447109596	37.5862243453793	35.6900704021616	36.0905495226944	35.1415082496214	CAPRIN1	11	34051683	34101156	+	7689	protein_coding	cell cycle associated protein 1 [Source:HGNC Symbol;Acc:HGNC:6743]	-
ENSG00000283646	5.89205894610076	5.68484227413453	5.75529051394735	66.9845147199752	66.046229291052	69.6020635962219	LINC02009	3	46416524	46423591	-	2951	lincRNA	long intergenic non-protein coding RNA 2009 [Source:HGNC Symbol;Acc:HGNC:52845]	-
ENSG00000140937	33.9059452931149	33.4173856447091	34.1753315371817	38.2899233152097	40.1591908026697	40.0082370497757	CDH11	16	64943753	65126112	-	13381	protein_coding	cadherin 11 [Source:HGNC Symbol;Acc:HGNC:1750]	-
ENSG00000172115	43.5148578595998	42.4731741044288	43.9884294207587	29.8593525113184	29.2689226787615	30.8471712062066	CYCS	7	25120091	25125361	-	4457	protein_coding	cytochrome c, somatic [Source:HGNC Symbol;Acc:HGNC:19986]	-
ENSG00000108639	30.4929143172641	31.6242101970763	29.9374122888977	42.936589335552	43.0850329807928	41.7573242647474	SYNGR2	17	78168558	78173527	+	4074	protein_coding	synaptogyrin 2 [Source:HGNC Symbol;Acc:HGNC:11499]	-
ENSG00000166913	37.6762268923444	36.7030957485828	36.6310895886154	34.9656567704125	36.9342536114097	36.870660880061	YWHAB	20	44885676	44908532	+	7933	protein_coding	tyrosine 3-monooxygenase/tryptophan 5-monooxygenase activation protein beta [Source:HGNC Symbol;Acc:HGNC:12849]	-
ENSG00000210174	55.9082506429046	42.705843903966	35.515171365679	30.0522811657294	30.7996895640247	24.7491309772076	MT-TR	MT	10405	10469	+	65	Mt_tRNA	mitochondrially encoded tRNA arginine [Source:HGNC Symbol;Acc:HGNC:7496]	-
ENSG00000138085	29.6017434062729	29.5897781426472	28.2033967754525	43.5378516145411	45.3883169077285	43.2820850856441	ATRAID	2	27212027	27217178	+	2019	protein_coding	all-trans retinoic acid induced differentiation factor [Source:HGNC Symbol;Acc:HGNC:24090]	-
ENSG00000114978	38.3110419389966	38.5122407471797	39.0295294017719	34.2461128291096	36.1808414974708	33.3211528005301	MOB1A	2	74152528	74178898	-	6440	protein_coding	MOB kinase activator 1A [Source:HGNC Symbol;Acc:HGNC:16015]	-
ENSG00000130520	41.9542600565606	43.0524951840225	40.1206028456551	32.8690324254828	30.6802943947332	30.8036394136919	LSM4	19	18306230	18323274	-	3029	protein_coding	LSM4 homolog, U6 small nuclear RNA and mRNA degradation associated [Source:HGNC Symbol;Acc:HGNC:17259]	-
ENSG00000126698	38.4078840981727	38.3008232862974	37.2262802353946	35.1719911150157	33.0726494084255	36.9229219564989	DNAJC8	1	28199456	28233025	-	2888	protein_coding	DnaJ heat shock protein family (Hsp40) member C8 [Source:HGNC Symbol;Acc:HGNC:15470]	-
ENSG00000124422	35.7474463937373	36.6609585754043	37.5818469026996	36.9395233245882	36.6345384521868	35.511700021434	USP22	17	20999593	21043760	-	6808	protein_coding	ubiquitin specific peptidase 22 [Source:HGNC Symbol;Acc:HGNC:12621]	-
ENSG00000245910	40.305948137908	41.3754275472074	43.3276410892821	34.5635828085037	27.9138868478052	31.4680281169989	SNHG6	8	66921684	66926398	-	1247	processed_transcript	small nucleolar RNA host gene 6 [Source:HGNC Symbol;Acc:HGNC:32965]	-
ENSG00000283498	48.6730652655876	35.4971848306623	37.5048168203389	28.9117771366694	35.7089379954822	32.4442389281041	MIR1244-2	5	118974586	118974670	+	85	miRNA	microRNA 1244-2 [Source:HGNC Symbol;Acc:HGNC:38321]	-
ENSG00000176101	33.6489217732444	37.5435990364536	37.6338158113553	36.8595862578602	38.0492442859362	34.870243409802	SSNA1	9	137188647	137190370	+	1183	protein_coding	SS nuclear autoantigen 1 [Source:HGNC Symbol;Acc:HGNC:11321]	-
ENSG00000106049	36.1971627063834	36.7058922435359	37.7152584424697	38.1928925650584	36.11253229748	33.6607815001949	HIBADH	7	27525442	27662995	-	2323	protein_coding	3-hydroxyisobutyrate dehydrogenase [Source:HGNC Symbol;Acc:HGNC:4907]	-
ENSG00000155465	42.1790758601995	42.6450490612295	41.7987439257045	29.2651755689053	30.8488727148239	31.6659608001107	SLC7A7	14	22773222	22829820	-	5131	protein_coding	solute carrier family 7 member 7 [Source:HGNC Symbol;Acc:HGNC:11065]	-
ENSG00000157593	28.3445130216673	29.3937120432319	26.2608150521971	44.799654666671	46.3784385262002	43.1568675789754	SLC35B2	6	44254096	44257890	-	2363	protein_coding	solute carrier family 35 member B2 [Source:HGNC Symbol;Acc:HGNC:16872]	-
ENSG00000083444	35.8359275737415	40.0864637266265	37.596585477	35.3085147955224	33.5888804665151	35.7247458560633	PLOD1	1	11934205	11975538	+	5320	protein_coding	procollagen-lysine,2-oxoglutarate 5-dioxygenase 1 [Source:HGNC Symbol;Acc:HGNC:9081]	-
ENSG00000060982	34.9266319939878	34.4646764820846	35.7557452693794	37.1655394157643	38.2050309915616	37.4825100723357	BCAT1	12	24810022	24949459	-	11775	protein_coding	branched chain amino acid transaminase 1 [Source:HGNC Symbol;Acc:HGNC:976]	-
ENSG00000014641	34.5757237442893	35.517814457117	36.5692049847959	37.5551520599079	37.2337962823741	36.5099279370681	MDH1	2	63588609	63607197	+	4990	protein_coding	malate dehydrogenase 1 [Source:HGNC Symbol;Acc:HGNC:6970]	-
ENSG00000198356	36.1102321041037	34.665622449944	34.6352771598448	36.6176354124329	37.8410620043825	37.9428533217027	ASNA1	19	12737139	12748323	+	1652	protein_coding	arsA arsenite transporter, ATP-binding, homolog 1 (bacterial) [Source:HGNC Symbol;Acc:HGNC:752]	-
ENSG00000108523	34.5351621136018	32.5257185931976	31.7284642146528	39.4059936192215	38.8562574715898	40.3680900414367	RNF167	17	4940008	4945222	+	2744	protein_coding	ring finger protein 167 [Source:HGNC Symbol;Acc:HGNC:24544]	-
ENSG00000169242	26.4457696030439	27.4987841053287	24.6352822250912	47.9979705668201	45.1474949935757	45.6187211395556	EFNA1	1	155127460	155134857	+	2539	protein_coding	ephrin A1 [Source:HGNC Symbol;Acc:HGNC:3221]	-
ENSG00000166595	36.8367445824745	40.0421514865508	35.6495189209119	36.5121173041572	32.531417662816	35.5458980623914	CIAO2B	16	66932055	66934423	-	1070	protein_coding	cytosolic iron-sulfur assembly component 2B [Source:HGNC Symbol;Acc:HGNC:24261]	-
ENSG00000147162	29.959802474561	29.1639834685998	29.2241089287136	43.1302776721312	42.6759766305046	42.7972340366996	OGT	X	71533083	71575897	+	9812	protein_coding	O-linked N-acetylglucosamine (GlcNAc) transferase [Source:HGNC Symbol;Acc:HGNC:8127]	-
ENSG00000187653	38.1004374751646	36.2071285272755	30.1283905236183	40.1415177339133	34.9210339262359	37.4510659231819	TMSB4XP8	4	90838903	90839037	-	135	processed_pseudogene	TMSB4X pseudogene 8 [Source:HGNC Symbol;Acc:HGNC:11885]	-
ENSG00000065308	33.9107658068573	33.1339602644171	32.3195697730727	38.6760963878954	39.376221159379	39.4887749306488	TRAM2	6	52497402	52576915	-	6908	protein_coding	translocation associated membrane protein 2 [Source:HGNC Symbol;Acc:HGNC:16855]	-
ENSG00000134287	35.7893279805239	34.588110584999	35.7452514680604	37.7296038741817	37.2994009156362	35.7216886605538	ARF3	12	48935723	48957551	-	5002	protein_coding	ADP ribosylation factor 3 [Source:HGNC Symbol;Acc:HGNC:654]	-
ENSG00000134910	34.8849939423399	33.0743687254882	31.3888571489224	39.4544124937298	39.5795960954728	38.4213866922158	STT3A	11	125591712	125625215	+	7393	protein_coding	STT3A, catalytic subunit of the oligosaccharyltransferase complex [Source:HGNC Symbol;Acc:HGNC:6172]	-
ENSG00000031698	39.2494575029568	37.3146110821592	38.6868301223786	35.0217390758752	32.4246790719521	34.0586273810243	SARS	1	109213918	109238169	+	3836	protein_coding	seryl-tRNA synthetase [Source:HGNC Symbol;Acc:HGNC:10537]	-
ENSG00000140740	36.3719767456428	36.2973513892373	36.2212151897564	35.7761270093298	36.4059350356266	35.5820856415719	UQCRC2	16	21952660	21983660	+	5217	protein_coding	ubiquinol-cytochrome c reductase core protein 2 [Source:HGNC Symbol;Acc:HGNC:12586]	-
ENSG00000175215	32.3203521724693	33.9760632756255	32.3097563829932	39.345398045516	39.3033702584631	39.3579659421231	CTDSP2	12	57819927	57846739	-	5442	protein_coding	CTD small phosphatase 2 [Source:HGNC Symbol;Acc:HGNC:17077]	-
ENSG00000189043	34.494573090701	34.5847993712915	35.0557512636483	39.6045316081075	35.3046987672826	37.4513052821778	NDUFA4	7	10931951	10940256	-	3556	protein_coding	NDUFA4, mitochondrial complex associated [Source:HGNC Symbol;Acc:HGNC:7687]	-
ENSG00000005893	23.7959112399768	23.9043926728816	24.1698176464893	48.9301717472792	48.499271828749	47.1292054235778	LAMP2	X	120427827	120469365	-	5526	protein_coding	lysosomal associated membrane protein 2 [Source:HGNC Symbol;Acc:HGNC:6501]	-
ENSG00000168906	36.4082701980315	36.5810079467311	38.1942531370104	34.9962148948205	34.8446993698121	35.3913597326015	MAT2A	2	85539165	85545280	+	4487	protein_coding	methionine adenosyltransferase 2A [Source:HGNC Symbol;Acc:HGNC:6904]	-
ENSG00000143549	38.6472696958164	37.1609699153466	38.4334919594814	35.4010669644787	33.1252491650352	33.544696410323	TPM3	1	154155304	154194648	-	8389	protein_coding	tropomyosin 3 [Source:HGNC Symbol;Acc:HGNC:12012]	-
ENSG00000118898	31.5765958939434	32.2924624062547	30.9789039848205	39.1719211370509	41.1964236005425	41.0530499620998	PPL	16	4882507	4960741	-	7686	protein_coding	periplakin [Source:HGNC Symbol;Acc:HGNC:9273]	-
ENSG00000108946	30.531921073863	30.6547672254825	31.3780447789635	39.5481601817049	43.6371783441003	40.5146700317505	PRKAR1A	17	68511780	68551319	+	6821	protein_coding	protein kinase cAMP-dependent type I regulatory subunit alpha [Source:HGNC Symbol;Acc:HGNC:9388]	-
ENSG00000170017	35.4186828143098	34.3797083336948	34.7285837842411	36.6894697020821	38.6004673790938	36.3014833806932	ALCAM	3	105366909	105576900	+	7179	protein_coding	activated leukocyte cell adhesion molecule [Source:HGNC Symbol;Acc:HGNC:400]	-
ENSG00000112378	28.3320598829078	29.3145516126038	29.0322432592455	43.213006446518	43.4898842377651	42.6547522523844	PERP	6	138088505	138107511	-	4290	protein_coding	PERP, TP53 apoptosis effector [Source:HGNC Symbol;Acc:HGNC:17637]	-
ENSG00000127483	37.0292619482501	37.8110365319999	38.1099182121061	34.8594320870864	34.5722516904918	33.6521241670208	HP1BP3	1	20742661	20787323	-	7442	protein_coding	heterochromatin protein 1 binding protein 3 [Source:HGNC Symbol;Acc:HGNC:24973]	-
ENSG00000225921	39.9601598428911	38.1485295206951	38.5484472042644	33.2802439096398	32.618956879793	33.2397606489172	NOL7	6	13615327	13632739	+	1865	protein_coding	nucleolar protein 7 [Source:HGNC Symbol;Acc:HGNC:21040]	-
ENSG00000134970	33.7545704318102	35.5810508040681	36.2333010383519	35.4548405505356	38.5257644160571	36.2071124273093	TMED7	5	115613508	115632992	-	3894	protein_coding	transmembrane p24 trafficking protein 7 [Source:HGNC Symbol;Acc:HGNC:24253]	-
ENSG00000138594	36.8094200997303	37.4716990433084	37.4491059990586	34.0963988219334	35.011200793883	34.8708052601811	TMOD3	15	51829628	51947295	+	10632	protein_coding	tropomodulin 3 [Source:HGNC Symbol;Acc:HGNC:11873]	-
ENSG00000185641	39.2706747143191	28.9592314851757	42.4386574725846	38.0104308612637	35.6661630426612	31.2681715094078	AC034236.1	5	116051917	116052289	-	373	processed_pseudogene	ribosomal protein S25 (RPS25) pseudogene	-
ENSG00000105355	34.9600472381334	35.0100922837503	35.4051502670397	36.938565837743	37.1685071760162	35.9874812200954	PLIN3	19	4838341	4867768	-	2813	protein_coding	perilipin 3 [Source:HGNC Symbol;Acc:HGNC:16893]	-
ENSG00000147274	38.8183093549171	37.702934755111	39.7138408128464	34.1310663841073	32.3997897013491	32.6630343736694	RBMX	X	136848004	136880764	-	5882	protein_coding	RNA binding motif protein X-linked [Source:HGNC Symbol;Acc:HGNC:9910]	-
ENSG00000198258	37.6968111533205	36.469634896712	33.9290705212302	38.9628897157123	32.6746009215247	35.6740312700429	UBL5	19	9827892	9830115	+	1931	protein_coding	ubiquitin like 5 [Source:HGNC Symbol;Acc:HGNC:13736]	-
ENSG00000100941	41.3755656388456	41.010613324356	40.5589770586613	30.4339604360115	31.1293711855453	30.7302200570958	PNN	14	39175183	39183218	+	4201	protein_coding	pinin, desmosome associated protein [Source:HGNC Symbol;Acc:HGNC:9162]	-
ENSG00000125912	35.6205860383536	38.4330358299504	35.3612419089472	35.9210963595776	35.0201453833639	34.774751998813	NCLN	19	3185563	3209575	+	4175	protein_coding	nicalin [Source:HGNC Symbol;Acc:HGNC:26923]	-
ENSG00000013306	37.515292405307	39.2774437370473	39.4537072713224	33.0611934402408	31.337597889073	34.201520185513	SLC25A39	17	44319625	44324870	-	3526	protein_coding	solute carrier family 25 member 39 [Source:HGNC Symbol;Acc:HGNC:24279]	-
ENSG00000137076	36.3991786638998	36.1556230844188	35.7080244059026	35.189886212435	35.0588098979658	36.3217322673142	TLN1	9	35696948	35732395	-	10076	protein_coding	talin 1 [Source:HGNC Symbol;Acc:HGNC:11845]	-
ENSG00000198467	40.8639738381329	40.4283208514735	41.5275699664222	32.2824440934897	29.2081316345632	30.1594656112447	TPM2	9	35681992	35690121	-	3248	protein_coding	tropomyosin 2 [Source:HGNC Symbol;Acc:HGNC:12011]	-
ENSG00000177106	37.1314062323595	40.2054097148417	37.7207403585481	33.3161200233164	31.6944500134434	34.3529191238423	EPS8L2	11	694438	727727	+	5693	protein_coding	EPS8 like 2 [Source:HGNC Symbol;Acc:HGNC:21296]	-
ENSG00000145050	35.9426940767645	35.9336378376025	35.8891796247704	35.882683256713	33.8753641665698	36.8395732968087	MANF	3	51385047	51389397	+	2383	protein_coding	mesencephalic astrocyte derived neurotrophic factor [Source:HGNC Symbol;Acc:HGNC:15461]	-
ENSG00000182199	37.2105347395934	36.633711066766	35.6618141577409	34.3588036344505	34.3990585313977	36.0300605327993	SHMT2	12	57229327	57234935	+	4838	protein_coding	serine hydroxymethyltransferase 2 [Source:HGNC Symbol;Acc:HGNC:10852]	-
ENSG00000151348	38.8903968244344	37.4902919925504	37.1521403069299	34.5819657403962	33.0474620579904	32.8351379948339	EXT2	11	44095549	44245429	+	5286	protein_coding	exostosin glycosyltransferase 2 [Source:HGNC Symbol;Acc:HGNC:3513]	-
ENSG00000124214	36.8715868919987	38.3090404829788	37.6450737031466	35.369693160132	32.5423859628402	33.2454718885243	STAU1	20	49113339	49188367	-	4094	protein_coding	staufen double-stranded RNA binding protein 1 [Source:HGNC Symbol;Acc:HGNC:11370]	-
ENSG00000068366	34.7040770163751	35.6144943113186	36.3027716659794	35.6467067748376	37.036601533166	34.64216963751	ACSL4	X	109624244	109733403	-	6415	protein_coding	acyl-CoA synthetase long chain family member 4 [Source:HGNC Symbol;Acc:HGNC:3571]	-
ENSG00000170275	34.4050773187105	33.3047896211808	32.3215972414883	37.8171204897904	37.3782640340106	38.059083177502	CRTAP	3	33113979	33147773	+	6695	protein_coding	cartilage associated protein [Source:HGNC Symbol;Acc:HGNC:2379]	-
ENSG00000148672	35.889951179972	35.3599976429109	37.0955938482029	34.6131953457092	36.6669021045192	33.6001628995764	GLUD1	10	87050486	87094866	-	3519	protein_coding	glutamate dehydrogenase 1 [Source:HGNC Symbol;Acc:HGNC:4335]	-
ENSG00000113384	34.9903342443744	36.5971514557561	36.2150300473742	35.1378643918984	33.8088443850422	36.3080351858496	GOLPH3	5	32124704	32174350	-	2785	protein_coding	golgi phosphoprotein 3 [Source:HGNC Symbol;Acc:HGNC:15452]	-
ENSG00000177885	35.2568145487698	36.9032226013085	35.6869449337165	35.4480671538496	33.8237035179086	35.7926022561292	GRB2	17	75318076	75405709	-	4716	protein_coding	growth factor receptor bound protein 2 [Source:HGNC Symbol;Acc:HGNC:4566]	-
ENSG00000229119	28.4279240557142	28.6384067447377	35.2141953371563	32.0404309858788	41.8128098345945	46.5469430666974	AC026403.1	5	166382305	166382599	+	295	processed_pseudogene	60S acidic ribosomal protein (RPLP0) pseudogene	-
ENSG00000122545	36.6330789560055	37.6424438185487	40.0360960903609	32.8988771562505	32.396584313786	32.8462840140022	SEPT7	7	35800932	35907105	+	10906	protein_coding	septin 7 [Source:HGNC Symbol;Acc:HGNC:1717]	-
ENSG00000163950	37.805677877976	39.7635049226002	38.5507310110344	33.4658558852835	31.142475014543	31.477397405259	SLBP	4	1692800	1712555	-	2026	protein_coding	stem-loop binding protein [Source:HGNC Symbol;Acc:HGNC:10904]	-
ENSG00000167202	30.2361531695725	30.39203301045	29.483379690898	41.920356980244	39.2785010590565	40.7816905250259	TBC1D2B	15	77984036	78077724	-	9763	protein_coding	TBC1 domain family member 2B [Source:HGNC Symbol;Acc:HGNC:29183]	-
ENSG00000225733	32.873746285255	34.6711540630183	33.8396289239622	37.0757721538083	35.8707822265394	37.5221480343603	FGD5-AS1	3	14920347	14948424	-	5131	antisense	FGD5 antisense RNA 1 [Source:HGNC Symbol;Acc:HGNC:40410]	-
ENSG00000162434	33.790992710877	33.988961875375	34.6646191940728	36.3792710491504	36.5786321697479	36.2891919703001	JAK1	1	64833229	64966504	-	6317	protein_coding	Janus kinase 1 [Source:HGNC Symbol;Acc:HGNC:6190]	-
ENSG00000121579	39.4380761216263	38.3486522883149	40.4287393121026	31.3204007908936	31.3267156680544	30.7619964018509	NAA50	3	113716460	113746300	-	6436	protein_coding	N(alpha)-acetyltransferase 50, NatE catalytic subunit [Source:HGNC Symbol;Acc:HGNC:29533]	-
ENSG00000115541	40.2414975543011	41.3900407039164	37.8381101098922	33.5303569453975	29.5950808234277	29.0027481481946	HSPE1	2	197499994	197503457	+	1977	protein_coding	heat shock protein family E (Hsp10) member 1 [Source:HGNC Symbol;Acc:HGNC:5269]	-
ENSG00000183853	36.5761548286279	36.466232724477	35.0995687536066	34.1399638005234	34.6198648022062	34.1859049130764	KIRREL1	1	157993273	158100262	+	7872	protein_coding	kirre like nephrin family adhesion molecule 1 [Source:HGNC Symbol;Acc:HGNC:15734]	-
ENSG00000189067	34.0974034553367	35.7539431241015	34.1297922454951	35.3668947035168	34.26823805407	36.947266325446	LITAF	16	11547722	11636381	-	5060	protein_coding	lipopolysaccharide induced TNF factor [Source:HGNC Symbol;Acc:HGNC:16841]	zf-LITAF-like
ENSG00000149115	31.3286406595994	32.6585024180606	32.2372172593536	38.4564350402945	37.5610037878926	38.2218609510519	TNKS1BP1	11	57299638	57324952	-	7149	protein_coding	tankyrase 1 binding protein 1 [Source:HGNC Symbol;Acc:HGNC:19081]	-
ENSG00000089280	40.0595148047186	41.343191104194	40.0777729967884	30.4554947583041	28.6568621754098	29.8189705674005	FUS	16	31180110	31194871	+	10283	protein_coding	FUS RNA binding protein [Source:HGNC Symbol;Acc:HGNC:4010]	-
ENSG00000105185	37.6443924657285	39.7480239195716	37.4964935143424	33.0866394662137	30.8424650732055	31.5445101170246	PDCD5	19	32581068	32587452	+	2253	protein_coding	programmed cell death 5 [Source:HGNC Symbol;Acc:HGNC:8764]	-
ENSG00000168487	27.6435655032646	27.3738362956625	26.5586775562543	42.610213639847	41.604003789523	44.1108763100278	BMP1	8	22164736	22212326	+	7471	protein_coding	bone morphogenetic protein 1 [Source:HGNC Symbol;Acc:HGNC:1067]	-
ENSG00000104852	37.2403377467682	38.4823131621734	38.2541621547892	31.883101798715	31.2283704034568	32.6517486045675	SNRNP70	19	49085419	49108605	+	4684	protein_coding	small nuclear ribonucleoprotein U1 subunit 70 [Source:HGNC Symbol;Acc:HGNC:11150]	-
ENSG00000129250	36.2556534472169	37.9724722064415	35.835474137736	33.1955793912749	32.4932208816947	33.9095236116287	KIF1C	17	4997948	5028401	+	8580	protein_coding	kinesin family member 1C [Source:HGNC Symbol;Acc:HGNC:6317]	-
ENSG00000178202	37.6230166553494	39.6540452293181	38.2755205120515	30.1371279956101	32.3352664966696	31.1603533132678	KDELC2	11	108472105	108498432	-	4993	protein_coding	KDEL motif containing 2 [Source:HGNC Symbol;Acc:HGNC:28496]	-
ENSG00000161057	35.5593497181824	35.2339832628454	36.4308598295423	34.8196169458418	34.0651731706837	33.0595620150958	PSMC2	7	103344254	103369395	+	3547	protein_coding	proteasome 26S subunit, ATPase 2 [Source:HGNC Symbol;Acc:HGNC:9548]	-
ENSG00000111911	32.0030028574502	33.6869783622308	33.353203042394	34.5867138788523	37.9022597497598	37.0135426692171	HINT3	6	125956781	125980244	+	3314	protein_coding	histidine triad nucleotide binding protein 3 [Source:HGNC Symbol;Acc:HGNC:18468]	-
ENSG00000178882	31.9274346564586	34.8416112312054	33.2243514036528	37.1166127244862	34.5797069731817	36.467389314149	RFLNA	12	123973241	124316024	+	3173	protein_coding	refilin A [Source:HGNC Symbol;Acc:HGNC:27051]	-
ENSG00000204386	14.6089580692783	16.3815606395008	14.6927704018952	56.0869228376338	52.7139894974651	53.521443849063	NEU1	6	31857659	31862906	-	4822	protein_coding	neuraminidase 1 [Source:HGNC Symbol;Acc:HGNC:7758]	-
ENSG00000171603	31.1169799020777	33.1723472107481	31.0943370626797	38.4752034473515	37.352532305187	36.779033974638	CLSTN1	1	9729026	9824526	-	5683	protein_coding	calsyntenin 1 [Source:HGNC Symbol;Acc:HGNC:17447]	-
ENSG00000179967	37.0627728981053	38.1056296485559	40.3892438404231	29.7363999936358	31.2015702542403	30.9860708863916	PPP1R14BP3	4	139114930	139115374	-	445	processed_pseudogene	protein phosphatase 1 regulatory inhibitor subunit 14B pseudogene 3 [Source:HGNC Symbol;Acc:HGNC:16330]	-
ENSG00000002586	29.5931294119609	30.504309220014	31.7788343129767	40.7171779926817	36.4971628725742	37.8382642815869	CD99	X	2691133	2741309	+	4912	protein_coding	CD99 molecule (Xg blood group) [Source:HGNC Symbol;Acc:HGNC:7082]	-
ENSG00000187079	37.2141502966002	36.9679748899462	38.259276478843	31.0435898700811	32.5632950854141	30.8478433877273	TEAD1	11	12674591	12944483	+	10279	protein_coding	TEA domain transcription factor 1 [Source:HGNC Symbol;Acc:HGNC:11714]	TEA
ENSG00000174780	35.2623933793483	35.3844953550094	36.0011343725612	32.4674040494887	33.9080144086336	33.6351484919334	SRP72	4	56467336	56503681	+	6426	protein_coding	signal recognition particle 72 [Source:HGNC Symbol;Acc:HGNC:11303]	-
ENSG00000155876	28.8513313575719	32.8119981619111	33.4833915060164	37.1573556994407	35.0739679265508	39.0133125300382	RRAGA	9	19049395	19050983	+	1589	protein_coding	Ras related GTP binding A [Source:HGNC Symbol;Acc:HGNC:16963]	-
ENSG00000101161	32.2335676341319	34.4150104705159	34.0725967074757	35.9570684266953	34.3903320218883	35.2760486292246	PRPF6	20	63981135	64033100	+	3044	protein_coding	pre-mRNA processing factor 6 [Source:HGNC Symbol;Acc:HGNC:15860]	-
ENSG00000177879	36.1882673016925	38.4752632203017	35.405174706397	31.801981249336	32.4111603397978	31.6190988094407	AP3S1	5	115841481	115914081	+	3198	protein_coding	adaptor related protein complex 3 subunit sigma 1 [Source:HGNC Symbol;Acc:HGNC:2013]	-
ENSG00000221968	33.8937651916001	34.9412524755235	33.8549273437642	34.0187138433972	32.6137707697282	36.3026832533846	FADS3	11	61873519	61892051	-	6283	protein_coding	fatty acid desaturase 3 [Source:HGNC Symbol;Acc:HGNC:3576]	-
ENSG00000115234	33.9161871097992	34.3478868676191	34.1900622082926	36.1173240724574	33.1047513670642	33.9379090691058	SNX17	2	27370496	27377533	+	3765	protein_coding	sorting nexin 17 [Source:HGNC Symbol;Acc:HGNC:14979]	-
ENSG00000134291	34.8481355086421	34.8178861857014	36.4264719259014	34.2717358200033	32.9683193653069	32.1077369296292	TMEM106C	12	47963569	47968878	+	3475	protein_coding	transmembrane protein 106C [Source:HGNC Symbol;Acc:HGNC:28775]	-
ENSG00000198561	35.3700071696303	34.5074758696528	34.8475727223022	32.9173729933122	33.7727385236566	33.8790550942339	CTNND1	11	57753243	57819546	+	8798	protein_coding	catenin delta 1 [Source:HGNC Symbol;Acc:HGNC:2515]	-
ENSG00000116251	33.4828566430381	32.1059223841105	31.4733800067129	36.4322465758768	35.4210647643481	36.3715717799843	RPL22	1	6185020	6209389	-	4682	protein_coding	ribosomal protein L22 [Source:HGNC Symbol;Acc:HGNC:10315]	-
ENSG00000204469	37.6667654633107	40.4839259360559	39.0325491112311	29.200907107613	29.4666150382766	29.2340745854509	PRRC2A	6	31620720	31637771	+	9115	protein_coding	proline rich coiled-coil 2A [Source:HGNC Symbol;Acc:HGNC:13918]	-
ENSG00000070614	44.1915147279208	43.8356147314866	43.6931434897386	24.3481272834167	24.635143151263	24.340343440603	NDST1	5	150485818	150558211	+	9529	protein_coding	N-deacetylase and N-sulfotransferase 1 [Source:HGNC Symbol;Acc:HGNC:7680]	-
ENSG00000111667	36.2251961094476	37.2274114427936	35.9515440475587	32.8718707412641	31.0633573184519	31.4625432065692	USP5	12	6852128	6866632	+	3738	protein_coding	ubiquitin specific peptidase 5 [Source:HGNC Symbol;Acc:HGNC:12628]	-
ENSG00000139926	43.3977701730023	44.4385848924045	44.6377834667627	24.6068649793596	24.5467076689194	22.9056751795896	FRMD6	14	51489100	51730727	+	9416	protein_coding	FERM domain containing 6 [Source:HGNC Symbol;Acc:HGNC:19839]	-
ENSG00000026025	31.8887307854644	31.7637178336413	31.6484971664189	36.0998380524301	35.8958595398556	36.8467716080374	VIM	10	17228259	17237593	+	5158	protein_coding	vimentin [Source:HGNC Symbol;Acc:HGNC:12692]	-
ENSG00000039523	36.3166835428944	35.2619084978569	36.1525438938503	33.1217776758614	30.8552060491281	32.2486646315487	RIPOR1	16	67518418	67546788	+	6729	protein_coding	RHO family interacting cell polarization regulator 1 [Source:HGNC Symbol;Acc:HGNC:25836]	-
ENSG00000010292	45.5832800447545	46.4286980318669	44.6862806046834	22.6718030385973	22.2998592744894	22.2745721470359	NCAPD2	12	6493356	6531955	+	6487	protein_coding	non-SMC condensin I complex subunit D2 [Source:HGNC Symbol;Acc:HGNC:24305]	-
ENSG00000108861	25.3996581631871	27.0542091649335	26.0015041757953	42.3941185406931	41.708986707506	41.3246787441154	DUSP3	17	43766121	43778988	-	5012	protein_coding	dual specificity phosphatase 3 [Source:HGNC Symbol;Acc:HGNC:3069]	-
ENSG00000173511	25.1496661468082	25.7394797189586	25.7209967380195	43.8846757434202	40.210973764244	43.1364881109907	VEGFB	11	64234538	64238793	+	1545	protein_coding	vascular endothelial growth factor B [Source:HGNC Symbol;Acc:HGNC:12681]	-
ENSG00000109919	34.7762056121899	34.2657498719182	36.1240495768729	31.7130589606175	33.103656008635	33.6747569647715	MTCH2	11	47617315	47642623	-	2897	protein_coding	mitochondrial carrier 2 [Source:HGNC Symbol;Acc:HGNC:17587]	-
ENSG00000213593	31.9369036397358	31.408528679419	31.9113972454199	35.9672620793989	37.1780643640085	35.2240644974394	TMX2	11	57712600	57740973	+	2246	protein_coding	thioredoxin related transmembrane protein 2 [Source:HGNC Symbol;Acc:HGNC:30739]	-
ENSG00000079739	38.5066085268439	38.6971565970921	39.4352027730313	30.2048763807286	28.6868872830995	28.085571363575	PGM1	1	63593276	63660245	+	4212	protein_coding	phosphoglucomutase 1 [Source:HGNC Symbol;Acc:HGNC:8905]	-
ENSG00000102898	35.698028074173	37.6324840362654	36.6050066872494	31.6115800311341	30.6402642795201	31.4038922637161	NUTF2	16	67846732	67872567	+	3895	protein_coding	nuclear transport factor 2 [Source:HGNC Symbol;Acc:HGNC:13722]	-
ENSG00000103024	30.488374745058	32.8662170138014	32.5599626756695	38.0693536052978	35.7983220705647	33.7563221200495	NME3	16	1770286	1771730	-	1445	protein_coding	NME/NM23 nucleoside diphosphate kinase 3 [Source:HGNC Symbol;Acc:HGNC:7851]	-
ENSG00000148229	39.5050618982122	34.1353688688408	34.7429612355899	33.6116917527362	28.9667562521773	32.499527449703	POLE3	9	113407235	113410672	-	2604	protein_coding	DNA polymerase epsilon 3, accessory subunit [Source:HGNC Symbol;Acc:HGNC:13546]	-
ENSG00000090621	33.9802136759146	34.1588436096065	33.0659007954462	32.8908110474326	34.0706604860362	35.207325284276	PABPC4	1	39560816	39576790	-	6782	protein_coding	poly(A) binding protein cytoplasmic 4 [Source:HGNC Symbol;Acc:HGNC:8557]	-
ENSG00000068912	27.3070390871594	29.1016658044589	28.8603177805775	38.5321618267034	40.6116476168411	38.6790423981726	ERLEC1	2	53787044	53818819	+	2592	protein_coding	endoplasmic reticulum lectin 1 [Source:HGNC Symbol;Acc:HGNC:25222]	-
ENSG00000124767	42.1688931294697	39.1525496971531	44.2375714760485	24.8086296270196	27.237820702879	25.3801105525042	GLO1	6	38675925	38703141	-	2352	protein_coding	glyoxalase I [Source:HGNC Symbol;Acc:HGNC:4323]	-
ENSG00000206538	29.5987443037117	30.7896338362483	32.2806242803006	35.9669840391349	37.9586516445604	36.3862114060174	VGLL3	3	86876388	86991119	-	12714	protein_coding	vestigial like family member 3 [Source:HGNC Symbol;Acc:HGNC:24327]	-
ENSG00000131711	33.797267906459	33.1110320261308	33.2307811251388	32.8435135223604	35.2607791233838	34.4265142809297	MAP1B	5	72107234	72209570	+	12630	protein_coding	microtubule associated protein 1B [Source:HGNC Symbol;Acc:HGNC:6836]	-
ENSG00000116237	34.6949979040591	36.4898046834627	35.9896369709183	32.7256133185707	31.0930970265294	31.6285901006728	ICMT	1	6221193	6235972	-	4910	protein_coding	isoprenylcysteine carboxyl methyltransferase [Source:HGNC Symbol;Acc:HGNC:5350]	-
ENSG00000156675	32.6762239750032	33.823989053287	31.3801713252507	35.0501582025937	35.1416861009531	34.1058151094096	RAB11FIP1	8	37858618	37899467	-	9602	protein_coding	RAB11 family interacting protein 1 [Source:HGNC Symbol;Acc:HGNC:30265]	-
ENSG00000083937	37.9081699465413	40.9749055934879	40.7717172885359	26.5968587285548	27.9652582944027	27.8757833326324	CHMP2B	3	87227271	87255548	+	3106	protein_coding	charged multivesicular body protein 2B [Source:HGNC Symbol;Acc:HGNC:24537]	-
ENSG00000133657	30.4977102873246	31.2926405070123	32.3836977473973	35.7757415294893	36.6801114148585	35.4022503311819	ATP13A3	3	194402672	194498364	-	13254	protein_coding	ATPase 13A3 [Source:HGNC Symbol;Acc:HGNC:24113]	-
ENSG00000084754	30.4977276026973	31.266665151642	32.4644572916982	36.2413686798692	34.8746696413336	36.2015000639486	HADHA	2	26190635	26244726	-	4385	protein_coding	hydroxyacyl-CoA dehydrogenase trifunctional multienzyme complex subunit alpha [Source:HGNC Symbol;Acc:HGNC:4801]	-
ENSG00000249353	39.944087507521	41.3691890201201	42.5142886141648	25.9643299772314	27.0769132506117	24.5041955157293	NPM1P27	5	93682838	93683667	-	830	processed_pseudogene	nucleophosmin 1 pseudogene 27 [Source:HGNC Symbol;Acc:HGNC:45206]	-
ENSG00000137547	33.2351313645478	33.4913405492991	35.9042464508094	33.0142879142489	31.7748754230303	33.9124247332225	MRPL15	8	54135210	54147901	+	1191	protein_coding	mitochondrial ribosomal protein L15 [Source:HGNC Symbol;Acc:HGNC:14054]	-
ENSG00000182492	32.1364180214005	33.6043875310901	33.0724820998898	34.0623872502954	32.961334201969	35.4135547207496	BGN	X	153494939	153509554	+	2453	protein_coding	biglycan [Source:HGNC Symbol;Acc:HGNC:1044]	-
ENSG00000180370	33.1615285711264	32.6364627421561	32.4787010865787	34.5515422755854	35.0091547760858	33.3357655626583	PAK2	3	196739857	196832647	+	6270	protein_coding	p21 (RAC1) activated kinase 2 [Source:HGNC Symbol;Acc:HGNC:8591]	-
ENSG00000157227	27.002282344557	29.1452244268242	27.8267338369295	37.9714516261113	39.2196156819041	39.8724118734023	MMP14	14	22836557	22849027	+	4464	protein_coding	matrix metallopeptidase 14 [Source:HGNC Symbol;Acc:HGNC:7160]	-
ENSG00000013275	36.7959203016352	38.2498152923948	35.3685110733675	31.2820378770802	29.92269528167	29.3404361867713	PSMC4	19	39971005	39981441	+	2387	protein_coding	proteasome 26S subunit, ATPase 4 [Source:HGNC Symbol;Acc:HGNC:9551]	-
ENSG00000105323	37.0585485309915	39.3170790442141	36.651037544485	30.4615064918831	28.8996214512687	28.3622630983207	HNRNPUL1	19	41262496	41307598	+	6543	protein_coding	heterogeneous nuclear ribonucleoprotein U like 1 [Source:HGNC Symbol;Acc:HGNC:17011]	-
ENSG00000125651	32.9847975235261	33.3111744055449	33.9885597056446	32.9942829995937	31.4657470374588	35.876255879703	GTF2F1	19	6379569	6393981	-	3134	protein_coding	general transcription factor IIF subunit 1 [Source:HGNC Symbol;Acc:HGNC:4652]	-
ENSG00000285671	34.7187862927185	32.257090576532	32.0110417323944	31.7617826989052	35.9414711325312	33.9265186591402	AL139405.1	10	14372001	14377586	+	2591	lincRNA	novel transcript	-
ENSG00000149923	37.4630267658381	37.9199261215919	37.4333889851615	29.4321164565845	29.9278905307744	28.432468437017	PPP4C	16	30075978	30085377	+	2734	protein_coding	protein phosphatase 4 catalytic subunit [Source:HGNC Symbol;Acc:HGNC:9319]	-
ENSG00000013364	27.776595458639	27.0231784861336	26.671973284683	40.3052378105595	38.4787817864056	40.34176861779	MVP	16	29820394	29848039	+	6141	protein_coding	major vault protein [Source:HGNC Symbol;Acc:HGNC:7531]	-
ENSG00000073792	37.8192453662563	37.2011996378449	35.7294731992326	29.3838157366589	30.3191820932231	29.9946474990023	IGF2BP2	3	185643739	185825056	-	4735	protein_coding	insulin like growth factor 2 mRNA binding protein 2 [Source:HGNC Symbol;Acc:HGNC:28867]	-
ENSG00000159346	31.0795943912169	31.5050022209877	31.7596298900053	34.397555081896	35.9204728415083	35.7531431631834	ADIPOR1	1	202940823	202958572	-	3193	protein_coding	adiponectin receptor 1 [Source:HGNC Symbol;Acc:HGNC:24040]	-
ENSG00000104419	16.4884660605207	18.4543442424133	16.5233188575531	50.0741411390628	49.3143170974103	49.4345543849651	NDRG1	8	133237171	133302022	-	9823	protein_coding	N-myc downstream regulated 1 [Source:HGNC Symbol;Acc:HGNC:7679]	-
ENSG00000116752	36.1961807472539	37.4892901225447	36.9388247213141	29.1537501238972	31.5194121267838	28.8372421316964	BCAS2	1	114567557	114581639	-	1299	protein_coding	BCAS2, pre-mRNA processing factor [Source:HGNC Symbol;Acc:HGNC:975]	-
ENSG00000109790	29.8887420816461	29.9262522268921	28.8176105136838	37.1903198542933	37.4247594966466	36.6454914036755	KLHL5	4	39045039	39126857	+	5144	protein_coding	kelch like family member 5 [Source:HGNC Symbol;Acc:HGNC:6356]	-
ENSG00000111481	32.576122458683	30.536132492883	31.4905001168749	36.8449898457539	33.4074412690966	35.0080975723575	COPZ1	12	54301202	54351849	+	3901	protein_coding	coatomer protein complex subunit zeta 1 [Source:HGNC Symbol;Acc:HGNC:2243]	-
ENSG00000104687	28.7570629636642	31.0071685792094	30.1863214067772	38.1428832846431	37.1506722224953	34.5484045788879	GSR	8	30678061	30727999	-	3760	protein_coding	glutathione-disulfide reductase [Source:HGNC Symbol;Acc:HGNC:4623]	-
ENSG00000145901	29.2039299923061	29.2194589789424	29.1186569993443	37.0810974430104	37.4013258586542	37.7567520280937	TNIP1	5	151029945	151093577	-	5793	protein_coding	TNFAIP3 interacting protein 1 [Source:HGNC Symbol;Acc:HGNC:16903]	-
ENSG00000174437	33.8866232161541	34.929539779678	33.2063068758144	32.6685741751351	32.5554587223349	32.1563145026706	ATP2A2	12	110280756	110351093	+	13745	protein_coding	ATPase sarcoplasmic/endoplasmic reticulum Ca2+ transporting 2 [Source:HGNC Symbol;Acc:HGNC:812]	-
ENSG00000164919	34.5551646993817	33.4988762521325	32.2146863554821	33.2122510536815	30.7734414856765	34.8167988551552	COX6C	8	99873200	99894062	-	3066	protein_coding	cytochrome c oxidase subunit 6C [Source:HGNC Symbol;Acc:HGNC:2285]	-
ENSG00000183283	29.5784009682929	28.6300187476479	29.730982834311	36.7785683546682	37.1072973400559	37.2028169396212	DAZAP2	12	51238292	51271362	+	5731	protein_coding	DAZ associated protein 2 [Source:HGNC Symbol;Acc:HGNC:2684]	-
ENSG00000179914	1.50797709084031	0.854517530987622	1.44544455274052	67.1343892223785	61.4010734244636	66.5575439799821	ITLN1	1	160876539	160885170	-	1483	protein_coding	intelectin 1 [Source:HGNC Symbol;Acc:HGNC:18259]	-
ENSG00000078668	34.2996494711484	36.4645707018831	35.0677386796239	31.1553493573503	30.4498476536221	31.3880710101167	VDAC3	8	42391624	42405897	+	3141	protein_coding	voltage dependent anion channel 3 [Source:HGNC Symbol;Acc:HGNC:12674]	-
ENSG00000129351	37.6830333901414	38.7135737337999	38.2932512887821	28.6650714837857	27.2745303230336	27.8405269192209	ILF3	19	10654261	10692417	+	11022	protein_coding	interleukin enhancer binding factor 3 [Source:HGNC Symbol;Acc:HGNC:6038]	-
ENSG00000165476	28.3376422847039	30.8740282316231	31.5142040122147	34.7363125234165	37.3722260915759	35.393797155415	REEP3	10	63521363	63625123	+	5248	protein_coding	receptor accessory protein 3 [Source:HGNC Symbol;Acc:HGNC:23711]	-
ENSG00000143398	37.3411257762971	37.4464104472655	35.917241716808	28.8308551579193	29.1774923129578	29.3378756264771	PIP5K1A	1	151197949	151249536	+	5405	protein_coding	phosphatidylinositol-4-phosphate 5-kinase type 1 alpha [Source:HGNC Symbol;Acc:HGNC:8994]	-
ENSG00000090776	36.6760823469145	34.0693710895859	34.165886756505	30.1564201274655	31.0428276510886	31.7952399322455	EFNB1	X	68828997	68842147	+	3314	protein_coding	ephrin B1 [Source:HGNC Symbol;Acc:HGNC:3226]	-
ENSG00000241468	35.5109548039548	35.5705196740487	34.2830123591146	32.3789093850117	28.301650226113	31.5425148882983	ATP5MF	7	99448475	99466331	-	2275	protein_coding	ATP synthase membrane subunit f [Source:HGNC Symbol;Acc:HGNC:848]	-
ENSG00000148175	32.237277731556	32.0784440777405	31.1771781152447	35.5063012461607	34.5517104930804	31.8885797652029	STOM	9	121338988	121370304	-	3198	protein_coding	stomatin [Source:HGNC Symbol;Acc:HGNC:3383]	-
ENSG00000123131	30.8023922922305	29.9507497008713	32.7936206187692	33.5252177649338	34.3929171043113	35.274660813759	PRDX4	X	23664262	23686399	+	1904	protein_coding	peroxiredoxin 4 [Source:HGNC Symbol;Acc:HGNC:17169]	-
ENSG00000234797	32.912026793559	33.4745150535189	33.8771550762766	34.2409436045316	33.7115693239832	28.3291939487534	RPS3AP6	15	59768352	59769146	+	795	processed_pseudogene	ribosomal protein S3A pseudogene 6 [Source:HGNC Symbol;Acc:HGNC:18630]	-
ENSG00000083312	31.3594078499652	31.1676960103708	32.6240929251497	33.376764232252	34.5896854884744	33.1758618885421	TNPO1	5	72816312	72916733	+	11977	protein_coding	transportin 1 [Source:HGNC Symbol;Acc:HGNC:6401]	-
ENSG00000099624	31.1098354688518	36.6094299553564	30.6576730598441	31.9265094534845	32.1464860252473	33.8336334192382	ATP5F1D	19	1241746	1244826	+	2250	protein_coding	ATP synthase F1 subunit delta [Source:HGNC Symbol;Acc:HGNC:837]	-
ENSG00000171298	22.7818531033248	23.5482100455387	22.4183861143351	43.8254599522001	41.9344105390717	41.7528440870124	GAA	17	80101556	80119879	+	5156	protein_coding	glucosidase alpha, acid [Source:HGNC Symbol;Acc:HGNC:4065]	-
ENSG00000218175	33.5449503857428	39.880315479318	32.5004259702487	29.0407036790849	30.5117074269137	30.6417812098761	AC016739.1	2	176200908	176201252	-	345	processed_pseudogene	ribosomal protein, large, P1 (RPLP1) pseudogene	-
ENSG00000173692	35.8817363389685	35.1926495067825	35.2227084435843	30.735011459817	29.544693724404	29.4632511633424	PSMD1	2	231056864	231172827	+	5187	protein_coding	proteasome 26S subunit, non-ATPase 1 [Source:HGNC Symbol;Acc:HGNC:9554]	-
ENSG00000100567	36.8539157812799	35.7737419295354	36.3019393110156	29.5568438752602	28.3870381894328	29.1595501293888	PSMA3	14	58244831	58272012	+	3119	protein_coding	proteasome subunit alpha 3 [Source:HGNC Symbol;Acc:HGNC:9532]	-
ENSG00000073008	36.1600393473291	36.1659723709501	35.8304388580116	29.0980043646029	28.8673858910954	29.5674902872366	PVR	19	44643798	44663583	+	3519	protein_coding	poliovirus receptor [Source:HGNC Symbol;Acc:HGNC:9705]	-
ENSG00000063241	32.1650008235949	34.2522064334707	32.8437067319047	32.1068184487503	31.6014173301043	32.6759352993816	ISOC2	19	55452985	55462343	-	4408	protein_coding	isochorismatase domain containing 2 [Source:HGNC Symbol;Acc:HGNC:26278]	-
ENSG00000204463	31.5655245626042	31.3999673951231	32.1502912161104	32.8711088262534	32.350806911001	35.2943115489463	BAG6	6	31639028	31652705	-	5310	protein_coding	BCL2 associated athanogene 6 [Source:HGNC Symbol;Acc:HGNC:13919]	-
ENSG00000112081	34.8503664094644	35.3186516448042	36.1690318106833	29.3729458211932	29.4411465765661	29.8970455890123	SRSF3	6	36594353	36605600	+	7118	protein_coding	serine and arginine rich splicing factor 3 [Source:HGNC Symbol;Acc:HGNC:10785]	-
ENSG00000197894	33.0325155360359	31.1275149347382	32.1809103465899	33.0215292630871	33.5375350313491	32.0326573760766	ADH5	4	99070978	99088801	-	4866	protein_coding	alcohol dehydrogenase 5 (class III), chi polypeptide [Source:HGNC Symbol;Acc:HGNC:253]	-
ENSG00000132383	38.7346856693831	39.3584408790668	37.9803736024211	26.4236321987634	26.3635009290071	25.9439698881872	RPA1	17	1829702	1900082	+	5492	protein_coding	replication protein A1 [Source:HGNC Symbol;Acc:HGNC:10289]	-
ENSG00000130202	29.4089036608393	29.6491965210899	28.413445999948	35.7022352459587	35.3664660248596	35.8335882143117	NECTIN2	19	44846175	44889228	+	3747	protein_coding	nectin cell adhesion molecule 2 [Source:HGNC Symbol;Acc:HGNC:9707]	-
ENSG00000079215	47.1628259613329	46.9565713143039	48.436711785598	17.1185740821494	18.0803367772544	16.4977746597867	SLC1A3	5	36606355	36688334	+	6265	protein_coding	solute carrier family 1 member 3 [Source:HGNC Symbol;Acc:HGNC:10941]	-
ENSG00000166592	23.9466585550651	25.8117914505933	21.2908944783244	41.5538205099286	41.0001718889153	40.509815342928	RRAD	16	66921679	66925644	-	1709	protein_coding	RRAD, Ras related glycolysis inhibitor and calcium channel regulator [Source:HGNC Symbol;Acc:HGNC:10446]	-
ENSG00000116521	29.5338424772101	29.9502045966817	28.0896874262303	36.5897698217389	34.3527487825741	35.4319122405355	SCAMP3	1	155255979	155262430	-	2442	protein_coding	secretory carrier membrane protein 3 [Source:HGNC Symbol;Acc:HGNC:10565]	-
ENSG00000123091	30.8014705655977	31.4869807660324	29.7882809157544	33.1614697680774	33.820720882155	34.7627670796701	RNF11	1	51236271	51273455	+	3122	protein_coding	ring finger protein 11 [Source:HGNC Symbol;Acc:HGNC:10056]	-
ENSG00000106052	33.9109618465801	34.0145528226778	34.2857539171879	30.6229376143122	30.3557681633078	30.4035676898321	TAX1BP1	7	27739331	27844564	+	9165	protein_coding	Tax1 binding protein 1 [Source:HGNC Symbol;Acc:HGNC:11575]	-
ENSG00000148110	27.2528257947181	29.855741920585	31.2659607892969	37.2966942216116	33.8536317567462	33.5032748533451	MFSD14B	9	94374551	94461042	+	3428	protein_coding	major facilitator superfamily domain containing 14B [Source:HGNC Symbol;Acc:HGNC:23376]	-
ENSG00000182180	32.5164306709807	34.4058433213731	32.3803403927975	31.7094000477522	31.4810136594905	30.268903414194	MRPS16	10	73248843	73252693	-	2794	protein_coding	mitochondrial ribosomal protein S16 [Source:HGNC Symbol;Acc:HGNC:14048]	-
ENSG00000172935	33.6752536647357	35.2709646068689	32.2257715414482	29.6706525688242	30.5261589704293	31.3210668730776	MRGPRF	11	69004395	69013409	-	2746	protein_coding	MAS related GPR family member F [Source:HGNC Symbol;Acc:HGNC:24828]	-
ENSG00000145494	38.8005571312233	40.9232879288297	34.6602477269167	26.707719694983	24.6124995304433	26.8854705050472	NDUFS6	5	1801400	1816605	+	1451	protein_coding	NADH:ubiquinone oxidoreductase subunit S6 [Source:HGNC Symbol;Acc:HGNC:7713]	-
ENSG00000176978	22.7994639146597	23.0039380418565	21.478822398882	43.8631985282686	40.1449396862594	41.2767611244741	DPP7	9	137110542	137115177	-	2820	protein_coding	dipeptidyl peptidase 7 [Source:HGNC Symbol;Acc:HGNC:14892]	-
ENSG00000145293	33.5449503857428	34.5085224976009	35.2040743325522	30.1216970282388	30.1054392934856	28.9394600315497	ENOPH1	4	82430562	82461091	+	2025	protein_coding	enolase-phosphatase 1 [Source:HGNC Symbol;Acc:HGNC:24599]	-
ENSG00000075223	32.6904496819154	33.1089967574188	33.9096389013745	30.1593080435043	32.3003002496507	30.1474209474561	SEMA3C	7	80742538	80922359	-	6268	protein_coding	semaphorin 3C [Source:HGNC Symbol;Acc:HGNC:10725]	-
ENSG00000142230	38.4410380598299	39.8392138585354	38.3744225350666	25.9028077907432	24.2460225751221	25.3092450805956	SAE1	19	47113274	47210636	+	3396	protein_coding	SUMO1 activating enzyme subunit 1 [Source:HGNC Symbol;Acc:HGNC:30660]	-
ENSG00000162706	14.8090739290668	14.5725770738406	14.1160354085676	50.6133868212075	49.0854960173285	48.8360855323767	CADM3	1	159171609	159203313	+	3847	protein_coding	cell adhesion molecule 3 [Source:HGNC Symbol;Acc:HGNC:17601]	-
ENSG00000170498	54.9619897011347	52.0041267751889	46.5914490362096	15.6421173181648	11.6590116553385	11.1017031710676	KISS1	1	204190341	204196486	-	709	protein_coding	KiSS-1 metastasis suppressor [Source:HGNC Symbol;Acc:HGNC:6341]	-
ENSG00000137312	28.5507607645969	28.4868807831253	28.1030394886477	35.9762617057491	34.6615788332154	35.6513662028749	FLOT1	6	30727709	30742733	-	3186	protein_coding	flotillin 1 [Source:HGNC Symbol;Acc:HGNC:3757]	-
ENSG00000119314	30.9500584029965	31.1430817854059	30.9543335815396	32.5350957293432	34.0340253697195	31.7984257002598	PTBP3	9	112217716	112333667	-	8239	protein_coding	polypyrimidine tract binding protein 3 [Source:HGNC Symbol;Acc:HGNC:10253]	-
ENSG00000170515	40.3659042849957	35.9209061673761	37.3088668891981	27.5961403742934	24.4536104698689	25.7669523810322	PA2G4	12	56104319	56113907	+	3795	protein_coding	proliferation-associated 2G4 [Source:HGNC Symbol;Acc:HGNC:8550]	-
ENSG00000181019	26.8888789969716	27.0570582469243	26.8232211517355	37.7225037294511	36.1997263389057	36.4954066691844	NQO1	16	69706996	69726951	-	3254	protein_coding	NAD(P)H quinone dehydrogenase 1 [Source:HGNC Symbol;Acc:HGNC:2874]	-
ENSG00000120265	31.8037400373303	32.4952159864025	33.187981716566	31.5954249999638	30.3288814790634	31.6886005361669	PCMT1	6	149749443	149811420	+	2832	protein_coding	protein-L-isoaspartate (D-aspartate) O-methyltransferase [Source:HGNC Symbol;Acc:HGNC:8728]	-
ENSG00000100528	27.3353778835071	29.7313476345514	29.5784291166401	36.5499422376133	34.4852064141888	33.3706256086312	CNIH1	14	54423560	54441431	-	5060	protein_coding	cornichon family AMPA receptor auxiliary protein 1 [Source:HGNC Symbol;Acc:HGNC:19431]	-
ENSG00000055070	32.0350625128925	31.8188479403731	32.0497639216396	31.8449170856841	30.5554386094577	32.5330898036182	SZRD1	1	16352575	16398145	+	4747	protein_coding	SUZ RNA binding domain containing 1 [Source:HGNC Symbol;Acc:HGNC:30232]	-
ENSG00000110651	24.7254503113738	25.0146174682399	25.170131721577	39.3553327349856	38.3252657230847	38.1053797977835	CD81	11	2376177	2397419	+	7394	protein_coding	CD81 molecule [Source:HGNC Symbol;Acc:HGNC:1701]	-
ENSG00000130706	33.9051435971677	35.8070808887078	33.0758818291029	28.4763942493854	27.1947501451578	32.0794558184627	ADRM1	20	62302093	62308862	+	2142	protein_coding	adhesion regulating molecule 1 [Source:HGNC Symbol;Acc:HGNC:15759]	-
ENSG00000118363	29.0790398213096	29.2214920597954	32.292706358177	32.6052393881226	30.8606612348044	36.1443545961567	SPCS2	11	74949247	74979031	+	2982	protein_coding	signal peptidase complex subunit 2 [Source:HGNC Symbol;Acc:HGNC:28962]	-
ENSG00000122359	31.0834899909395	31.0409600651826	30.4164448762995	32.4205653133278	32.0586227755727	33.0155924054492	ANXA11	10	80150889	80205572	-	8513	protein_coding	annexin A11 [Source:HGNC Symbol;Acc:HGNC:535]	-
ENSG00000006576	35.9982918493003	34.639520950125	35.9560644638264	28.1830536306624	28.4507515715231	26.7065663346834	PHTF2	7	77798792	77957503	+	8646	protein_coding	putative homeodomain transcription factor 2 [Source:HGNC Symbol;Acc:HGNC:13411]	-
ENSG00000089159	32.4058010428847	33.2464920123106	28.8965997582425	32.8579057889591	30.307581750572	31.9073976757331	PXN	12	120210439	120265771	-	7460	protein_coding	paxillin [Source:HGNC Symbol;Acc:HGNC:9718]	-
ENSG00000102996	29.8455676095524	30.6164223271297	29.9260641271918	33.1961776930861	32.2680758763757	33.6347114689195	MMP15	16	58025566	58046901	+	4419	protein_coding	matrix metallopeptidase 15 [Source:HGNC Symbol;Acc:HGNC:7161]	-
ENSG00000107372	28.988582532412	28.9533822336359	30.3303155431646	32.9046246606101	35.8014713606056	32.4778768831817	ZFAND5	9	72351425	72365235	-	7053	protein_coding	zinc finger AN1-type containing 5 [Source:HGNC Symbol;Acc:HGNC:13008]	-
ENSG00000125378	33.0878160845743	34.9696796180587	32.5646278652733	29.2165344673418	29.1888163485652	30.2925623373917	BMP4	14	53949736	53958761	-	3082	protein_coding	bone morphogenetic protein 4 [Source:HGNC Symbol;Acc:HGNC:1071]	-
ENSG00000168894	31.6202401177084	27.2542729761323	27.7973448013379	35.0186153086646	34.0897674550522	33.5301458321185	RNF181	2	85595725	85597613	+	1220	protein_coding	ring finger protein 181 [Source:HGNC Symbol;Acc:HGNC:28037]	-
ENSG00000128342	27.9189097440758	27.7931598840429	28.735250200638	35.6898164316711	34.5272733163138	34.5964933350359	LIF	22	30240447	30246851	-	3969	protein_coding	LIF, interleukin 6 family cytokine [Source:HGNC Symbol;Acc:HGNC:6596]	-
ENSG00000134802	30.8566014728274	30.1525677389347	29.155111317514	33.7175232815237	33.5552903471458	31.6839206029174	SLC43A3	11	57406954	57427580	-	4517	protein_coding	solute carrier family 43 member 3 [Source:HGNC Symbol;Acc:HGNC:17466]	-
ENSG00000156427	28.9675679312935	31.3880192754915	33.2662007720772	30.9353103803739	31.0543275458343	33.4131960889416	FGF18	5	171419656	171457623	+	1986	protein_coding	fibroblast growth factor 18 [Source:HGNC Symbol;Acc:HGNC:3674]	-
ENSG00000167767	36.179707025236	36.6371748814309	33.736496937677	27.4938815529554	27.6135147815394	27.3530727955403	KRT80	12	52168996	52192000	-	4350	protein_coding	keratin 80 [Source:HGNC Symbol;Acc:HGNC:27056]	-
ENSG00000145860	28.0995303946458	28.8385776631421	29.8882888629418	34.3060843487583	33.4377126693624	34.2179838933435	RNF145	5	159157409	159210053	-	4614	protein_coding	ring finger protein 145 [Source:HGNC Symbol;Acc:HGNC:20853]	-
ENSG00000175602	33.4935911003753	40.1905462108319	35.6328006671651	27.0409464134103	26.5269530175295	25.5222513276158	CCDC85B	11	65890112	65891635	+	1524	protein_coding	coiled-coil domain containing 85B [Source:HGNC Symbol;Acc:HGNC:24926]	-
ENSG00000265415	45.9806173511739	43.4259952741467	40.2384099251407	18.0597569461423	24.9467890549733	15.3924835516901	AC099850.3	17	59202677	59203829	-	321	antisense	novel transcript, antisense to PRR11	-
ENSG00000138413	21.1624748779645	21.2953032995979	20.7933964951013	42.1909788776065	41.0652706481551	41.1215494763443	IDH1	2	208236227	208266074	-	4721	protein_coding	isocitrate dehydrogenase (NADP(+)) 1, cytosolic [Source:HGNC Symbol;Acc:HGNC:5382]	-
ENSG00000111912	31.0998580941989	31.7931307613758	33.0135166051596	29.6208731199545	31.7119153336382	30.0123904033753	NCOA7	6	125781161	125932030	+	7820	protein_coding	nuclear receptor coactivator 7 [Source:HGNC Symbol;Acc:HGNC:21081]	-
ENSG00000100591	31.1971072956507	35.8837043805484	34.4177280171207	28.0223348747935	28.8945089592907	28.7461588054829	AHSA1	14	77457870	77469474	+	2948	protein_coding	activator of HSP90 ATPase activity 1 [Source:HGNC Symbol;Acc:HGNC:1189]	-
ENSG00000106263	35.5096301871749	36.6309802207859	35.1786420082014	26.6603590613884	26.5339229530683	26.625964307037	EIF3B	7	2354086	2380745	+	8998	protein_coding	eukaryotic translation initiation factor 3 subunit B [Source:HGNC Symbol;Acc:HGNC:3280]	-
ENSG00000175416	32.6017214391435	38.5037389357409	37.4153852333258	24.6612321673556	26.1613905091441	27.7827332083171	CLTB	5	176392455	176416569	-	2039	protein_coding	clathrin light chain B [Source:HGNC Symbol;Acc:HGNC:2091]	-
ENSG00000141959	29.7580213762536	30.9162743213143	29.1568821609206	32.7418314132416	31.5447876896222	32.9362244673432	PFKL	21	44300051	44327376	+	8926	protein_coding	phosphofructokinase, liver type [Source:HGNC Symbol;Acc:HGNC:8876]	-
ENSG00000109180	27.3611230872255	25.9865899131556	28.2748393160957	34.7412793650519	35.9477948461005	34.5646312226382	OCIAD1	4	48805212	48861817	+	4714	protein_coding	OCIA domain containing 1 [Source:HGNC Symbol;Acc:HGNC:16074]	-
ENSG00000115415	31.2561573063917	32.0020052240086	31.6907657922647	30.0854335998799	31.0363791946069	30.6677252258518	STAT1	2	190964358	191020960	-	6053	protein_coding	signal transducer and activator of transcription 1 [Source:HGNC Symbol;Acc:HGNC:11362]	STAT
ENSG00000123159	31.0895204588585	31.4230034365845	32.161341637292	30.9245484082249	30.1664207361681	30.8876400962729	GIPC1	19	14477760	14496149	-	4440	protein_coding	GIPC PDZ domain containing family member 1 [Source:HGNC Symbol;Acc:HGNC:1226]	-
ENSG00000107566	30.859578264048	31.0581981295489	30.9836525054312	32.3876462917398	31.2642099221348	30.0360346718011	ERLIN1	10	100150094	100188334	-	5792	protein_coding	ER lipid raft associated 1 [Source:HGNC Symbol;Acc:HGNC:16947]	-
ENSG00000117266	25.7320363081968	24.3642366852647	25.2089113103558	37.6638057053884	36.1141235579136	37.2508917925289	CDK18	1	205504595	205532793	+	6831	protein_coding	cyclin dependent kinase 18 [Source:HGNC Symbol;Acc:HGNC:8751]	-
ENSG00000097033	24.3100546321132	25.7920760060838	25.2094527164358	37.0696130078932	37.7662980454187	36.0367118792214	SH3GLB1	1	86704570	86748184	+	6881	protein_coding	SH3 domain containing GRB2 like, endophilin B1 [Source:HGNC Symbol;Acc:HGNC:10833]	-
ENSG00000135316	32.8226743871873	33.2505439918368	34.1841640293053	27.9929103622513	28.7678097469017	29.1363006431203	SYNCRIP	6	85607785	85643792	-	8205	protein_coding	synaptotagmin binding cytoplasmic RNA interacting protein [Source:HGNC Symbol;Acc:HGNC:16918]	-
ENSG00000141580	31.2688437390158	31.9785339006664	30.8338170372823	31.3107317294716	29.9926850752568	30.4947145016413	WDR45B	17	82614562	82648553	-	3542	protein_coding	WD repeat domain 45B [Source:HGNC Symbol;Acc:HGNC:25072]	-
ENSG00000105810	34.8354915710562	35.3949784175691	36.0359115657312	26.2844781937065	27.5281443666883	25.7602780348729	CDK6	7	92604921	92836594	-	12260	protein_coding	cyclin dependent kinase 6 [Source:HGNC Symbol;Acc:HGNC:1777]	-
ENSG00000067829	28.6228843004344	29.2508822662384	30.3647027910026	34.76490929729	31.089669663331	31.4227688244451	IDH3G	X	153785766	153794523	-	2717	protein_coding	isocitrate dehydrogenase 3 (NAD(+)) gamma [Source:HGNC Symbol;Acc:HGNC:5386]	-
ENSG00000253729	41.3881341757456	39.9718056388552	40.4181335928268	20.6568678600576	21.3591094678738	21.7001230766089	PRKDC	8	47773108	47960183	-	15417	protein_coding	protein kinase, DNA-activated, catalytic subunit [Source:HGNC Symbol;Acc:HGNC:9413]	-
ENSG00000055211	24.0032756093537	25.1036091122444	24.4284247488797	36.4074230609911	39.092423184274	36.3105107337032	GINM1	6	149566294	149591748	+	2250	protein_coding	glycoprotein integral membrane 1 [Source:HGNC Symbol;Acc:HGNC:21074]	-
ENSG00000184371	27.3556242994352	27.577473309196	26.1834569256057	34.3209511413828	33.8276160342207	36.0011237567585	CSF1	1	109910242	109930992	+	5418	protein_coding	colony stimulating factor 1 [Source:HGNC Symbol;Acc:HGNC:2432]	-
ENSG00000198911	26.4707848088279	26.7109622256929	26.0818770790441	34.529072639226	36.0629318146046	35.055888536805	SREBF2	22	41833079	41907308	+	7557	protein_coding	sterol regulatory element binding transcription factor 2 [Source:HGNC Symbol;Acc:HGNC:11290]	bHLH
ENSG00000260260	42.0129251907207	38.6421108551332	38.7319102926317	19.5302977958758	22.4708167117271	23.5189110163523	SNHG19	16	2154797	2155358	-	342	lincRNA	small nucleolar RNA host gene 19 [Source:HGNC Symbol;Acc:HGNC:49574]	-
ENSG00000134824	23.6137060805375	23.2164337645418	22.7064046930057	39.0387050601842	37.2743590956697	39.0438848980141	FADS2	11	61792980	61867354	+	11026	protein_coding	fatty acid desaturase 2 [Source:HGNC Symbol;Acc:HGNC:3575]	-
ENSG00000163382	34.4762725123344	32.5295981422841	33.2684056655074	29.045239118756	26.5603183789359	28.8009758073946	NAXE	1	156591762	156594299	+	1933	protein_coding	NAD(P)HX epimerase [Source:HGNC Symbol;Acc:HGNC:18453]	-
ENSG00000134108	25.0774144382604	23.2369574860451	23.9468240931761	38.7486722272455	36.7686991854571	36.7598549749353	ARL8B	3	5122220	5180912	+	3576	protein_coding	ADP ribosylation factor like GTPase 8B [Source:HGNC Symbol;Acc:HGNC:25564]	-
ENSG00000153250	28.7928678831584	28.6569240801655	29.0493732638506	31.5680173214773	33.0612244241884	33.3732362072291	RBMS1	2	160272151	160493794	-	11765	protein_coding	RNA binding motif single stranded interacting protein 1 [Source:HGNC Symbol;Acc:HGNC:9907]	-
ENSG00000104522	31.2882451830943	30.805715372231	29.5761318691399	31.8369715953003	30.1504059281967	30.8046344092936	TSTA3	8	143612618	143618048	-	3622	protein_coding	tissue specific transplantation antigen P35B [Source:HGNC Symbol;Acc:HGNC:12390]	-
ENSG00000035141	32.899994545533	35.4914335045394	36.3517283062356	25.4215798019845	26.6397707960532	27.2186593459407	FAM136A	2	70295975	70302090	-	3086	protein_coding	family with sequence similarity 136 member A [Source:HGNC Symbol;Acc:HGNC:25911]	-
ENSG00000113312	30.6370289900747	28.3666099830994	32.3033774639791	31.831567495276	29.5908332773313	31.2761988935945	TTC1	5	160009113	160065543	+	1938	protein_coding	tetratricopeptide repeat domain 1 [Source:HGNC Symbol;Acc:HGNC:12391]	-
ENSG00000164054	25.6525849862384	25.8123289779569	24.5357966844183	35.2623353881895	35.9593149785259	36.6844009070853	SHISA5	3	48467798	48504826	-	4664	protein_coding	shisa family member 5 [Source:HGNC Symbol;Acc:HGNC:30376]	-
ENSG00000240065	32.7041427100585	32.1566131722819	32.5990648626408	30.2346801336581	27.0765080046639	29.1194173240827	PSMB9	6	32844136	32859585	+	3072	protein_coding	proteasome subunit beta 9 [Source:HGNC Symbol;Acc:HGNC:9546]	-
ENSG00000086232	32.5275209596287	31.9340349803628	31.1165313085055	28.5544705816193	29.2995361287063	30.196647226084	EIF2AK1	7	6022244	6059230	-	5550	protein_coding	eukaryotic translation initiation factor 2 alpha kinase 1 [Source:HGNC Symbol;Acc:HGNC:24921]	-
ENSG00000186174	26.571103648433	26.5127015640668	25.2403723909628	34.5998912019459	35.2938612303901	35.2841427613724	BCL9L	11	118893875	118925608	-	10470	protein_coding	B cell CLL/lymphoma 9 like [Source:HGNC Symbol;Acc:HGNC:23688]	-
ENSG00000008282	26.2792704519787	28.3002698605369	26.4430728313257	35.0795488988166	33.6258172613541	33.7671554702273	SYPL1	7	106090503	106112576	-	2804	protein_coding	synaptophysin like 1 [Source:HGNC Symbol;Acc:HGNC:11507]	-
ENSG00000124702	33.8661666846322	35.9859524078255	35.0364591216288	28.0577265960376	24.0535689320732	26.4643912752459	KLHDC3	6	43014103	43021298	+	2019	protein_coding	kelch domain containing 3 [Source:HGNC Symbol;Acc:HGNC:20704]	-
ENSG00000100138	33.4686251288924	32.8500398185464	30.8586031064133	28.7536441121624	27.9479292509844	29.3737552809691	SNU13	22	41673930	41690504	-	2930	protein_coding	small nuclear ribonucleoprotein 13 [Source:HGNC Symbol;Acc:HGNC:7819]	-
ENSG00000179262	31.2757465825967	33.4375074258288	29.8048726621693	32.0853495157759	26.9237134039766	29.043378780492	RAD23A	19	12945855	12953642	+	2449	protein_coding	RAD23 homolog A, nucleotide excision repair protein [Source:HGNC Symbol;Acc:HGNC:9812]	-
ENSG00000139921	29.4142763440221	29.9244660829635	32.8268835131228	29.0203645785116	30.947870103768	30.3676465813592	TMX1	14	51240162	51257546	+	4499	protein_coding	thioredoxin related transmembrane protein 1 [Source:HGNC Symbol;Acc:HGNC:15487]	-
ENSG00000179195	32.2133816401468	30.6675520806734	32.1807891960006	29.1508962187874	29.5804894785047	28.69948376134	ZNF664	12	123971845	124015439	+	6340	protein_coding	zinc finger protein 664 [Source:HGNC Symbol;Acc:HGNC:25406]	zf-C2H2
ENSG00000270647	34.354858365948	34.4260817581784	35.7837768692022	25.8812288269924	25.1915530106071	26.7966499241894	TAF15	17	35713791	35864615	+	5909	protein_coding	TATA-box binding protein associated factor 15 [Source:HGNC Symbol;Acc:HGNC:11547]	-
ENSG00000243137	21.5737766666357	20.4869790041167	20.1756439181555	40.445128675103	39.299715976349	40.4481035635229	PSG4	19	43192702	43207299	-	6274	protein_coding	pregnancy specific beta-1-glycoprotein 4 [Source:HGNC Symbol;Acc:HGNC:9521]	-
ENSG00000116754	27.7528740946603	27.9896957221356	28.6269251077321	31.4432101588946	33.5971455967699	32.9409093113961	SRSF11	1	70205682	70253052	+	8473	protein_coding	serine and arginine rich splicing factor 11 [Source:HGNC Symbol;Acc:HGNC:10782]	-
ENSG00000116221	35.5101835193655	32.4571552313945	33.9185179648774	29.1208844563953	25.3860942470157	25.8979550388493	MRPL37	1	54184041	54225464	+	2549	protein_coding	mitochondrial ribosomal protein L37 [Source:HGNC Symbol;Acc:HGNC:14034]	-
ENSG00000160877	33.864854546775	36.8896202213152	34.5828196810945	25.9572369550849	24.8273558571962	25.8629920191763	NACC1	19	13118103	13141141	+	4474	protein_coding	nucleus accumbens associated 1 [Source:HGNC Symbol;Acc:HGNC:20967]	-
ENSG00000158604	26.6413420415645	27.8590269910053	27.4601030922834	34.5074336582327	31.8187979084518	33.444581441265	TMED4	7	44577894	44582287	-	3769	protein_coding	transmembrane p24 trafficking protein 4 [Source:HGNC Symbol;Acc:HGNC:22301]	-
ENSG00000178982	30.5117579455738	33.8606098331085	33.2966064639171	27.8355538386255	28.0431354575717	28.1517258122365	EIF3K	19	38619082	38636955	+	2798	protein_coding	eukaryotic translation initiation factor 3 subunit K [Source:HGNC Symbol;Acc:HGNC:24656]	-
ENSG00000067048	30.4971809885485	31.0560156096911	32.7408157077831	29.5846307858806	28.1707433950179	29.6077946489207	DDX3Y	Y	12904108	12920478	+	5738	protein_coding	DEAD-box helicase 3 Y-linked [Source:HGNC Symbol;Acc:HGNC:2699]	-
ENSG00000198900	32.6056678441766	31.9322722609912	31.422678785126	27.8989467060472	31.3225065730552	26.4057885827484	TOP1	20	41028818	41124487	+	3738	protein_coding	DNA topoisomerase I [Source:HGNC Symbol;Acc:HGNC:11986]	-
ENSG00000114354	29.1743895024849	28.601746503825	29.8702794811842	30.8124497102085	32.5744904903018	30.2682693093653	TFG	3	100709331	100748966	+	4994	protein_coding	TRK-fused gene [Source:HGNC Symbol;Acc:HGNC:11758]	-
ENSG00000129625	22.8655493173109	23.3962532642758	23.4019111557087	36.6457695294755	38.8701336532483	35.9253152926074	REEP5	5	112876379	112922539	-	4230	protein_coding	receptor accessory protein 5 [Source:HGNC Symbol;Acc:HGNC:30077]	-
ENSG00000122958	28.5108554470689	28.8607546231906	30.8353187573517	32.1692517930216	31.2664993185353	29.3793656095394	VPS26A	10	69123512	69172861	+	3565	protein_coding	VPS26, retromer complex component A [Source:HGNC Symbol;Acc:HGNC:12711]	-
ENSG00000155254	27.4660242874287	25.8418244939172	24.4483058285067	34.350300470389	34.2681058553233	34.533214877141	MARVELD1	10	97713173	97718152	+	3379	protein_coding	MARVEL domain containing 1 [Source:HGNC Symbol;Acc:HGNC:28674]	-
ENSG00000164889	30.2081338453955	30.3713726337709	28.6044301654372	30.7758400624265	29.9926850752568	30.8840087293218	SLC4A2	7	151057210	151076527	+	7590	protein_coding	solute carrier family 4 member 2 [Source:HGNC Symbol;Acc:HGNC:11028]	-
ENSG00000136295	33.9061784368864	36.9514747818745	33.6742786094139	25.5793709973303	24.8246804448168	25.853534195068	TTYH3	7	2631951	2664802	+	6129	protein_coding	tweety family member 3 [Source:HGNC Symbol;Acc:HGNC:22222]	-
ENSG00000141985	29.6913016304381	31.179725335112	28.9362480403962	30.6086830974098	29.8978209458984	30.3715348355692	SH3GL1	19	4360370	4400547	-	3685	protein_coding	SH3 domain containing GRB2 like 1, endophilin A2 [Source:HGNC Symbol;Acc:HGNC:10830]	-
ENSG00000113282	31.1411063175852	30.4474204245541	30.6669181138084	29.6164341839582	29.4098591891851	29.2048462359755	CLINT1	5	157785743	157859175	-	6368	protein_coding	clathrin interactor 1 [Source:HGNC Symbol;Acc:HGNC:23186]	-
ENSG00000111786	31.4334582273809	33.1544085561814	33.6478062045867	27.8037457917702	26.3736141036032	27.9747431618611	SRSF9	12	120461668	120469793	-	3744	protein_coding	serine and arginine rich splicing factor 9 [Source:HGNC Symbol;Acc:HGNC:10791]	-
ENSG00000267922	17.6818262575451	22.7203366762522	22.5153553408349	41.5657036916204	38.3200568273743	37.5523335233986	AC007785.1	19	46101122	46196218	+	332	lincRNA	novel transcript	-
ENSG00000126709	20.2303843366811	22.1847145889665	21.4137029662868	41.741458587268	37.030840631891	37.6601660679186	IFI6	1	27666061	27672218	-	865	protein_coding	interferon alpha inducible protein 6 [Source:HGNC Symbol;Acc:HGNC:4054]	-
ENSG00000007520	30.3604740015773	35.1487812466445	29.6265891463686	29.5546984344669	26.9126605149018	28.6573376158335	TSR3	16	1349240	1351911	-	1243	protein_coding	TSR3, acp transferase ribosome maturation factor [Source:HGNC Symbol;Acc:HGNC:14175]	-
ENSG00000068323	27.3340828499282	27.7985308523288	26.8724079393759	33.3822440385289	32.2673798012837	32.4893740180598	TFE3	X	49028726	49043486	-	4283	protein_coding	transcription factor binding to IGHM enhancer 3 [Source:HGNC Symbol;Acc:HGNC:11752]	bHLH
ENSG00000177674	22.1336975851171	23.5185249639866	22.166162005195	37.9370983941492	36.3610563091748	37.9876291693279	AGTRAP	1	11736084	11754802	+	2435	protein_coding	angiotensin II receptor associated protein [Source:HGNC Symbol;Acc:HGNC:13539]	-
ENSG00000116688	32.175631075808	33.3336624654554	31.1127157155071	28.3576820714351	27.089054494179	27.9237326001422	MFN2	1	11980181	12013514	+	4973	protein_coding	mitofusin 2 [Source:HGNC Symbol;Acc:HGNC:16877]	-
ENSG00000146007	30.977860731499	28.9070893687226	28.0886440200281	30.1154117143578	29.6882644635071	32.1827482698927	ZMAT2	5	140698680	140706676	+	1812	protein_coding	zinc finger matrin-type 2 [Source:HGNC Symbol;Acc:HGNC:26433]	-
ENSG00000143977	37.8120424960926	32.8788966570803	38.9493880954283	24.7487785860284	22.7019366963514	22.8533061809034	SNRPG	2	70281362	70293771	-	1795	protein_coding	small nuclear ribonucleoprotein polypeptide G [Source:HGNC Symbol;Acc:HGNC:11163]	-
ENSG00000126254	28.8664993119984	34.1664426794856	31.6678094631046	27.6788074931048	28.3671869562498	29.19546413441	RBM42	19	35629030	35637686	+	2206	protein_coding	RNA binding motif protein 42 [Source:HGNC Symbol;Acc:HGNC:28117]	-
ENSG00000184076	29.3589993119663	31.5032964450996	29.8214692895939	30.3107954123163	28.0177821195322	30.8185607168562	UQCR10	22	29767369	29770413	+	975	protein_coding	ubiquinol-cytochrome c reductase, complex III subunit X [Source:HGNC Symbol;Acc:HGNC:30863]	-
ENSG00000162517	32.2846925580491	30.4029323511474	28.9751611918122	30.1341188594176	27.8967016011482	30.0810930265342	PEF1	1	31629862	31644896	-	2227	protein_coding	penta-EF-hand domain containing 1 [Source:HGNC Symbol;Acc:HGNC:30009]	-
ENSG00000128989	26.8104188784899	27.9523010460679	27.4780047359634	32.2944260173075	31.23965024591	33.7643235736627	ARPP19	15	52547045	52569883	-	6917	protein_coding	cAMP regulated phosphoprotein 19 [Source:HGNC Symbol;Acc:HGNC:16967]	-
ENSG00000126945	25.1499103206948	26.3314699890968	27.7168665419982	33.5048069589626	33.2631999158728	33.546754394753	HNRNPH2	X	101408295	101414133	+	2223	protein_coding	heterogeneous nuclear ribonucleoprotein H2 [Source:HGNC Symbol;Acc:HGNC:5042]	-
ENSG00000107581	32.5166983742003	31.4855680405473	31.4643683790228	27.6241366844266	28.2202115404735	28.1643537155626	EIF3A	10	119033670	119080823	-	7101	protein_coding	eukaryotic translation initiation factor 3 subunit A [Source:HGNC Symbol;Acc:HGNC:3271]	-
ENSG00000173486	27.0153673815528	28.1836168366334	27.8921566162582	32.25097859414	30.2015893494128	33.9074747763205	FKBP2	11	64241003	64244132	+	1608	protein_coding	FK506 binding protein 2 [Source:HGNC Symbol;Acc:HGNC:3718]	-
ENSG00000083857	37.0728691751522	35.6468360642316	34.7071031292616	23.6712044816096	23.9644993178978	24.342287863845	FAT1	4	186587783	186726722	-	16177	protein_coding	FAT atypical cadherin 1 [Source:HGNC Symbol;Acc:HGNC:3595]	-
ENSG00000187244	26.620318982497	29.0461791705801	26.3682143164315	32.7581264054467	33.14736777988	31.3934499793238	BCAM	19	44809059	44821421	+	5009	protein_coding	basal cell adhesion molecule (Lutheran blood group) [Source:HGNC Symbol;Acc:HGNC:6722]	-
ENSG00000168090	31.7483974081902	34.8054513036807	33.4835640261186	26.601433705946	26.2047073200934	26.4854370005208	COPS6	7	100088954	100092200	+	2807	protein_coding	COP9 signalosome subunit 6 [Source:HGNC Symbol;Acc:HGNC:21749]	-
ENSG00000162613	29.3750197959631	30.6944771195459	29.9459462053532	28.9819062583998	29.5773182265003	30.5417330361411	FUBP1	1	77944055	77979110	-	5666	protein_coding	far upstream element binding protein 1 [Source:HGNC Symbol;Acc:HGNC:4004]	Others
ENSG00000175582	27.5201969055147	27.4486911867656	26.381800624939	31.8410508529737	33.9783629862449	31.9302568443907	RAB6A	11	73675638	73761137	-	4896	protein_coding	RAB6A, member RAS oncogene family [Source:HGNC Symbol;Acc:HGNC:9786]	-
ENSG00000116478	30.8814435168605	30.6827167896628	31.691304249351	28.6682221127498	29.7886019388816	27.38565703324	HDAC1	1	32292086	32333635	+	3963	protein_coding	histone deacetylase 1 [Source:HGNC Symbol;Acc:HGNC:4852]	-
ENSG00000184743	25.5633119715913	28.9021815437024	29.0007187232589	30.8099660134562	33.9384864504094	30.8282525757915	ATL3	11	63624087	63671921	-	7600	protein_coding	atlastin GTPase 3 [Source:HGNC Symbol;Acc:HGNC:24526]	-
ENSG00000119408	28.1628798214767	28.7182587662595	28.7444448037989	32.0981941525502	29.7690536957325	31.5284790537804	NEK6	9	124257606	124353307	+	4419	protein_coding	NIMA related kinase 6 [Source:HGNC Symbol;Acc:HGNC:7749]	-
ENSG00000135446	29.6659625412635	30.9535899920153	28.0545190475416	31.3075196121067	28.9876110541178	29.9780210345201	CDK4	12	57747727	57756013	-	3168	protein_coding	cyclin dependent kinase 4 [Source:HGNC Symbol;Acc:HGNC:1773]	-
ENSG00000112118	38.0176104371752	37.9926855505384	38.0079518216131	21.8732268263689	20.8956090975021	21.9896755223614	MCM3	6	52264009	52284881	-	3650	protein_coding	minichromosome maintenance complex component 3 [Source:HGNC Symbol;Acc:HGNC:6945]	-
ENSG00000130332	36.4490185286781	34.0463576061346	33.6969834323107	25.8285877111136	23.9607752507088	24.7340349651275	LSM7	19	2321517	2328620	-	1698	protein_coding	LSM7 homolog, U6 small nuclear RNA and mRNA degradation associated [Source:HGNC Symbol;Acc:HGNC:20470]	-
ENSG00000105669	28.6808356850949	30.1412317780497	28.6346015232319	30.862098324665	29.7269436257239	30.5886758698243	COPE	19	18899514	18919397	-	2885	protein_coding	coatomer protein complex subunit epsilon [Source:HGNC Symbol;Acc:HGNC:2234]	-
ENSG00000113758	35.0914649962205	35.6719316674923	34.1981244103652	24.2991524073801	24.4493121412334	24.8377106676557	DBN1	5	177456608	177474401	-	5119	protein_coding	drebrin 1 [Source:HGNC Symbol;Acc:HGNC:2695]	-
ENSG00000149136	37.0481686215041	37.0966072501239	36.6397395559368	22.0838953493475	23.0723085567466	22.4979391533845	SSRP1	11	57325985	57335877	-	6323	protein_coding	structure specific recognition protein 1 [Source:HGNC Symbol;Acc:HGNC:11327]	HMG
ENSG00000143149	26.0950238792759	26.3964706665496	26.1527407037961	34.8018357241116	33.3832497468634	31.5402856770339	ALDH9A1	1	165662216	165698863	-	3308	protein_coding	aldehyde dehydrogenase 9 family member A1 [Source:HGNC Symbol;Acc:HGNC:412]	-
ENSG00000131653	30.2893440774213	31.9806782380591	31.7735497889333	28.8042689433309	27.5353328111032	27.9779462539496	TRAF7	16	2155698	2178129	+	4489	protein_coding	TNF receptor associated factor 7 [Source:HGNC Symbol;Acc:HGNC:20456]	-
ENSG00000003056	24.0241172341631	24.7164539015512	22.8761817147968	35.985891523748	35.307833762341	35.3512209748571	M6PR	12	8940363	8949955	-	3777	protein_coding	mannose-6-phosphate receptor, cation dependent [Source:HGNC Symbol;Acc:HGNC:6752]	-
ENSG00000084090	31.209317984621	31.5123966377323	31.9772175348951	28.1230878529579	27.9154121032079	27.4250536683885	STARD7	2	96184859	96208825	-	4414	protein_coding	StAR related lipid transfer domain containing 7 [Source:HGNC Symbol;Acc:HGNC:18063]	-
ENSG00000147649	27.3723855831088	27.3446628631383	28.2086957669742	32.2311060589236	32.2344205364425	30.5560791539965	MTDH	8	97644179	97728770	+	6391	protein_coding	metadherin [Source:HGNC Symbol;Acc:HGNC:29608]	-
ENSG00000100201	30.116060176228	30.6948543326111	30.195805969607	28.9121479859035	29.4373640610314	28.3616586711222	DDX17	22	38483440	38507660	-	9995	protein_coding	DEAD-box helicase 17 [Source:HGNC Symbol;Acc:HGNC:2740]	-
ENSG00000095739	25.7796471201293	25.217727806018	25.4867434961032	35.4821695894757	31.7876462608048	33.9158436144318	BAMBI	10	28677342	28682939	+	2314	protein_coding	BMP and activin membrane bound inhibitor [Source:HGNC Symbol;Acc:HGNC:30251]	-
ENSG00000111676	31.0301357516163	30.1472626229835	30.0905150085555	27.89396949864	28.5063309339577	29.9814257296864	ATN1	12	6924463	6942321	+	4762	protein_coding	atrophin 1 [Source:HGNC Symbol;Acc:HGNC:3033]	-
ENSG00000143575	29.8609728491802	31.3907123581407	27.6732677114629	29.9420677253341	27.5101785238434	30.5529129349055	HAX1	1	154272511	154275875	+	2155	protein_coding	HCLS1 associated protein X-1 [Source:HGNC Symbol;Acc:HGNC:16915]	-
ENSG00000112667	29.3853765379107	31.7657207612631	29.9003918926288	29.1875510108961	28.0018855055636	28.6347445406292	DNPH1	6	43225629	43229484	-	1250	protein_coding	2'-deoxynucleoside 5'-phosphate N-hydrolase 1 [Source:HGNC Symbol;Acc:HGNC:21218]	-
ENSG00000108821	47.931118638555	46.9228750900887	46.6401546763671	11.8594299190424	11.5492891229242	11.8721688960508	COL1A1	17	50183289	50201632	-	9819	protein_coding	collagen type I alpha 1 chain [Source:HGNC Symbol;Acc:HGNC:2197]	-
ENSG00000134809	33.2427436255109	36.1139312852491	32.9642256746466	24.0859919418942	24.6850171060529	25.5841126897132	TIMM10	11	57528463	57530803	-	777	protein_coding	translocase of inner mitochondrial membrane 10 [Source:HGNC Symbol;Acc:HGNC:11814]	-
ENSG00000139684	29.1623747840379	29.5959474583434	29.2839422820296	27.9768891162593	30.4386153420109	30.1710275879367	ESD	13	46771256	46797232	-	3401	protein_coding	esterase D [Source:HGNC Symbol;Acc:HGNC:3465]	-
ENSG00000006125	30.0579615621995	30.041369985396	28.5143178563436	29.0355760154268	29.3576380859912	29.548297321307	AP2B1	17	35578046	35726409	+	7587	protein_coding	adaptor related protein complex 2 subunit beta 1 [Source:HGNC Symbol;Acc:HGNC:563]	-
ENSG00000046604	28.3605665619904	27.6866572475666	29.1424398316805	30.8345582224953	31.2988663556455	28.9772741126514	DSG2	18	31498043	31549008	+	6190	protein_coding	desmoglein 2 [Source:HGNC Symbol;Acc:HGNC:3049]	-
ENSG00000133816	24.8847233186957	23.9994091487975	24.1323097987887	34.2668053444142	33.9707849486883	35.0308585949295	MICAL2	11	12094008	12359144	+	20191	protein_coding	microtubule associated monooxygenase, calponin and LIM domain containing 2 [Source:HGNC Symbol;Acc:HGNC:24693]	-
ENSG00000198961	25.7625904821819	25.5284431217485	26.0122688491881	33.4329235522704	34.0787280357294	31.4302916809181	PJA2	5	109334709	109409994	-	5217	protein_coding	praja ring finger ubiquitin ligase 2 [Source:HGNC Symbol;Acc:HGNC:17481]	-
ENSG00000105968	33.1046537813956	33.9275051476892	34.1426972564096	25.8340733392353	24.4095787899835	24.7766771627552	H2AFV	7	44826791	44848083	-	4749	protein_coding	H2A histone family member V [Source:HGNC Symbol;Acc:HGNC:20664]	-
ENSG00000141526	24.0166181750065	26.2312159610242	24.5642136579897	34.7533893242013	32.5376913761064	33.9290873652436	SLC16A3	17	82228397	82261129	+	8995	protein_coding	solute carrier family 16 member 3 [Source:HGNC Symbol;Acc:HGNC:10924]	-
ENSG00000168066	30.1541318353643	30.0210367421678	29.5251791422327	29.1112603053825	28.2888923225956	28.8324948570408	SF1	11	64764606	64778786	-	5972	protein_coding	splicing factor 1 [Source:HGNC Symbol;Acc:HGNC:12950]	-
ENSG00000080608	34.1397629526122	33.1709193748221	34.2940972116477	23.8596855543778	25.9799090266512	24.4500359857157	PUM3	9	2720469	2844241	-	2707	protein_coding	pumilio RNA binding family member 3 [Source:HGNC Symbol;Acc:HGNC:29676]	-
ENSG00000065000	28.6778882317837	28.0742219143142	27.2745787295486	31.2686532759979	30.2992867470948	30.2642287855294	AP3D1	19	2100988	2164468	-	8613	protein_coding	adaptor related protein complex 3 subunit delta 1 [Source:HGNC Symbol;Acc:HGNC:568]	-
ENSG00000130811	32.2362546736197	33.5135785182661	32.5747367886309	25.722111917015	27.0472724041414	24.4910105840555	EIF3G	19	10115017	10119918	-	3486	protein_coding	eukaryotic translation initiation factor 3 subunit G [Source:HGNC Symbol;Acc:HGNC:3274]	-
ENSG00000117395	34.7601423542238	33.0788705818786	35.4541438383594	24.9503271900707	24.1562910242072	23.1684908474	EBNA1BP2	1	43164175	43270936	-	3561	protein_coding	EBNA1 binding protein 2 [Source:HGNC Symbol;Acc:HGNC:15531]	-
ENSG00000153187	30.6015220514335	31.2743254358952	31.8645427169805	27.2574231513397	27.0087351562235	27.5093083406562	HNRNPU	1	244840638	244864560	-	22512	protein_coding	heterogeneous nuclear ribonucleoprotein U [Source:HGNC Symbol;Acc:HGNC:5048]	-
ENSG00000184731	22.4591107673362	24.1198361241007	22.8139201142039	35.3653255084641	35.5613123563558	34.9382330799983	FAM110C	2	38814	46870	-	3968	protein_coding	family with sequence similarity 110 member C [Source:HGNC Symbol;Acc:HGNC:33340]	-
ENSG00000204308	28.3338078385518	27.5088115720812	26.9220733703167	32.2018117644721	27.0271113445197	33.2624598659839	RNF5	6	32178354	32180793	+	1178	protein_coding	ring finger protein 5 [Source:HGNC Symbol;Acc:HGNC:10068]	-
ENSG00000123143	24.7496576337131	25.4167858383683	23.4605160392248	33.2985825167036	32.6124764695761	35.6120896741464	PKN1	19	14433053	14471867	+	4606	protein_coding	protein kinase N1 [Source:HGNC Symbol;Acc:HGNC:9405]	-
ENSG00000104388	26.0456901650886	28.0166585261462	27.5889116084138	31.0494859266174	31.5475670517553	30.3626776137833	RAB2A	8	60516857	60623627	+	5654	protein_coding	RAB2A, member RAS oncogene family [Source:HGNC Symbol;Acc:HGNC:9763]	-
ENSG00000117868	25.4336068365651	25.3351279729692	26.3746454019498	32.2432604259509	33.481879237744	31.4382603072588	ESYT2	7	158730995	158830253	-	7098	protein_coding	extended synaptotagmin 2 [Source:HGNC Symbol;Acc:HGNC:22211]	-
ENSG00000117226	21.9365395820194	21.0793964469167	22.1544266340201	36.5729676351572	37.3472854792098	35.0710054020996	GBP3	1	89006666	89022894	-	4297	protein_coding	guanylate binding protein 3 [Source:HGNC Symbol;Acc:HGNC:4184]	-
ENSG00000173726	26.4703942202572	26.7311239691772	27.1405868133904	30.314481174443	32.5999519237441	30.5758174657414	TOMM20	1	235109336	235128936	-	3542	protein_coding	translocase of outer mitochondrial membrane 20 [Source:HGNC Symbol;Acc:HGNC:20947]	-
ENSG00000160710	31.7184565096161	31.2592070317689	29.9009363709846	27.0491637642283	27.4286715840743	26.4649374395484	ADAR	1	154582057	154628013	-	9691	protein_coding	adenosine deaminase, RNA specific [Source:HGNC Symbol;Acc:HGNC:225]	-
ENSG00000130638	32.256018217615	29.6606085068378	30.2210632096659	28.1695819605904	26.6910489193891	26.4574478629745	ATXN10	22	45671798	45845307	+	5127	protein_coding	ataxin 10 [Source:HGNC Symbol;Acc:HGNC:10549]	-
ENSG00000105618	34.0511156179008	31.8545070158285	31.7898524088957	25.129702786206	25.7546853226563	24.8470111381992	PRPF31	19	54115410	54131719	+	2673	protein_coding	pre-mRNA processing factor 31 [Source:HGNC Symbol;Acc:HGNC:15446]	-
ENSG00000183624	32.3235268718769	33.6528108002944	31.9355789948299	24.7930535853719	25.5488945979557	25.1448680697286	HMCES	3	129278828	129306186	+	2783	protein_coding	5-hydroxymethylcytosine binding, ES cell specific [Source:HGNC Symbol;Acc:HGNC:24446]	-
ENSG00000179115	34.1419173330592	34.3236639358498	31.6014529605631	24.9204814144377	24.0815748568423	24.1846707444479	FARSA	19	12922479	12934037	-	2435	protein_coding	phenylalanyl-tRNA synthetase subunit alpha [Source:HGNC Symbol;Acc:HGNC:3592]	-
ENSG00000064726	28.4167865464895	28.7613194146064	29.0047259551342	28.8235788879362	30.2375027033903	27.658635863616	BTBD1	15	83016422	83067354	-	4169	protein_coding	BTB domain containing 1 [Source:HGNC Symbol;Acc:HGNC:1120]	-
ENSG00000184897	27.1935950373252	28.6309410495488	24.4000573014275	29.6039124782599	30.854409992002	32.176920215414	H1FX	3	129314771	129316277	-	1507	protein_coding	H1 histone family member X [Source:HGNC Symbol;Acc:HGNC:4722]	-
ENSG00000109736	23.9809052298625	25.0435504375109	25.0895929400887	33.3315822566931	32.6886390633715	32.6641969687426	MFSD10	4	2930561	2934859	-	3159	protein_coding	major facilitator superfamily domain containing 10 [Source:HGNC Symbol;Acc:HGNC:16894]	-
ENSG00000136877	28.3452412951689	30.1188782203488	26.3564122274704	29.4786636343495	29.0782472188891	29.4209038295666	FPGS	9	127794597	127814327	+	3931	protein_coding	folylpolyglutamate synthase [Source:HGNC Symbol;Acc:HGNC:3824]	-
ENSG00000112984	39.1555509808316	38.4209044503682	37.9109648863046	19.1681325207418	19.0411453477571	18.899506917284	KIF20A	5	138178719	138187715	+	3958	protein_coding	kinesin family member 20A [Source:HGNC Symbol;Acc:HGNC:9787]	-
ENSG00000037241	35.8792639435135	37.6379944312744	34.1399827837114	21.7080342696136	20.2505995706265	22.853003705175	RPL26L1	5	172958729	172969771	+	1164	protein_coding	ribosomal protein L26 like 1 [Source:HGNC Symbol;Acc:HGNC:17050]	-
ENSG00000064932	28.3506975792574	30.6826179717253	28.8921608286724	27.3410710633851	28.1087690022301	28.9867966867122	SBNO2	19	1107636	1174283	-	6626	protein_coding	strawberry notch homolog 2 [Source:HGNC Symbol;Acc:HGNC:29158]	-
ENSG00000143375	37.0721728492174	37.314430372099	36.0555573870633	20.972534828816	20.6937103694007	20.251086508492	CGN	1	151510510	151538692	+	6616	protein_coding	cingulin [Source:HGNC Symbol;Acc:HGNC:17429]	-
ENSG00000131165	27.8147032500236	28.5548738073588	26.8651753472717	29.3457588287746	28.8274787287771	30.9116160974008	CHMP1A	16	89644431	89657845	-	3208	protein_coding	charged multivesicular body protein 1A [Source:HGNC Symbol;Acc:HGNC:8740]	-
ENSG00000113643	30.4627241152804	30.5871386857136	30.6390714677743	25.7135151293084	27.6744436031336	27.1564017555373	RARS	5	168486445	168519299	+	3421	protein_coding	arginyl-tRNA synthetase [Source:HGNC Symbol;Acc:HGNC:9870]	-
ENSG00000137693	26.8796497293635	27.412216112878	28.3113259667071	28.4638720759557	30.7411440213952	30.3874875205153	YAP1	11	102110461	102233423	+	6296	protein_coding	Yes associated protein 1 [Source:HGNC Symbol;Acc:HGNC:16262]	-
ENSG00000134686	22.8352895088205	23.7741949458828	24.2725247517386	33.3619780086531	32.5041820291176	35.4189734814159	PHC2	1	33323623	33431052	-	4975	protein_coding	polyhomeotic homolog 2 [Source:HGNC Symbol;Acc:HGNC:3183]	-
ENSG00000119977	23.9730693107335	25.1453995305259	24.8301332539032	30.7732615982482	34.4840738750676	32.8712251111222	TCTN3	10	95663396	95694143	-	3223	protein_coding	tectonic family member 3 [Source:HGNC Symbol;Acc:HGNC:24519]	-
ENSG00000126088	26.7236823912096	29.0727802995833	27.5008787901118	30.1629586887695	29.2031266970428	29.3984076944823	UROD	1	45012147	45015575	+	2908	protein_coding	uroporphyrinogen decarboxylase [Source:HGNC Symbol;Acc:HGNC:12591]	-
ENSG00000089248	25.5331874489814	26.0132305182988	26.9025654001407	31.8641029572074	30.08007516669	31.6431303687782	ERP29	12	112013316	112023451	+	3083	protein_coding	endoplasmic reticulum protein 29 [Source:HGNC Symbol;Acc:HGNC:13799]	-
ENSG00000159202	26.4915507131163	25.4681349047526	25.8530269569884	31.2490273281188	31.1506142944268	31.7875856914987	UBE2Z	17	48908369	48929056	+	5753	protein_coding	ubiquitin conjugating enzyme E2 Z [Source:HGNC Symbol;Acc:HGNC:25847]	-
ENSG00000135390	27.8490609566761	26.3093642518414	23.9219220808843	32.7142621495173	29.531067276634	31.5410341851221	ATP5MC2	12	53632726	53677408	-	3991	protein_coding	ATP synthase membrane subunit c locus 2 [Source:HGNC Symbol;Acc:HGNC:842]	-
ENSG00000055208	29.0053120639895	28.9375885789263	29.8323499907492	28.3715084227371	27.6909559359238	27.894982603084	TAB2	6	149218641	149411613	+	6010	protein_coding	TGF-beta activated kinase 1 (MAP3K7) binding protein 2 [Source:HGNC Symbol;Acc:HGNC:17075]	-
ENSG00000243649	8.84999524885683	8.93645357553996	8.64552114636658	47.8932950181955	48.2314465740161	48.9796332627348	CFB	6	31945650	31952084	+	4997	protein_coding	complement factor B [Source:HGNC Symbol;Acc:HGNC:1037]	-
ENSG00000035403	28.0716266488643	27.9561645904654	28.4501179746511	29.2613703852888	28.8645170444121	28.7036701485629	VCL	10	73995193	74121363	+	9992	protein_coding	vinculin [Source:HGNC Symbol;Acc:HGNC:12665]	-
ENSG00000136628	30.7546670509042	31.0916259647063	31.2437311398287	26.1416602635183	26.2704306873263	25.785480563999	EPRS	1	219968601	220046658	-	5450	protein_coding	glutamyl-prolyl-tRNA synthetase [Source:HGNC Symbol;Acc:HGNC:3418]	-
ENSG00000196730	33.5625256750433	33.6448112470436	32.6500830278686	24.0392563336363	24.2310924861312	23.1245338576553	DAPK1	9	87497228	87708633	+	8907	protein_coding	death associated protein kinase 1 [Source:HGNC Symbol;Acc:HGNC:2674]	-
ENSG00000185222	26.6229764966213	27.5741556328964	28.0388568261268	29.5272968769729	29.6400581499071	29.8326612273205	TCEAL9	X	103356489	103358462	+	1974	protein_coding	transcription elongation factor A like 9 [Source:HGNC Symbol;Acc:HGNC:30084]	-
ENSG00000225383	33.7213599144704	33.4681588530844	31.95113443338	25.0063120958964	22.3365271364531	24.6826241238535	SFTA1P	10	10784437	10794980	-	824	lincRNA	surfactant associated 1, pseudogene [Source:HGNC Symbol;Acc:HGNC:18383]	-
ENSG00000168497	29.3825646766829	29.0793289916593	30.8608397822445	25.7788701415134	28.219997486134	27.7035769648752	CAVIN2	2	191834302	191847255	-	3229	protein_coding	caveolae associated protein 2 [Source:HGNC Symbol;Acc:HGNC:10690]	-
ENSG00000229644	24.1290580539187	25.923958372751	26.9572622750913	28.0976142266645	33.7028450486313	32.1546734503995	NAMPTP1	10	36521721	36524234	-	2514	processed_pseudogene	nicotinamide phosphoribosyltransferase pseudogene 1 [Source:HGNC Symbol;Acc:HGNC:17633]	-
ENSG00000117394	21.0070162767053	20.8219092222196	19.7214023890855	36.9086683582957	35.9947343041368	36.2671166786029	SLC2A1	1	42925375	42959176	-	4724	protein_coding	solute carrier family 2 member 1 [Source:HGNC Symbol;Acc:HGNC:11005]	-
ENSG00000146066	24.8574108397345	26.1977726370008	22.7919397076936	36.0342930918032	29.5830512569274	31.1348937068913	HIGD2A	5	176388747	176389771	+	668	protein_coding	HIG1 hypoxia inducible domain family member 2A [Source:HGNC Symbol;Acc:HGNC:28311]	-
ENSG00000105373	28.7025694182446	29.3760638366462	26.9931577909944	29.5656611307877	27.0967547477738	28.6352350615604	NOP53	19	47745522	47757058	+	5341	protein_coding	NOP53 ribosome biogenesis factor [Source:HGNC Symbol;Acc:HGNC:4333]	-
ENSG00000166508	35.9592282406826	35.4559090343476	34.7252898319831	20.9611820922285	21.276354693828	21.901957157538	MCM7	7	100092728	100101940	-	4386	protein_coding	minichromosome maintenance complex component 7 [Source:HGNC Symbol;Acc:HGNC:6950]	-
ENSG00000103187	34.3287572714197	34.2063303867315	33.8952521748542	23.0171152892247	22.0423878619371	22.6176856645658	COTL1	16	84565594	84618077	-	6762	protein_coding	coactosin like F-actin binding protein 1 [Source:HGNC Symbol;Acc:HGNC:18304]	-
ENSG00000116161	32.6699509409658	33.0821801699373	35.237366402341	23.062339037194	22.2758747613751	23.7022091131039	CACYBP	1	174999163	175011715	+	4511	protein_coding	calcyclin binding protein [Source:HGNC Symbol;Acc:HGNC:30423]	-
ENSG00000118564	25.735155828409	25.9828836176855	25.6610639377719	31.32040293187	31.1390525508337	30.0772568129962	FBXL5	4	15604539	15681679	-	4573	protein_coding	F-box and leucine rich repeat protein 5 [Source:HGNC Symbol;Acc:HGNC:13602]	-
ENSG00000007080	29.9749054651718	34.7893795186774	30.4950621601602	23.003485330705	25.0928290900065	26.5462118087067	CCDC124	19	17933016	17943991	+	1660	protein_coding	coiled-coil domain containing 124 [Source:HGNC Symbol;Acc:HGNC:25171]	-
ENSG00000088766	21.0827202145031	22.6996895174105	22.231231237947	32.8793294210025	36.1383394250804	34.7715743477994	CRLS1	20	6006090	6040053	+	5370	protein_coding	cardiolipin synthase 1 [Source:HGNC Symbol;Acc:HGNC:16148]	-
ENSG00000257103	30.3680240960512	29.4735787190227	29.5656998356018	28.0956609900956	26.4549470957675	25.774139365405	LSM14A	19	34172504	34229515	+	4748	protein_coding	LSM14A, mRNA processing body assembly factor [Source:HGNC Symbol;Acc:HGNC:24489]	-
ENSG00000204387	34.6749116980147	34.4446864020352	32.0139864039663	24.9112423626651	21.8015749596149	21.7244444099726	C6orf48	6	31834608	31839766	+	1801	protein_coding	chromosome 6 open reading frame 48 [Source:HGNC Symbol;Acc:HGNC:19078]	-
ENSG00000007202	27.5575914376288	28.4377230374848	28.4193706979726	27.7775097566044	28.699111682761	28.6177978273072	KIAA0100	17	28614440	28645454	-	9235	protein_coding	KIAA0100 [Source:HGNC Symbol;Acc:HGNC:28960]	-
ENSG00000110492	30.6527931575852	29.5405761739687	30.7357639258446	27.8622381716759	25.6143784104128	25.0900513834283	MDK	11	46380756	46383837	+	2196	protein_coding	midkine [Source:HGNC Symbol;Acc:HGNC:6972]	-
ENSG00000131979	27.3383956888212	26.9723271927462	27.5099161459555	29.4458545740662	29.6091942447957	28.4638369168326	GCH1	14	54842008	54902852	-	2951	protein_coding	GTP cyclohydrolase 1 [Source:HGNC Symbol;Acc:HGNC:4193]	-
ENSG00000175745	26.0101666760106	26.4237620877853	25.9021144894676	29.6221731442	30.5834326024396	30.7776235987586	NR2F1	5	93583224	93594615	+	4314	protein_coding	nuclear receptor subfamily 2 group F member 1 [Source:HGNC Symbol;Acc:HGNC:7975]	RXR-like
ENSG00000100234	36.6689134675058	33.8106251255861	34.9032462453171	21.1503040518342	21.5781080061079	21.1939541444586	TIMP3	22	32801701	32863043	+	4603	protein_coding	TIMP metallopeptidase inhibitor 3 [Source:HGNC Symbol;Acc:HGNC:11822]	-
ENSG00000180263	29.5405302829445	28.6525613876572	28.5053011910651	27.5728260878577	27.5062938460077	27.2508672498226	FGD6	12	95076749	95217482	-	10044	protein_coding	FYVE, RhoGEF and PH domain containing 6 [Source:HGNC Symbol;Acc:HGNC:21740]	-
ENSG00000067704	29.8669526243608	29.9045671389743	29.0985647744009	26.2339202276216	26.6382785394001	27.2575748817746	IARS2	1	220094102	220148041	+	4165	protein_coding	isoleucyl-tRNA synthetase 2, mitochondrial [Source:HGNC Symbol;Acc:HGNC:29685]	-
ENSG00000118515	29.2298540190686	29.7015375795872	30.5954284947814	25.8244206309823	26.8932502064037	26.3806968432706	SGK1	6	134169246	134318112	-	9992	protein_coding	serum/glucocorticoid regulated kinase 1 [Source:HGNC Symbol;Acc:HGNC:10810]	-
ENSG00000159069	24.8595727028414	26.1273252185342	24.3044797893605	32.3008662233921	28.020409558034	32.8254321309674	FBXW5	9	136940435	136944696	-	3252	protein_coding	F-box and WD repeat domain containing 5 [Source:HGNC Symbol;Acc:HGNC:13613]	-
ENSG00000139726	29.2048691837097	30.6619838432418	30.4945436462525	25.8676902362876	26.1137225059779	26.0114533236102	DENR	12	122752774	122771064	+	3576	protein_coding	density regulated re-initiation and release factor [Source:HGNC Symbol;Acc:HGNC:2769]	-
ENSG00000171530	30.8244965938317	28.4557877350836	27.9133496333463	28.477356242932	26.7992193262366	25.8521241077438	TBCA	5	77691166	77868780	-	3058	protein_coding	tubulin folding cofactor A [Source:HGNC Symbol;Acc:HGNC:11579]	-
ENSG00000147677	28.1626733499617	27.5276971887767	27.8407727039708	28.4703680431097	28.6765687852197	27.6372531214738	EIF3H	8	116642130	116766925	-	6434	protein_coding	eukaryotic translation initiation factor 3 subunit H [Source:HGNC Symbol;Acc:HGNC:3273]	-
ENSG00000152518	23.2194709785873	25.127512086705	24.7159346180833	29.8526775317474	32.3249430079072	33.0481061547264	ZFP36L2	2	43222402	43226609	-	3696	protein_coding	ZFP36 ring finger protein like 2 [Source:HGNC Symbol;Acc:HGNC:1108]	Others
ENSG00000145912	32.3601397760918	32.0509018530629	33.5243729707722	22.8265083710213	23.3514416284392	24.0847444195177	NHP2	5	178149460	178153967	-	1510	protein_coding	NHP2 ribonucleoprotein [Source:HGNC Symbol;Acc:HGNC:14377]	-
ENSG00000154639	25.828908969567	27.9419474367431	30.4103178939492	27.5928752011184	29.6321853280092	26.7490781232952	CXADR	21	17512382	17593579	+	6682	protein_coding	CXADR, Ig-like cell adhesion molecule [Source:HGNC Symbol;Acc:HGNC:2559]	-
ENSG00000137876	28.4836650832744	29.3804382920453	30.7608180038236	24.6899791714713	26.7849228382989	27.9915573614646	RSL24D1	15	55180806	55197067	-	3009	protein_coding	ribosomal L24 domain containing 1 [Source:HGNC Symbol;Acc:HGNC:18479]	-
ENSG00000103202	27.7256174850372	29.5971077879637	26.628314225584	28.9996456691535	26.1839322724134	28.8832184939824	NME4	16	396725	410367	+	3670	protein_coding	NME/NM23 nucleoside diphosphate kinase 4 [Source:HGNC Symbol;Acc:HGNC:7852]	-
ENSG00000163634	28.8629477814547	29.6652202152659	30.4396794936993	25.6784418213247	27.475457193714	25.4417816239512	THOC7	3	63833870	63863903	-	1784	protein_coding	THO complex 7 [Source:HGNC Symbol;Acc:HGNC:29874]	-
ENSG00000173207	34.9366784385302	34.6120326169636	35.0988818809556	21.4804275199455	20.2192283100568	21.0105241668446	CKS1B	1	154974653	154979249	+	2338	protein_coding	CDC28 protein kinase regulatory subunit 1B [Source:HGNC Symbol;Acc:HGNC:19083]	-
ENSG00000143727	27.4299854716751	28.3448434063688	27.9708399483417	29.1434420175722	27.0428725909935	27.4008235819085	ACP1	2	264140	278283	+	4160	protein_coding	acid phosphatase 1 [Source:HGNC Symbol;Acc:HGNC:122]	-
ENSG00000197858	25.8840829934868	27.4212494201368	24.8918771155965	29.4239918745676	29.3455604213634	30.3265027847898	GPAA1	8	144082590	144086216	+	3268	protein_coding	glycosylphosphatidylinositol anchor attachment 1 [Source:HGNC Symbol;Acc:HGNC:4446]	-
ENSG00000135070	26.1054212475943	28.1957491197229	27.3213633918569	28.8800808773567	29.0421259887208	27.7105003866613	ISCA1	9	86264546	86283102	-	3251	protein_coding	iron-sulfur cluster assembly 1 [Source:HGNC Symbol;Acc:HGNC:28660]	-
ENSG00000196821	28.3656670477844	27.169269154174	25.4590240790896	27.8718660140618	28.848852626775	29.4020717031153	C6orf106	6	34587288	34696859	-	4551	protein_coding	chromosome 6 open reading frame 106 [Source:HGNC Symbol;Acc:HGNC:21215]	-
ENSG00000166797	27.3206366965327	25.8338185275644	29.1691697248675	27.6249154727308	30.3608460799327	26.7500098633807	CIAO2A	15	64072559	64094018	-	2427	protein_coding	cytosolic iron-sulfur assembly component 2A [Source:HGNC Symbol;Acc:HGNC:26235]	-
ENSG00000180921	26.3720029120316	29.0092487139296	26.7334414810211	27.8286311409776	27.9267927014995	29.1128083545814	FAM83H	8	143723933	143733801	-	5654	protein_coding	family with sequence similarity 83 member H [Source:HGNC Symbol;Acc:HGNC:24797]	-
ENSG00000117114	28.4011605987105	26.9117553192586	27.6591894612832	27.6382118527876	28.2422956528348	28.0968615427159	ADGRL2	1	81306160	81992436	+	7754	protein_coding	adhesion G protein-coupled receptor L2 [Source:HGNC Symbol;Acc:HGNC:18582]	-
ENSG00000132182	33.5230845336214	32.0238230394831	30.8340939371859	23.0656903664944	23.6077686132023	23.8534582245973	NUP210	3	13316235	13420309	-	8182	protein_coding	nucleoporin 210 [Source:HGNC Symbol;Acc:HGNC:30052]	-
ENSG00000168036	28.6877248205396	28.7230469591883	28.0741525977106	27.176833074789	26.7210758455335	27.1731608647781	CTNNB1	3	41194741	41260096	+	11927	protein_coding	catenin beta 1 [Source:HGNC Symbol;Acc:HGNC:2514]	-
ENSG00000226964	25.4382540425216	27.3564971094971	27.573584435298	29.9311026126418	27.9846641737644	28.1521364865737	RHEBP2	10	47706203	47706802	+	600	processed_pseudogene	RHEB pseudogene 2 [Source:HGNC Symbol;Acc:HGNC:44991]	-
ENSG00000270705	18.6360835476349	27.2990254769141	23.5559810078483	30.0061179074103	35.3652349448671	31.4625432065692	AL161669.2	14	103207748	103207789	+	42	processed_pseudogene	collagen, type IV, alpha 1 (COL4A1) pseudogene	-
ENSG00000105699	20.4191656154641	22.2673012662028	21.3371734689289	34.4885132985172	33.4859229429659	34.3222626463504	LSR	19	35248330	35267964	+	2916	protein_coding	lipolysis stimulated lipoprotein receptor [Source:HGNC Symbol;Acc:HGNC:29572]	-
ENSG00000166228	28.6122769709041	25.1625335593313	27.2095418787475	29.7886014393082	27.8886344425419	27.6231670758177	PCBD1	10	70882280	70888784	-	1614	protein_coding	pterin-4 alpha-carbinolamine dehydratase 1 [Source:HGNC Symbol;Acc:HGNC:8646]	-
ENSG00000131467	31.3724286895647	31.917839427027	30.8318773155261	24.6694319915407	24.2551026529955	23.2289027053227	PSME3	17	42824385	42843758	+	5152	protein_coding	proteasome activator subunit 3 [Source:HGNC Symbol;Acc:HGNC:9570]	-
ENSG00000164211	24.0983838978037	23.0381975440382	23.7107000949278	30.7082315037659	32.0059542213613	32.6586454595498	STARD4	5	111496033	111512590	-	5684	protein_coding	StAR related lipid transfer domain containing 4 [Source:HGNC Symbol;Acc:HGNC:18058]	-
ENSG00000131724	24.3735420231876	23.6163452692011	22.2269610363778	30.5407648847633	33.4421562158153	31.6177345569656	IL13RA1	X	118727572	118794539	+	4372	protein_coding	interleukin 13 receptor subunit alpha 1 [Source:HGNC Symbol;Acc:HGNC:5974]	-
ENSG00000138674	25.1449573421833	25.6821841130229	25.2671918753038	29.428963600148	29.4476299628879	30.1433706079112	SEC31A	4	82818661	82901166	-	9145	protein_coding	SEC31 homolog A, COPII coat complex component [Source:HGNC Symbol;Acc:HGNC:17052]	-
ENSG00000137331	34.3860479617865	31.9527019205799	32.9540530766137	22.6771899937419	20.7646589172248	22.2864725060769	IER3	6	30743199	30744554	-	1356	protein_coding	immediate early response 3 [Source:HGNC Symbol;Acc:HGNC:5392]	-
ENSG00000154723	28.1046370094288	28.7400359414579	29.5400995311343	27.234627721836	23.4548975679805	27.8689474843862	ATP5PF	21	25716503	25735673	-	2043	protein_coding	ATP synthase peripheral stalk subunit F6 [Source:HGNC Symbol;Acc:HGNC:847]	-
ENSG00000185236	23.4497763830159	27.4851684164541	26.4583576151581	28.8787625463545	30.329066124167	28.3079815782535	RAB11B	19	8389981	8404434	+	2470	protein_coding	RAB11B, member RAS oncogene family [Source:HGNC Symbol;Acc:HGNC:9761]	-
ENSG00000170004	28.0572559334191	26.8949924788415	26.0400048300533	27.987054880355	27.8955396343238	27.9906924840678	CHD3	17	7884806	7912760	+	9758	protein_coding	chromodomain helicase DNA binding protein 3 [Source:HGNC Symbol;Acc:HGNC:1918]	-
ENSG00000047315	28.5746964817828	28.4290282172022	27.9430379689778	26.7385477722973	27.1846645839548	25.9664560519635	POLR2B	4	56977722	57031168	+	5901	protein_coding	RNA polymerase II subunit B [Source:HGNC Symbol;Acc:HGNC:9188]	-
ENSG00000106609	23.2932723382452	25.6757852054739	25.590768199377	31.4692553909018	29.9409411000347	28.83963358809	TMEM248	7	66921225	66958551	+	5086	protein_coding	transmembrane protein 248 [Source:HGNC Symbol;Acc:HGNC:25476]	-
ENSG00000100342	22.4967555869147	22.9274087529447	23.6943224706206	31.9630386405023	32.5928018706837	31.1021916052931	APOL1	22	36253010	36267530	+	3519	protein_coding	apolipoprotein L1 [Source:HGNC Symbol;Acc:HGNC:618]	-
ENSG00000117118	29.4755927434972	31.2265649497353	31.0986150565298	25.6453587736688	22.6370979022296	24.6195261802544	SDHB	1	17018722	17054170	-	2462	protein_coding	succinate dehydrogenase complex iron sulfur subunit B [Source:HGNC Symbol;Acc:HGNC:10681]	-
ENSG00000109586	23.5115979032871	25.2896112583083	24.2834198969472	30.7950624496226	31.4480583784731	29.3166859736515	GALNT7	4	173168753	173323967	+	6865	protein_coding	polypeptide N-acetylgalactosaminyltransferase 7 [Source:HGNC Symbol;Acc:HGNC:4129]	-
ENSG00000138180	34.4747604850928	34.0560273419702	34.6822392338115	19.7456951377868	21.5990564678632	19.9707879293197	CEP55	10	93496632	93529092	+	3271	protein_coding	centrosomal protein 55 [Source:HGNC Symbol;Acc:HGNC:1161]	-
ENSG00000122705	26.2979962268613	27.2333272885737	23.1220139621106	29.5145663933803	29.3755520551642	28.7380920194017	CLTA	9	36190856	36304781	+	2515	protein_coding	clathrin light chain A [Source:HGNC Symbol;Acc:HGNC:2090]	-
ENSG00000053371	26.243288903688	26.7335059030698	26.0160666156303	28.5875243488455	27.8118223400129	28.5815042307169	AKR7A2	1	19303965	19312146	-	1781	protein_coding	aldo-keto reductase family 7 member A2 [Source:HGNC Symbol;Acc:HGNC:389]	-
ENSG00000164091	29.9069108835517	27.6327543947248	28.3266910978649	26.422257614557	25.0605566219288	26.579444122739	WDR82	3	52254421	52288020	-	5726	protein_coding	WD repeat domain 82 [Source:HGNC Symbol;Acc:HGNC:28826]	-
ENSG00000111775	27.9957237222283	28.1970197360231	26.868540837077	30.8500399735562	22.5837777501189	27.1449931197982	COX6A1	12	120438090	120440742	+	1344	protein_coding	cytochrome c oxidase subunit 6A1 [Source:HGNC Symbol;Acc:HGNC:2277]	-
ENSG00000196937	25.5687937627545	26.3635579331175	27.81927856411	27.8604437250773	28.4778525186871	27.383517581079	FAM3C	7	121348851	121396364	-	3422	protein_coding	family with sequence similarity 3 member C [Source:HGNC Symbol;Acc:HGNC:18664]	-
ENSG00000204370	26.4569346770334	27.0469036215025	27.094634955351	27.332211205936	28.353302618727	27.1476140343842	SDHD	11	112086773	112120013	+	2838	protein_coding	succinate dehydrogenase complex subunit D [Source:HGNC Symbol;Acc:HGNC:10683]	-
ENSG00000204568	28.3094743721487	29.4694319404556	27.7148759597989	26.5668573591245	25.0384299729411	26.3226371291143	MRPS18B	6	30617709	30626395	+	1888	protein_coding	mitochondrial ribosomal protein S18B [Source:HGNC Symbol;Acc:HGNC:14516]	-
ENSG00000141582	23.7221813491769	24.9552604606396	23.0543258567552	32.2940843978503	29.7337056846247	29.5046838602909	CBX4	17	79833156	79839429	-	2880	protein_coding	chromobox 4 [Source:HGNC Symbol;Acc:HGNC:1554]	-
ENSG00000136045	27.8374878027258	27.2560616347537	27.290865340108	27.1463554183904	26.3843856885951	27.2483850640675	PWP1	12	107685732	107713167	+	2876	protein_coding	PWP1 homolog, endonuclein [Source:HGNC Symbol;Acc:HGNC:17015]	-
ENSG00000119777	24.4812095483187	24.5313742499803	24.8065429323654	28.5675353910346	29.8304331878886	30.8797074641789	TMEM214	2	27032910	27041695	+	4910	protein_coding	transmembrane protein 214 [Source:HGNC Symbol;Acc:HGNC:25983]	-
ENSG00000168496	30.6615466600918	31.6581026940128	30.43202066174	23.1911690945408	23.2727743594446	23.5099622781586	FEN1	11	61792637	61797244	+	2478	protein_coding	flap structure-specific endonuclease 1 [Source:HGNC Symbol;Acc:HGNC:3650]	-
ENSG00000278100	26.3914723531724	24.5503821794674	21.6783303478024	30.5279634362348	27.6771403916351	31.4030676995625	RF00017	10	14391875	14392196	+	322	misc_RNA		-
ENSG00000115241	32.8180884761136	31.8685258827967	34.6949896222634	22.4363927080409	20.7060001105227	19.6425274526286	PPM1G	2	27381194	27409687	-	4092	protein_coding	protein phosphatase, Mg2+/Mn2+ dependent 1G [Source:HGNC Symbol;Acc:HGNC:9278]	-
ENSG00000182154	29.9476841795591	28.2121049010731	27.7868492290149	25.5646418177873	24.153531921279	26.4503885939056	MRPL41	9	137551199	137552555	+	1262	protein_coding	mitochondrial ribosomal protein L41 [Source:HGNC Symbol;Acc:HGNC:14492]	-
ENSG00000075711	29.5626119434393	29.4787002250672	29.8926776532344	24.240557319038	24.6497041945075	24.2744408002973	DLG1	3	197042560	197299300	-	11001	protein_coding	discs large MAGUK scaffold protein 1 [Source:HGNC Symbol;Acc:HGNC:2900]	-
ENSG00000145337	29.0427135962774	26.5146495950414	31.9445179623943	25.0014237376953	25.718116739129	23.7243034165371	PYURF	4	88520985	88523813	-	1361	protein_coding	PIGY upstream reading frame [Source:HGNC Symbol;Acc:HGNC:44317]	-
ENSG00000180198	32.4405898792163	30.6071919820762	29.220806687462	23.6784388764726	22.0249671737961	23.7763435410352	RCC1	1	28505943	28539300	+	3888	protein_coding	regulator of chromosome condensation 1 [Source:HGNC Symbol;Acc:HGNC:1913]	-
ENSG00000167792	26.2791994815472	29.8325164188876	28.9329741019211	26.3913805079255	24.5191989231808	25.7670900919514	NDUFV1	11	67605653	67612554	+	5057	protein_coding	NADH:ubiquinone oxidoreductase core subunit V1 [Source:HGNC Symbol;Acc:HGNC:7716]	-
ENSG00000188986	28.5343443792734	30.2844403421862	27.4412336203363	26.2981713876436	23.6250757308879	25.4685672213296	NELFB	9	137255173	137273546	+	2698	protein_coding	negative elongation factor complex member B [Source:HGNC Symbol;Acc:HGNC:24324]	-
ENSG00000111540	24.5341154536486	24.8140839861337	24.4451108313585	29.7751965082139	28.7022196653994	29.372017052272	RAB5B	12	55973913	55996683	+	6588	protein_coding	RAB5B, member RAS oncogene family [Source:HGNC Symbol;Acc:HGNC:9784]	-
ENSG00000154640	26.6691568548114	26.6398213651102	27.3389666828583	26.8883963763541	27.6131285029005	26.4594305438707	BTG3	21	17593653	17612947	-	2306	protein_coding	BTG anti-proliferation factor 3 [Source:HGNC Symbol;Acc:HGNC:1132]	-
ENSG00000170035	28.6217145908176	27.1380933069668	27.2139060774604	26.3242370420812	26.1100414009662	26.0888021148668	UBE2E3	2	180967248	181076585	+	2973	protein_coding	ubiquitin conjugating enzyme E2 E3 [Source:HGNC Symbol;Acc:HGNC:12479]	-
ENSG00000240694	22.6178386271797	23.2987258313173	23.4377577656508	31.5120711273556	30.8951433313568	29.7204406832662	PNMA2	8	26504686	26514092	-	5579	protein_coding	PNMA family member 2 [Source:HGNC Symbol;Acc:HGNC:9159]	-
ENSG00000104765	19.3413729876777	21.0164433058251	19.8824803708377	32.4500803318169	35.1313969168956	33.6022667464351	BNIP3L	8	26382898	26505636	+	4307	protein_coding	BCL2 interacting protein 3 like [Source:HGNC Symbol;Acc:HGNC:1085]	-
ENSG00000168002	27.5325602490019	28.6506399249459	29.6399490615307	25.1658174524552	24.481963497749	25.9331767649888	POLR2G	11	62761544	62766710	+	1923	protein_coding	RNA polymerase II subunit G [Source:HGNC Symbol;Acc:HGNC:9194]	-
ENSG00000138430	25.314522668148	26.7695327308218	27.5901036569519	26.7133153947512	27.4306172285839	27.5681845085986	OLA1	2	174072447	174248698	-	6100	protein_coding	Obg like ATPase 1 [Source:HGNC Symbol;Acc:HGNC:28833]	-
ENSG00000184575	24.7730339282724	25.2312485821749	26.0936975929777	28.297594653937	28.7908909713999	28.1961393160542	XPOT	12	64404350	64451127	+	7364	protein_coding	exportin for tRNA [Source:HGNC Symbol;Acc:HGNC:12826]	-
ENSG00000173852	27.0368666696175	26.4526966409319	27.0004522670399	26.6685466849279	27.6712622690076	26.5303013681002	DPY19L1	7	34928876	35038271	-	6278	protein_coding	dpy-19 like C-mannosyltransferase 1 [Source:HGNC Symbol;Acc:HGNC:22205]	-
ENSG00000132485	25.6978640547699	25.5497261855466	27.1792522704214	26.628701872168	28.2351547048919	27.9614691843577	ZRANB2	1	71063291	71081297	-	4993	protein_coding	zinc finger RANBP2-type containing 2 [Source:HGNC Symbol;Acc:HGNC:13058]	-
ENSG00000139182	22.27581704839	21.7791840919162	21.3421328941966	31.1686267350605	32.0467227320319	32.6390242295506	CLSTN3	12	7129698	7158945	+	6902	protein_coding	calsyntenin 3 [Source:HGNC Symbol;Acc:HGNC:18371]	-
ENSG00000131174	24.607765081252	25.4830815307159	27.2456909959604	28.3182737751185	28.0615451192967	27.2637376216346	COX7B	X	77899438	77907373	+	3024	protein_coding	cytochrome c oxidase subunit 7B [Source:HGNC Symbol;Acc:HGNC:2291]	-
ENSG00000167005	28.9682487795366	29.8685499299857	29.2451816610707	24.4579594921822	24.0249726666836	24.2589345277215	NUDT21	16	56429133	56452199	-	5954	protein_coding	nudix hydrolase 21 [Source:HGNC Symbol;Acc:HGNC:13870]	-
ENSG00000114956	27.7427882915307	28.4099462098325	27.9164008599311	26.0279872240155	24.5892211772648	25.9823350980651	DGUOK	2	73926826	73958961	+	1455	protein_coding	deoxyguanosine kinase [Source:HGNC Symbol;Acc:HGNC:2858]	-
ENSG00000166181	29.3304948545877	27.1689698043844	28.5632941067717	24.156505543048	25.9791806571522	25.3481516243815	API5	11	43311963	43344529	+	4651	protein_coding	apoptosis inhibitor 5 [Source:HGNC Symbol;Acc:HGNC:594]	-
ENSG00000179271	27.7658820532944	31.425566099244	26.8034104883541	24.3281925660081	24.9694815018437	25.2446492922275	GADD45GIP1	19	12953119	12957236	-	1782	protein_coding	GADD45G interacting protein 1 [Source:HGNC Symbol;Acc:HGNC:29996]	-
ENSG00000134247	24.4598596562708	24.5199933692533	24.5832175851742	30.0580806430812	28.7112568882159	28.075435554389	PTGFRN	1	116910057	116990358	+	6352	protein_coding	prostaglandin F2 receptor inhibitor [Source:HGNC Symbol;Acc:HGNC:9601]	-
ENSG00000067057	27.7691517874808	27.7518106715815	26.8000429084329	25.981724178141	26.0670282817275	26.0298319753562	PFKP	10	3066333	3137712	+	4836	protein_coding	phosphofructokinase, platelet [Source:HGNC Symbol;Acc:HGNC:8878]	-
ENSG00000008513	20.0276844542081	18.8084552656185	19.4845111770747	34.8094018065066	33.7855799094606	33.3283890320084	ST3GAL1	8	133454848	133571940	-	8852	protein_coding	ST3 beta-galactoside alpha-2,3-sialyltransferase 1 [Source:HGNC Symbol;Acc:HGNC:10862]	-
ENSG00000264281	25.0870355448931	29.3989505135998	19.7306507587106	30.6985667821967	33.9458944119627	21.3608570934233	AC016596.1	5	55944656	55944733	+	78	processed_pseudogene	ribosomal protein L41 (RPL41) pseudogene	-
ENSG00000101000	26.536640193124	27.3261347375664	26.9958579514079	27.9025050423212	25.3598326465808	25.9827308976728	PROCR	20	35172073	35216240	+	1696	protein_coding	protein C receptor [Source:HGNC Symbol;Acc:HGNC:9452]	-
ENSG00000197905	29.3567530884618	32.1911970180883	31.8365165851377	22.3262950363015	21.4319171049076	22.9105307351572	TEAD4	12	2959330	3040673	+	2272	protein_coding	TEA domain transcription factor 4 [Source:HGNC Symbol;Acc:HGNC:11717]	TEA
ENSG00000126777	24.8668446813989	22.4899660363826	23.6243369129066	28.7008731199158	30.2561406902431	30.0947622138819	KTN1	14	55559072	55701526	+	17575	protein_coding	kinectin 1 [Source:HGNC Symbol;Acc:HGNC:6467]	-
ENSG00000141448	26.6573940327766	29.0177113714583	27.6561348630378	25.492650133961	25.8811079606443	25.2678186307676	GATA6	18	22169443	22202528	+	3945	protein_coding	GATA binding protein 6 [Source:HGNC Symbol;Acc:HGNC:4174]	zf-GATA
ENSG00000143368	28.9627151437408	27.1755062665743	28.2287041892121	23.9701433653228	25.5155701101206	26.1035218547386	SF3B4	1	149923317	149928344	-	2245	protein_coding	splicing factor 3b subunit 4 [Source:HGNC Symbol;Acc:HGNC:10771]	-
ENSG00000272482	25.6043582654462	28.6858409588077	26.1277934270627	24.2919093667817	23.5857370293934	31.6409697275895	AC254633.1	1	12618900	12619244	-	345	lincRNA	novel transcript	-
ENSG00000249321	23.6766621795922	23.2797270344193	22.9213910022489	31.7780309045289	29.4367861708447	28.7885808107336	OR5H5P	3	98197211	98198138	+	928	unprocessed_pseudogene	olfactory receptor family 5 subfamily H member 5 pseudogene [Source:HGNC Symbol;Acc:HGNC:14765]	-
ENSG00000000419	26.0781649643375	25.9979381858372	29.2807154146162	23.0751272921775	28.2504034486284	27.1796661208149	DPM1	20	50934867	50958555	-	1207	protein_coding	dolichyl-phosphate mannosyltransferase subunit 1, catalytic [Source:HGNC Symbol;Acc:HGNC:3005]	-
ENSG00000140941	21.7298207373608	21.6824795653959	22.2421428049512	30.3975020540287	33.1347758926646	30.570410601468	MAP1LC3B	16	87383995	87404779	+	5313	protein_coding	microtubule associated protein 1 light chain 3 beta [Source:HGNC Symbol;Acc:HGNC:13352]	-
ENSG00000100911	32.1839231785788	32.8849408548492	32.8372041222378	19.9487909505044	21.5086357165964	20.3861515482373	PSME2	14	24143362	24147570	-	3582	protein_coding	proteasome activator subunit 2 [Source:HGNC Symbol;Acc:HGNC:9569]	-
ENSG00000106397	25.316943687353	27.0175452097668	25.9942389608737	27.2563066789707	26.7270757358592	27.3944332100286	PLOD3	7	101205977	101218420	-	5671	protein_coding	procollagen-lysine,2-oxoglutarate 5-dioxygenase 3 [Source:HGNC Symbol;Acc:HGNC:9083]	-
ENSG00000115073	22.4444948120374	24.2257239627518	22.8256261333542	28.4777980015453	31.2181299991403	30.276241288804	ACTR1B	2	97655963	97664107	-	2892	protein_coding	ARP1 actin related protein 1 homolog B [Source:HGNC Symbol;Acc:HGNC:168]	-
ENSG00000143753	18.184075159402	19.8431380331722	21.1114040523619	33.5734456427247	33.2272415728868	33.4897002388258	DEGS1	1	224175756	224193441	+	2515	protein_coding	delta 4-desaturase, sphingolipid 1 [Source:HGNC Symbol;Acc:HGNC:13709]	-
ENSG00000253276	25.4440668096017	26.0944569962643	27.3780762249378	27.2628837348259	27.1321431406971	26.0386355567148	CCDC71L	7	106656765	106660996	-	4232	protein_coding	coiled-coil domain containing 71 like [Source:HGNC Symbol;Acc:HGNC:26685]	-
ENSG00000204580	19.0610238433933	19.9982002371472	18.6366493020874	33.9586887556392	32.9271599696874	34.7541689150056	DDR1	6	30876421	30900156	+	9122	protein_coding	discoidin domain receptor tyrosine kinase 1 [Source:HGNC Symbol;Acc:HGNC:2730]	-
ENSG00000134884	24.297475537579	25.3740720000385	26.4508124088128	27.1790354732422	28.3329441197903	27.6685791174376	ARGLU1	13	106541673	106568164	-	5810	protein_coding	arginine and glutamate rich 1 [Source:HGNC Symbol;Acc:HGNC:25482]	-
ENSG00000167671	22.2573130521516	23.9207285151764	21.4124983758545	31.2137574963663	29.6272201095923	30.7688502077844	UBXN6	19	4444999	4457822	-	5275	protein_coding	UBX domain protein 6 [Source:HGNC Symbol;Acc:HGNC:14928]	-
ENSG00000149357	27.6924956388181	26.3711627262494	24.3756635723163	26.2440117637274	27.5243747979208	26.9273752262815	LAMTOR1	11	72085895	72103387	-	2778	protein_coding	late endosomal/lysosomal adaptor, MAPK and MTOR activator 1 [Source:HGNC Symbol;Acc:HGNC:26068]	-
ENSG00000125971	25.4996167566419	24.7268194820418	24.1752032728243	30.2256748677084	27.4071195097655	27.0684637364683	DYNLRB1	20	34516409	34540958	+	2460	protein_coding	dynein light chain roadblock-type 1 [Source:HGNC Symbol;Acc:HGNC:15468]	-
ENSG00000124172	25.8818335496708	26.1699982820047	27.1710229624927	26.9949694385121	25.2222295128349	27.650680688438	ATP5F1E	20	59025467	59032382	-	5126	protein_coding	ATP synthase F1 subunit epsilon [Source:HGNC Symbol;Acc:HGNC:838]	-
ENSG00000146223	27.6641670488134	29.0714170656957	28.4497770365843	24.8129730294662	23.743009794284	25.3239077325186	RPL7L1	6	42879618	42889925	+	7809	protein_coding	ribosomal protein L7 like 1 [Source:HGNC Symbol;Acc:HGNC:21370]	-
ENSG00000102241	29.1842494586846	28.3060618960578	28.0428345331527	25.7798097825049	23.1466561013377	24.5678981599433	HTATSF1	X	136497079	136512346	+	3136	protein_coding	HIV-1 Tat specific factor 1 [Source:HGNC Symbol;Acc:HGNC:5276]	-
ENSG00000129474	28.8097207276784	30.752946597148	29.0585489078809	23.3439467212442	23.676090883049	23.3311103793211	AJUBA	14	22971174	22982642	-	5979	protein_coding	ajuba LIM protein [Source:HGNC Symbol;Acc:HGNC:20250]	-
ENSG00000008952	23.1517137816165	23.2155528944228	25.048533285801	28.8596934480063	30.4083146474023	28.255622068296	SEC62	3	169966635	169998373	+	7928	protein_coding	SEC62 homolog, preprotein translocation factor [Source:HGNC Symbol;Acc:HGNC:11846]	-
ENSG00000136754	26.284035330697	27.0537695768445	26.5307287279796	27.4131283442877	26.364805617257	25.2396962046144	ABI1	10	26746593	26861087	-	4218	protein_coding	abl interactor 1 [Source:HGNC Symbol;Acc:HGNC:11320]	-
ENSG00000145386	36.9258210107533	37.3329398860579	36.714665180567	16.2599270804916	15.879569707662	15.5850910951769	CCNA2	4	121816444	121823933	-	2798	protein_coding	cyclin A2 [Source:HGNC Symbol;Acc:HGNC:1578]	-
ENSG00000089685	33.7354634285626	35.7958636335625	34.8657333571822	19.8370720771375	16.0138072235393	18.2224223119021	BIRC5	17	78214186	78225636	+	3815	protein_coding	baculoviral IAP repeat containing 5 [Source:HGNC Symbol;Acc:HGNC:593]	-
ENSG00000167657	27.394885282618	29.5689849295258	28.4809001140257	24.2179555181702	23.4737088134183	25.2704038824052	DAPK3	19	3958453	3971123	-	3549	protein_coding	death associated protein kinase 3 [Source:HGNC Symbol;Acc:HGNC:2676]	-
ENSG00000099812	33.3828428484774	34.5672686939993	35.6542989675996	18.1007910181856	19.0299780755252	17.5304357688835	MISP	19	751126	764318	+	2966	protein_coding	mitotic spindle positioning [Source:HGNC Symbol;Acc:HGNC:27000]	-
ENSG00000130382	32.8490460001033	33.8009585935009	30.6360276201932	20.2465331019558	20.3004623266353	20.3995719051509	MLLT1	19	6210379	6279948	-	4740	protein_coding	MLLT1, super elongation complex subunit [Source:HGNC Symbol;Acc:HGNC:7134]	Others
ENSG00000141510	26.273339305289	28.2417299987129	27.4433252716845	26.3107442094249	25.6253598832304	24.3126211010588	TP53	17	7661779	7687550	-	5688	protein_coding	tumor protein p53 [Source:HGNC Symbol;Acc:HGNC:11998]	P53
ENSG00000021355	15.5039686656794	15.7591897489973	17.3561036535956	36.9034517974394	37.4455428828005	35.1516393606348	SERPINB1	6	2832332	2842006	-	3094	protein_coding	serpin family B member 1 [Source:HGNC Symbol;Acc:HGNC:3311]	-
ENSG00000138757	26.5336525743647	26.1022665400355	26.950167328762	25.2998820123124	27.0619215764886	25.8112108357242	G3BP2	4	75642782	75724525	-	7183	protein_coding	G3BP stress granule assembly factor 2 [Source:HGNC Symbol;Acc:HGNC:30291]	-
ENSG00000051108	21.7668009777516	20.2282308745982	21.4737937438503	30.0456992074627	31.8327381924354	32.254115478194	HERPUD1	16	56932048	56944863	+	5155	protein_coding	homocysteine inducible ER protein with ubiquitin like domain 1 [Source:HGNC Symbol;Acc:HGNC:13744]	-
ENSG00000179958	30.1996496198865	29.5046493269913	30.3153506371297	23.1166676857848	21.935140360986	22.4580417311474	DCTPP1	16	30423619	30430075	-	1581	protein_coding	dCTP pyrophosphatase 1 [Source:HGNC Symbol;Acc:HGNC:28777]	-
ENSG00000124486	25.691687159782	24.2470027023368	25.4821433282389	27.6386390729451	28.0577456742017	26.3399819408596	USP9X	X	41085635	41236579	+	13962	protein_coding	ubiquitin specific peptidase 9 X-linked [Source:HGNC Symbol;Acc:HGNC:12632]	-
ENSG00000109332	26.6520610870933	25.9444266882802	26.1691531983108	26.0086795757984	26.4759376554007	26.0990739995233	UBE2D3	4	102794383	102868896	-	10069	protein_coding	ubiquitin conjugating enzyme E2 D3 [Source:HGNC Symbol;Acc:HGNC:12476]	-
ENSG00000135127	15.6184245049106	16.5278103111986	15.3746732350034	36.9298490525665	36.0230128377147	36.6155037365006	BICDL1	12	119989869	120094494	+	5484	protein_coding	BICD family like cargo adaptor 1 [Source:HGNC Symbol;Acc:HGNC:28095]	-
ENSG00000196950	26.3820341330694	25.4484588487453	26.1112560909126	26.4823403194112	27.5797749032929	24.9764627271842	SLC39A10	2	195575977	195737702	+	6917	protein_coding	solute carrier family 39 member 10 [Source:HGNC Symbol;Acc:HGNC:20861]	-
ENSG00000187550	36.0946123656115	41.059060585723	35.1326383407652	18.1767829631428	12.8923431738813	13.5741407145399	SBK2	19	55529733	55537089	-	1092	protein_coding	SH3 domain binding kinase family member 2 [Source:HGNC Symbol;Acc:HGNC:34416]	-
ENSG00000167085	28.9301161482044	28.8990369259738	29.3293854202287	23.0018237351203	23.3046618114385	23.4573693114297	PHB	17	49404049	49414905	-	3838	protein_coding	prohibitin [Source:HGNC Symbol;Acc:HGNC:8912]	-
ENSG00000113141	28.2067022779587	27.0116673139992	28.2805994208185	25.6052206143234	23.7660687009653	23.8512033227058	IK	5	140647058	140662479	+	4095	protein_coding	IK cytokine [Source:HGNC Symbol;Acc:HGNC:5958]	-
ENSG00000085117	20.576001469959	20.943689293651	20.9334848489413	31.4131635448545	30.585493082024	32.1562969745355	CD82	11	44564427	44620363	+	4054	protein_coding	CD82 molecule [Source:HGNC Symbol;Acc:HGNC:6210]	-
ENSG00000147155	23.2080741564569	22.1691633780537	22.2000534999938	29.217663252558	28.2822307724125	31.4812820649412	EBP	X	48521158	48528716	+	2409	protein_coding	EBP, cholestenol delta-isomerase [Source:HGNC Symbol;Acc:HGNC:3133]	-
ENSG00000149131	16.5412698266268	16.3633844810566	16.8720885338849	35.5201480674148	34.1809739187656	36.9308728570322	SERPING1	11	57597387	57614853	+	3603	protein_coding	serpin family G member 1 [Source:HGNC Symbol;Acc:HGNC:1228]	-
ENSG00000077150	24.6749393448502	24.7356163518928	25.8394332256772	27.6137924944087	26.7739093009477	26.6253434520472	NFKB2	10	102394110	102402529	+	4484	protein_coding	nuclear factor kappa B subunit 2 [Source:HGNC Symbol;Acc:HGNC:7795]	RHD
ENSG00000179918	25.5543003722567	25.8081649178477	25.5320609512742	26.7020338148225	27.5686451333378	25.0893847519125	SEPHS2	16	30443631	30446181	-	2551	protein_coding	selenophosphate synthetase 2 [Source:HGNC Symbol;Acc:HGNC:19686]	-
ENSG00000143367	33.2883318036273	35.1832205604994	35.5607438921128	17.3537187320113	17.3856405348177	17.3930430346157	TUFT1	1	151540305	151583583	+	3878	protein_coding	tuftelin 1 [Source:HGNC Symbol;Acc:HGNC:12422]	-
ENSG00000125965	24.6790766254394	24.1745756102999	24.8231016793463	28.1485963226658	27.6283270928844	26.685621532694	GDF5	20	35433347	35454746	-	2646	protein_coding	growth differentiation factor 5 [Source:HGNC Symbol;Acc:HGNC:4220]	-
ENSG00000143569	28.0696228404401	27.5546719833058	26.8776160746621	25.1278741884367	24.3670483424867	24.0901248716189	UBAP2L	1	154220179	154271510	+	7503	protein_coding	ubiquitin associated protein 2 like [Source:HGNC Symbol;Acc:HGNC:29877]	-
ENSG00000173391	30.3042104400697	30.8931175145492	32.956797765969	21.0042825351872	20.4704005317262	20.2411668075543	OLR1	12	10158301	10172138	-	3057	protein_coding	oxidized low density lipoprotein receptor 1 [Source:HGNC Symbol;Acc:HGNC:8133]	-
ENSG00000165283	27.4897710802322	27.5663353959047	26.9950324986582	24.3189118389128	23.7794552460431	25.6090467960447	STOML2	9	35099776	35103195	-	1806	protein_coding	stomatin like 2 [Source:HGNC Symbol;Acc:HGNC:14559]	-
ENSG00000177425	27.4558001528834	27.1729307053916	28.8009620378783	23.0114624312048	24.9563930459713	24.2704415254563	PAWR	12	79574979	79691097	-	11668	protein_coding	pro-apoptotic WT1 regulator [Source:HGNC Symbol;Acc:HGNC:8614]	-
ENSG00000090487	26.0736771321578	26.6130876934501	26.4610609949273	25.9073906571059	24.9307307108721	25.453098567127	SPG21	15	64963021	64990310	-	3984	protein_coding	SPG21, maspardin [Source:HGNC Symbol;Acc:HGNC:20373]	-
ENSG00000107957	25.0911815576697	25.5835783968387	23.8772475062257	26.5215694073085	26.3461766254955	27.969161576661	SH3PXD2A	10	103594027	103855543	-	11756	protein_coding	SH3 and PX domains 2A [Source:HGNC Symbol;Acc:HGNC:23664]	-
ENSG00000177156	26.7913081283803	27.8732636693613	28.6617366250791	24.2195803608731	23.9622940384595	23.5931518383863	TALDO1	11	747329	765024	+	3005	protein_coding	transaldolase 1 [Source:HGNC Symbol;Acc:HGNC:11559]	-
ENSG00000165458	29.4506722975509	29.5107444252581	27.1320769127571	22.9084903858231	22.6262780887387	23.4431483025398	INPPL1	11	72223701	72239105	+	6519	protein_coding	inositol polyphosphate phosphatase like 1 [Source:HGNC Symbol;Acc:HGNC:6080]	-
ENSG00000163513	18.7787066360096	19.8585016157251	18.81206816599	32.9933341097998	32.2762683833007	32.1342978169579	TGFBR2	3	30606502	30694142	+	4704	protein_coding	transforming growth factor beta receptor 2 [Source:HGNC Symbol;Acc:HGNC:11773]	-
ENSG00000060138	22.6879707022426	24.250225455744	22.9878286203961	28.9156516712629	28.142176354855	27.8325064081867	YBX3	12	10699089	10723312	-	8610	protein_coding	Y-box binding protein 3 [Source:HGNC Symbol;Acc:HGNC:2428]	CSD
ENSG00000111726	23.8261127615946	23.0854833358579	22.3886875981432	27.63447479233	29.0257952339761	28.8120811921407	CMAS	12	22046174	22065674	+	2018	protein_coding	cytidine monophosphate N-acetylneuraminic acid synthetase [Source:HGNC Symbol;Acc:HGNC:18290]	-
ENSG00000135048	27.3064609114072	28.294852128761	27.7189652877808	23.2083682869315	24.6242679363154	23.5663153668684	CEMIP2	9	71683366	71816690	-	9625	protein_coding	cell migration inducing hyaluronidase 2 [Source:HGNC Symbol;Acc:HGNC:11869]	-
ENSG00000134001	29.2650159974716	28.3091776457876	28.5372935727711	23.5280673239665	23.1532593071533	21.909741143365	EIF2S1	14	67359997	67386516	+	5651	protein_coding	eukaryotic translation initiation factor 2 subunit alpha [Source:HGNC Symbol;Acc:HGNC:3265]	-
ENSG00000115875	28.3895047763971	28.4047683213567	30.05692706432	23.4915634583898	21.7448583843304	22.555229555601	SRSF7	2	38743599	38751494	-	4045	protein_coding	serine and arginine rich splicing factor 7 [Source:HGNC Symbol;Acc:HGNC:10789]	-
ENSG00000135018	25.4285523859888	26.2934536000846	25.7172927400564	26.6943565450004	24.7086306498504	25.7599560490853	UBQLN1	9	83659963	83708203	-	7117	protein_coding	ubiquilin 1 [Source:HGNC Symbol;Acc:HGNC:12508]	-
ENSG00000259781	36.7817438440162	27.5570250659089	33.6930750019378	20.4840526271949	18.6942088610167	17.3427264007136	HMGB1P6	15	71164770	71165415	-	646	processed_pseudogene	high mobility group box 1 pseudogene 6 [Source:HGNC Symbol;Acc:HGNC:4998]	-
ENSG00000099875	22.3804336034611	23.6249028633567	21.3813051132337	29.0141516268474	28.6596143785948	29.3814244746107	MKNK2	19	2037465	2051244	-	5221	protein_coding	MAP kinase interacting serine/threonine kinase 2 [Source:HGNC Symbol;Acc:HGNC:7111]	-
ENSG00000173156	24.7057012722401	24.4243080447498	23.8539222696077	27.5961403742934	27.4656418221075	26.2968250798196	RHOD	11	67056818	67072013	+	1265	protein_coding	ras homolog family member D [Source:HGNC Symbol;Acc:HGNC:670]	-
ENSG00000129038	22.9351415890057	26.4476963030324	24.4821578800293	25.9016241876037	25.4271519829301	28.9715218959201	LOXL1	15	73925989	73952137	+	3637	protein_coding	lysyl oxidase like 1 [Source:HGNC Symbol;Acc:HGNC:6665]	-
ENSG00000172239	25.4892820683959	25.7325802862678	24.8156343714844	26.7214611786486	24.8721534906447	26.4817369679131	PAIP1	5	43526267	43557758	-	3391	protein_coding	poly(A) binding protein interacting protein 1 [Source:HGNC Symbol;Acc:HGNC:16945]	-
ENSG00000198952	23.9170099375472	24.5067102965534	23.9897355600919	28.5838822283147	26.786573782754	26.1486354074664	SMG5	1	156249224	156282825	-	5304	protein_coding	SMG5, nonsense mediated mRNA decay factor [Source:HGNC Symbol;Acc:HGNC:24644]	-
ENSG00000105281	27.1822827255419	26.9851047947382	26.0468445457931	25.2278327448437	23.6263544379574	24.8470175889658	SLC1A5	19	46774883	46788594	-	3332	protein_coding	solute carrier family 1 member 5 [Source:HGNC Symbol;Acc:HGNC:10943]	-
ENSG00000041357	29.184810084032	27.5590279313525	28.3069085667497	22.7786580323707	22.7820791598003	23.1505095493784	PSMA4	15	78540405	78552419	+	6996	protein_coding	proteasome subunit alpha 4 [Source:HGNC Symbol;Acc:HGNC:9533]	-
ENSG00000131669	24.9771376550439	24.8855641690489	21.3587274923881	26.4139957863192	27.3148011921474	28.7700636454133	NINJ1	9	93121489	93134288	-	2648	protein_coding	ninjurin 1 [Source:HGNC Symbol;Acc:HGNC:7824]	-
ENSG00000245532	33.9717459214628	23.5979023204883	29.0379259005988	20.9433925344263	21.9578220875468	24.1578083016656	NEAT1	11	65422774	65445540	+	22767	lincRNA	nuclear paraspeckle assembly transcript 1 [Source:HGNC Symbol;Acc:HGNC:30815]	-
ENSG00000232320	21.4442605205662	17.5957669620485	16.6720413525867	38.3502849419367	16.429352743893	43.1743296890623	AC009299.2	2	161340816	161341326	-	511	processed_pseudogene	matrix-remodelling associated 7 (MXRA7) pseudogene	-
ENSG00000150782	25.7203481838933	24.3171924850233	27.3355746119741	24.8886361547081	25.3601803892912	25.9501957021425	IL18	11	112143251	112164117	-	2628	protein_coding	interleukin 18 [Source:HGNC Symbol;Acc:HGNC:5986]	-
ENSG00000139641	26.7785558786605	25.2454582667878	25.6758620585576	25.948491040193	24.4423462661245	25.3535218639882	ESYT1	12	56118250	56144671	+	5493	protein_coding	extended synaptotagmin 1 [Source:HGNC Symbol;Acc:HGNC:29534]	-
ENSG00000169692	20.2737371630555	22.084066157719	23.0188312740765	28.877967979412	30.2786068689356	28.7266698842589	AGPAT2	9	136673143	136687423	-	1798	protein_coding	1-acylglycerol-3-phosphate O-acyltransferase 2 [Source:HGNC Symbol;Acc:HGNC:325]	-
ENSG00000125991	22.0210807588819	21.7612149720374	20.6251969436649	30.060021113232	29.3574724347068	29.3478387273982	ERGIC3	20	35542021	35557634	+	6012	protein_coding	ERGIC and golgi 3 [Source:HGNC Symbol;Acc:HGNC:15927]	-
ENSG00000221978	22.8530075620632	24.7371330668102	24.3606670743938	27.9648257986726	26.2373903634766	26.8814531325693	CCNL2	1	1385711	1399328	-	6850	protein_coding	cyclin L2 [Source:HGNC Symbol;Acc:HGNC:20570]	-
ENSG00000135631	24.4291647751088	23.9482778419049	23.2923195598999	27.7210104583832	26.4432110193057	27.163756702684	RAB11FIP5	2	73073382	73156721	-	7058	protein_coding	RAB11 family interacting protein 5 [Source:HGNC Symbol;Acc:HGNC:24845]	-
ENSG00000213639	24.760754755217	24.8400178640539	25.7548118739166	26.0146790982683	25.7086678487347	25.3453014499659	PPP1CB	2	28751640	28802940	+	5760	protein_coding	protein phosphatase 1 catalytic subunit beta [Source:HGNC Symbol;Acc:HGNC:9282]	-
ENSG00000123983	22.4714101340956	22.5627755348377	23.1547050882855	27.3984039036337	28.8380001935126	27.9886642767351	ACSL3	2	222860934	222944639	+	7240	protein_coding	acyl-CoA synthetase long chain family member 3 [Source:HGNC Symbol;Acc:HGNC:3570]	-
ENSG00000122203	23.584754109617	23.4363618246439	23.3939212341556	27.6444483706252	28.0881525444432	26.2321566423587	KIAA1191	5	176346061	176361968	-	3973	protein_coding	KIAA1191 [Source:HGNC Symbol;Acc:HGNC:29209]	-
ENSG00000170892	25.3970568279033	25.4533455767691	24.2542808400968	26.6674925354988	25.1792693549724	25.4014483561544	TSEN34	19	54189938	54194536	+	3542	protein_coding	tRNA splicing endonuclease subunit 34 [Source:HGNC Symbol;Acc:HGNC:15506]	-
ENSG00000169689	28.3740762570457	30.9806259769634	28.9000550793001	22.225302225345	19.7409779932499	21.9531050062592	CENPX	17	82018702	82024107	-	1531	protein_coding	centromere protein X [Source:HGNC Symbol;Acc:HGNC:11422]	-
ENSG00000164040	20.7631592314116	21.9413424783389	21.5293315393823	29.245262388487	28.5067765353821	30.1549306005104	PGRMC2	4	128269237	128288829	-	4626	protein_coding	progesterone receptor membrane component 2 [Source:HGNC Symbol;Acc:HGNC:16089]	-
ENSG00000185630	21.3934766801947	20.6830530898825	21.4692847750637	29.3638861588908	29.9665275202073	29.1849663260097	PBX1	1	164555584	164899296	+	21249	protein_coding	PBX homeobox 1 [Source:HGNC Symbol;Acc:HGNC:8632]	Homeobox
ENSG00000137692	26.6057498647705	28.7172225280058	30.3595025812916	23.6112846616134	21.9192098121204	20.7169983988832	DCUN1D5	11	103062076	103092215	-	1700	protein_coding	defective in cullin neddylation 1 domain containing 5 [Source:HGNC Symbol;Acc:HGNC:28409]	-
ENSG00000100442	27.8799764479206	27.0513029226771	28.9642065324914	22.0628538035388	22.2404135802514	23.6213996395763	FKBP3	14	45115600	45135319	-	2262	protein_coding	FK506 binding protein 3 [Source:HGNC Symbol;Acc:HGNC:3719]	-
ENSG00000100219	23.2643315092668	25.4892764125855	24.033116686563	25.8252786917113	26.126318676604	26.9810598252418	XBP1	22	28794555	28800597	-	3028	protein_coding	X-box binding protein 1 [Source:HGNC Symbol;Acc:HGNC:12801]	TF_bZIP
ENSG00000128590	16.4551953778024	16.8464609291518	16.2741356275582	34.871403151474	34.3500921110142	32.8883411293877	DNAJB9	7	108569568	108574850	+	2837	protein_coding	DnaJ heat shock protein family (Hsp40) member B9 [Source:HGNC Symbol;Acc:HGNC:6968]	-
ENSG00000113068	26.9687294381358	26.8418647631859	27.2015494971582	21.8908269279061	23.7232631928301	24.8893410685508	PFDN1	5	140245039	140303121	-	2156	protein_coding	prefoldin subunit 1 [Source:HGNC Symbol;Acc:HGNC:8866]	-
ENSG00000162704	26.6227259038455	27.2530438431645	27.0473983735949	23.6772672855235	23.8466978004108	22.9186044746779	ARPC5	1	183620846	183635757	-	10624	protein_coding	actin related protein 2/3 complex subunit 5 [Source:HGNC Symbol;Acc:HGNC:708]	-
ENSG00000186298	26.9421746509682	26.0307548708258	28.0231809972216	23.3309949793543	23.6307045268671	23.3191009804743	PPP1CC	12	110719680	110742939	-	6906	protein_coding	protein phosphatase 1 catalytic subunit gamma [Source:HGNC Symbol;Acc:HGNC:9283]	-
ENSG00000172830	22.0193439774582	23.3690612576483	21.3908061536984	28.2095417734319	27.5985913344035	28.6398823619499	SSH3	11	67303448	67312607	+	3641	protein_coding	slingshot protein phosphatase 3 [Source:HGNC Symbol;Acc:HGNC:30581]	-
ENSG00000189266	25.0470572329673	24.0816274059905	26.8391823909741	25.1461849566635	25.3068059500341	24.7882527464745	PNRC2	1	23956839	23963462	+	2779	protein_coding	proline rich nuclear receptor coactivator 2 [Source:HGNC Symbol;Acc:HGNC:23158]	-
ENSG00000105220	23.928521880966	24.4997049460466	23.9926930152972	26.0429503118866	26.0436362567855	26.3327807272373	GPI	19	34359480	34402413	+	10680	protein_coding	glucose-6-phosphate isomerase [Source:HGNC Symbol;Acc:HGNC:4458]	-
ENSG00000158195	23.2655546191932	24.1869912495748	21.8461388346218	27.0768737332566	26.4418440152173	28.018119182392	WASF2	1	27404226	27490158	-	5676	protein_coding	WAS protein family member 2 [Source:HGNC Symbol;Acc:HGNC:12733]	-
ENSG00000171385	23.3715401072399	22.8472215069946	22.1938902835826	27.9522844268344	26.980195994135	27.4224067342296	KCND3	1	111770662	111989155	-	7863	protein_coding	potassium voltage-gated channel subfamily D member 3 [Source:HGNC Symbol;Acc:HGNC:6239]	-
ENSG00000136813	25.1054447791668	23.1481641923896	24.8180247293403	25.6630617363874	26.0949343543337	25.9352630935172	ECPAS	9	111360692	111484745	-	8449	protein_coding	Ecm29 proteasome adaptor and scaffold [Source:HGNC Symbol;Acc:HGNC:29020]	-
ENSG00000227615	23.4001951312408	23.4423764483196	22.1784382588513	26.0579444985405	27.0297219029419	28.6546732178823	AP001324.1	11	74745716	74746114	-	399	processed_pseudogene	ribosomal protein S12 (RPS12) pseudogene	-
ENSG00000076248	27.1156104598427	27.6925057818014	26.5719785761821	23.6144758069927	22.89357022396	22.8515231412764	UNG	12	109097574	109110992	+	2567	protein_coding	uracil DNA glycosylase [Source:HGNC Symbol;Acc:HGNC:12572]	-
ENSG00000061794	26.583963544706	26.0103424572731	27.4403174415157	23.371111744559	22.8102152494982	24.270334535867	MRPS35	12	27710773	27756295	+	1979	protein_coding	mitochondrial ribosomal protein S35 [Source:HGNC Symbol;Acc:HGNC:16635]	-
ENSG00000205531	26.2123682821926	25.8091839245708	25.4525394787366	23.6540535627031	25.459420808972	23.8099898463761	NAP1L4	11	2944431	2992377	-	5200	protein_coding	nucleosome assembly protein 1 like 4 [Source:HGNC Symbol;Acc:HGNC:7640]	-
ENSG00000088726	20.7968647113556	22.2779215858915	22.2201280702893	27.1723003711798	29.4435459453592	28.3718205089339	TMEM40	3	12733525	12769457	-	3562	protein_coding	transmembrane protein 40 [Source:HGNC Symbol;Acc:HGNC:25620]	-
ENSG00000171492	30.0051699658128	27.4737382923714	26.1452616902169	22.6882614935936	21.2826485575413	22.6758338121829	LRRC8D	1	89821014	89936611	+	4852	protein_coding	leucine rich repeat containing 8 VRAC subunit D [Source:HGNC Symbol;Acc:HGNC:16992]	-
ENSG00000104611	28.7493487515226	27.4812221906234	27.773493518736	21.9511969117735	22.0300607183499	22.2306196548869	SH2D4A	8	19313617	19396218	+	4148	protein_coding	SH2 domain containing 4A [Source:HGNC Symbol;Acc:HGNC:26102]	-
ENSG00000226742	22.705928641452	22.8642616105282	23.2046272055263	28.4722448567932	26.2905910432215	26.6587967602947	HSBP1L1	18	79964561	79970822	+	2056	protein_coding	heat shock factor binding protein 1 like 1 [Source:HGNC Symbol;Acc:HGNC:37243]	-
ENSG00000173674	25.5230572733929	25.6675035828853	27.3019513330178	23.2294934023665	24.3615519296901	24.0870563836388	EIF1AX	X	20124518	20141844	-	4427	protein_coding	eukaryotic translation initiation factor 1A X-linked [Source:HGNC Symbol;Acc:HGNC:3250]	-
ENSG00000159199	30.5090147867782	29.8379969316554	27.9128616251062	22.1930526366051	20.374185565544	19.3342022930385	ATP5MC1	17	48892765	48895871	+	2615	protein_coding	ATP synthase membrane subunit c locus 1 [Source:HGNC Symbol;Acc:HGNC:841]	-
ENSG00000132305	25.4434437195758	24.7981587755801	26.7649367748482	24.4558141610145	24.561784063893	24.0854316992456	IMMT	2	86143932	86195770	-	3986	protein_coding	inner membrane mitochondrial protein [Source:HGNC Symbol;Acc:HGNC:6047]	-
ENSG00000155096	22.9079402338574	22.4345964445641	23.3849136076461	27.0839534837475	27.8580367340641	26.4288939240178	AZIN1	8	102826357	102893864	-	6426	protein_coding	antizyme inhibitor 1 [Source:HGNC Symbol;Acc:HGNC:16432]	-
ENSG00000213281	25.4471134079303	25.4591969152979	27.1916535092469	25.0833340322431	23.7911014994553	22.8702775297921	NRAS	1	114704469	114716894	-	4449	protein_coding	NRAS proto-oncogene, GTPase [Source:HGNC Symbol;Acc:HGNC:7989]	-
ENSG00000105928	27.7486500137632	28.1424475190328	28.1812252714799	22.5529416116253	21.3903430001016	21.8235630761564	GSDME	7	24698351	24758113	-	8843	protein_coding	gasdermin E [Source:HGNC Symbol;Acc:HGNC:2810]	-
ENSG00000137207	20.9129453764157	20.7739338804272	18.8674174771891	30.0719682152975	29.592994415906	29.5264625276136	YIPF3	6	43511827	43516990	-	3053	protein_coding	Yip1 domain family member 3 [Source:HGNC Symbol;Acc:HGNC:21023]	-
ENSG00000122952	29.7174217042184	32.126594277776	33.8844234794701	18.0188126037771	17.6793844637905	18.1927522479789	ZWINT	10	56357228	56361275	-	2378	protein_coding	ZW10 interacting kinetochore protein [Source:HGNC Symbol;Acc:HGNC:13195]	-
ENSG00000106554	27.2202072120793	25.7188908879568	25.3494789783992	25.1095536257868	23.1154180108668	23.0953040259677	CHCHD3	7	132784868	133082088	-	3428	protein_coding	coiled-coil-helix-coiled-coil-helix domain containing 3 [Source:HGNC Symbol;Acc:HGNC:21906]	-
ENSG00000065548	27.0685386312687	27.0346559670324	27.9832491183367	23.1080714739115	23.5794474995189	20.7567425915701	ZC3H15	2	186486156	186509363	+	3125	protein_coding	zinc finger CCCH-type containing 15 [Source:HGNC Symbol;Acc:HGNC:29528]	-
ENSG00000136448	23.6660656117738	24.8022540344035	25.4256715081963	25.12388090916	25.4001086984961	24.8197738601139	NMT1	17	45051610	45109016	+	6669	protein_coding	N-myristoyltransferase 1 [Source:HGNC Symbol;Acc:HGNC:7857]	-
ENSG00000149177	30.2206760231917	30.2165173450946	31.0529209093413	19.480271182842	18.9376469616638	19.2785219098519	PTPRJ	11	47980558	48170841	+	9620	protein_coding	protein tyrosine phosphatase, receptor type J [Source:HGNC Symbol;Acc:HGNC:9673]	-
ENSG00000115216	25.5044018226499	24.7767552441605	25.9400166161988	25.0206765872337	23.9827000591306	23.9343993781402	NRBP1	2	27427790	27442259	+	5329	protein_coding	nuclear receptor binding protein 1 [Source:HGNC Symbol;Acc:HGNC:7993]	-
ENSG00000132471	24.1381982308966	24.6343493468282	23.1705803183947	26.1668465144784	24.8679029523656	26.0822625991178	WBP2	17	75845699	75856507	-	5399	protein_coding	WW domain binding protein 2 [Source:HGNC Symbol;Acc:HGNC:12738]	-
ENSG00000106367	25.3115371646408	25.0521988386331	26.2299515170915	23.2530326015968	23.7210115543342	25.4875579041431	AP1S1	7	101154400	101161596	+	1756	protein_coding	adaptor related protein complex 1 subunit sigma 1 [Source:HGNC Symbol;Acc:HGNC:559]	-
ENSG00000033100	19.0526808968567	20.3207665456291	20.2079133148581	29.146251746211	31.0844015115883	29.2390361723253	CHPF2	7	151232489	151238827	+	4205	protein_coding	chondroitin polymerizing factor 2 [Source:HGNC Symbol;Acc:HGNC:29270]	-
ENSG00000162191	25.6356552118532	27.2888113242039	24.3343579474178	23.7666941008339	23.2100295280036	24.7557636996259	UBXN1	11	62676498	62679117	-	2532	protein_coding	UBX domain protein 1 [Source:HGNC Symbol;Acc:HGNC:18402]	-
ENSG00000113407	24.1408658337411	25.6451330072518	24.6174694839511	24.8172320405255	25.5135024491621	24.2252539667535	TARS	5	33440696	33469539	+	5718	protein_coding	threonyl-tRNA synthetase [Source:HGNC Symbol;Acc:HGNC:11572]	-
ENSG00000011422	18.4144742974611	17.8449612590491	17.8691433223099	31.5276307292803	31.0656288233984	32.2264638593885	PLAUR	19	43646095	43670547	-	4457	protein_coding	plasminogen activator, urokinase receptor [Source:HGNC Symbol;Acc:HGNC:9053]	-
ENSG00000198380	23.8994213779166	23.3322123075984	24.3760741882855	26.6877106653377	25.7853800625881	24.7867160630025	GFPT1	2	69319769	69387254	-	8866	protein_coding	glutamine--fructose-6-phosphate transaminase 1 [Source:HGNC Symbol;Acc:HGNC:4241]	-
ENSG00000141429	23.4387106187285	23.2033588006438	24.1901451473495	25.0158300580019	25.8269582923634	27.1687271944766	GALNT1	18	35581117	35711834	+	5126	protein_coding	polypeptide N-acetylgalactosaminyltransferase 1 [Source:HGNC Symbol;Acc:HGNC:4123]	-
ENSG00000134954	30.9297987540478	30.5144704681543	30.5842237676386	19.0475260421903	19.205073124834	18.5403349903442	ETS1	11	128458761	128587558	-	7149	protein_coding	ETS proto-oncogene 1, transcription factor [Source:HGNC Symbol;Acc:HGNC:3488]	ETS
ENSG00000025796	21.8893139235409	20.7662871779238	21.1483532762515	27.3493516974413	28.5334224028976	29.077933461509	SEC63	6	107867756	107958189	-	8587	protein_coding	SEC63 homolog, protein translocation regulator [Source:HGNC Symbol;Acc:HGNC:21082]	-
ENSG00000104341	25.9168055842304	26.2936763833254	26.4074557185262	23.3760516922728	23.8564195201384	22.9130460446857	LAPTM4B	8	97775057	97853013	+	3197	protein_coding	lysosomal protein transmembrane 4 beta [Source:HGNC Symbol;Acc:HGNC:13646]	-
ENSG00000158747	18.9366655403387	20.0367591127025	16.7367996315496	32.6629443650631	29.0753644844643	31.2031069432467	NBL1	1	19596979	19658456	+	3596	protein_coding	NBL1, DAN family BMP antagonist [Source:HGNC Symbol;Acc:HGNC:7650]	-
ENSG00000011009	24.1097966114894	25.0614004378228	23.0518229443834	24.0171919152345	25.3497063028425	27.0522556104951	LYPLA2	1	23790970	23795539	+	2196	protein_coding	lysophospholipase II [Source:HGNC Symbol;Acc:HGNC:6738]	-
ENSG00000112186	24.4569773914933	26.1988158484869	25.0715431623263	23.9784935623033	24.0954226542152	24.8011392456895	CAP2	6	17393216	17557792	+	3637	protein_coding	cyclase associated actin cytoskeleton regulatory protein 2 [Source:HGNC Symbol;Acc:HGNC:20039]	-
ENSG00000131508	25.5957907892713	27.21983228241	25.1943891356908	24.3829241578326	22.7918708605657	23.3949482521973	UBE2D2	5	139526431	139628433	+	3556	protein_coding	ubiquitin conjugating enzyme E2 D2 [Source:HGNC Symbol;Acc:HGNC:12475]	-
ENSG00000167193	25.2612340313173	25.2446605175911	24.377656628986	24.0496467267192	25.6425209431221	23.9505976296633	CRK	17	1420689	1463162	-	4090	protein_coding	CRK proto-oncogene, adaptor protein [Source:HGNC Symbol;Acc:HGNC:2362]	-
ENSG00000101019	20.2298506454863	21.372634110517	20.1069852631132	29.3137030662853	28.3763466317462	29.1163563527566	UQCC1	20	35302566	35412141	-	6782	protein_coding	ubiquinol-cytochrome c reductase complex assembly factor 1 [Source:HGNC Symbol;Acc:HGNC:15891]	-
ENSG00000169180	28.3220989456413	28.6223372717387	27.3147131507378	22.2975398462709	21.7094814348164	20.2001551288037	XPO6	16	28097979	28211920	-	7065	protein_coding	exportin 6 [Source:HGNC Symbol;Acc:HGNC:19733]	-
ENSG00000111276	23.707803189734	25.5463553583884	24.0699499993631	24.6805923919329	25.8228080874404	24.5469445257879	CDKN1B	12	12715058	12722371	+	2811	protein_coding	cyclin dependent kinase inhibitor 1B [Source:HGNC Symbol;Acc:HGNC:1785]	-
ENSG00000276023	27.159910476385	26.3210418132122	27.6469356926847	22.4667655928593	22.0951961109692	22.5996930742109	DUSP14	17	37489831	37513501	+	2499	protein_coding	dual specificity phosphatase 14 [Source:HGNC Symbol;Acc:HGNC:17007]	-
ENSG00000100739	25.0147865458101	25.2495928936886	25.4093703764861	23.0986181759328	23.9540732831157	25.5394469021765	BDKRB1	14	96255824	96268967	+	2758	protein_coding	bradykinin receptor B1 [Source:HGNC Symbol;Acc:HGNC:1029]	-
ENSG00000100075	20.8855726399782	21.4202477928539	22.3159953663728	28.1393250757661	27.3294155043992	28.1510400487919	SLC25A1	22	19175575	19178830	-	2096	protein_coding	solute carrier family 25 member 1 [Source:HGNC Symbol;Acc:HGNC:10979]	-
ENSG00000145284	25.7657315404626	24.4783359606969	26.1629453551754	24.2244171829396	24.0745551713508	23.5060728409872	SCD5	4	82629539	82798857	-	4292	protein_coding	stearoyl-CoA desaturase 5 [Source:HGNC Symbol;Acc:HGNC:21088]	-
ENSG00000132823	21.5860710718224	24.2508804777702	21.1251652106989	28.1938325151052	25.6132103351717	27.2836245512879	OSER1	20	44196496	44210791	-	1712	protein_coding	oxidative stress responsive serine rich 1 [Source:HGNC Symbol;Acc:HGNC:16105]	-
ENSG00000049656	25.9802409194648	25.6308405644	27.4023442327585	23.6982891864137	23.0663941630047	22.2470687314727	CLPTM1L	5	1317744	1345099	-	6557	protein_coding	CLPTM1 like [Source:HGNC Symbol;Acc:HGNC:24308]	-
ENSG00000164258	24.4836301709999	23.6044205251513	26.3602644611636	26.0410237553596	24.2724128037752	23.157213478127	NDUFS4	5	53560633	53683340	+	1176	protein_coding	NADH:ubiquinone oxidoreductase subunit S4 [Source:HGNC Symbol;Acc:HGNC:7711]	-
ENSG00000170581	18.1296848131599	19.0449456541134	19.2540293281807	30.54199406778	30.0224559931089	30.8756448616866	STAT2	12	56341597	56360155	-	6109	protein_coding	signal transducer and activator of transcription 2 [Source:HGNC Symbol;Acc:HGNC:11363]	STAT
ENSG00000178449	21.9360424237305	22.0459682862566	22.7949303632953	25.9568300481437	26.4218243005575	28.6463530066701	COX14	12	50111979	50120457	+	1073	protein_coding	cytochrome c oxidase assembly factor COX14 [Source:HGNC Symbol;Acc:HGNC:28216]	-
ENSG00000155363	23.8097512340039	25.8662079661747	24.4800288109933	25.1799687543502	24.3973276776369	23.9911165295485	MOV10	1	112673141	112700746	+	6509	protein_coding	Mov10 RISC complex RNA helicase [Source:HGNC Symbol;Acc:HGNC:7200]	-
ENSG00000158716	21.4145541856459	20.1882171182385	20.1867619061197	27.4965153187905	30.1373306486694	28.0650859717729	DUSP23	1	159780932	159782543	+	825	protein_coding	dual specificity phosphatase 23 [Source:HGNC Symbol;Acc:HGNC:21480]	-
ENSG00000211460	25.537396992096	25.3321185142802	26.4156247199424	24.0069369479777	23.7687203696109	22.4233592924553	TSN	2	121737103	121767853	+	4407	protein_coding	translin [Source:HGNC Symbol;Acc:HGNC:12379]	-
ENSG00000213741	27.377722331076	25.6949860819941	23.7162908836762	26.7092547544955	22.4275266969021	21.5048813658698	RPS29	14	49570984	49599164	-	9845	protein_coding	ribosomal protein S29 [Source:HGNC Symbol;Acc:HGNC:10419]	-
ENSG00000215301	23.36663735025	23.9907540518633	23.7051945799678	25.2257573915544	25.4792703202631	25.5814140575152	DDX3X	X	41333284	41364472	+	15892	protein_coding	DEAD-box helicase 3 X-linked [Source:HGNC Symbol;Acc:HGNC:2745]	-
ENSG00000156599	22.6557655948407	21.9750393253588	21.7365284316911	27.4614841471281	26.4672107570281	27.0493159786943	ZDHHC5	11	57667747	57701187	+	5429	protein_coding	zinc finger DHHC-type containing 5 [Source:HGNC Symbol;Acc:HGNC:18472]	-
ENSG00000163931	24.8167474190657	24.4503802613978	24.5132189023154	23.9338795312594	23.9245545112504	25.5569763207175	TKT	3	53224707	53256052	-	9507	protein_coding	transketolase [Source:HGNC Symbol;Acc:HGNC:11834]	-
ENSG00000113368	28.9159380561568	30.4798976270991	32.0433961301366	17.8128803993701	18.2914434572849	19.4357705960661	LMNB1	5	126776623	126837020	+	3633	protein_coding	lamin B1 [Source:HGNC Symbol;Acc:HGNC:6637]	-
ENSG00000165527	24.0557363050842	26.8391780674371	25.9958890018479	23.313938441385	22.7074287663325	23.8881027187602	ARF6	14	49893092	49897054	+	3865	protein_coding	ADP ribosylation factor 6 [Source:HGNC Symbol;Acc:HGNC:659]	-
ENSG00000186918	18.2645788747485	19.3718611700036	18.3433582987163	31.2411179484525	30.0426266415245	29.5116055281147	ZNF395	8	28345585	28402701	-	5819	protein_coding	zinc finger protein 395 [Source:HGNC Symbol;Acc:HGNC:18737]	-
ENSG00000117448	22.6606655121033	21.7907902650003	20.9042663883597	27.8823269924001	26.7755567304743	26.5268383871945	AKR1A1	1	45550543	45570049	+	3121	protein_coding	aldo-keto reductase family 1 member A1 [Source:HGNC Symbol;Acc:HGNC:380]	-
ENSG00000178773	30.6871730070799	30.2913968978191	28.4918142986442	18.6475028019083	19.4714615200556	18.906069484194	CPNE7	16	89575768	89597246	+	3048	protein_coding	copine 7 [Source:HGNC Symbol;Acc:HGNC:2320]	-
ENSG00000196363	25.4198439131421	26.4727420847904	25.9749749241498	24.2397176239636	21.6037787313415	22.6868657724679	WDR5	9	134135365	134159968	+	3629	protein_coding	WD repeat domain 5 [Source:HGNC Symbol;Acc:HGNC:12757]	-
ENSG00000136108	30.3087393522674	29.1838852105707	30.0023175742509	18.3897182257709	19.4435918461285	18.9784289272737	CKAP2	13	52455429	52476628	+	4547	protein_coding	cytoskeleton associated protein 2 [Source:HGNC Symbol;Acc:HGNC:1990]	-
ENSG00000050820	21.4300747179929	23.058473114178	21.0321870086781	26.8721165317246	26.2105555208791	27.6499675046353	BCAR1	16	75228187	75268053	-	9178	protein_coding	BCAR1, Cas family scaffold protein [Source:HGNC Symbol;Acc:HGNC:971]	-
ENSG00000128283	22.9673614184027	26.0096550957045	23.3057425776574	25.2002410361923	23.6182567378806	25.1204847413845	CDC42EP1	22	37560447	37569405	+	2573	protein_coding	CDC42 effector protein 1 [Source:HGNC Symbol;Acc:HGNC:17014]	-
ENSG00000180448	19.8430373394342	19.463701666367	19.6576763599213	29.4760322720469	28.273158751036	29.4726975407593	ARHGAP45	19	1065923	1086628	+	6238	protein_coding	Rho GTPase activating protein 45 [Source:HGNC Symbol;Acc:HGNC:17102]	-
[truncated: 57,056 more rows]
